# Supplementary material for: Proteomic Analysis of Spatial Heterogeneity Identifies HMGB2 as Putative Biomarker of Tumor Progression in Adult-Type Diffuse Astrocytomas
Source: Cancers (Basel). 2024 Apr 16;16(8):1516. doi: 10.3390/cancers16081516 (PMC11049315; doi:10.3390/cancers16081516)
Supplement: Supplementary file 1 [file cancers-16-01516-s001.zip]

Archive with 8 entries (8 files):
- Supplement Table S3 - GO Background protein-coding genes astrocytomas.csv
- Supplement Table S4 - GO metanalysis HG versus LG areas.xlsx
- Supplement Table S5 - Protein-protein interaction metanalysis.csv
- Supplement Table S6 - IPA Background analysis.txt
- Supplement Table S7 - IPA LG areas.txt
- Supplement Table S8 - IPA HG areas.txt
- Supplement Table S9 - Reclassif TCGA 2021 WHO CancersABproofreading.xlsx
- Supplementary files HMGB2 final.pdf
