# Supplementary material for: Proteomic Analysis of Spatial Heterogeneity Identifies HMGB2 as Putative Biomarker of Tumor Progression in Adult-Type Diffuse Astrocytomas
Source: Cancers (Basel). 2024 Apr 16;16(8):1516. doi: 10.3390/cancers16081516 (PMC11049315; doi:10.3390/cancers16081516)
Supplement: Supplementary file 1 [file cancers-16-01516-s001.zip › Supplement Table S3 - GO Background protein-coding genes astrocytomas.csv]

_MEMBER_hits	_LogP_hits	GO	_PATTERN_	_RANK_	GiniIndex	Category	CategoryID	Description	PARENT_GO	LogP	Enrichment	Z-score	#TotalGeneInLibrary	#GeneInGO	#GeneInHitList	#GeneInGOAndHitList	%InGO	STDV %InGO	GeneID	Hits	Log(q-value)	EvidenceCutoff	GROUP_ID	FirstInGroupByEnrichment	FirstInGroupByLogP	BestLogPInGroup	BestEnrichmentInGroup	URL
1	-100	R-HSA-2262752	M1	1	0	Reactome Gene Sets	6	Cellular responses to stress		-100	4.318684003	29.02670817	30304	788	2618	294	11.22994652	0.617074022	37|118|213|335|338|475|523|526|528|529|534|644|645|768|811|815|816|817|818|829|830|832|847|1019|1021|1029|1200|1327|1329|1340|1410|1457|1460|1536|1639|1728|1778|1781|1783|1965|1968|2288|2289|2539|2729|2876|2931|2932|2936|2950|3005|3009|3021|3039|3043|3068|3159|3162|3163|3281|3301|3304|3306|3308|3309|3312|3313|3320|3326|3337|3417|3490|3921|4000|4001|4199|4513|4736|5034|5052|5226|5594|5595|5602|568…	ACADVL|ADD1|ALB|APOA1|APOB|ATOX1|ATP6V1A|ATP6V1B2|ATP6V1C1|ATP6V1E1|ATP6V1G2|BLVRA|BLVRB|CA9|CALR|CAMK2A|CAMK2B|CAMK2D|CAMK2G|CAPZA1|CAPZA2|CAPZB|CAT|CDK4|CDK6|CDKN2A|TPP1|COX4I1|COX5B|COX6B1|CRYAB|CSNK2A1|CSNK2B|CYBB|DCTN1|NQO1|DYNC1H1|DYNC1I2|DYNC1LI2|EIF2S1|EIF2S3|FKBP4|FKBP5|G6PD|GCLC|GPX1|GSK3A|GSK3B|GSR|GSTP1|H1-0|H1-5|H3-3B|HBA1|HBB|HDGF|HMGA1|HMOX1|HMOX2|HSBP1|DNAJA1|HSPA1B|HSPA2|HSPA4|HS…	-96.52914868	0	1	0	0	-100	9.809532442
1	-100	R-HSA-422475	M1	1	0	Reactome Gene Sets	6	Axon guidance		-100	5.128274555	30.12852574	30304	553	2618	245	9.35828877	0.569216457	60|102|160|161|163|214|286|287|387|388|389|998|1072|1173|1175|1211|1212|1213|1272|1281|1282|1284|1291|1292|1400|1457|1460|1463|1641|1742|1759|1785|1808|1809|1949|1956|1981|2043|2107|2549|2596|2817|2885|2932|2935|3312|3320|3326|3678|3685|3688|3690|3897|3912|3915|3921|3983|4116|4318|4440|4478|4627|4628|4637|4684|4736|4893|4897|5058|5062|5216|5217|5306|5364|5532|5566|5567|5576|5578|5594|5595|5604|56…	ACTB|ADAM10|AP2A1|AP2A2|AP2B1|ALCAM|ANK1|ANK2|RHOA|RHOB|RHOC|CDC42|CFL1|AP2M1|AP2S1|CLTA|CLTB|CLTC|CNTN1|COL3A1|COL4A1|COL4A2|COL6A1|COL6A2|CRMP1|CSNK2A1|CSNK2B|NCAN|DCX|DLG4|DNM1|DNM2|DPYSL2|DPYSL3|EFNB3|EGFR|EIF4G1|EPHA4|ETF1|GAB1|GAP43|GPC1|GRB2|GSK3B|GSPT1|HSPA8|HSP90AA1|HSP90AB1|ITGA5|ITGAV|ITGB1|ITGB3|L1CAM|LAMB1|LAMC1|RPSA|ABLIM1|MAGOH|MMP9|MSI1|MSN|MYH9|MYH10|MYL6|NCAM1|RPL10A|NRAS|NRCAM|…	-96.52914868	0	1	0	0	-100	9.809532442
1	-100	R-HSA-6798695	M1	1	0	Reactome Gene Sets	6	Neutrophil degranulation		-100	5.871851519	33.11985634	30304	481	2618	244	9.320091673	0.568173282	1|12|30|47|102|161|175|178|197|210|226|230|302|327|353|383|387|391|410|535|566|567|671|684|718|820|823|847|929|960|961|966|1075|1116|1118|1315|1378|1460|1471|1476|1508|1511|1512|1522|1536|1650|1654|1727|1729|1778|1823|1828|1832|1938|1992|2040|2171|2495|2512|2547|2548|2665|2760|2799|2821|2934|2950|2990|2992|3043|3074|3101|3146|3163|3240|3304|3312|3320|3326|3417|3608|3615|3684|3685|3689|3728|3837|3…	A1BG|SERPINA3|ACAA1|ACLY|ADAM10|AP2A2|AGA|AGL|AHSG|ALAD|ALDOA|ALDOC|ANXA2|APEH|APRT|ARG1|RHOA|RHOG|ARSA|ATP6V0A1|AZU1|B2M|BPI|BST2|C3|CAMP|CAPN1|CAT|CD14|CD44|CD47|CD59|CTSC|CHI3L1|CHIT1|COPB1|CR1|CSNK2B|CST3|CSTB|CTSB|CTSG|CTSH|CTSZ|CYBB|DDOST|DDX3X|CYB5R3|DIAPH1|DYNC1H1|DSC1|DSG1|DSP|EEF2|SERPINB1|STOM|FABP5|FTH1|FTL|XRCC6|GAA|GDI2|GM2A|GNS|GPI|GSN|GSTP1|GUSB|GYG1|HBB|HEXB|HK3|HMGB1|HMOX2|HP|HS…	-96.52914868	0	2	1	1	-100	5.871851519
1	-100	R-HSA-71291	M1	1	0	Reactome Gene Sets	6	Metabolism of amino acids and derivatives		-100	6.280187897	31.68122595	30304	376	2618	204	7.792207792	0.523876905	36|38|191|223|383|443|501|586|594|875|883|1152|1428|1615|1629|1728|1737|1738|1743|1892|2058|2184|2593|2628|2639|2653|2731|2744|2746|2752|2805|2806|2936|2954|3028|3176|3376|3712|3735|3921|4141|4329|4357|4706|4736|4837|4942|4967|5160|5162|5682|5683|5684|5686|5687|5688|5689|5690|5691|5692|5693|5694|5696|5698|5699|5700|5701|5702|5705|5706|5707|5708|5709|5710|5711|5713|5714|5715|5717|5718|5719|5720|57…	ACADSB|ACAT1|AHCY|ALDH9A1|ARG1|ASPA|ALDH7A1|BCAT1|BCKDHB|CBS|KYAT1|CKB|CRYM|DARS1|DBT|NQO1|DLAT|DLD|DLST|ECHS1|EPRS1|FAH|GAMT|GATM|GCDH|GCSH|GLDC|GLS|GLUD1|GLUL|GOT1|GOT2|GSR|GSTZ1|HSD17B10|HNMT|IARS1|IVD|KARS1|RPSA|MARS1|ALDH6A1|MPST|NDUFAB1|RPL10A|NNMT|OAT|OGDH|PDHA1|PDHB|PSMA1|PSMA2|PSMA3|PSMA5|PSMA6|PSMA7|PSMB1|PSMB2|PSMB3|PSMB4|PSMB5|PSMB6|PSMB8|PSMB9|PSMB10|PSMC1|PSMC2|PSMC3|PSMC5|PSMC6|PSM…	-96.52914868	0	1	1	1	-100	9.809532442
1	-100	R-HSA-9675108	M1	1	0	Reactome Gene Sets	6	Nervous system development		-100	4.966542515	29.6077444	30304	578	2618	248	9.472880061	0.572328734	60|102|160|161|163|214|286|287|387|388|389|998|1072|1173|1175|1211|1212|1213|1272|1281|1282|1284|1291|1292|1400|1457|1460|1463|1641|1742|1759|1785|1808|1809|1949|1956|1981|2043|2107|2549|2596|2817|2885|2932|2935|3312|3320|3326|3678|3685|3688|3690|3897|3912|3915|3921|3983|4099|4116|4155|4318|4440|4478|4627|4628|4637|4684|4736|4893|4897|5058|5062|5216|5217|5306|5364|5532|5566|5567|5576|5578|5594|55…	ACTB|ADAM10|AP2A1|AP2A2|AP2B1|ALCAM|ANK1|ANK2|RHOA|RHOB|RHOC|CDC42|CFL1|AP2M1|AP2S1|CLTA|CLTB|CLTC|CNTN1|COL3A1|COL4A1|COL4A2|COL6A1|COL6A2|CRMP1|CSNK2A1|CSNK2B|NCAN|DCX|DLG4|DNM1|DNM2|DPYSL2|DPYSL3|EFNB3|EGFR|EIF4G1|EPHA4|ETF1|GAB1|GAP43|GPC1|GRB2|GSK3B|GSPT1|HSPA8|HSP90AA1|HSP90AB1|ITGA5|ITGAV|ITGB1|ITGB3|L1CAM|LAMB1|LAMC1|RPSA|ABLIM1|MAG|MAGOH|MBP|MMP9|MSI1|MSN|MYH9|MYH10|MYL6|NCAM1|RPL10A|NRA…	-96.52914868	0	1	0	0	-100	9.809532442
1	-100	R-HSA-9824446	M1	1	0	Reactome Gene Sets	6	Viral Infection Pathways		-100	4.210553156	27.69439499	30304	767	2618	279	10.65699007	0.603063091	142|160|161|162|163|164|291|292|293|476|477|478|480|481|482|567|598|684|811|821|1104|1108|1173|1175|1211|1213|1312|1650|1655|1778|1781|1783|1956|2237|2280|2288|2339|2547|2697|2817|2885|2926|2931|2932|3105|3159|3178|3190|3276|3304|3320|3326|3339|3615|3688|3837|3838|3839|3840|3843|3921|4736|4836|4869|5062|5348|5371|5432|5434|5478|5479|5589|5610|5682|5683|5684|5686|5687|5688|5689|5690|5691|5692|5693…	PARP1|AP2A1|AP2A2|AP1B1|AP2B1|AP1G1|SLC25A4|SLC25A5|SLC25A6|ATP1A1|ATP1A2|ATP1A3|ATP1A4|ATP1B1|ATP1B2|B2M|BCL2L1|BST2|CALR|CANX|RCC1|CHD4|AP2M1|AP2S1|CLTA|CLTC|COMT|DDOST|DDX5|DYNC1H1|DYNC1I2|DYNC1LI2|EGFR|FEN1|FKBP1A|FKBP4|FNTA|XRCC6|GJA1|GPC1|GRB2|GRSF1|GSK3A|GSK3B|HLA-A|HMGA1|HNRNPA1|HNRNPK|PRMT1|HSPA1B|HSP90AA1|HSP90AB1|HSPG2|IMPDH2|ITGB1|KPNB1|KPNA2|KPNA3|KPNA4|IPO5|RPSA|RPL10A|NMT1|NPM1|PAK…	-96.52914868	0	1	0	0	-100	9.809532442
1	-97.91411147	R-HSA-72766	M1	1	0	Reactome Gene Sets	6	Translation		-97.91411147	6.580449365	29.46528563	30304	292	2618	166	6.340718105	0.476277224	16|327|740|833|1615|1650|1917|1933|1936|1937|1938|1965|1968|1973|1974|1975|1977|1981|1983|2058|2107|2193|2617|2935|3035|3376|3646|3735|3921|4141|4677|4736|5464|5917|6122|6124|6125|6128|6129|6130|6132|6133|6134|6135|6136|6137|6138|6139|6141|6142|6143|6144|6146|6147|6150|6152|6155|6156|6157|6159|6160|6161|6165|6169|6175|6176|6181|6184|6185|6187|6188|6189|6191|6192|6193|6194|6201|6202|6203|6204|6205…	AARS1|APEH|MRPL49|CARS1|DARS1|DDOST|EEF1A2|EEF1B2|EEF1D|EEF1G|EEF2|EIF2S1|EIF2S3|EIF4A1|EIF4A2|EIF4B|EIF4E|EIF4G1|EIF5|EPRS1|ETF1|FARSA|GARS1|GSPT1|HARS1|IARS1|EIF3E|KARS1|RPSA|MARS1|NARS1|RPL10A|PPA1|RARS1|RPL3|RPL4|RPL5|RPL6|RPL7|RPL7A|RPL8|RPL9|RPL10|RPL11|RPL12|RPL13|RPL15|RPL17|RPL18|RPL18A|RPL19|RPL21|RPL22|RPL23A|MRPL23|RPL24|RPL27|RPL30|RPL27A|RPL29|RPL31|RPL32|RPL35A|RPL38|RPLP0|RPLP1|RP…	-94.51020694	0	1	0	0	-100	9.809532442
1	-94.1976371	R-HSA-8953854	M1	1	0	Reactome Gene Sets	6	Metabolism of RNA		-94.1976371	4.170969353	26.40512802	30304	716	2618	258	9.854851031	0.582520738	103|1478|1653|1655|1656|1660|1665|1973|1974|1975|1977|1981|1994|2058|2091|2107|2521|2935|3028|3178|3181|3183|3184|3185|3187|3188|3190|3191|3192|3304|3312|3315|3842|3921|4116|4670|4691|4736|4809|4904|5093|5432|5434|5515|5518|5520|5578|5682|5683|5684|5686|5687|5688|5689|5690|5691|5692|5693|5694|5696|5698|5699|5700|5701|5702|5705|5706|5707|5708|5709|5710|5711|5713|5714|5715|5717|5718|5719|5720|5721|…	ADAR|CSTF2|DDX1|DDX5|DDX6|DHX9|DHX15|EIF4A1|EIF4A2|EIF4B|EIF4E|EIF4G1|ELAVL1|EPRS1|FBL|ETF1|FUS|GSPT1|HSD17B10|HNRNPA1|HNRNPA2B1|HNRNPC|HNRNPD|HNRNPF|HNRNPH1|HNRNPH2|HNRNPK|HNRNPL|HNRNPU|HSPA1B|HSPA8|HSPB1|TNPO1|RPSA|MAGOH|HNRNPM|NCL|RPL10A|SNU13|YBX1|PCBP1|POLR2C|POLR2E|PPP2CA|PPP2R1A|PPP2R2A|PRKCA|PSMA1|PSMA2|PSMA3|PSMA5|PSMA6|PSMA7|PSMB1|PSMB2|PSMB3|PSMB4|PSMB5|PSMB6|PSMB8|PSMB9|PSMB10|PSMC1|P…	-90.85172451	0	3	1	1	-94.1976371	5.084454852
1	-87.86032185	GO:0043043	M1	1	0	GO Biological Processes	19	peptide biosynthetic process	19_GO:0008152 metabolic process	-87.86032185	5.196489133	26.66321902	30304	421	2618	189	7.219251337	0.505813244	16|23|327|740|833|1615|1654|1725|1756|1917|1933|1936|1937|1938|1965|1968|1973|1974|1975|1977|1981|1982|1983|1984|2058|2107|2193|2617|2687|2729|2935|2937|3029|3035|3376|3646|3692|3735|3921|4141|4677|4736|5610|5917|5936|6059|6122|6124|6125|6128|6129|6130|6132|6133|6134|6135|6136|6137|6138|6139|6141|6142|6143|6144|6146|6147|6150|6152|6155|6156|6157|6159|6160|6161|6165|6169|6175|6176|6181|6187|6188|6…	AARS1|ABCF1|APEH|MRPL49|CARS1|DARS1|DDX3X|DHPS|DMD|EEF1A2|EEF1B2|EEF1D|EEF1G|EEF2|EIF2S1|EIF2S3|EIF4A1|EIF4A2|EIF4B|EIF4E|EIF4G1|EIF4G2|EIF5|EIF5A|EPRS1|ETF1|FARSA|GARS1|GGT5|GCLC|GSPT1|GSS|HAGH|HARS1|IARS1|EIF3E|EIF6|KARS1|RPSA|MARS1|NARS1|RPL10A|EIF2AK2|RARS1|RBM4|ABCE1|RPL3|RPL4|RPL5|RPL6|RPL7|RPL7A|RPL8|RPL9|RPL10|RPL11|RPL12|RPL13|RPL15|RPL17|RPL18|RPL18A|RPL19|RPL21|RPL22|RPL23A|MRPL23|RPL2…	-84.56556178	0	1	0	0	-100	9.809532442
1	-87.6209287	GO:0006412	M1	1	0	GO Biological Processes	19	translation	19_GO:0008152 metabolic process	-87.6209287	5.374222416	26.80517803	30304	392	2618	182	6.951871658	0.497072655	16|23|327|740|833|1615|1654|1725|1917|1933|1936|1937|1938|1965|1968|1973|1974|1975|1977|1981|1982|1983|1984|2058|2107|2193|2617|2935|3035|3376|3646|3692|3735|3921|4141|4677|4736|5610|5917|5936|6059|6122|6124|6125|6128|6129|6130|6132|6133|6134|6135|6136|6137|6138|6139|6141|6142|6143|6144|6146|6147|6150|6152|6155|6156|6157|6159|6160|6161|6165|6169|6175|6176|6181|6187|6188|6189|6191|6192|6193|6194|6…	AARS1|ABCF1|APEH|MRPL49|CARS1|DARS1|DDX3X|DHPS|EEF1A2|EEF1B2|EEF1D|EEF1G|EEF2|EIF2S1|EIF2S3|EIF4A1|EIF4A2|EIF4B|EIF4E|EIF4G1|EIF4G2|EIF5|EIF5A|EPRS1|ETF1|FARSA|GARS1|GSPT1|HARS1|IARS1|EIF3E|EIF6|KARS1|RPSA|MARS1|NARS1|RPL10A|EIF2AK2|RARS1|RBM4|ABCE1|RPL3|RPL4|RPL5|RPL6|RPL7|RPL7A|RPL8|RPL9|RPL10|RPL11|RPL12|RPL13|RPL15|RPL17|RPL18|RPL18A|RPL19|RPL21|RPL22|RPL23A|MRPL23|RPL24|RPL27|RPL30|RPL27A|RP…	-84.37192613	0	1	0	0	-100	9.809532442
1	-87.27628128	R-HSA-376176	M1	1	0	Reactome Gene Sets	6	Signaling by ROBO receptors		-87.27628128	7.188282038	28.2627668	30304	219	2618	136	5.194805195	0.433726422	387|998|1981|2107|2817|2935|3921|4116|4440|4736|5058|5062|5216|5217|5532|5566|5567|5576|5578|5682|5683|5684|5686|5687|5688|5689|5690|5691|5692|5693|5694|5696|5698|5699|5700|5701|5702|5705|5706|5707|5708|5709|5710|5711|5713|5714|5715|5717|5718|5719|5720|5721|5879|6122|6124|6125|6128|6129|6130|6132|6133|6134|6135|6136|6137|6138|6139|6141|6142|6143|6144|6146|6147|6152|6155|6156|6157|6159|6160|6161|6…	RHOA|CDC42|EIF4G1|ETF1|GPC1|GSPT1|RPSA|MAGOH|MSI1|RPL10A|PAK1|PAK2|PFN1|PFN2|PPP3CB|PRKACA|PRKACB|PRKAR2A|PRKCA|PSMA1|PSMA2|PSMA3|PSMA5|PSMA6|PSMA7|PSMB1|PSMB2|PSMB3|PSMB4|PSMB5|PSMB6|PSMB8|PSMB9|PSMB10|PSMC1|PSMC2|PSMC3|PSMC5|PSMC6|PSMD1|PSMD2|PSMD3|PSMD4|PSMD5|PSMD7|PSMD8|PSMD9|PSMD11|PSMD12|PSMD13|PSME1|PSME2|RAC1|RPL3|RPL4|RPL5|RPL6|RPL7|RPL7A|RPL8|RPL9|RPL10|RPL11|RPL12|RPL13|RPL15|RPL17|RPL…	-84.06867139	0	1	0	0	-100	9.809532442
1	-86.08854006	GO:0006518	M1	1	0	GO Biological Processes	19	peptide metabolic process	19_GO:0008152 metabolic process	-86.08854006	4.665991555	25.82814198	30304	516	2618	208	7.94499618	0.528549572	16|23|102|327|740|833|1200|1363|1511|1512|1522|1615|1654|1725|1756|1917|1933|1936|1937|1938|1965|1968|1973|1974|1975|1977|1981|1982|1983|1984|2058|2107|2193|2617|2687|2729|2935|2937|3029|3035|3376|3646|3692|3735|3921|4048|4141|4677|4736|5034|5610|5917|5936|6059|6122|6124|6125|6128|6129|6130|6132|6133|6134|6135|6136|6137|6138|6139|6141|6142|6143|6144|6146|6147|6150|6152|6155|6156|6157|6159|6160|61…	AARS1|ABCF1|ADAM10|APEH|MRPL49|CARS1|TPP1|CPE|CTSG|CTSH|CTSZ|DARS1|DDX3X|DHPS|DMD|EEF1A2|EEF1B2|EEF1D|EEF1G|EEF2|EIF2S1|EIF2S3|EIF4A1|EIF4A2|EIF4B|EIF4E|EIF4G1|EIF4G2|EIF5|EIF5A|EPRS1|ETF1|FARSA|GARS1|GGT5|GCLC|GSPT1|GSS|HAGH|HARS1|IARS1|EIF3E|EIF6|KARS1|RPSA|LTA4H|MARS1|NARS1|RPL10A|P4HB|EIF2AK2|RARS1|RBM4|ABCE1|RPL3|RPL4|RPL5|RPL6|RPL7|RPL7A|RPL8|RPL9|RPL10|RPL11|RPL12|RPL13|RPL15|RPL17|RPL18|R…	-82.91871873	0	1	0	0	-100	9.809532442
1	-83.43665821	GO:0043604	M1	1	0	GO Biological Processes	19	amide biosynthetic process	19_GO:0008152 metabolic process	-83.43665821	4.481426399	25.21992724	30304	545	2618	211	8.059587471	0.532016142	16|23|31|38|47|327|383|740|833|1615|1654|1725|1737|1738|1756|1917|1933|1936|1937|1938|1965|1968|1973|1974|1975|1977|1981|1982|1983|1984|2058|2107|2180|2193|2617|2629|2639|2687|2729|2744|2746|2935|2937|3029|3035|3376|3646|3692|3735|3921|4141|4677|4736|5160|5162|5538|5610|5917|5936|6059|6122|6124|6125|6128|6129|6130|6132|6133|6134|6135|6136|6137|6138|6139|6141|6142|6143|6144|6146|6147|6150|6152|615…	AARS1|ABCF1|ACACA|ACAT1|ACLY|APEH|ARG1|MRPL49|CARS1|DARS1|DDX3X|DHPS|DLAT|DLD|DMD|EEF1A2|EEF1B2|EEF1D|EEF1G|EEF2|EIF2S1|EIF2S3|EIF4A1|EIF4A2|EIF4B|EIF4E|EIF4G1|EIF4G2|EIF5|EIF5A|EPRS1|ETF1|ACSL1|FARSA|GARS1|GBA1|GCDH|GGT5|GCLC|GLS|GLUD1|GSPT1|GSS|HAGH|HARS1|IARS1|EIF3E|EIF6|KARS1|RPSA|MARS1|NARS1|RPL10A|PDHA1|PDHB|PPT1|EIF2AK2|RARS1|RBM4|ABCE1|RPL3|RPL4|RPL5|RPL6|RPL7|RPL7A|RPL8|RPL9|RPL10|RPL11|…	-80.30159899	0	1	0	0	-100	9.809532442
1	-83.27597432	R-HSA-9010553	M1	1	0	Reactome Gene Sets	6	Regulation of expression of SLITs and ROBOs		-83.27597432	7.941158704	28.07241304	30304	172	2618	118	4.507257448	0.405467962	1981|2107|2935|3921|4116|4440|4736|5682|5683|5684|5686|5687|5688|5689|5690|5691|5692|5693|5694|5696|5698|5699|5700|5701|5702|5705|5706|5707|5708|5709|5710|5711|5713|5714|5715|5717|5718|5719|5720|5721|6122|6124|6125|6128|6129|6130|6132|6133|6134|6135|6136|6137|6138|6139|6141|6142|6143|6144|6146|6147|6152|6155|6156|6157|6159|6160|6161|6165|6169|6175|6176|6181|6187|6188|6189|6191|6192|6193|6194|6201…	EIF4G1|ETF1|GSPT1|RPSA|MAGOH|MSI1|RPL10A|PSMA1|PSMA2|PSMA3|PSMA5|PSMA6|PSMA7|PSMB1|PSMB2|PSMB3|PSMB4|PSMB5|PSMB6|PSMB8|PSMB9|PSMB10|PSMC1|PSMC2|PSMC3|PSMC5|PSMC6|PSMD1|PSMD2|PSMD3|PSMD4|PSMD5|PSMD7|PSMD8|PSMD9|PSMD11|PSMD12|PSMD13|PSME1|PSME2|RPL3|RPL4|RPL5|RPL6|RPL7|RPL7A|RPL8|RPL9|RPL10|RPL11|RPL12|RPL13|RPL15|RPL17|RPL18|RPL18A|RPL19|RPL21|RPL22|RPL23A|RPL24|RPL27|RPL30|RPL27A|RPL29|RPL31|RPL3…	-80.17309979	0	1	0	0	-100	9.809532442
1	-79.98585623	GO:0006091	M1	1	0	GO Biological Processes	19	generation of precursor metabolites and energy	19_GO:0008152 metabolic process	-79.98585623	5.037638616	25.28059826	30304	409	2618	178	6.79908327	0.491983402	34|37|38|47|48|50|128|158|178|217|226|229|230|231|291|444|498|506|509|513|515|522|539|637|847|1327|1329|1340|1347|1431|1536|1537|1716|1737|1738|1743|2023|2026|2108|2109|2232|2271|2539|2548|2584|2597|2629|2631|2632|2731|2819|2820|2821|2931|2932|2936|2992|2997|3098|3099|3101|3417|3418|3419|3420|3421|3939|4129|4190|4191|4199|4200|4436|4508|4513|4519|4695|4698|4700|4702|4704|4705|4706|4710|4711|4715|…	ACADM|ACADVL|ACAT1|ACLY|ACO1|ACO2|ADH5|ADSL|AGL|ALDH2|ALDOA|ALDOB|ALDOC|AKR1B1|SLC25A4|ASPH|ATP5F1A|ATP5F1B|ATP5F1C|ATP5F1D|ATP5PB|ATP5PF|ATP5PO|BID|CAT|COX4I1|COX5B|COX6B1|COX7A2|CS|CYBB|CYC1|DGUOK|DLAT|DLD|DLST|ENO1|ENO2|ETFA|ETFB|FDXR|FH|G6PD|GAA|GALK1|GAPDH|GBA1|NIPSNAP2|GBE1|GLDC|GPD1|GPD2|GPI|GSK3A|GSK3B|GSR|GYG1|GYS1|HK1|HK2|HK3|IDH1|IDH2|IDH3A|IDH3B|IDH3G|LDHA|MAOB|MDH1|MDH2|ME1|ME2|MSH2|…	-76.91294491	0	4	1	1	-79.98585623	6.330213904
1	-74.085073	R-HSA-156827	M1	1	0	Reactome Gene Sets	6	L13a-mediated translational silencing of Ceruloplasmin expression		-74.085073	9.301538797	27.06569594	30304	112	2618	90	3.437738732	0.35608635	1965|1968|1973|1974|1975|1977|1981|3646|3921|4736|6122|6124|6125|6128|6129|6130|6132|6133|6134|6135|6136|6137|6138|6139|6141|6142|6143|6144|6146|6147|6152|6155|6156|6157|6159|6160|6161|6165|6169|6175|6176|6181|6187|6188|6189|6191|6192|6193|6194|6201|6202|6203|6204|6205|6206|6207|6208|6210|6217|6218|6222|6223|6224|6227|6228|6229|6231|6232|6234|7458|8661|8662|8663|8664|8665|8666|8668|8669|8894|9045…	EIF2S1|EIF2S3|EIF4A1|EIF4A2|EIF4B|EIF4E|EIF4G1|EIF3E|RPSA|RPL10A|RPL3|RPL4|RPL5|RPL6|RPL7|RPL7A|RPL8|RPL9|RPL10|RPL11|RPL12|RPL13|RPL15|RPL17|RPL18|RPL18A|RPL19|RPL21|RPL22|RPL23A|RPL24|RPL27|RPL30|RPL27A|RPL29|RPL31|RPL32|RPL35A|RPL38|RPLP0|RPLP1|RPLP2|RPS2|RPS3|RPS3A|RPS4X|RPS4Y1|RPS5|RPS6|RPS7|RPS8|RPS9|RPS10|RPS11|RPS12|RPS13|RPS14|RPS15A|RPS16|RPS17|RPS18|RPS19|RPS20|RPS21|RPS23|RPS24|RPS26|…	-71.04019041	0	1	0	0	-100	9.809532442
1	-73.43125345	R-HSA-72706	M1	1	0	Reactome Gene Sets	6	GTP hydrolysis and joining of the 60S ribosomal subunit		-73.43125345	9.219224295	26.91713493	30304	113	2618	90	3.437738732	0.35608635	1965|1968|1973|1974|1975|1977|1981|1983|3646|3921|4736|6122|6124|6125|6128|6129|6130|6132|6133|6134|6135|6136|6137|6138|6139|6141|6142|6143|6144|6146|6147|6152|6155|6156|6157|6159|6160|6161|6165|6169|6175|6176|6181|6187|6188|6189|6191|6192|6193|6194|6201|6202|6203|6204|6205|6206|6207|6208|6210|6217|6218|6222|6223|6224|6227|6228|6229|6231|6232|6234|7458|8661|8662|8663|8664|8665|8666|8668|8669|8894…	EIF2S1|EIF2S3|EIF4A1|EIF4A2|EIF4B|EIF4E|EIF4G1|EIF5|EIF3E|RPSA|RPL10A|RPL3|RPL4|RPL5|RPL6|RPL7|RPL7A|RPL8|RPL9|RPL10|RPL11|RPL12|RPL13|RPL15|RPL17|RPL18|RPL18A|RPL19|RPL21|RPL22|RPL23A|RPL24|RPL27|RPL30|RPL27A|RPL29|RPL31|RPL32|RPL35A|RPL38|RPLP0|RPLP1|RPLP2|RPS2|RPS3|RPS3A|RPS4X|RPS4Y1|RPS5|RPS6|RPS7|RPS8|RPS9|RPS10|RPS11|RPS12|RPS13|RPS14|RPS15A|RPS16|RPS17|RPS18|RPS19|RPS20|RPS21|RPS23|RPS24|R…	-70.4126998	0	1	0	0	-100	9.809532442
1	-72.09248109	GO:0002181	M1	1	0	GO Biological Processes	19	cytoplasmic translation	19_GO:0008152 metabolic process	-72.09248109	8.752016993	26.49097763	30304	123	2618	93	3.552330023	0.361757632	1968|1973|1974|1981|1983|2107|3646|3921|4736|5936|6122|6124|6125|6128|6129|6130|6132|6133|6134|6135|6136|6137|6138|6139|6141|6142|6143|6144|6146|6147|6152|6155|6156|6157|6159|6160|6161|6165|6169|6175|6176|6181|6187|6188|6189|6191|6193|6194|6201|6202|6203|6204|6205|6206|6207|6208|6210|6217|6218|6222|6223|6224|6227|6228|6229|6231|6232|6234|6301|8562|8661|8662|8663|8664|8665|8666|8668|8669|8894|9045…	EIF2S3|EIF4A1|EIF4A2|EIF4G1|EIF5|ETF1|EIF3E|RPSA|RPL10A|RBM4|RPL3|RPL4|RPL5|RPL6|RPL7|RPL7A|RPL8|RPL9|RPL10|RPL11|RPL12|RPL13|RPL15|RPL17|RPL18|RPL18A|RPL19|RPL21|RPL22|RPL23A|RPL24|RPL27|RPL30|RPL27A|RPL29|RPL31|RPL32|RPL35A|RPL38|RPLP0|RPLP1|RPLP2|RPS2|RPS3|RPS3A|RPS4X|RPS5|RPS6|RPS7|RPS8|RPS9|RPS10|RPS11|RPS12|RPS13|RPS14|RPS15A|RPS16|RPS17|RPS18|RPS19|RPS20|RPS21|RPS23|RPS24|RPS26|RPS27|RPS28…	-69.09875102	0	1	0	0	-100	9.809532442
1	-70.74984674	R-HSA-72613	M1	1	0	Reactome Gene Sets	6	Eukaryotic Translation Initiation		-70.74984674	8.777896613	26.25197123	30304	120	2618	91	3.475935829	0.357988317	1965|1968|1973|1974|1975|1977|1981|1983|3646|3921|4736|6122|6124|6125|6128|6129|6130|6132|6133|6134|6135|6136|6137|6138|6139|6141|6142|6143|6144|6146|6147|6152|6155|6156|6157|6159|6160|6161|6165|6169|6175|6176|6181|6187|6188|6189|6191|6192|6193|6194|6201|6202|6203|6204|6205|6206|6207|6208|6210|6217|6218|6222|6223|6224|6227|6228|6229|6231|6232|6234|7458|8661|8662|8663|8664|8665|8666|8668|8669|8894…	EIF2S1|EIF2S3|EIF4A1|EIF4A2|EIF4B|EIF4E|EIF4G1|EIF5|EIF3E|RPSA|RPL10A|RPL3|RPL4|RPL5|RPL6|RPL7|RPL7A|RPL8|RPL9|RPL10|RPL11|RPL12|RPL13|RPL15|RPL17|RPL18|RPL18A|RPL19|RPL21|RPL22|RPL23A|RPL24|RPL27|RPL30|RPL27A|RPL29|RPL31|RPL32|RPL35A|RPL38|RPLP0|RPLP1|RPLP2|RPS2|RPS3|RPS3A|RPS4X|RPS4Y1|RPS5|RPS6|RPS7|RPS8|RPS9|RPS10|RPS11|RPS12|RPS13|RPS14|RPS15A|RPS16|RPS17|RPS18|RPS19|RPS20|RPS21|RPS23|RPS24|R…	-67.80187416	0	1	0	0	-100	9.809532442
1	-70.74984674	R-HSA-72737	M1	1	0	Reactome Gene Sets	6	Cap-dependent Translation Initiation		-70.74984674	8.777896613	26.25197123	30304	120	2618	91	3.475935829	0.357988317	1965|1968|1973|1974|1975|1977|1981|1983|3646|3921|4736|6122|6124|6125|6128|6129|6130|6132|6133|6134|6135|6136|6137|6138|6139|6141|6142|6143|6144|6146|6147|6152|6155|6156|6157|6159|6160|6161|6165|6169|6175|6176|6181|6187|6188|6189|6191|6192|6193|6194|6201|6202|6203|6204|6205|6206|6207|6208|6210|6217|6218|6222|6223|6224|6227|6228|6229|6231|6232|6234|7458|8661|8662|8663|8664|8665|8666|8668|8669|8894…	EIF2S1|EIF2S3|EIF4A1|EIF4A2|EIF4B|EIF4E|EIF4G1|EIF5|EIF3E|RPSA|RPL10A|RPL3|RPL4|RPL5|RPL6|RPL7|RPL7A|RPL8|RPL9|RPL10|RPL11|RPL12|RPL13|RPL15|RPL17|RPL18|RPL18A|RPL19|RPL21|RPL22|RPL23A|RPL24|RPL27|RPL30|RPL27A|RPL29|RPL31|RPL32|RPL35A|RPL38|RPLP0|RPLP1|RPLP2|RPS2|RPS3|RPS3A|RPS4X|RPS4Y1|RPS5|RPS6|RPS7|RPS8|RPS9|RPS10|RPS11|RPS12|RPS13|RPS14|RPS15A|RPS16|RPS17|RPS18|RPS19|RPS20|RPS21|RPS23|RPS24|R…	-67.80187416	0	1	0	0	-100	9.809532442
1	-69.77343952	GO:0055086	M1	1	0	GO Biological Processes	19	nucleobase-containing small molecule metabolic process	19_GO:0008152 metabolic process	-69.77343952	4.086601992	22.62981333	30304	558	2618	197	7.524828113	0.515556236	31|38|47|132|142|158|159|203|204|226|353|471|477|481|498|506|509|513|515|522|523|526|539|572|952|954|1267|1503|1716|1723|1728|1737|1738|1740|1743|1806|1807|1841|1854|1890|2079|2180|2272|2539|2617|2618|2639|2745|2766|2773|2819|2987|3094|3157|3251|3295|3304|3312|3417|3418|3615|3704|3735|3945|4190|4191|4199|4329|4351|4508|4522|4597|4695|4698|4700|4702|4704|4705|4706|4710|4711|4715|4716|4719|4720|472…	ACACA|ACAT1|ACLY|ADK|PARP1|ADSL|ADSS2|AK1|AK2|ALDOA|APRT|ATIC|ATP1A2|ATP1B1|ATP5F1A|ATP5F1B|ATP5F1C|ATP5F1D|ATP5PB|ATP5PF|ATP6V1A|ATP6V1B2|ATP5PO|BAD|CD38|ENTPD2|CNP|CTPS1|DGUOK|DHODH|NQO1|DLAT|DLD|DLG2|DLST|DPYD|DPYS|DTYMK|DUT|TYMP|ERH|ACSL1|FHIT|G6PD|GARS1|GART|GCDH|GLRX|GMPR|GNAI3|GPD1|GUK1|HINT1|HMGCS1|HPRT1|HSD17B4|HSPA1B|HSPA8|IDH1|IDH2|IMPDH2|ITPA|KARS1|LDHB|MDH1|MDH2|ME1|ALDH6A1|MPI|ATP6|…	-66.84665624	0	4	0	0	-79.98585623	6.330213904
1	-66.50479873	R-HSA-5653656	M1	1	0	Reactome Gene Sets	6	Vesicle-mediated transport		-66.50479873	3.680688161	21.6260997	30304	673	2618	214	8.174178762	0.535450903	60|160|161|162|163|164|213|259|273|274|286|287|335|338|348|351|372|377|378|381|382|400|408|547|805|811|829|830|832|950|966|1075|1173|1175|1176|1211|1212|1213|1277|1278|1281|1282|1284|1314|1315|1522|1639|1759|1777|1778|1781|1783|1785|1956|2017|2495|2512|2664|2665|2697|2799|2873|2885|3039|3043|3240|3263|3312|3320|3512|3798|4035|4074|4218|4627|4644|4738|4905|5048|5049|5050|5265|5571|5861|5864|5868|5…	ACTB|AP2A1|AP2A2|AP1B1|AP2B1|AP1G1|ALB|AMBP|AMPH|BIN1|ANK1|ANK2|APOA1|APOB|APOE|APP|ARCN1|ARF3|ARF4|ARF5|ARF6|ARL1|ARRB1|KIF1A|CALM2|CALR|CAPZA1|CAPZA2|CAPZB|SCARB2|CD59|CTSC|AP2M1|AP2S1|AP3S1|CLTA|CLTB|CLTC|COL1A1|COL1A2|COL3A1|COL4A1|COL4A2|COPA|COPB1|CTSZ|DCTN1|DNM1|DNASE2|DYNC1H1|DYNC1I2|DYNC1LI2|DNM2|EGFR|CTTN|FTH1|FTL|GDI1|GDI2|GJA1|GNS|GPS1|GRB2|HBA1|HBB|HP|HPX|HSPA8|HSP90AA1|JCHAIN|KIF5A|…	-63.59821884	0	5	1	1	-66.50479873	5.153363961
1	-65.80476313	GO:0009117	M1	1	0	GO Biological Processes	19	nucleotide metabolic process	19_GO:0008152 metabolic process	-65.80476313	4.259498848	22.15874871	30304	481	2618	177	6.760886173	0.490700002	31|38|47|132|142|158|159|203|204|226|353|471|477|481|498|506|509|513|515|522|523|526|539|572|952|1267|1503|1716|1723|1728|1737|1738|1740|1743|1806|1807|1841|1854|1890|2180|2272|2539|2617|2618|2639|2766|2773|2819|2987|3094|3157|3251|3295|3304|3312|3417|3418|3615|3704|3735|3945|4190|4191|4199|4508|4522|4597|4695|4698|4700|4702|4704|4705|4706|4710|4711|4715|4716|4719|4720|4722|4723|4724|4725|4726|47…	ACACA|ACAT1|ACLY|ADK|PARP1|ADSL|ADSS2|AK1|AK2|ALDOA|APRT|ATIC|ATP1A2|ATP1B1|ATP5F1A|ATP5F1B|ATP5F1C|ATP5F1D|ATP5PB|ATP5PF|ATP6V1A|ATP6V1B2|ATP5PO|BAD|CD38|CNP|CTPS1|DGUOK|DHODH|NQO1|DLAT|DLD|DLG2|DLST|DPYD|DPYS|DTYMK|DUT|TYMP|ACSL1|FHIT|G6PD|GARS1|GART|GCDH|GMPR|GNAI3|GPD1|GUK1|HINT1|HMGCS1|HPRT1|HSD17B4|HSPA1B|HSPA8|IDH1|IDH2|IMPDH2|ITPA|KARS1|LDHB|MDH1|MDH2|ME1|ATP6|MTHFD1|MVD|NDUFA2|NDUFA5|NDU…	-62.91748839	0	4	0	0	-79.98585623	6.330213904
1	-65.17145589	GO:0006753	M1	1	0	GO Biological Processes	19	nucleoside phosphate metabolic process	19_GO:0008152 metabolic process	-65.17145589	4.20488611	21.9936872	30304	490	2618	178	6.79908327	0.491983402	31|38|47|132|142|158|159|203|204|226|353|471|477|481|498|506|509|513|515|522|523|526|539|572|952|954|1267|1503|1716|1723|1728|1737|1738|1740|1743|1806|1807|1841|1854|1890|2180|2272|2539|2617|2618|2639|2766|2773|2819|2987|3094|3157|3251|3295|3304|3312|3417|3418|3615|3704|3735|3945|4190|4191|4199|4508|4522|4597|4695|4698|4700|4702|4704|4705|4706|4710|4711|4715|4716|4719|4720|4722|4723|4724|4725|472…	ACACA|ACAT1|ACLY|ADK|PARP1|ADSL|ADSS2|AK1|AK2|ALDOA|APRT|ATIC|ATP1A2|ATP1B1|ATP5F1A|ATP5F1B|ATP5F1C|ATP5F1D|ATP5PB|ATP5PF|ATP6V1A|ATP6V1B2|ATP5PO|BAD|CD38|ENTPD2|CNP|CTPS1|DGUOK|DHODH|NQO1|DLAT|DLD|DLG2|DLST|DPYD|DPYS|DTYMK|DUT|TYMP|ACSL1|FHIT|G6PD|GARS1|GART|GCDH|GMPR|GNAI3|GPD1|GUK1|HINT1|HMGCS1|HPRT1|HSD17B4|HSPA1B|HSPA8|IDH1|IDH2|IMPDH2|ITPA|KARS1|LDHB|MDH1|MDH2|ME1|ATP6|MTHFD1|MVD|NDUFA2|NDU…	-62.30266456	0	4	0	0	-79.98585623	6.330213904
1	-64.31664196	R-HSA-72689	M1	1	0	Reactome Gene Sets	6	Formation of a pool of free 40S subunits		-64.31664196	9.078626103	25.13143396	30304	102	2618	80	3.055767762	0.336384781	3646|3921|4736|6122|6124|6125|6128|6129|6130|6132|6133|6134|6135|6136|6137|6138|6139|6141|6142|6143|6144|6146|6147|6152|6155|6156|6157|6159|6160|6161|6165|6169|6175|6176|6181|6187|6188|6189|6191|6192|6193|6194|6201|6202|6203|6204|6205|6206|6207|6208|6210|6217|6218|6222|6223|6224|6227|6228|6229|6231|6232|6234|8661|8662|8663|8664|8665|8666|8668|8669|9045|9349|10480|11224|23521|25873|27335|51121|513…	EIF3E|RPSA|RPL10A|RPL3|RPL4|RPL5|RPL6|RPL7|RPL7A|RPL8|RPL9|RPL10|RPL11|RPL12|RPL13|RPL15|RPL17|RPL18|RPL18A|RPL19|RPL21|RPL22|RPL23A|RPL24|RPL27|RPL30|RPL27A|RPL29|RPL31|RPL32|RPL35A|RPL38|RPLP0|RPLP1|RPLP2|RPS2|RPS3|RPS3A|RPS4X|RPS4Y1|RPS5|RPS6|RPS7|RPS8|RPS9|RPS10|RPS11|RPS12|RPS13|RPS14|RPS15A|RPS16|RPS17|RPS18|RPS19|RPS20|RPS21|RPS23|RPS24|RPS26|RPS27|RPS28|EIF3A|EIF3B|EIF3C|EIF3D|EIF3F|EIF3G…	-61.4655794	0	1	0	0	-100	9.809532442
1	-63.84053054	R-HSA-2408522	M1	1	0	Reactome Gene Sets	6	Selenoamino acid metabolism		-63.84053054	8.36530548	24.7551853	30304	119	2618	86	3.284950344	0.348358661	191|875|1615|2058|2936|3176|3376|3735|3921|4141|4736|4837|5917|6122|6124|6125|6128|6129|6130|6132|6133|6134|6135|6136|6137|6138|6139|6141|6142|6143|6144|6146|6147|6152|6155|6156|6157|6159|6160|6161|6165|6169|6175|6176|6181|6187|6188|6189|6191|6192|6193|6194|6201|6202|6203|6204|6205|6206|6207|6208|6210|6217|6218|6222|6223|6224|6227|6228|6229|6231|6232|6234|6301|7296|7965|9045|9255|9349|9521|11224|…	AHCY|CBS|DARS1|EPRS1|GSR|HNMT|IARS1|KARS1|RPSA|MARS1|RPL10A|NNMT|RARS1|RPL3|RPL4|RPL5|RPL6|RPL7|RPL7A|RPL8|RPL9|RPL10|RPL11|RPL12|RPL13|RPL15|RPL17|RPL18|RPL18A|RPL19|RPL21|RPL22|RPL23A|RPL24|RPL27|RPL30|RPL27A|RPL29|RPL31|RPL32|RPL35A|RPL38|RPLP0|RPLP1|RPLP2|RPS2|RPS3|RPS3A|RPS4X|RPS4Y1|RPS5|RPS6|RPS7|RPS8|RPS9|RPS10|RPS11|RPS12|RPS13|RPS14|RPS15A|RPS16|RPS17|RPS18|RPS19|RPS20|RPS21|RPS23|RPS24|…	-61.00650131	0	1	0	0	-100	9.809532442
1	-61.95995807	R-HSA-168255	M1	1	0	Reactome Gene Sets	6	Influenza Infection		-61.95995807	7.151586518	23.76361124	30304	157	2618	97	3.705118411	0.369162711	142|293|811|821|1211|1213|2926|3304|3320|3837|3838|3839|3840|3843|3921|4736|5432|5434|5610|5901|5903|6122|6124|6125|6128|6129|6130|6132|6133|6134|6135|6136|6137|6138|6139|6141|6142|6143|6144|6146|6147|6152|6155|6156|6157|6159|6160|6161|6165|6169|6175|6176|6181|6187|6188|6189|6191|6192|6193|6194|6201|6202|6203|6204|6205|6206|6207|6208|6210|6217|6218|6222|6223|6224|6227|6228|6229|6231|6232|6234|639…	PARP1|SLC25A6|CALR|CANX|CLTA|CLTC|GRSF1|HSPA1B|HSP90AA1|KPNB1|KPNA2|KPNA3|KPNA4|IPO5|RPSA|RPL10A|POLR2C|POLR2E|EIF2AK2|RAN|RANBP2|RPL3|RPL4|RPL5|RPL6|RPL7|RPL7A|RPL8|RPL9|RPL10|RPL11|RPL12|RPL13|RPL15|RPL17|RPL18|RPL18A|RPL19|RPL21|RPL22|RPL23A|RPL24|RPL27|RPL30|RPL27A|RPL29|RPL31|RPL32|RPL35A|RPL38|RPLP0|RPLP1|RPLP2|RPS2|RPS3|RPS3A|RPS4X|RPS4Y1|RPS5|RPS6|RPS7|RPS8|RPS9|RPS10|RPS11|RPS12|RPS13|RP…	-59.14231926	0	1	0	0	-100	9.809532442
1	-61.06587081	GO:0006163	M1	1	0	GO Biological Processes	19	purine nucleotide metabolic process	19_GO:0008152 metabolic process	-61.06587081	4.382058278	21.46267726	30304	420	2618	159	6.073338426	0.466791956	31|38|47|132|142|158|159|203|204|226|353|471|477|481|498|506|509|513|515|522|523|526|539|572|952|1716|1728|1737|1738|1740|1743|2180|2272|2539|2618|2639|2766|2773|2819|2987|3094|3157|3251|3295|3304|3312|3417|3418|3615|3704|3945|4190|4191|4199|4508|4522|4597|4695|4698|4700|4702|4704|4705|4706|4710|4711|4715|4716|4719|4720|4722|4723|4724|4725|4726|4728|4729|4830|4832|4837|4860|4967|4976|5091|5138|51…	ACACA|ACAT1|ACLY|ADK|PARP1|ADSL|ADSS2|AK1|AK2|ALDOA|APRT|ATIC|ATP1A2|ATP1B1|ATP5F1A|ATP5F1B|ATP5F1C|ATP5F1D|ATP5PB|ATP5PF|ATP6V1A|ATP6V1B2|ATP5PO|BAD|CD38|DGUOK|NQO1|DLAT|DLD|DLG2|DLST|ACSL1|FHIT|G6PD|GART|GCDH|GMPR|GNAI3|GPD1|GUK1|HINT1|HMGCS1|HPRT1|HSD17B4|HSPA1B|HSPA8|IDH1|IDH2|IMPDH2|ITPA|LDHB|MDH1|MDH2|ME1|ATP6|MTHFD1|MVD|NDUFA2|NDUFA5|NDUFA6|NDUFA8|NDUFA9|NDUFA10|NDUFAB1|NDUFB4|NDUFB5|NDUFB…	-58.26402627	0	4	0	0	-79.98585623	6.330213904
1	-61.04741255	GO:0072521	M1	1	0	GO Biological Processes	19	purine-containing compound metabolic process	19_GO:0008152 metabolic process	-61.04741255	4.244257703	21.32150536	30304	450	2618	165	6.302521008	0.474937304	31|38|47|132|142|158|159|203|204|226|353|471|477|481|498|506|509|513|515|522|523|526|539|572|952|1716|1728|1737|1738|1740|1743|1806|2180|2272|2539|2618|2639|2766|2773|2819|2987|3094|3157|3251|3295|3304|3312|3417|3418|3615|3704|3945|4190|4191|4199|4508|4522|4597|4695|4698|4700|4702|4704|4705|4706|4710|4711|4715|4716|4719|4720|4722|4723|4724|4725|4726|4728|4729|4830|4832|4837|4860|4967|4976|5091|51…	ACACA|ACAT1|ACLY|ADK|PARP1|ADSL|ADSS2|AK1|AK2|ALDOA|APRT|ATIC|ATP1A2|ATP1B1|ATP5F1A|ATP5F1B|ATP5F1C|ATP5F1D|ATP5PB|ATP5PF|ATP6V1A|ATP6V1B2|ATP5PO|BAD|CD38|DGUOK|NQO1|DLAT|DLD|DLG2|DLST|DPYD|ACSL1|FHIT|G6PD|GART|GCDH|GMPR|GNAI3|GPD1|GUK1|HINT1|HMGCS1|HPRT1|HSD17B4|HSPA1B|HSPA8|IDH1|IDH2|IMPDH2|ITPA|LDHB|MDH1|MDH2|ME1|ATP6|MTHFD1|MVD|NDUFA2|NDUFA5|NDUFA6|NDUFA8|NDUFA9|NDUFA10|NDUFAB1|NDUFB4|NDUFB5|…	-58.26080797	0	4	0	0	-79.98585623	6.330213904
1	-58.51712921	R-HSA-975956	M1	1	0	Reactome Gene Sets	6	Nonsense Mediated Decay (NMD) independent of the Exon Junction Complex (EJC)		-58.51712921	8.922587217	23.90777642	30304	96	2618	74	2.82658518	0.323906714	1981|2107|2935|3921|4736|5976|6122|6124|6125|6128|6129|6130|6132|6133|6134|6135|6136|6137|6138|6139|6141|6142|6143|6144|6146|6147|6152|6155|6156|6157|6159|6160|6161|6165|6169|6175|6176|6181|6187|6188|6189|6191|6192|6193|6194|6201|6202|6203|6204|6205|6206|6207|6208|6210|6217|6218|6222|6223|6224|6227|6228|6229|6231|6232|6234|9045|9349|11224|22916|23521|25873|26986|51121|200916	EIF4G1|ETF1|GSPT1|RPSA|RPL10A|UPF1|RPL3|RPL4|RPL5|RPL6|RPL7|RPL7A|RPL8|RPL9|RPL10|RPL11|RPL12|RPL13|RPL15|RPL17|RPL18|RPL18A|RPL19|RPL21|RPL22|RPL23A|RPL24|RPL27|RPL30|RPL27A|RPL29|RPL31|RPL32|RPL35A|RPL38|RPLP0|RPLP1|RPLP2|RPS2|RPS3|RPS3A|RPS4X|RPS4Y1|RPS5|RPS6|RPS7|RPS8|RPS9|RPS10|RPS11|RPS12|RPS13|RPS14|RPS15A|RPS16|RPS17|RPS18|RPS19|RPS20|RPS21|RPS23|RPS24|RPS26|RPS27|RPS28|RPL14|RPL23|RPL35|…	-55.74524789	0	1	0	0	-100	9.809532442
1	-58.34242294	GO:0015980	M1	1	0	GO Biological Processes	19	energy derivation by oxidation of organic compounds	19_GO:0008152 metabolic process	-58.34242294	5.349167766	21.82507208	30304	264	2618	122	4.660045837	0.411953069	34|37|47|48|50|158|178|498|506|509|513|515|522|539|637|847|1327|1329|1340|1347|1431|1537|1716|1737|1738|1743|2108|2109|2271|2548|2629|2631|2632|2819|2820|2931|2932|2992|2997|3417|3418|3419|3420|3421|4190|4191|4436|4508|4513|4519|4695|4698|4700|4702|4704|4705|4706|4710|4711|4715|4716|4719|4720|4722|4723|4724|4725|4726|4728|4729|4967|5160|5162|5213|5339|5499|5500|5501|5504|5834|5836|5837|6389|6390|…	ACADM|ACADVL|ACLY|ACO1|ACO2|ADSL|AGL|ATP5F1A|ATP5F1B|ATP5F1C|ATP5F1D|ATP5PB|ATP5PF|ATP5PO|BID|CAT|COX4I1|COX5B|COX6B1|COX7A2|CS|CYC1|DGUOK|DLAT|DLD|DLST|ETFA|ETFB|FH|GAA|GBA1|NIPSNAP2|GBE1|GPD1|GPD2|GSK3A|GSK3B|GYG1|GYS1|IDH1|IDH2|IDH3A|IDH3B|IDH3G|MDH1|MDH2|MSH2|ATP6|COX2|CYTB|NDUFA2|NDUFA5|NDUFA6|NDUFA8|NDUFA9|NDUFA10|NDUFAB1|NDUFB4|NDUFB5|NDUFB9|NDUFB10|NDUFS1|NDUFS2|NDUFS3|NDUFV1|NDUFS4|NDUFS…	-55.58478206	0	4	0	0	-79.98585623	6.330213904
1	-58.15318811	R-HSA-156842	M1	1	0	Reactome Gene Sets	6	Eukaryotic Translation Elongation		-58.15318811	8.989288559	23.85581171	30304	94	2618	73	2.788388083	0.321773934	1917|1933|1936|1937|1938|3921|4736|6122|6124|6125|6128|6129|6130|6132|6133|6134|6135|6136|6137|6138|6139|6141|6142|6143|6144|6146|6147|6152|6155|6156|6157|6159|6160|6161|6165|6169|6175|6176|6181|6187|6188|6189|6191|6192|6193|6194|6201|6202|6203|6204|6205|6206|6207|6208|6210|6217|6218|6222|6223|6224|6227|6228|6229|6231|6232|6234|9045|9349|11224|23521|25873|51121|200916	EEF1A2|EEF1B2|EEF1D|EEF1G|EEF2|RPSA|RPL10A|RPL3|RPL4|RPL5|RPL6|RPL7|RPL7A|RPL8|RPL9|RPL10|RPL11|RPL12|RPL13|RPL15|RPL17|RPL18|RPL18A|RPL19|RPL21|RPL22|RPL23A|RPL24|RPL27|RPL30|RPL27A|RPL29|RPL31|RPL32|RPL35A|RPL38|RPLP0|RPLP1|RPLP2|RPS2|RPS3|RPS3A|RPS4X|RPS4Y1|RPS5|RPS6|RPS7|RPS8|RPS9|RPS10|RPS11|RPS12|RPS13|RPS14|RPS15A|RPS16|RPS17|RPS18|RPS19|RPS20|RPS21|RPS23|RPS24|RPS26|RPS27|RPS28|RPL14|RPL2…	-55.40933551	0	1	0	0	-100	9.809532442
1	-57.8076514	R-HSA-9716542	M1	1	0	Reactome Gene Sets	6	Signaling by Rho GTPases, Miro GTPases and RHOBTB3		-57.8076514	3.366761965	19.79278652	30304	722	2618	210	8.021390374	0.530864184	60|87|120|224|387|388|389|391|392|396|397|613|708|805|832|908|998|1072|1152|1213|1495|1499|1536|1627|1629|1729|1742|1778|1781|1783|1828|1832|2010|2017|2040|2316|2631|2697|2873|2885|3021|3163|3183|3320|3326|3336|3688|3728|3798|3895|3954|4001|4162|4580|4627|4628|4637|4638|4659|4698|4722|4771|5048|5058|5062|5216|5217|5300|5364|5500|5501|5515|5518|5525|5528|5578|5579|5594|5595|5756|5825|5879|5903|590…	ACTB|ACTN1|ADD3|ALDH3A2|RHOA|RHOB|RHOC|RHOG|ARHGAP1|ARHGDIA|ARHGDIB|BCR|C1QBP|CALM2|CAPZB|CCT6A|CDC42|CFL1|CKB|CLTC|CTNNA1|CTNNB1|CYBB|DBN1|DBT|DIAPH1|DLG4|DYNC1H1|DYNC1I2|DYNC1LI2|DSG1|DSP|EMD|CTTN|STOM|FLNA|NIPSNAP2|GJA1|GPS1|GRB2|H3-3B|HMOX2|HNRNPC|HSP90AA1|HSP90AB1|HSPE1|ITGB1|JUP|KIF5A|KTN1|LETM1|LMNB1|MCAM|MTX1|MYH9|MYH10|MYL6|MYLK|PPP1R12A|NDUFA5|NDUFS3|NF2|PAFAH1B1|PAK1|PAK2|PFN1|PFN2|PIN…	-55.07716277	0	6	1	1	-57.8076514	3.905758622
1	-56.81543358	R-HSA-927802	M1	1	0	Reactome Gene Sets	6	Nonsense-Mediated Decay (NMD)		-56.81543358	7.982929849	23.17112018	30304	116	2618	80	3.055767762	0.336384781	1981|2107|2935|3921|4116|4736|5515|5518|5520|5976|6122|6124|6125|6128|6129|6130|6132|6133|6134|6135|6136|6137|6138|6139|6141|6142|6143|6144|6146|6147|6152|6155|6156|6157|6159|6160|6161|6165|6169|6175|6176|6181|6187|6188|6189|6191|6192|6193|6194|6201|6202|6203|6204|6205|6206|6207|6208|6210|6217|6218|6222|6223|6224|6227|6228|6229|6231|6232|6234|9045|9349|9775|9939|11224|22916|23521|25873|26986|5112…	EIF4G1|ETF1|GSPT1|RPSA|MAGOH|RPL10A|PPP2CA|PPP2R1A|PPP2R2A|UPF1|RPL3|RPL4|RPL5|RPL6|RPL7|RPL7A|RPL8|RPL9|RPL10|RPL11|RPL12|RPL13|RPL15|RPL17|RPL18|RPL18A|RPL19|RPL21|RPL22|RPL23A|RPL24|RPL27|RPL30|RPL27A|RPL29|RPL31|RPL32|RPL35A|RPL38|RPLP0|RPLP1|RPLP2|RPS2|RPS3|RPS3A|RPS4X|RPS4Y1|RPS5|RPS6|RPS7|RPS8|RPS9|RPS10|RPS11|RPS12|RPS13|RPS14|RPS15A|RPS16|RPS17|RPS18|RPS19|RPS20|RPS21|RPS23|RPS24|RPS26|R…	-54.11049905	0	1	0	0	-100	9.809532442
1	-56.81543358	R-HSA-975957	M1	1	0	Reactome Gene Sets	6	Nonsense Mediated Decay (NMD) enhanced by the Exon Junction Complex (EJC)		-56.81543358	7.982929849	23.17112018	30304	116	2618	80	3.055767762	0.336384781	1981|2107|2935|3921|4116|4736|5515|5518|5520|5976|6122|6124|6125|6128|6129|6130|6132|6133|6134|6135|6136|6137|6138|6139|6141|6142|6143|6144|6146|6147|6152|6155|6156|6157|6159|6160|6161|6165|6169|6175|6176|6181|6187|6188|6189|6191|6192|6193|6194|6201|6202|6203|6204|6205|6206|6207|6208|6210|6217|6218|6222|6223|6224|6227|6228|6229|6231|6232|6234|9045|9349|9775|9939|11224|22916|23521|25873|26986|5112…	EIF4G1|ETF1|GSPT1|RPSA|MAGOH|RPL10A|PPP2CA|PPP2R1A|PPP2R2A|UPF1|RPL3|RPL4|RPL5|RPL6|RPL7|RPL7A|RPL8|RPL9|RPL10|RPL11|RPL12|RPL13|RPL15|RPL17|RPL18|RPL18A|RPL19|RPL21|RPL22|RPL23A|RPL24|RPL27|RPL30|RPL27A|RPL29|RPL31|RPL32|RPL35A|RPL38|RPLP0|RPLP1|RPLP2|RPS2|RPS3|RPS3A|RPS4X|RPS4Y1|RPS5|RPS6|RPS7|RPS8|RPS9|RPS10|RPS11|RPS12|RPS13|RPS14|RPS15A|RPS16|RPS17|RPS18|RPS19|RPS20|RPS21|RPS23|RPS24|RPS26|R…	-54.11049905	0	1	0	0	-100	9.809532442
1	-56.59549013	R-HSA-72764	M1	1	0	Reactome Gene Sets	6	Eukaryotic Translation Termination		-56.59549013	8.86614762	23.48811601	30304	94	2618	72	2.750190985	0.319625179	327|2107|2935|3921|4736|6122|6124|6125|6128|6129|6130|6132|6133|6134|6135|6136|6137|6138|6139|6141|6142|6143|6144|6146|6147|6152|6155|6156|6157|6159|6160|6161|6165|6169|6175|6176|6181|6187|6188|6189|6191|6192|6193|6194|6201|6202|6203|6204|6205|6206|6207|6208|6210|6217|6218|6222|6223|6224|6227|6228|6229|6231|6232|6234|9045|9349|11224|23521|25873|51121|51504|200916	APEH|ETF1|GSPT1|RPSA|RPL10A|RPL3|RPL4|RPL5|RPL6|RPL7|RPL7A|RPL8|RPL9|RPL10|RPL11|RPL12|RPL13|RPL15|RPL17|RPL18|RPL18A|RPL19|RPL21|RPL22|RPL23A|RPL24|RPL27|RPL30|RPL27A|RPL29|RPL31|RPL32|RPL35A|RPL38|RPLP0|RPLP1|RPLP2|RPS2|RPS3|RPS3A|RPS4X|RPS4Y1|RPS5|RPS6|RPS7|RPS8|RPS9|RPS10|RPS11|RPS12|RPS13|RPS14|RPS15A|RPS16|RPS17|RPS18|RPS19|RPS20|RPS21|RPS23|RPS24|RPS26|RPS27|RPS28|RPL14|RPL23|RPL35|RPL13A|…	-53.90279006	0	1	0	0	-100	9.809532442
1	-56.27511255	R-HSA-194315	M1	1	0	Reactome Gene Sets	6	Signaling by Rho GTPases		-56.27511255	3.361084841	19.5200213	30304	706	2618	205	7.830404889	0.525050563	60|87|120|224|387|388|389|391|392|396|397|613|708|805|832|908|998|1072|1152|1213|1495|1499|1536|1627|1629|1729|1742|1778|1781|1783|1828|1832|2010|2017|2040|2316|2631|2697|2873|2885|3021|3163|3183|3320|3326|3336|3688|3728|3798|3895|3954|4001|4162|4580|4627|4628|4637|4638|4659|4698|4722|4771|5048|5058|5062|5216|5217|5300|5364|5500|5501|5515|5518|5525|5528|5578|5579|5594|5595|5756|5825|5879|5903|590…	ACTB|ACTN1|ADD3|ALDH3A2|RHOA|RHOB|RHOC|RHOG|ARHGAP1|ARHGDIA|ARHGDIB|BCR|C1QBP|CALM2|CAPZB|CCT6A|CDC42|CFL1|CKB|CLTC|CTNNA1|CTNNB1|CYBB|DBN1|DBT|DIAPH1|DLG4|DYNC1H1|DYNC1I2|DYNC1LI2|DSG1|DSP|EMD|CTTN|STOM|FLNA|NIPSNAP2|GJA1|GPS1|GRB2|H3-3B|HMOX2|HNRNPC|HSP90AA1|HSP90AB1|HSPE1|ITGB1|JUP|KIF5A|KTN1|LETM1|LMNB1|MCAM|MTX1|MYH9|MYH10|MYL6|MYLK|PPP1R12A|NDUFA5|NDUFS3|NF2|PAFAH1B1|PAK1|PAK2|PFN1|PFN2|PIN…	-53.5943117	0	6	0	0	-57.8076514	3.905758622
1	-56.03867993	GO:0097435	M1	1	0	GO Biological Processes	19	supramolecular fiber organization	19_GO:0009987 cellular process	-56.03867993	3.645904364	19.80219873	30304	581	2618	183	6.990068755	0.498334052	87|88|118|119|199|226|302|351|387|388|389|391|408|567|581|637|800|820|822|825|832|871|998|1041|1072|1073|1155|1264|1266|1277|1278|1281|1465|1466|1471|1627|1674|1729|1778|1809|1832|2039|2280|2316|2318|2521|2670|2934|3059|3178|3326|3688|3837|3848|3849|3851|3852|3853|3854|3857|3858|3860|3861|3868|3872|3881|3889|3890|3925|3936|4015|4060|4082|4134|4137|4542|4642|4644|4741|4744|4747|4926|5033|5048|5239…	ACTN1|ACTN2|ADD1|ADD2|AIF1|ALDOA|ANXA2|APP|RHOA|RHOB|RHOC|RHOG|ARRB1|B2M|BAX|BID|CALD1|CAMP|CAPG|CAPN3|CAPZB|SERPINH1|CDC42|CDSN|CFL1|CFL2|TBCB|CNN1|CNN3|COL1A1|COL1A2|COL3A1|CSRP1|CSRP2|CST3|DBN1|DES|DIAPH1|DYNC1H1|DPYSL3|DSP|DMTN|FKBP1A|FLNA|FLNC|FUS|GFAP|GSN|HCLS1|HNRNPA1|HSP90AB1|ITGB1|KPNB1|KRT1|KRT2|KRT4|KRT5|KRT6A|KRT6B|KRT9|KRT10|KRT13|KRT14|KRT16|KRT17|KRT31|KRT83|KRT84|STMN1|LCP1|LOX|LU…	-53.36946096	0	7	1	1	-56.03867993	3.956630322
1	-54.43870315	R-HSA-199991	M1	1	0	Reactome Gene Sets	6	Membrane Trafficking		-54.43870315	3.468922986	19.3192795	30304	634	2618	190	7.257448434	0.507045203	60|160|161|162|163|164|273|274|286|287|338|351|372|377|378|381|382|400|408|547|805|829|830|832|950|966|1075|1173|1175|1176|1211|1212|1213|1314|1315|1522|1639|1759|1777|1778|1781|1783|1785|1956|2017|2495|2512|2664|2665|2697|2799|2873|2885|3312|3798|4074|4218|4627|4644|4738|4905|5048|5049|5050|5265|5571|5861|5864|5868|5869|5870|5874|5878|5879|5898|6396|6455|6456|6457|6643|6708|6709|6710|6711|6712|6…	ACTB|AP2A1|AP2A2|AP1B1|AP2B1|AP1G1|AMPH|BIN1|ANK1|ANK2|APOB|APP|ARCN1|ARF3|ARF4|ARF5|ARF6|ARL1|ARRB1|KIF1A|CALM2|CAPZA1|CAPZA2|CAPZB|SCARB2|CD59|CTSC|AP2M1|AP2S1|AP3S1|CLTA|CLTB|CLTC|COPA|COPB1|CTSZ|DCTN1|DNM1|DNASE2|DYNC1H1|DYNC1I2|DYNC1LI2|DNM2|EGFR|CTTN|FTH1|FTL|GDI1|GDI2|GJA1|GNS|GPS1|GRB2|HSPA8|KIF5A|M6PR|RAB8A|MYH9|MYO5A|NEDD8|NSF|PAFAH1B1|PAFAH1B2|PAFAH1B3|SERPINA1|PRKAG1|RAB1A|RAB3A|RAB5A…	-51.78076518	0	5	0	0	-66.50479873	5.153363961
1	-54.30364383	R-HSA-156902	M1	1	0	Reactome Gene Sets	6	Peptide chain elongation		-54.30364383	8.874357016	23.00539902	30304	90	2618	69	2.635599694	0.313079765	1938|3921|4736|6122|6124|6125|6128|6129|6130|6132|6133|6134|6135|6136|6137|6138|6139|6141|6142|6143|6144|6146|6147|6152|6155|6156|6157|6159|6160|6161|6165|6169|6175|6176|6181|6187|6188|6189|6191|6192|6193|6194|6201|6202|6203|6204|6205|6206|6207|6208|6210|6217|6218|6222|6223|6224|6227|6228|6229|6231|6232|6234|9045|9349|11224|23521|25873|51121|200916	EEF2|RPSA|RPL10A|RPL3|RPL4|RPL5|RPL6|RPL7|RPL7A|RPL8|RPL9|RPL10|RPL11|RPL12|RPL13|RPL15|RPL17|RPL18|RPL18A|RPL19|RPL21|RPL22|RPL23A|RPL24|RPL27|RPL30|RPL27A|RPL29|RPL31|RPL32|RPL35A|RPL38|RPLP0|RPLP1|RPLP2|RPS2|RPS3|RPS3A|RPS4X|RPS4Y1|RPS5|RPS6|RPS7|RPS8|RPS9|RPS10|RPS11|RPS12|RPS13|RPS14|RPS15A|RPS16|RPS17|RPS18|RPS19|RPS20|RPS21|RPS23|RPS24|RPS26|RPS27|RPS28|RPL14|RPL23|RPL35|RPL13A|RPL36|RPL26…	-51.66742511	0	1	0	0	-100	9.809532442
1	-54.30364383	R-HSA-192823	M1	1	0	Reactome Gene Sets	6	Viral mRNA Translation		-54.30364383	8.874357016	23.00539902	30304	90	2618	69	2.635599694	0.313079765	2926|3921|4736|6122|6124|6125|6128|6129|6130|6132|6133|6134|6135|6136|6137|6138|6139|6141|6142|6143|6144|6146|6147|6152|6155|6156|6157|6159|6160|6161|6165|6169|6175|6176|6181|6187|6188|6189|6191|6192|6193|6194|6201|6202|6203|6204|6205|6206|6207|6208|6210|6217|6218|6222|6223|6224|6227|6228|6229|6231|6232|6234|9045|9349|11224|23521|25873|51121|200916	GRSF1|RPSA|RPL10A|RPL3|RPL4|RPL5|RPL6|RPL7|RPL7A|RPL8|RPL9|RPL10|RPL11|RPL12|RPL13|RPL15|RPL17|RPL18|RPL18A|RPL19|RPL21|RPL22|RPL23A|RPL24|RPL27|RPL30|RPL27A|RPL29|RPL31|RPL32|RPL35A|RPL38|RPLP0|RPLP1|RPLP2|RPS2|RPS3|RPS3A|RPS4X|RPS4Y1|RPS5|RPS6|RPS7|RPS8|RPS9|RPS10|RPS11|RPS12|RPS13|RPS14|RPS15A|RPS16|RPS17|RPS18|RPS19|RPS20|RPS21|RPS23|RPS24|RPS26|RPS27|RPS28|RPL14|RPL23|RPL35|RPL13A|RPL36|RPL2…	-51.66742511	0	1	0	0	-100	9.809532442
1	-52.43956916	GO:0061024	M1	1	0	GO Biological Processes	19	membrane organization	19_GO:0009987 cellular process	-52.43956916	3.167962687	18.61321864	30304	760	2618	208	7.94499618	0.528549572	164|199|274|287|291|292|293|302|309|335|336|337|338|348|387|439|481|488|572|581|598|617|637|815|928|998|1000|1104|1173|1176|1191|1267|1378|1639|1678|1742|1759|1785|1956|2010|2339|2350|2729|2931|2932|2934|3099|3308|3312|3313|3320|3684|3689|3954|4000|4001|4155|4218|4580|4627|4836|4864|4897|4905|4976|5048|5305|5306|5339|5359|5360|5375|5538|5578|5579|5861|5864|5879|6396|6449|6521|6616|6622|6647|6708|…	AP1G1|AIF1|BIN1|ANK2|SLC25A4|SLC25A5|SLC25A6|ANXA2|ANXA6|APOA1|APOA2|APOA4|APOB|APOE|RHOA|GET3|ATP1B1|ATP2A2|BAD|BAX|BCL2L1|BCS1L|BID|CAMK2A|CD9|CDC42|CDH2|RCC1|AP2M1|AP3S1|CLU|CNP|CR1|DCTN1|TIMM8A|DLG4|DNM1|DNM2|EGFR|EMD|FNTA|FOLR2|GCLC|GSK3A|GSK3B|GSN|HK2|HSPA4|HSPA8|HSPA9|HSP90AA1|ITGAM|ITGB2|LETM1|LMNA|LMNB1|MBP|RAB8A|MTX1|MYH9|NMT1|NPC1|NRCAM|NSF|OPA1|PAFAH1B1|PIP4K2A|PITPNA|PLEC|PLSCR1|PLTP…	-49.81381588	0	8	1	1	-52.43956916	3.167962687
1	-52.32323441	R-HSA-9633012	M1	1	0	Reactome Gene Sets	6	Response of EIF2AK4 (GCN2) to amino acid deficiency		-52.32323441	8.170763493	22.30720507	30304	102	2618	72	2.750190985	0.319625179	1965|1968|3921|4736|6122|6124|6125|6128|6129|6130|6132|6133|6134|6135|6136|6137|6138|6139|6141|6142|6143|6144|6146|6147|6152|6155|6156|6157|6159|6160|6161|6165|6169|6175|6176|6181|6187|6188|6189|6191|6192|6193|6194|6201|6202|6203|6204|6205|6206|6207|6208|6210|6217|6218|6222|6223|6224|6227|6228|6229|6231|6232|6234|8894|9045|9349|10985|11224|23521|25873|51121|200916	EIF2S1|EIF2S3|RPSA|RPL10A|RPL3|RPL4|RPL5|RPL6|RPL7|RPL7A|RPL8|RPL9|RPL10|RPL11|RPL12|RPL13|RPL15|RPL17|RPL18|RPL18A|RPL19|RPL21|RPL22|RPL23A|RPL24|RPL27|RPL30|RPL27A|RPL29|RPL31|RPL32|RPL35A|RPL38|RPLP0|RPLP1|RPLP2|RPS2|RPS3|RPS3A|RPS4X|RPS4Y1|RPS5|RPS6|RPS7|RPS8|RPS9|RPS10|RPS11|RPS12|RPS13|RPS14|RPS15A|RPS16|RPS17|RPS18|RPS19|RPS20|RPS21|RPS23|RPS24|RPS26|RPS27|RPS28|EIF2S2|RPL14|RPL23|GCN1|RPL…	-49.70770029	0	1	0	0	-100	9.809532442
1	-52.18448194	GO:0045333	M1	1	0	GO Biological Processes	19	cellular respiration	19_GO:0008152 metabolic process	-52.18448194	5.876664512	21.008234	30304	195	2618	99	3.781512605	0.372801128	47|48|50|158|498|506|509|513|515|522|539|637|847|1327|1329|1340|1347|1431|1537|1716|1737|1738|1743|2108|2109|2271|2629|2631|2819|2820|3417|3418|3419|3420|3421|4190|4191|4436|4508|4513|4519|4695|4698|4700|4702|4704|4705|4706|4710|4711|4715|4716|4719|4720|4722|4723|4724|4725|4726|4728|4729|4967|5160|5162|5339|6389|6390|6622|6648|7381|7384|7385|7386|7388|8604|8801|8802|8803|9167|9377|10165|10476|105…	ACLY|ACO1|ACO2|ADSL|ATP5F1A|ATP5F1B|ATP5F1C|ATP5F1D|ATP5PB|ATP5PF|ATP5PO|BID|CAT|COX4I1|COX5B|COX6B1|COX7A2|CS|CYC1|DGUOK|DLAT|DLD|DLST|ETFA|ETFB|FH|GBA1|NIPSNAP2|GPD1|GPD2|IDH1|IDH2|IDH3A|IDH3B|IDH3G|MDH1|MDH2|MSH2|ATP6|COX2|CYTB|NDUFA2|NDUFA5|NDUFA6|NDUFA8|NDUFA9|NDUFA10|NDUFAB1|NDUFB4|NDUFB5|NDUFB9|NDUFB10|NDUFS1|NDUFS2|NDUFS3|NDUFV1|NDUFS4|NDUFS5|NDUFS6|NDUFS8|NDUFV2|OGDH|PDHA1|PDHB|PLEC|SDHA…	-49.57893205	0	4	0	0	-79.98585623	6.330213904
1	-52.07226924	R-HSA-2408557	M1	1	0	Reactome Gene Sets	6	Selenocysteine synthesis		-52.07226924	8.496724802	22.3850289	30304	94	2618	69	2.635599694	0.313079765	3921|4736|6122|6124|6125|6128|6129|6130|6132|6133|6134|6135|6136|6137|6138|6139|6141|6142|6143|6144|6146|6147|6152|6155|6156|6157|6159|6160|6161|6165|6169|6175|6176|6181|6187|6188|6189|6191|6192|6193|6194|6201|6202|6203|6204|6205|6206|6207|6208|6210|6217|6218|6222|6223|6224|6227|6228|6229|6231|6232|6234|6301|9045|9349|11224|23521|25873|51121|200916	RPSA|RPL10A|RPL3|RPL4|RPL5|RPL6|RPL7|RPL7A|RPL8|RPL9|RPL10|RPL11|RPL12|RPL13|RPL15|RPL17|RPL18|RPL18A|RPL19|RPL21|RPL22|RPL23A|RPL24|RPL27|RPL30|RPL27A|RPL29|RPL31|RPL32|RPL35A|RPL38|RPLP0|RPLP1|RPLP2|RPS2|RPS3|RPS3A|RPS4X|RPS4Y1|RPS5|RPS6|RPS7|RPS8|RPS9|RPS10|RPS11|RPS12|RPS13|RPS14|RPS15A|RPS16|RPS17|RPS18|RPS19|RPS20|RPS21|RPS23|RPS24|RPS26|RPS27|RPS28|SARS1|RPL14|RPL23|RPL35|RPL13A|RPL36|RPL2…	-49.47647917	0	1	0	0	-100	9.809532442
1	-51.64440833	GO:0006520	M1	1	0	GO Biological Processes	19	amino acid metabolic process	19_GO:0008152 metabolic process	-51.64440833	4.884590587	20.15336284	30304	282	2618	119	4.545454545	0.407100978	16|18|36|38|95|159|216|383|443|586|594|642|670|833|875|883|1428|1503|1615|1629|1738|1743|1806|1892|2058|2108|2109|2184|2193|2572|2617|2618|2639|2653|2687|2729|2731|2744|2746|2752|2805|2806|2937|2954|3028|3035|3176|3376|3712|3735|4141|4204|4329|4357|4522|4677|4942|5095|5096|5184|5198|5352|5723|5831|5832|5860|5917|6301|6470|6472|6507|6611|6897|7407|7453|7915|8565|8604|8659|8985|9945|10056|10157|101…	AARS1|ABAT|ACADSB|ACAT1|ACY1|ADSS2|ALDH1A1|ARG1|ASPA|BCAT1|BCKDHB|BLMH|BPHL|CARS1|CBS|KYAT1|CRYM|CTPS1|DARS1|DBT|DLD|DLST|DPYD|ECHS1|EPRS1|ETFA|ETFB|FAH|FARSA|GAD2|GARS1|GART|GCDH|GCSH|GGT5|GCLC|GLDC|GLS|GLUD1|GLUL|GOT1|GOT2|GSS|GSTZ1|HSD17B10|HARS1|HNMT|IARS1|IVD|KARS1|MARS1|MECP2|ALDH6A1|MPST|MTHFD1|NARS1|OAT|PCCA|PCCB|PEPD|PFAS|PLOD2|PSPH|PYCR1|ALDH18A1|QDPR|RARS1|SARS1|SHMT1|SHMT2|SLC1A3|SMS|…	-49.05816359	0	9	1	1	-51.64440833	5.318357318
1	-51.38507328	R-HSA-1799339	M1	1	0	Reactome Gene Sets	6	SRP-dependent cotranslational protein targeting to membrane		-51.38507328	7.682686912	21.88512916	30304	113	2618	75	2.864782277	0.326023833	1650|3921|4736|6122|6124|6125|6128|6129|6130|6132|6133|6134|6135|6136|6137|6138|6139|6141|6142|6143|6144|6146|6147|6152|6155|6156|6157|6159|6160|6161|6165|6169|6175|6176|6181|6184|6185|6187|6188|6189|6191|6192|6193|6194|6201|6202|6203|6204|6205|6206|6207|6208|6210|6217|6218|6222|6223|6224|6227|6228|6229|6231|6232|6234|6726|6727|6745|9045|9349|10952|11224|23521|25873|51121|200916	DDOST|RPSA|RPL10A|RPL3|RPL4|RPL5|RPL6|RPL7|RPL7A|RPL8|RPL9|RPL10|RPL11|RPL12|RPL13|RPL15|RPL17|RPL18|RPL18A|RPL19|RPL21|RPL22|RPL23A|RPL24|RPL27|RPL30|RPL27A|RPL29|RPL31|RPL32|RPL35A|RPL38|RPLP0|RPLP1|RPLP2|RPN1|RPN2|RPS2|RPS3|RPS3A|RPS4X|RPS4Y1|RPS5|RPS6|RPS7|RPS8|RPS9|RPS10|RPS11|RPS12|RPS13|RPS14|RPS15A|RPS16|RPS17|RPS18|RPS19|RPS20|RPS21|RPS23|RPS24|RPS26|RPS27|RPS28|SRP9|SRP14|SSR1|RPL14|RPL…	-48.80816856	0	1	0	0	-100	9.809532442
1	-51.22615022	R-HSA-168273	M1	1	0	Reactome Gene Sets	6	Influenza Viral RNA Transcription and Replication		-51.22615022	6.979193817	21.48999689	30304	136	2618	82	3.132161956	0.340429422	142|2926|3320|3843|3921|4736|5432|5434|5903|6122|6124|6125|6128|6129|6130|6132|6133|6134|6135|6136|6137|6138|6139|6141|6142|6143|6144|6146|6147|6152|6155|6156|6157|6159|6160|6161|6165|6169|6175|6176|6181|6187|6188|6189|6191|6192|6193|6194|6201|6202|6203|6204|6205|6206|6207|6208|6210|6217|6218|6222|6223|6224|6227|6228|6229|6231|6232|6234|6396|8480|9045|9349|9688|11224|23165|23521|23636|25873|51121…	PARP1|GRSF1|HSP90AA1|IPO5|RPSA|RPL10A|POLR2C|POLR2E|RANBP2|RPL3|RPL4|RPL5|RPL6|RPL7|RPL7A|RPL8|RPL9|RPL10|RPL11|RPL12|RPL13|RPL15|RPL17|RPL18|RPL18A|RPL19|RPL21|RPL22|RPL23A|RPL24|RPL27|RPL30|RPL27A|RPL29|RPL31|RPL32|RPL35A|RPL38|RPLP0|RPLP1|RPLP2|RPS2|RPS3|RPS3A|RPS4X|RPS4Y1|RPS5|RPS6|RPS7|RPS8|RPS9|RPS10|RPS11|RPS12|RPS13|RPS14|RPS15A|RPS16|RPS17|RPS18|RPS19|RPS20|RPS21|RPS23|RPS24|RPS26|RPS27|…	-48.65838889	0	1	0	0	-100	9.809532442
1	-51.20185067	R-HSA-9711097	M1	1	0	Reactome Gene Sets	6	Cellular response to starvation		-51.20185067	6.488037253	21.20031692	30304	157	2618	88	3.361344538	0.352246862	523|526|528|529|534|1965|1968|3921|4736|6009|6122|6124|6125|6128|6129|6130|6132|6133|6134|6135|6136|6137|6138|6139|6141|6142|6143|6144|6146|6147|6152|6155|6156|6157|6159|6160|6161|6165|6169|6175|6176|6181|6187|6188|6189|6191|6192|6193|6194|6201|6202|6203|6204|6205|6206|6207|6208|6210|6217|6218|6222|6223|6224|6227|6228|6229|6231|6232|6234|6396|8649|8894|9045|9114|9296|9349|9550|10542|10670|10985|1…	ATP6V1A|ATP6V1B2|ATP6V1C1|ATP6V1E1|ATP6V1G2|EIF2S1|EIF2S3|RPSA|RPL10A|RHEB|RPL3|RPL4|RPL5|RPL6|RPL7|RPL7A|RPL8|RPL9|RPL10|RPL11|RPL12|RPL13|RPL15|RPL17|RPL18|RPL18A|RPL19|RPL21|RPL22|RPL23A|RPL24|RPL27|RPL30|RPL27A|RPL29|RPL31|RPL32|RPL35A|RPL38|RPLP0|RPLP1|RPLP2|RPS2|RPS3|RPS3A|RPS4X|RPS4Y1|RPS5|RPS6|RPS7|RPS8|RPS9|RPS10|RPS11|RPS12|RPS13|RPS14|RPS15A|RPS16|RPS17|RPS18|RPS19|RPS20|RPS21|RPS23|RP…	-48.64304417	0	1	0	0	-100	9.809532442
1	-49.21067734	R-HSA-109582	M1	1	0	Reactome Gene Sets	6	Hemostasis		-49.21067734	3.355144429	18.23505074	30304	621	2618	180	6.875477464	0.494536829	1|2|12|60|81|87|88|197|213|226|302|308|335|338|350|351|387|388|391|408|462|481|482|488|489|490|491|492|493|547|682|708|710|805|813|829|830|832|928|960|961|972|998|1072|1191|1277|1278|1398|1609|2147|2152|2162|2243|2244|2266|2316|2335|2767|2768|2770|2771|2773|2776|2778|2782|2783|2785|2788|2817|2885|3021|3043|3045|3053|3273|3309|3512|3678|3684|3685|3688|3689|3690|3699|3700|3705|3798|3827|3897|3920|3…	A1BG|A2M|SERPINA3|ACTB|ACTN4|ACTN1|ACTN2|AHSG|ALB|ALDOA|ANXA2|ANXA5|APOA1|APOB|APOH|APP|RHOA|RHOB|RHOG|ARRB1|SERPINC1|ATP1B1|ATP1B2|ATP2A2|ATP2A3|ATP2B1|ATP2B2|ATP2B3|ATP2B4|KIF1A|BSG|C1QBP|SERPING1|CALM2|CALU|CAPZA1|CAPZA2|CAPZB|CD9|CD44|CD47|CD74|CDC42|CFL1|CLU|COL1A1|COL1A2|CRK|DGKQ|F2|F3|F13A1|FGA|FGB|FGG|FLNA|FN1|GNA11|GNA12|GNAI1|GNAI2|GNAI3|GNAQ|GNAS|GNB1|GNB2|GNG3|GNG7|GPC1|GRB2|H3-3B|HBB…	-46.66064477	0	10	1	1	-49.21067734	5.701241691
1	-48.97308813	GO:0044282	M1	1	0	GO Biological Processes	19	small molecule catabolic process	19_GO:0008152 metabolic process	-48.97308813	4.283495833	19.10896715	30304	354	2618	131	5.00381971	0.426107401	18|30|34|35|36|37|38|39|128|217|219|229|348|383|443|572|594|642|875|883|1374|1376|1384|1428|1629|1632|1666|1738|1743|1806|1891|1892|2023|2026|2098|2108|2109|2184|2572|2584|2639|2653|2731|2744|2746|2752|2805|2806|2820|2954|3028|3029|3030|3032|3033|3073|3074|3098|3099|3101|3176|3295|3712|4329|4357|4835|4860|4942|5019|5095|5096|5106|5208|5211|5213|5214|5223|5224|5226|5230|5315|5825|5860|6342|6470|64…	ABAT|ACAA1|ACADM|ACADS|ACADSB|ACADVL|ACAT1|ACAT2|ADH5|ALDH2|ALDH1B1|ALDOB|APOE|ARG1|ASPA|BAD|BCKDHB|BLMH|CBS|KYAT1|CPT1A|CPT2|CRAT|CRYM|DBT|ECI1|DECR1|DLD|DLST|DPYD|ECH1|ECHS1|ENO1|ENO2|ESD|ETFA|ETFB|FAH|GAD2|GALK1|GCDH|GCSH|GLDC|GLS|GLUD1|GLUL|GOT1|GOT2|GPD2|GSTZ1|HSD17B10|HAGH|HADHA|HADHB|HADH|HEXA|HEXB|HK1|HK2|HK3|HNMT|HSD17B4|IVD|ALDH6A1|MPST|NQO2|PNP|OAT|OXCT1|PCCA|PCCB|PCK2|PFKFB2|PFKL|PFKM…	-46.43165573	0	9	0	0	-51.64440833	5.318357318
1	-48.25360775	GO:0009060	M1	1	0	GO Biological Processes	19	aerobic respiration	19_GO:0008152 metabolic process	-48.25360775	6.178200003	20.38408967	30304	163	2618	87	3.323147441	0.350308952	47|48|50|158|498|506|509|513|515|522|539|637|847|1327|1329|1340|1347|1431|1537|1716|1737|1738|1743|2271|2631|3417|3418|3419|3420|3421|4190|4191|4436|4508|4513|4519|4695|4698|4700|4702|4704|4705|4706|4710|4711|4715|4716|4719|4720|4722|4723|4724|4725|4726|4728|4729|4967|5160|5162|6389|6390|6622|7381|7384|7385|7386|7388|8801|8802|8803|9167|9377|10476|10632|10873|23410|23530|27089|30968|51079|54205|5…	ACLY|ACO1|ACO2|ADSL|ATP5F1A|ATP5F1B|ATP5F1C|ATP5F1D|ATP5PB|ATP5PF|ATP5PO|BID|CAT|COX4I1|COX5B|COX6B1|COX7A2|CS|CYC1|DGUOK|DLAT|DLD|DLST|FH|NIPSNAP2|IDH1|IDH2|IDH3A|IDH3B|IDH3G|MDH1|MDH2|MSH2|ATP6|COX2|CYTB|NDUFA2|NDUFA5|NDUFA6|NDUFA8|NDUFA9|NDUFA10|NDUFAB1|NDUFB4|NDUFB5|NDUFB9|NDUFB10|NDUFS1|NDUFS2|NDUFS3|NDUFV1|NDUFS4|NDUFS5|NDUFS6|NDUFS8|NDUFV2|OGDH|PDHA1|PDHB|SDHA|SDHB|SNCA|UQCRB|UQCRC1|UQCRC2…	-45.72060852	0	4	0	0	-79.98585623	6.330213904
1	-47.79654118	R-HSA-109581	M1	1	0	Reactome Gene Sets	6	Apoptosis		-47.79654118	5.851931075	20.07668859	30304	180	2618	91	3.475935829	0.357988317	118|572|581|598|637|708|836|929|1029|1499|1676|1687|1828|1832|2339|2934|3005|3009|3146|3148|3837|4000|4001|4137|4836|4976|5062|5317|5339|5414|5534|5594|5595|5682|5683|5684|5686|5687|5688|5689|5690|5691|5692|5693|5694|5696|5698|5699|5700|5701|5702|5705|5706|5707|5708|5709|5710|5711|5713|5714|5715|5717|5718|5719|5720|5721|6709|7082|7314|7431|7529|7531|7532|7533|7534|8428|8655|9414|9491|9861|10059|1…	ADD1|BAD|BAX|BCL2L1|BID|C1QBP|CASP3|CD14|CDKN2A|CTNNB1|DFFA|GSDME|DSG1|DSP|FNTA|GSN|H1-0|H1-5|HMGB1|HMGB2|KPNB1|LMNA|LMNB1|MAPT|NMT1|OPA1|PAK2|PKP1|PLEC|SEPTIN4|PPP3R1|MAPK1|MAPK3|PSMA1|PSMA2|PSMA3|PSMA5|PSMA6|PSMA7|PSMB1|PSMB2|PSMB3|PSMB4|PSMB5|PSMB6|PSMB8|PSMB9|PSMB10|PSMC1|PSMC2|PSMC3|PSMC5|PSMC6|PSMD1|PSMD2|PSMD3|PSMD4|PSMD5|PSMD7|PSMD8|PSMD9|PSMD11|PSMD12|PSMD13|PSME1|PSME2|SPTAN1|TJP1|UBB|V…	-45.27181448	0	11	1	1	-47.79654118	9.212952714
1	-47.67889739	R-HSA-5357801	M1	1	0	Reactome Gene Sets	6	Programmed Cell Death		-47.67889739	5.380044976	19.72638878	30304	213	2618	99	3.781512605	0.372801128	118|572|581|598|637|708|836|929|1029|1499|1676|1687|1828|1832|2339|2934|3005|3009|3146|3148|3320|3837|4000|4001|4137|4836|4976|5062|5317|5339|5414|5534|5594|5595|5682|5683|5684|5686|5687|5688|5689|5690|5691|5692|5693|5694|5696|5698|5699|5700|5701|5702|5705|5706|5707|5708|5709|5710|5711|5713|5714|5715|5717|5718|5719|5720|5721|6709|7082|7314|7332|7431|7529|7531|7532|7533|7534|8428|8655|9414|9491|98…	ADD1|BAD|BAX|BCL2L1|BID|C1QBP|CASP3|CD14|CDKN2A|CTNNB1|DFFA|GSDME|DSG1|DSP|FNTA|GSN|H1-0|H1-5|HMGB1|HMGB2|HSP90AA1|KPNB1|LMNA|LMNB1|MAPT|NMT1|OPA1|PAK2|PKP1|PLEC|SEPTIN4|PPP3R1|MAPK1|MAPK3|PSMA1|PSMA2|PSMA3|PSMA5|PSMA6|PSMA7|PSMB1|PSMB2|PSMB3|PSMB4|PSMB5|PSMB6|PSMB8|PSMB9|PSMB10|PSMC1|PSMC2|PSMC3|PSMC5|PSMC6|PSMD1|PSMD2|PSMD3|PSMD4|PSMD5|PSMD7|PSMD8|PSMD9|PSMD11|PSMD12|PSMD13|PSME1|PSME2|SPTAN1|T…	-45.16228858	0	11	0	0	-47.79654118	9.212952714
1	-46.12591702	R-HSA-162909	M1	1	0	Reactome Gene Sets	6	Host Interactions of HIV factors		-46.12591702	6.767068226	20.26319152	30304	130	2618	76	2.902979374	0.328125593	160|161|162|163|164|291|292|293|567|1104|1173|1175|3105|3159|3837|4869|5062|5478|5682|5683|5684|5686|5687|5688|5689|5690|5691|5692|5693|5694|5696|5698|5699|5700|5701|5702|5705|5706|5707|5708|5709|5710|5711|5713|5714|5715|5717|5718|5719|5720|5721|5879|5901|5902|5903|5905|6396|6500|6921|6923|7314|7514|8480|8815|8907|9491|9688|9861|10197|10213|11168|23165|23636|51606|57122|129401	AP2A1|AP2A2|AP1B1|AP2B1|AP1G1|SLC25A4|SLC25A5|SLC25A6|B2M|RCC1|AP2M1|AP2S1|HLA-A|HMGA1|KPNB1|NPM1|PAK2|PPIA|PSMA1|PSMA2|PSMA3|PSMA5|PSMA6|PSMA7|PSMB1|PSMB2|PSMB3|PSMB4|PSMB5|PSMB6|PSMB8|PSMB9|PSMB10|PSMC1|PSMC2|PSMC3|PSMC5|PSMC6|PSMD1|PSMD2|PSMD3|PSMD4|PSMD5|PSMD7|PSMD8|PSMD9|PSMD11|PSMD12|PSMD13|PSME1|PSME2|RAC1|RAN|RANBP1|RANBP2|RANGAP1|SEC13|SKP1|ELOC|ELOB|UBB|XPO1|RAE1|BANF1|AP1M1|PSMF1|NUP93…	-43.61727714	0	11	0	0	-47.79654118	9.212952714
1	-45.97423827	GO:0019693	M1	1	0	GO Biological Processes	19	ribose phosphate metabolic process	19_GO:0008152 metabolic process	-45.97423827	4.089082273	18.33386488	30304	368	2618	130	4.965622613	0.424563252	31|38|47|132|142|158|159|203|204|226|353|471|477|481|498|506|509|513|515|522|523|526|539|572|1503|1723|1737|1738|1740|1743|1806|1807|2180|2539|2618|2639|2773|2987|3094|3157|3251|3295|3304|3312|3615|3704|4508|4522|4597|4695|4698|4700|4702|4704|4705|4706|4710|4711|4715|4716|4719|4720|4722|4723|4724|4725|4726|4728|4729|4830|4832|4860|4967|4976|5138|5160|5162|5198|5538|5631|5635|5636|5836|5901|6389|6…	ACACA|ACAT1|ACLY|ADK|PARP1|ADSL|ADSS2|AK1|AK2|ALDOA|APRT|ATIC|ATP1A2|ATP1B1|ATP5F1A|ATP5F1B|ATP5F1C|ATP5F1D|ATP5PB|ATP5PF|ATP6V1A|ATP6V1B2|ATP5PO|BAD|CTPS1|DHODH|DLAT|DLD|DLG2|DLST|DPYD|DPYS|ACSL1|G6PD|GART|GCDH|GNAI3|GUK1|HINT1|HMGCS1|HPRT1|HSD17B4|HSPA1B|HSPA8|IMPDH2|ITPA|ATP6|MTHFD1|MVD|NDUFA2|NDUFA5|NDUFA6|NDUFA8|NDUFA9|NDUFA10|NDUFAB1|NDUFB4|NDUFB5|NDUFB9|NDUFB10|NDUFS1|NDUFS2|NDUFS3|NDUFV1|…	-43.47342372	0	4	0	0	-79.98585623	6.330213904
1	-45.20439047	R-HSA-1428517	M1	1	0	Reactome Gene Sets	6	The citric acid (TCA) cycle and respiratory electron transport		-45.20439047	5.722594656	19.43199828	30304	178	2618	88	3.361344538	0.352246862	50|498|506|509|513|515|522|539|682|1327|1329|1340|1431|1537|1737|1738|1743|2108|2109|2271|2739|2954|3029|3418|3419|3420|3421|3939|3945|4191|4199|4200|4508|4513|4519|4695|4698|4700|4702|4704|4705|4706|4710|4711|4715|4716|4719|4720|4722|4723|4724|4725|4726|4728|4729|4967|5160|5162|6389|6390|7381|7384|7385|7386|7388|7416|8050|8801|8802|8803|9167|9377|10128|10131|10476|10632|10873|23530|27089|27109|2…	ACO2|ATP5F1A|ATP5F1B|ATP5F1C|ATP5F1D|ATP5PB|ATP5PF|ATP5PO|BSG|COX4I1|COX5B|COX6B1|CS|CYC1|DLAT|DLD|DLST|ETFA|ETFB|FH|GLO1|GSTZ1|HAGH|IDH2|IDH3A|IDH3B|IDH3G|LDHA|LDHB|MDH2|ME1|ME2|ATP6|COX2|CYTB|NDUFA2|NDUFA5|NDUFA6|NDUFA8|NDUFA9|NDUFA10|NDUFAB1|NDUFB4|NDUFB5|NDUFB9|NDUFB10|NDUFS1|NDUFS2|NDUFS3|NDUFV1|NDUFS4|NDUFS5|NDUFS6|NDUFS8|NDUFV2|OGDH|PDHA1|PDHB|SDHA|SDHB|UQCRB|UQCRC1|UQCRC2|UQCRFS1|UQCRH|VD…	-42.71126275	0	4	0	0	-79.98585623	6.330213904
1	-44.63213506	GO:0030036	M1	1	0	GO Biological Processes	19	actin cytoskeleton organization	19_GO:0009987 cellular process	-44.63213506	3.420937689	17.42256275	30304	538	2618	159	6.073338426	0.466791956	60|81|87|88|89|118|119|199|226|301|382|387|388|389|391|408|613|800|811|822|825|829|830|832|998|1072|1073|1264|1266|1398|1465|1466|1627|1729|1809|2017|2036|2039|2316|2317|2318|2885|2934|3059|3688|3936|3996|4082|4542|4627|4628|4642|4644|4771|5048|5058|5216|5217|5239|5339|5358|5573|5756|5879|5901|5910|5911|6624|6708|6709|6710|6711|6712|7018|7082|7094|7111|7170|7171|7184|7273|7408|7430|7791|8407|8452…	ACTB|ACTN4|ACTN1|ACTN2|ACTN3|ADD1|ADD2|AIF1|ALDOA|ANXA1|ARF6|RHOA|RHOB|RHOC|RHOG|ARRB1|BCR|CALD1|CALR|CAPG|CAPN3|CAPZA1|CAPZA2|CAPZB|CDC42|CFL1|CFL2|CNN1|CNN3|CRK|CSRP1|CSRP2|DBN1|DIAPH1|DPYSL3|CTTN|EPB41L1|DMTN|FLNA|FLNB|FLNC|GRB2|GSN|HCLS1|ITGB1|LCP1|LLGL1|MARCKS|MYO1F|MYH9|MYH10|MYO1D|MYO5A|NF2|PAFAH1B1|PAK1|PFN1|PFN2|PGM5|PLEC|PLS3|PRKAR1A|TWF1|RAC1|RAN|RAP1GDS1|RAP2A|FSCN1|SPTA1|SPTAN1|SPTB|…	-42.14656048	0	7	0	0	-56.03867993	3.956630322
1	-44.5495979	GO:0030029	M1	1	0	GO Biological Processes	19	actin filament-based process	19_GO:0009987 cellular process	-44.5495979	3.271265819	17.25019447	30304	598	2618	169	6.455309396	0.480267592	60|81|87|88|89|118|119|199|226|287|301|382|387|388|389|391|408|476|613|781|800|811|817|822|825|829|830|832|998|1072|1073|1264|1266|1398|1465|1466|1627|1729|1809|2017|2036|2039|2316|2317|2318|2697|2764|2885|2934|3059|3688|3936|3996|4082|4542|4627|4628|4637|4642|4644|4771|5048|5058|5216|5217|5239|5339|5358|5573|5756|5879|5901|5910|5911|6624|6640|6708|6709|6710|6711|6712|7018|7082|7094|7111|7170|717…	ACTB|ACTN4|ACTN1|ACTN2|ACTN3|ADD1|ADD2|AIF1|ALDOA|ANK2|ANXA1|ARF6|RHOA|RHOB|RHOC|RHOG|ARRB1|ATP1A1|BCR|CACNA2D1|CALD1|CALR|CAMK2D|CAPG|CAPN3|CAPZA1|CAPZA2|CAPZB|CDC42|CFL1|CFL2|CNN1|CNN3|CRK|CSRP1|CSRP2|DBN1|DIAPH1|DPYSL3|CTTN|EPB41L1|DMTN|FLNA|FLNB|FLNC|GJA1|GMFB|GRB2|GSN|HCLS1|ITGB1|LCP1|LLGL1|MARCKS|MYO1F|MYH9|MYH10|MYL6|MYO1D|MYO5A|NF2|PAFAH1B1|PAK1|PFN1|PFN2|PGM5|PLEC|PLS3|PRKAR1A|TWF1|RAC1|…	-42.07144734	0	7	0	0	-56.03867993	3.956630322
1	-44.09153909	R-HSA-9711123	M1	1	0	Reactome Gene Sets	6	Cellular response to chemical stress		-44.09153909	5.351371065	18.93785856	30304	199	2618	92	3.514132926	0.359878684	213|475|644|645|847|1029|1327|1329|1340|1457|1460|1536|1728|2539|2729|2876|2932|2936|2950|3039|3043|3162|3163|3417|4199|4513|5034|5052|5226|5682|5683|5684|5686|5687|5688|5689|5690|5691|5692|5693|5694|5696|5698|5699|5700|5701|5702|5705|5706|5707|5708|5709|5710|5711|5713|5714|5715|5717|5718|5719|5720|5721|6500|6647|6648|6888|7001|7086|7295|7296|7314|7415|8452|8878|9167|9377|9491|9588|9611|9861|9973…	ALB|ATOX1|BLVRA|BLVRB|CAT|CDKN2A|COX4I1|COX5B|COX6B1|CSNK2A1|CSNK2B|CYBB|NQO1|G6PD|GCLC|GPX1|GSK3B|GSR|GSTP1|HBA1|HBB|HMOX1|HMOX2|IDH1|ME1|COX2|P4HB|PRDX1|PGD|PSMA1|PSMA2|PSMA3|PSMA5|PSMA6|PSMA7|PSMB1|PSMB2|PSMB3|PSMB4|PSMB5|PSMB6|PSMB8|PSMB9|PSMB10|PSMC1|PSMC2|PSMC3|PSMC5|PSMC6|PSMD1|PSMD2|PSMD3|PSMD4|PSMD5|PSMD7|PSMD8|PSMD9|PSMD11|PSMD12|PSMD13|PSME1|PSME2|SKP1|SOD1|SOD2|TALDO1|PRDX2|TKT|TXN|TX…	-41.62068777	0	11	0	0	-47.79654118	9.212952714
1	-43.60386736	R-HSA-72649	M1	1	0	Reactome Gene Sets	6	Translation initiation complex formation		-43.60386736	9.809532442	20.82809728	30304	59	2618	50	1.909854851	0.267502625	1965|1968|1973|1974|1975|1977|1981|3646|3921|6187|6188|6189|6191|6192|6193|6194|6201|6202|6203|6204|6205|6206|6207|6208|6210|6217|6218|6222|6223|6224|6227|6228|6229|6231|6232|6234|7458|8661|8662|8663|8664|8665|8666|8668|8669|8894|10480|26986|27335|51386	EIF2S1|EIF2S3|EIF4A1|EIF4A2|EIF4B|EIF4E|EIF4G1|EIF3E|RPSA|RPS2|RPS3|RPS3A|RPS4X|RPS4Y1|RPS5|RPS6|RPS7|RPS8|RPS9|RPS10|RPS11|RPS12|RPS13|RPS14|RPS15A|RPS16|RPS17|RPS18|RPS19|RPS20|RPS21|RPS23|RPS24|RPS26|RPS27|RPS28|EIF4H|EIF3A|EIF3B|EIF3C|EIF3D|EIF3F|EIF3G|EIF3I|EIF3J|EIF2S2|EIF3M|PABPC1|EIF3K|EIF3L	-41.14725647	0	1	0	0	-100	9.809532442
1	-43.60386736	R-HSA-72702	M1	1	0	Reactome Gene Sets	6	Ribosomal scanning and start codon recognition		-43.60386736	9.809532442	20.82809728	30304	59	2618	50	1.909854851	0.267502625	1965|1968|1973|1974|1975|1977|1981|1983|3646|3921|6187|6188|6189|6191|6192|6193|6194|6201|6202|6203|6204|6205|6206|6207|6208|6210|6217|6218|6222|6223|6224|6227|6228|6229|6231|6232|6234|7458|8661|8662|8663|8664|8665|8666|8668|8669|8894|10480|27335|51386	EIF2S1|EIF2S3|EIF4A1|EIF4A2|EIF4B|EIF4E|EIF4G1|EIF5|EIF3E|RPSA|RPS2|RPS3|RPS3A|RPS4X|RPS4Y1|RPS5|RPS6|RPS7|RPS8|RPS9|RPS10|RPS11|RPS12|RPS13|RPS14|RPS15A|RPS16|RPS17|RPS18|RPS19|RPS20|RPS21|RPS23|RPS24|RPS26|RPS27|RPS28|EIF4H|EIF3A|EIF3B|EIF3C|EIF3D|EIF3F|EIF3G|EIF3I|EIF3J|EIF2S2|EIF3M|EIF3K|EIF3L	-41.14725647	0	1	0	0	-100	9.809532442
1	-43.58779245	GO:0006886	M1	1	0	GO Biological Processes	19	intracellular protein transport	19_GO:0051179 localization	-43.58779245	3.042636691	16.81366839	30304	700	2618	184	7.028265852	0.499591148	160|161|162|163|164|372|373|377|378|381|382|388|400|439|481|581|613|617|637|811|950|972|1173|1175|1176|1191|1211|1212|1213|1314|1315|1434|1678|1740|1994|2017|2670|3308|3309|3312|3313|3315|3320|3329|3798|3837|3838|3839|3840|3842|3843|3920|4000|4074|4130|4218|4580|4666|4869|4905|5371|5476|5494|5530|5534|5566|5861|5868|5869|5870|5874|5878|5901|5903|6135|6396|6449|6642|6643|6653|6726|6727|6745|6804|6…	AP2A1|AP2A2|AP1B1|AP2B1|AP1G1|ARCN1|TRIM23|ARF3|ARF4|ARF5|ARF6|RHOB|ARL1|GET3|ATP1B1|BAX|BCR|BCS1L|BID|CALR|SCARB2|CD74|AP2M1|AP2S1|AP3S1|CLU|CLTA|CLTB|CLTC|COPA|COPB1|CSE1L|TIMM8A|DLG2|ELAVL1|CTTN|GFAP|HSPA4|HSPA5|HSPA8|HSPA9|HSPB1|HSP90AA1|HSPD1|KIF5A|KPNB1|KPNA2|KPNA3|KPNA4|TNPO1|IPO5|LAMP2|LMNA|M6PR|MAP1A|RAB8A|MTX1|NACA|NPM1|NSF|PML|CTSA|PPM1A|PPP3CA|PPP3R1|PRKACA|RAB1A|RAB5A|RAB5B|RAB6A|RAB…	-41.13813043	0	12	1	1	-43.58779245	3.264813618
1	-43.29258922	GO:0009259	M1	1	0	GO Biological Processes	19	ribonucleotide metabolic process	19_GO:0008152 metabolic process	-43.29258922	4.019183431	17.72080185	30304	360	2618	125	4.774637128	0.416736637	31|38|47|132|142|158|159|203|204|226|353|471|477|481|498|506|509|513|515|522|523|526|539|572|1503|1723|1737|1738|1740|1743|1806|1807|2180|2618|2639|2773|2987|3094|3157|3251|3295|3304|3312|3615|3704|4508|4522|4597|4695|4698|4700|4702|4704|4705|4706|4710|4711|4715|4716|4719|4720|4722|4723|4724|4725|4726|4728|4729|4830|4832|4860|4967|4976|5138|5160|5162|5198|5538|5901|6389|6390|6576|7415|8050|8573|8…	ACACA|ACAT1|ACLY|ADK|PARP1|ADSL|ADSS2|AK1|AK2|ALDOA|APRT|ATIC|ATP1A2|ATP1B1|ATP5F1A|ATP5F1B|ATP5F1C|ATP5F1D|ATP5PB|ATP5PF|ATP6V1A|ATP6V1B2|ATP5PO|BAD|CTPS1|DHODH|DLAT|DLD|DLG2|DLST|DPYD|DPYS|ACSL1|GART|GCDH|GNAI3|GUK1|HINT1|HMGCS1|HPRT1|HSD17B4|HSPA1B|HSPA8|IMPDH2|ITPA|ATP6|MTHFD1|MVD|NDUFA2|NDUFA5|NDUFA6|NDUFA8|NDUFA9|NDUFA10|NDUFAB1|NDUFB4|NDUFB5|NDUFB9|NDUFB10|NDUFS1|NDUFS2|NDUFS3|NDUFV1|NDUFS…	-40.84976662	0	4	0	0	-79.98585623	6.330213904
1	-42.86344848	R-HSA-72662	M1	1	0	Reactome Gene Sets	6	Activation of the mRNA upon binding of the cap-binding complex and eIFs, and subsequent binding to 43S		-42.86344848	9.646040234	20.6144043	30304	60	2618	50	1.909854851	0.267502625	1965|1968|1973|1974|1975|1977|1981|3646|3921|6187|6188|6189|6191|6192|6193|6194|6201|6202|6203|6204|6205|6206|6207|6208|6210|6217|6218|6222|6223|6224|6227|6228|6229|6231|6232|6234|7458|8661|8662|8663|8664|8665|8666|8668|8669|8894|10480|26986|27335|51386	EIF2S1|EIF2S3|EIF4A1|EIF4A2|EIF4B|EIF4E|EIF4G1|EIF3E|RPSA|RPS2|RPS3|RPS3A|RPS4X|RPS4Y1|RPS5|RPS6|RPS7|RPS8|RPS9|RPS10|RPS11|RPS12|RPS13|RPS14|RPS15A|RPS16|RPS17|RPS18|RPS19|RPS20|RPS21|RPS23|RPS24|RPS26|RPS27|RPS28|EIF4H|EIF3A|EIF3B|EIF3C|EIF3D|EIF3F|EIF3G|EIF3I|EIF3J|EIF2S2|EIF3M|PABPC1|EIF3K|EIF3L	-40.42735926	0	1	0	0	-100	9.809532442
1	-42.54896699	GO:0006457	M1	1	0	GO Biological Processes	19	protein folding	19_GO:0008152 metabolic process	-42.54896699	5.021226423	18.36551469	30304	219	2618	95	3.628724217	0.365481976	325|402|567|811|821|908|972|1155|1191|1410|1457|1676|2280|2286|2288|2289|2923|3300|3301|3304|3306|3308|3309|3312|3313|3315|3320|3326|3329|3336|3337|5034|5202|5203|5204|5478|5479|5903|6102|6767|6782|6902|6904|6950|7184|7203|7411|7841|8570|9049|9403|9531|9601|10049|10105|10130|10131|10294|10450|10465|10471|10525|10549|10574|10575|10576|10598|10694|10726|10728|10808|10856|10961|11080|11140|22824|229…	APCS|ARL2|B2M|CALR|CANX|CCT6A|CD74|TBCB|CLU|CRYAB|CSNK2A1|DFFA|FKBP1A|FKBP2|FKBP4|FKBP5|PDIA3|DNAJB2|DNAJA1|HSPA1B|HSPA2|HSPA4|HSPA5|HSPA8|HSPA9|HSPB1|HSP90AA1|HSP90AB1|HSPD1|HSPE1|DNAJB1|P4HB|PFDN2|PFDN4|PFDN5|PPIA|PPIB|RANBP2|RP2|ST13|HSPA13|TBCA|TBCD|TCP1|HSP90B1|CCT3|VBP1|MOGS|KHSRP|AIP|SELENOF|BAG3|PDIA4|DNAJB6|PPIF|PDIA6|TRAP1|DNAJA2|PPIE|PPIH|PFDN6|HYOU1|PRDX4|CCT7|CCT4|CCT2|AHSA1|CCT8|NUD…	-40.11950835	0	13	1	1	-42.54896699	6.413313237
1	-42.47419499	R-HSA-9679506	M1	1	0	Reactome Gene Sets	6	SARS-CoV Infections		-42.47419499	3.746577946	17.30320959	30304	414	2618	134	5.118411001	0.430698869	160|161|163|476|477|478|480|481|482|567|598|684|821|1108|1173|1175|1312|1650|1655|2280|2288|2339|2697|2817|2885|2931|2932|3105|3178|3276|3320|3326|3339|3615|3688|3837|3838|3921|4869|5348|5478|5479|5589|5706|5781|5903|5928|5931|5970|6184|6185|6187|6188|6189|6191|6192|6193|6194|6201|6202|6203|6204|6205|6206|6207|6208|6210|6217|6218|6222|6223|6224|6227|6228|6229|6231|6232|6234|6396|6632|6633|6634|66…	AP2A1|AP2A2|AP2B1|ATP1A1|ATP1A2|ATP1A3|ATP1A4|ATP1B1|ATP1B2|B2M|BCL2L1|BST2|CANX|CHD4|AP2M1|AP2S1|COMT|DDOST|DDX5|FKBP1A|FKBP4|FNTA|GJA1|GPC1|GRB2|GSK3A|GSK3B|HLA-A|HNRNPA1|PRMT1|HSP90AA1|HSP90AB1|HSPG2|IMPDH2|ITGB1|KPNB1|KPNA2|RPSA|NPM1|FXYD1|PPIA|PPIB|PRKCSH|PSMC6|PTPN11|RANBP2|RBBP4|RBBP7|RELA|RPN1|RPN2|RPS2|RPS3|RPS3A|RPS4X|RPS4Y1|RPS5|RPS6|RPS7|RPS8|RPS9|RPS10|RPS11|RPS12|RPS13|RPS14|RPS15A|…	-40.05126722	0	1	0	0	-100	9.809532442
1	-42.4072846	GO:0009150	M1	1	0	GO Biological Processes	19	purine ribonucleotide metabolic process	19_GO:0008152 metabolic process	-42.4072846	4.085381746	17.59324687	30304	340	2618	120	4.583651642	0.408726105	31|38|47|132|142|158|159|203|204|226|353|471|477|481|498|506|509|513|515|522|523|526|539|572|1737|1738|1740|1743|2180|2618|2639|2773|2987|3094|3157|3251|3295|3304|3312|3615|3704|4508|4522|4597|4695|4698|4700|4702|4704|4705|4706|4710|4711|4715|4716|4719|4720|4722|4723|4724|4725|4726|4728|4729|4830|4832|4860|4967|4976|5138|5160|5162|5198|5538|5901|6389|6390|6576|7415|8050|8573|8801|8802|8803|9414|9…	ACACA|ACAT1|ACLY|ADK|PARP1|ADSL|ADSS2|AK1|AK2|ALDOA|APRT|ATIC|ATP1A2|ATP1B1|ATP5F1A|ATP5F1B|ATP5F1C|ATP5F1D|ATP5PB|ATP5PF|ATP6V1A|ATP6V1B2|ATP5PO|BAD|DLAT|DLD|DLG2|DLST|ACSL1|GART|GCDH|GNAI3|GUK1|HINT1|HMGCS1|HPRT1|HSD17B4|HSPA1B|HSPA8|IMPDH2|ITPA|ATP6|MTHFD1|MVD|NDUFA2|NDUFA5|NDUFA6|NDUFA8|NDUFA9|NDUFA10|NDUFAB1|NDUFB4|NDUFB5|NDUFB9|NDUFB10|NDUFS1|NDUFS2|NDUFS3|NDUFV1|NDUFS4|NDUFS5|NDUFS6|NDUFS8…	-39.99079094	0	4	0	0	-79.98585623	6.330213904
1	-40.92010153	GO:0051129	M1	1	0	GO Biological Processes	19	negative regulation of cellular component organization	19_GO:0048519 negative regulation of biological process	-40.92010153	2.942311714	16.17391522	30304	716	2618	182	6.951871658	0.497072655	118|119|120|142|291|292|293|302|335|336|337|344|345|347|348|382|567|598|822|829|830|832|952|961|998|1191|1400|1410|1471|1496|1654|1716|1742|1785|1809|1949|2039|2043|2288|2316|2629|2664|2665|2670|2729|2764|2876|2932|2934|3021|3146|3178|3183|3192|3273|3300|3304|3306|3309|3312|3337|3685|3690|3925|3958|4000|4043|4099|4131|4133|4134|4137|4869|4976|5048|5062|5202|5203|5204|5216|5217|5359|5530|5621|5657…	ADD1|ADD2|ADD3|PARP1|SLC25A4|SLC25A5|SLC25A6|ANXA2|APOA1|APOA2|APOA4|APOC2|APOC3|APOD|APOE|ARF6|B2M|BCL2L1|CAPG|CAPZA1|CAPZA2|CAPZB|CD38|CD47|CDC42|CLU|CRMP1|CRYAB|CST3|CTNNA2|DDX3X|DGUOK|DLG4|DNM2|DPYSL3|EFNB3|DMTN|EPHA4|FKBP4|FLNA|GBA1|GDI1|GDI2|GFAP|GCLC|GMFB|GPX1|GSK3B|GSN|H3-3B|HMGB1|HNRNPA1|HNRNPC|HNRNPU|HRG|DNAJB2|HSPA1B|HSPA2|HSPA5|HSPA8|DNAJB1|ITGAV|ITGB3|STMN1|LGALS3|LMNA|LRPAP1|MAG|MAP…	-38.50994805	0	14	1	1	-40.92010153	2.942311714
1	-40.90627813	GO:0060627	M1	1	0	GO Biological Processes	19	regulation of vesicle-mediated transport	19_GO:0051179 localization	-40.90627813	3.319693847	16.56713991	30304	530	2618	152	5.805958747	0.457050162	60|88|160|164|197|274|301|302|335|336|344|345|348|382|392|396|408|488|566|567|613|718|721|811|929|961|998|1012|1173|1175|1191|1609|1742|2243|2244|2266|2771|3146|3190|3208|3684|3685|3689|3690|3916|3958|3965|4035|4043|4218|4478|4735|4771|4905|5217|5359|5413|5414|5530|5532|5534|5538|5579|5582|5594|5595|5604|5657|5806|5864|5865|5868|5869|5874|5879|5898|5906|5908|5962|6457|6622|6647|6653|6804|6812|684…	ACTB|ACTN2|AP2A1|AP1G1|AHSG|BIN1|ANXA1|ANXA2|APOA1|APOA2|APOC2|APOC3|APOE|ARF6|ARHGAP1|ARHGDIA|ARRB1|ATP2A2|AZU1|B2M|BCR|C3|C4B|CALR|CD14|CD47|CDC42|CDH13|AP2M1|AP2S1|CLU|DGKQ|DLG4|FGA|FGB|FGG|GNAI2|HMGB1|HNRNPK|HPCA|ITGAM|ITGAV|ITGB2|ITGB3|LAMP1|LGALS3|LGALS9|LRP1|LRPAP1|RAB8A|MSN|SEPTIN2|NF2|NSF|PFN2|PLSCR1|SEPTIN5|SEPTIN4|PPP3CA|PPP3CB|PPP3R1|PPT1|PRKCB|PRKCG|MAPK1|MAPK3|MAP2K1|PRTN3|PTX3|RAB3…	-38.5023736	0	15	1	1	-40.90627813	3.925518982
1	-40.39528255	GO:0043254	M1	1	0	GO Biological Processes	19	regulation of protein-containing complex assembly	19_GO:0050789 regulation of biological process	-40.39528255	3.646617597	16.77525397	30304	419	2618	132	5.042016807	0.427644671	118|119|120|274|348|382|387|389|402|581|637|822|829|830|832|998|1191|1410|1639|1654|1854|1981|2017|2039|2288|2629|2634|2670|2885|2932|2934|3021|3054|3059|3146|3273|3304|3309|3312|3320|3925|3936|3958|4131|4133|4137|4204|4478|4926|5058|5216|5217|5515|5610|5706|5756|5781|5879|5899|5908|5962|6188|6622|6624|6653|6708|6709|6710|6711|6712|6804|6812|6904|7037|7111|7408|7415|7417|7453|8775|8874|9026|9636|…	ADD1|ADD2|ADD3|BIN1|APOE|ARF6|RHOA|RHOC|ARL2|BAX|BID|CAPG|CAPZA1|CAPZA2|CAPZB|CDC42|CLU|CRYAB|DCTN1|DDX3X|DUT|EIF4G1|CTTN|DMTN|FKBP4|GBA1|GBP2|GFAP|GRB2|GSK3B|GSN|H3-3B|HCFC1|HCLS1|HMGB1|HRG|HSPA1B|HSPA5|HSPA8|HSP90AA1|STMN1|LCP1|LGALS3|MAP1B|MAP2|MAPT|MECP2|MSN|NUMA1|PAK1|PFN1|PFN2|PPP2CA|EIF2AK2|PSMC6|TWF1|PTPN11|RAC1|RALB|RAP1B|RDX|RPS3|SNCA|FSCN1|SORL1|SPTA1|SPTAN1|SPTB|SPTBN1|SPTBN2|STX1A|ST…	-37.99753832	0	16	1	1	-40.39528255	3.836368002
1	-40.05564731	GO:0032787	M1	1	0	GO Biological Processes	19	monocarboxylic acid metabolic process	19_GO:0008152 metabolic process	-40.05564731	3.332950867	16.4039874	30304	514	2618	148	5.653170359	0.451361873	18|30|31|34|35|36|37|38|39|47|128|216|224|226|229|230|231|443|718|873|972|1374|1376|1384|1622|1632|1666|1737|1738|1891|1892|2023|2026|2052|2108|2109|2180|2184|2572|2584|2593|2597|2628|2639|2687|2821|2876|2879|2944|2946|2948|2950|3028|3029|3030|3032|3033|3073|3074|3098|3099|3101|3295|3417|3418|3712|3939|3945|4199|4200|4259|4282|4706|4864|4967|5091|5095|5096|5106|5160|5162|5208|5211|5213|5214|5223|…	ABAT|ACAA1|ACACA|ACADM|ACADS|ACADSB|ACADVL|ACAT1|ACAT2|ACLY|ADH5|ALDH1A1|ALDH3A2|ALDOA|ALDOB|ALDOC|AKR1B1|ASPA|C3|CBR1|CD74|CPT1A|CPT2|CRAT|DBI|ECI1|DECR1|DLAT|DLD|ECH1|ECHS1|ENO1|ENO2|EPHX1|ETFA|ETFB|ACSL1|FAH|GAD2|GALK1|GAMT|GAPDH|GATM|GCDH|GGT5|GPI|GPX1|GPX4|GSTM1|GSTM2|GSTM4|GSTP1|HSD17B10|HAGH|HADHA|HADHB|HADH|HEXA|HEXB|HK1|HK2|HK3|HSD17B4|IDH1|IDH2|IVD|LDHA|LDHB|ME1|ME2|MGST3|MIF|NDUFAB1|NP…	-37.66397723	0	17	1	1	-40.05564731	5.944046415
1	-39.71026602	R-HSA-1280218	M1	1	0	Reactome Gene Sets	6	Adaptive Immune System		-39.71026602	2.829839632	15.8053908	30304	769	2618	188	7.18105424	0.504577172	160|161|162|163|164|567|642|718|805|811|821|829|830|832|929|972|975|998|1075|1173|1175|1211|1213|1277|1278|1281|1508|1512|1536|1639|1759|1778|1781|1783|1785|2214|2243|2244|2266|2280|2885|2923|3093|3105|3113|3119|3122|3123|3146|3309|3383|3685|3688|3689|3798|4267|4345|4360|4893|5058|5062|5476|5478|5515|5518|5525|5528|5530|5532|5534|5566|5567|5579|5641|5682|5683|5684|5686|5687|5688|5689|5690|5691|56…	AP2A1|AP2A2|AP1B1|AP2B1|AP1G1|B2M|BLMH|C3|CALM2|CALR|CANX|CAPZA1|CAPZA2|CAPZB|CD14|CD74|CD81|CDC42|CTSC|AP2M1|AP2S1|CLTA|CLTC|COL1A1|COL1A2|COL3A1|CTSB|CTSH|CYBB|DCTN1|DNM1|DYNC1H1|DYNC1I2|DYNC1LI2|DNM2|FCGR3A|FGA|FGB|FGG|FKBP1A|GRB2|PDIA3|UBE2K|HLA-A|HLA-DPA1|HLA-DQB1|HLA-DRA|HLA-DRB1|HMGB1|HSPA5|ICAM1|ITGAV|ITGB1|ITGB2|KIF5A|CD99|CD200|MRC1|NRAS|PAK1|PAK2|CTSA|PPIA|PPP2CA|PPP2R1A|PPP2R5A|PPP2R5…	-37.32458631	0	11	0	0	-47.79654118	9.212952714
1	-39.50225011	R-HSA-1280215	M1	1	0	Reactome Gene Sets	6	Cytokine Signaling in Immune system		-39.50225011	2.87799889	15.81641492	30304	732	2618	182	6.951871658	0.497072655	103|301|302|351|567|598|684|759|815|816|817|818|821|829|836|960|998|1072|1278|1398|1399|1511|1845|1973|1974|1977|1981|1982|2162|2316|2317|2335|2633|2634|2885|3105|3113|3119|3122|3123|3146|3162|3181|3185|3312|3313|3320|3383|3437|3684|3688|3689|3837|3838|3839|3840|3911|3934|3936|3965|4001|4128|4282|4318|4478|4599|4684|4893|4904|4940|5034|5062|5300|5306|5371|5478|5515|5518|5528|5566|5594|5595|5602|5…	ADAR|ANXA1|ANXA2|APP|B2M|BCL2L1|BST2|CA1|CAMK2A|CAMK2B|CAMK2D|CAMK2G|CANX|CAPZA1|CASP3|CD44|CDC42|CFL1|COL1A2|CRK|CRKL|CTSG|DUSP3|EIF4A1|EIF4A2|EIF4E|EIF4G1|EIF4G2|F13A1|FLNA|FLNB|FN1|GBP1|GBP2|GRB2|HLA-A|HLA-DPA1|HLA-DQB1|HLA-DRA|HLA-DRB1|HMGB1|HMOX1|HNRNPA2B1|HNRNPF|HSPA8|HSPA9|HSP90AA1|ICAM1|IFIT3|ITGAM|ITGB1|ITGB2|KPNB1|KPNA2|KPNA3|KPNA4|LAMA5|LCN2|LCP1|LGALS9|LMNB1|MAOA|MIF|MMP9|MSN|MX1|NCAM…	-37.12247925	0	11	0	0	-47.79654118	9.212952714
1	-38.1948441	R-HSA-9759194	M1	1	0	Reactome Gene Sets	6	Nuclear events mediated by NFE2L2		-38.1948441	7.912195028	18.91663573	30304	79	2618	54	2.062643239	0.27778029	1029|1728|2539|2729|2932|2936|3162|3417|4199|5052|5226|5682|5683|5684|5686|5687|5688|5689|5690|5691|5692|5693|5694|5696|5698|5699|5700|5701|5702|5705|5706|5707|5708|5709|5710|5711|5713|5714|5715|5717|5718|5719|5720|5721|6500|6888|7086|7296|7314|8878|9491|9861|10197|10213	CDKN2A|NQO1|G6PD|GCLC|GSK3B|GSR|HMOX1|IDH1|ME1|PRDX1|PGD|PSMA1|PSMA2|PSMA3|PSMA5|PSMA6|PSMA7|PSMB1|PSMB2|PSMB3|PSMB4|PSMB5|PSMB6|PSMB8|PSMB9|PSMB10|PSMC1|PSMC2|PSMC3|PSMC5|PSMC6|PSMD1|PSMD2|PSMD3|PSMD4|PSMD5|PSMD7|PSMD8|PSMD9|PSMD11|PSMD12|PSMD13|PSME1|PSME2|SKP1|TALDO1|TKT|TXNRD1|UBB|SQSTM1|PSMF1|PSMD6|PSME3|PSMD14	-35.82090279	0	11	0	0	-47.79654118	9.212952714
1	-37.83302142	R-HSA-76002	M1	1	0	Reactome Gene Sets	6	Platelet activation, signaling and aggregation		-37.83302142	4.357222737	16.81505778	30304	263	2618	99	3.781512605	0.372801128	1|2|12|81|87|88|197|213|226|308|335|350|351|387|388|391|408|710|805|813|928|998|1072|1191|1277|1278|1398|1609|2147|2162|2243|2244|2266|2316|2335|2767|2768|2770|2771|2773|2776|2782|2783|2785|2788|2885|3273|3309|3690|3699|3700|3827|3920|3959|5004|5005|5196|5216|5265|5340|5345|5473|5478|5578|5579|5582|5594|5595|5660|5781|5874|5879|5906|5908|6647|6678|7018|7057|7094|7273|7414|7450|7534|8407|9948|1048…	A1BG|A2M|SERPINA3|ACTN4|ACTN1|ACTN2|AHSG|ALB|ALDOA|ANXA5|APOA1|APOH|APP|RHOA|RHOB|RHOG|ARRB1|SERPING1|CALM2|CALU|CD9|CDC42|CFL1|CLU|COL1A1|COL1A2|CRK|DGKQ|F2|F13A1|FGA|FGB|FGG|FLNA|FN1|GNA11|GNA12|GNAI1|GNAI2|GNAI3|GNAQ|GNB1|GNB2|GNG3|GNG7|GRB2|HRG|HSPA5|ITGB3|ITIH3|ITIH4|KNG1|LAMP2|LGALS3BP|ORM1|ORM2|PF4|PFN1|SERPINA1|PLG|SERPINF2|PPBP|PPIA|PRKCA|PRKCB|PRKCG|MAPK1|MAPK3|PSAP|PTPN11|RAB27B|RAC1|R…	-35.46483244	0	10	0	0	-49.21067734	5.701241691
1	-37.76616001	R-HSA-69278	M1	1	0	Reactome Gene Sets	6	Cell Cycle, Mitotic		-37.76616001	3.141853105	15.73191301	30304	560	2618	152	5.805958747	0.457050162	983|1019|1021|1029|1104|1457|1460|1639|1778|1781|1783|2010|2029|2237|2932|3021|3320|3326|3837|3842|4000|4001|4171|4172|4173|4174|4175|4176|4218|4659|4926|5048|5111|5500|5501|5515|5518|5520|5525|5528|5566|5577|5578|5579|5594|5595|5682|5683|5684|5686|5687|5688|5689|5690|5691|5692|5693|5694|5696|5698|5699|5700|5701|5702|5705|5706|5707|5708|5709|5710|5711|5713|5714|5715|5717|5718|5719|5720|5721|5861|…	CDK1|CDK4|CDK6|CDKN2A|RCC1|CSNK2A1|CSNK2B|DCTN1|DYNC1H1|DYNC1I2|DYNC1LI2|EMD|ENSA|FEN1|GSK3B|H3-3B|HSP90AA1|HSP90AB1|KPNB1|TNPO1|LMNA|LMNB1|MCM2|MCM3|MCM4|MCM5|MCM6|MCM7|RAB8A|PPP1R12A|NUMA1|PAFAH1B1|PCNA|PPP1CB|PPP1CC|PPP2CA|PPP2R1A|PPP2R2A|PPP2R5A|PPP2R5D|PRKACA|PRKAR2B|PRKCA|PRKCB|MAPK1|MAPK3|PSMA1|PSMA2|PSMA3|PSMA5|PSMA6|PSMA7|PSMB1|PSMB2|PSMB3|PSMB4|PSMB5|PSMB6|PSMB8|PSMB9|PSMB10|PSMC1|PSMC2…	-35.40364816	0	11	0	0	-47.79654118	9.212952714
1	-37.48361996	R-HSA-68882	M1	1	0	Reactome Gene Sets	6	Mitotic Anaphase		-37.48361996	4.561432585	16.8898575	30304	236	2618	93	3.552330023	0.361757632	983|1104|1778|1781|1783|2010|3837|3842|4000|4001|5048|5501|5515|5518|5520|5525|5528|5682|5683|5684|5686|5687|5688|5689|5690|5691|5692|5693|5694|5696|5698|5699|5700|5701|5702|5705|5706|5707|5708|5709|5710|5711|5713|5714|5715|5717|5718|5719|5720|5721|5901|5903|5905|6232|6396|7112|7280|7314|7329|7514|7846|8655|8815|9184|9491|9688|9793|9861|10197|10213|10382|10383|10726|22919|22933|23122|23165|23244|…	CDK1|RCC1|DYNC1H1|DYNC1I2|DYNC1LI2|EMD|KPNB1|TNPO1|LMNA|LMNB1|PAFAH1B1|PPP1CC|PPP2CA|PPP2R1A|PPP2R2A|PPP2R5A|PPP2R5D|PSMA1|PSMA2|PSMA3|PSMA5|PSMA6|PSMA7|PSMB1|PSMB2|PSMB3|PSMB4|PSMB5|PSMB6|PSMB8|PSMB9|PSMB10|PSMC1|PSMC2|PSMC3|PSMC5|PSMC6|PSMD1|PSMD2|PSMD3|PSMD4|PSMD5|PSMD7|PSMD8|PSMD9|PSMD11|PSMD12|PSMD13|PSME1|PSME2|RAN|RANBP2|RANGAP1|RPS27|SEC13|TMPO|TUBB2A|UBB|UBE2I|XPO1|TUBA1A|DYNLL1|BANF1|BU…	-35.12671199	0	11	0	0	-47.79654118	9.212952714
1	-37.38848653	R-HSA-1640170	M1	1	0	Reactome Gene Sets	6	Cell Cycle		-37.38848653	2.881248487	15.38301667	30304	691	2618	172	6.569900688	0.484214719	983|1019|1021|1029|1104|1457|1460|1639|1778|1781|1783|2010|2029|2237|2932|3021|3306|3320|3326|3837|3842|4000|4001|4171|4172|4173|4174|4175|4176|4218|4659|4869|4926|5048|5111|5432|5434|5500|5501|5515|5518|5520|5525|5528|5566|5577|5578|5579|5594|5595|5682|5683|5684|5686|5687|5688|5689|5690|5691|5692|5693|5694|5696|5698|5699|5700|5701|5702|5705|5706|5707|5708|5709|5710|5711|5713|5714|5715|5717|5718|…	CDK1|CDK4|CDK6|CDKN2A|RCC1|CSNK2A1|CSNK2B|DCTN1|DYNC1H1|DYNC1I2|DYNC1LI2|EMD|ENSA|FEN1|GSK3B|H3-3B|HSPA2|HSP90AA1|HSP90AB1|KPNB1|TNPO1|LMNA|LMNB1|MCM2|MCM3|MCM4|MCM5|MCM6|MCM7|RAB8A|PPP1R12A|NPM1|NUMA1|PAFAH1B1|PCNA|POLR2C|POLR2E|PPP1CB|PPP1CC|PPP2CA|PPP2R1A|PPP2R2A|PPP2R5A|PPP2R5D|PRKACA|PRKAR2B|PRKCA|PRKCB|MAPK1|MAPK3|PSMA1|PSMA2|PSMA3|PSMA5|PSMA6|PSMA7|PSMB1|PSMB2|PSMB3|PSMB4|PSMB5|PSMB6|PSMB8…	-35.03711105	0	11	0	0	-47.79654118	9.212952714
1	-37.30483512	R-HSA-2555396	M1	1	0	Reactome Gene Sets	6	Mitotic Metaphase and Anaphase		-37.30483512	4.542186034	16.83441454	30304	237	2618	93	3.552330023	0.361757632	983|1104|1778|1781|1783|2010|3837|3842|4000|4001|5048|5501|5515|5518|5520|5525|5528|5682|5683|5684|5686|5687|5688|5689|5690|5691|5692|5693|5694|5696|5698|5699|5700|5701|5702|5705|5706|5707|5708|5709|5710|5711|5713|5714|5715|5717|5718|5719|5720|5721|5901|5903|5905|6232|6396|7112|7280|7314|7329|7514|7846|8655|8815|9184|9491|9688|9793|9861|10197|10213|10382|10383|10726|22919|22933|23122|23165|23244|…	CDK1|RCC1|DYNC1H1|DYNC1I2|DYNC1LI2|EMD|KPNB1|TNPO1|LMNA|LMNB1|PAFAH1B1|PPP1CC|PPP2CA|PPP2R1A|PPP2R2A|PPP2R5A|PPP2R5D|PSMA1|PSMA2|PSMA3|PSMA5|PSMA6|PSMA7|PSMB1|PSMB2|PSMB3|PSMB4|PSMB5|PSMB6|PSMB8|PSMB9|PSMB10|PSMC1|PSMC2|PSMC3|PSMC5|PSMC6|PSMD1|PSMD2|PSMD3|PSMD4|PSMD5|PSMD7|PSMD8|PSMD9|PSMD11|PSMD12|PSMD13|PSME1|PSME2|RAN|RANBP2|RANGAP1|RPS27|SEC13|TMPO|TUBB2A|UBB|UBE2I|XPO1|TUBA1A|DYNLL1|BANF1|BU…	-34.95892253	0	11	0	0	-47.79654118	9.212952714
1	-37.26983775	GO:0051493	M1	1	0	GO Biological Processes	19	regulation of cytoskeleton organization	19_GO:0050789 regulation of biological process	-37.26983775	3.230301846	15.71322571	30304	516	2618	144	5.500381971	0.445580966	88|118|119|120|274|335|382|387|389|391|402|684|822|824|829|830|832|961|998|1073|1213|1398|1496|1639|1729|1778|2017|2039|2288|2316|2764|2770|2824|2885|2932|2934|3059|3192|3273|3304|3690|3925|4035|4130|4131|4133|4135|4137|4204|4771|4869|4926|5048|5058|5062|5202|5216|5217|5345|5364|5594|5595|5756|5879|5898|5962|6050|6188|6279|6280|6622|6624|6708|6709|6710|6711|6712|6904|7082|7111|7408|8480|8874|8936…	ACTN2|ADD1|ADD2|ADD3|BIN1|APOA1|ARF6|RHOA|RHOC|RHOG|ARL2|BST2|CAPG|CAPN2|CAPZA1|CAPZA2|CAPZB|CD47|CDC42|CFL2|CLTC|CRK|CTNNA2|DCTN1|DIAPH1|DYNC1H1|CTTN|DMTN|FKBP4|FLNA|GMFB|GNAI1|GPM6B|GRB2|GSK3B|GSN|HCLS1|HNRNPU|HRG|HSPA1B|ITGB3|STMN1|LRP1|MAP1A|MAP1B|MAP2|MAP6|MAPT|MECP2|NF2|NPM1|NUMA1|PAFAH1B1|PAK1|PAK2|PFDN2|PFN1|PFN2|SERPINF2|PLXNB1|MAPK1|MAPK3|TWF1|RAC1|RALA|RDX|RNH1|RPS3|S100A8|S100A9|SNCA|…	-34.92932019	0	18	1	1	-37.26983775	6.945148969
1	-36.98970765	GO:0016054	M1	1	0	GO Biological Processes	19	organic acid catabolic process	19_GO:0008152 metabolic process	-36.98970765	4.550952316	16.76808944	30304	234	2618	92	3.514132926	0.359878684	18|30|34|35|36|37|38|39|383|443|594|642|875|883|1374|1376|1384|1428|1629|1632|1666|1738|1743|1891|1892|2108|2109|2184|2572|2639|2653|2731|2744|2746|2752|2805|2806|2954|3028|3030|3032|3033|3073|3074|3176|3295|3712|4329|4357|4942|5095|5096|5106|5226|5825|5860|6342|6470|6472|6652|7263|7915|8659|10007|10157|10247|10295|10327|10449|10455|10840|11112|23475|23564|23576|26275|27034|51084|51181|51380|5154…	ABAT|ACAA1|ACADM|ACADS|ACADSB|ACADVL|ACAT1|ACAT2|ARG1|ASPA|BCKDHB|BLMH|CBS|KYAT1|CPT1A|CPT2|CRAT|CRYM|DBT|ECI1|DECR1|DLD|DLST|ECH1|ECHS1|ETFA|ETFB|FAH|GAD2|GCDH|GCSH|GLDC|GLS|GLUD1|GLUL|GOT1|GOT2|GSTZ1|HSD17B10|HADHA|HADHB|HADH|HEXA|HEXB|HNMT|HSD17B4|IVD|ALDH6A1|MPST|OAT|PCCA|PCCB|PCK2|PGD|ABCD3|QDPR|SCP2|SHMT1|SHMT2|SORD|TST|ALDH5A1|ALDH4A1|GNPDA1|AASS|RIDA|BCKDK|AKR1A1|ACAA2|ECI2|ALDH1L1|HIBADH…	-34.65978317	0	9	0	0	-51.64440833	5.318357318
1	-36.98970765	GO:0046395	M1	1	0	GO Biological Processes	19	carboxylic acid catabolic process	19_GO:0008152 metabolic process	-36.98970765	4.550952316	16.76808944	30304	234	2618	92	3.514132926	0.359878684	18|30|34|35|36|37|38|39|383|443|594|642|875|883|1374|1376|1384|1428|1629|1632|1666|1738|1743|1891|1892|2108|2109|2184|2572|2639|2653|2731|2744|2746|2752|2805|2806|2954|3028|3030|3032|3033|3073|3074|3176|3295|3712|4329|4357|4942|5095|5096|5106|5226|5825|5860|6342|6470|6472|6652|7263|7915|8659|10007|10157|10247|10295|10327|10449|10455|10840|11112|23475|23564|23576|26275|27034|51084|51181|51380|5154…	ABAT|ACAA1|ACADM|ACADS|ACADSB|ACADVL|ACAT1|ACAT2|ARG1|ASPA|BCKDHB|BLMH|CBS|KYAT1|CPT1A|CPT2|CRAT|CRYM|DBT|ECI1|DECR1|DLD|DLST|ECH1|ECHS1|ETFA|ETFB|FAH|GAD2|GCDH|GCSH|GLDC|GLS|GLUD1|GLUL|GOT1|GOT2|GSTZ1|HSD17B10|HADHA|HADHB|HADH|HEXA|HEXB|HNMT|HSD17B4|IVD|ALDH6A1|MPST|OAT|PCCA|PCCB|PCK2|PGD|ABCD3|QDPR|SCP2|SHMT1|SHMT2|SORD|TST|ALDH5A1|ALDH4A1|GNPDA1|AASS|RIDA|BCKDK|AKR1A1|ACAA2|ECI2|ALDH1L1|HIBADH…	-34.65978317	0	9	0	0	-51.64440833	5.318357318
1	-36.80842596	R-HSA-195258	M1	1	0	Reactome Gene Sets	6	RHO GTPase Effectors		-36.80842596	3.905758622	16.22051109	30304	326	2618	110	4.201680672	0.392107948	60|387|388|389|391|805|998|1072|1495|1499|1536|1729|1742|1778|1781|1783|2017|2316|2885|3021|3688|3798|3895|4627|4628|4637|4638|4659|4771|5048|5058|5062|5216|5217|5300|5500|5501|5515|5518|5525|5528|5578|5579|5594|5595|5879|5903|5905|6232|6279|6280|6396|7280|7514|7529|7531|7532|7533|7534|7846|8345|8348|8350|8359|8655|8826|8936|8976|9184|9475|9793|10006|10092|10093|10094|10095|10096|10097|10109|1015…	ACTB|RHOA|RHOB|RHOC|RHOG|CALM2|CDC42|CFL1|CTNNA1|CTNNB1|CYBB|DIAPH1|DLG4|DYNC1H1|DYNC1I2|DYNC1LI2|CTTN|FLNA|GRB2|H3-3B|ITGB1|KIF5A|KTN1|MYH9|MYH10|MYL6|MYLK|PPP1R12A|NF2|PAFAH1B1|PAK1|PAK2|PFN1|PFN2|PIN1|PPP1CB|PPP1CC|PPP2CA|PPP2R1A|PPP2R5A|PPP2R5D|PRKCA|PRKCB|MAPK1|MAPK3|RAC1|RANBP2|RANGAP1|RPS27|S100A8|S100A9|SEC13|TUBB2A|XPO1|YWHAB|YWHAE|YWHAG|YWHAH|YWHAZ|TUBA1A|H2BC9|H2BC17|H3C1|H4C1|DYNLL1|I…	-34.48370267	0	6	0	0	-57.8076514	3.905758622
1	-36.73044618	GO:0022613	M1	1	0	GO Biological Processes	19	ribonucleoprotein complex biogenesis	19_GO:0009987 cellular process	-36.73044618	3.276903281	15.64155823	30304	491	2618	139	5.309396486	0.438218997	103|708|1653|1654|1660|1968|1983|2091|2752|3320|3326|3646|3692|3921|4736|4809|4869|5036|5591|5901|6059|6125|6128|6129|6130|6134|6135|6147|6152|6155|6165|6169|6175|6189|6191|6193|6194|6201|6202|6203|6205|6206|6207|6208|6210|6217|6218|6223|6227|6228|6229|6232|6234|6426|6431|6627|6632|6633|6634|6635|6636|6733|7514|7520|7536|7919|8450|8562|8575|8607|8661|8662|8663|8664|8665|8666|8668|8669|8683|8894|8…	ADAR|C1QBP|DDX1|DDX3X|DHX9|EIF2S3|EIF5|FBL|GLUL|HSP90AA1|HSP90AB1|EIF3E|EIF6|RPSA|RPL10A|SNU13|NPM1|PA2G4|PRKDC|RAN|ABCE1|RPL5|RPL6|RPL7|RPL7A|RPL10|RPL11|RPL23A|RPL24|RPL27|RPL35A|RPL38|RPLP0|RPS3A|RPS4X|RPS5|RPS6|RPS7|RPS8|RPS9|RPS11|RPS12|RPS13|RPS14|RPS15A|RPS16|RPS17|RPS19|RPS21|RPS23|RPS24|RPS27|RPS28|SRSF1|SRSF6|SNRPA1|SNRPD1|SNRPD2|SNRPD3|SNRPE|SNRPF|SRPK2|XPO1|XRCC5|SF1|DDX39B|CUL4B|DENR…	-34.41086253	0	19	1	1	-36.73044618	4.290824794
1	-36.64306445	R-HSA-72695	M1	1	0	Reactome Gene Sets	6	Formation of the ternary complex, and subsequently, the 43S complex		-36.64306445	9.571839925	19.02375328	30304	52	2618	43	1.642475172	0.248409603	1965|1968|3646|3921|6187|6188|6189|6191|6192|6193|6194|6201|6202|6203|6204|6205|6206|6207|6208|6210|6217|6218|6222|6223|6224|6227|6228|6229|6231|6232|6234|8661|8662|8663|8664|8665|8666|8668|8669|8894|10480|27335|51386	EIF2S1|EIF2S3|EIF3E|RPSA|RPS2|RPS3|RPS3A|RPS4X|RPS4Y1|RPS5|RPS6|RPS7|RPS8|RPS9|RPS10|RPS11|RPS12|RPS13|RPS14|RPS15A|RPS16|RPS17|RPS18|RPS19|RPS20|RPS21|RPS23|RPS24|RPS26|RPS27|RPS28|EIF3A|EIF3B|EIF3C|EIF3D|EIF3F|EIF3G|EIF3I|EIF3J|EIF2S2|EIF3M|EIF3K|EIF3L	-34.32856033	0	1	0	0	-100	9.809532442
1	-36.45645158	GO:0007005	M1	1	0	GO Biological Processes	19	mitochondrion organization	19_GO:0009987 cellular process	-36.45645158	3.380382241	15.67930215	30304	452	2618	132	5.042016807	0.427644671	142|291|292|293|513|572|581|598|617|637|815|1191|1267|1347|1678|1890|2631|2729|2931|2932|3028|3099|3308|3313|3320|3329|3954|4082|4137|4358|4580|4695|4698|4700|4702|4704|4705|4706|4710|4711|4715|4716|4719|4720|4722|4724|4725|4728|4836|4884|4976|5245|5339|5864|6622|6648|6742|7019|7386|7417|8506|8878|8936|9026|9049|9131|9167|9361|9512|9804|9868|10059|10063|10105|10449|10469|10531|10533|10651|10935|1…	PARP1|SLC25A4|SLC25A5|SLC25A6|ATP5F1D|BAD|BAX|BCL2L1|BCS1L|BID|CAMK2A|CLU|CNP|COX7A2|TIMM8A|TYMP|NIPSNAP2|GCLC|GSK3A|GSK3B|HSD17B10|HK2|HSPA4|HSPA9|HSP90AA1|HSPD1|LETM1|MARCKS|MAPT|MPV17|MTX1|NDUFA2|NDUFA5|NDUFA6|NDUFA8|NDUFA9|NDUFA10|NDUFAB1|NDUFB4|NDUFB5|NDUFB9|NDUFB10|NDUFS1|NDUFS2|NDUFS3|NDUFS4|NDUFS5|NDUFS8|NMT1|NPTX1|OPA1|PHB1|PLEC|RAB3A|SNCA|SOD2|SSBP1|TFAM|UQCRFS1|VDAC2|CNTNAP1|SQSTM1|WAS…	-34.14696826	0	20	1	1	-36.45645158	4.748819808
1	-36.30388539	GO:0051604	M1	1	0	GO Biological Processes	19	protein maturation	19_GO:0008152 metabolic process	-36.30388539	3.266634484	15.53874863	30304	489	2618	138	5.271199389	0.436727883	102|142|325|350|402|444|567|572|811|821|824|836|871|908|972|1155|1191|1363|1410|1457|1511|1512|1522|1676|1725|2152|2162|2192|2243|2244|2266|2280|2286|2288|2289|2316|2653|2923|3300|3301|3304|3306|3308|3309|3312|3313|3315|3320|3326|3329|3336|3337|3690|4706|5034|5202|5203|5204|5230|5478|5479|5547|5641|5903|5910|6102|6653|6767|6782|6900|6902|6904|6950|7184|7203|7411|7841|8570|9049|9403|9512|9531|9601…	ADAM10|PARP1|APCS|APOH|ARL2|ASPH|B2M|BAD|CALR|CANX|CAPN2|CASP3|SERPINH1|CCT6A|CD74|TBCB|CLU|CPE|CRYAB|CSNK2A1|CTSG|CTSH|CTSZ|DFFA|DHPS|F3|F13A1|FBLN1|FGA|FGB|FGG|FKBP1A|FKBP2|FKBP4|FKBP5|FLNA|GCSH|PDIA3|DNAJB2|DNAJA1|HSPA1B|HSPA2|HSPA4|HSPA5|HSPA8|HSPA9|HSPB1|HSP90AA1|HSP90AB1|HSPD1|HSPE1|DNAJB1|ITGB3|NDUFAB1|P4HB|PFDN2|PFDN4|PFDN5|PGK1|PPIA|PPIB|PRCP|LGMN|RANBP2|RAP1GDS1|RP2|SORL1|ST13|HSPA13|CN…	-33.99936548	0	13	0	0	-42.54896699	6.413313237
1	-35.88315186	GO:0009165	M1	1	0	GO Biological Processes	19	nucleotide biosynthetic process	19_GO:0008152 metabolic process	-35.88315186	4.236977673	16.2748664	30304	265	2618	97	3.705118411	0.369162711	31|38|47|132|158|159|203|204|226|353|471|498|506|509|513|515|522|523|539|1503|1716|1723|1737|1738|1841|1854|2180|2617|2618|2639|2987|3251|3615|3735|4199|4508|4522|4695|4698|4700|4702|4704|4705|4706|4710|4711|4715|4716|4719|4720|4722|4723|4724|4725|4726|4728|4729|4830|4832|4837|4860|5160|5162|5198|5538|5631|5635|5636|6389|6390|6470|6576|8050|10135|10165|10476|10606|10632|11332|23305|23475|26289|27…	ACACA|ACAT1|ACLY|ADK|ADSL|ADSS2|AK1|AK2|ALDOA|APRT|ATIC|ATP5F1A|ATP5F1B|ATP5F1C|ATP5F1D|ATP5PB|ATP5PF|ATP6V1A|ATP5PO|CTPS1|DGUOK|DHODH|DLAT|DLD|DTYMK|DUT|ACSL1|GARS1|GART|GCDH|GUK1|HPRT1|IMPDH2|KARS1|ME1|ATP6|MTHFD1|NDUFA2|NDUFA5|NDUFA6|NDUFA8|NDUFA9|NDUFA10|NDUFAB1|NDUFB4|NDUFB5|NDUFB9|NDUFB10|NDUFS1|NDUFS2|NDUFS3|NDUFV1|NDUFS4|NDUFS5|NDUFS6|NDUFS8|NDUFV2|NME1|NME3|NNMT|PNP|PDHA1|PDHB|PFAS|PPT1|…	-33.58353929	0	4	0	0	-79.98585623	6.330213904
1	-35.82649793	R-HSA-162906	M1	1	0	Reactome Gene Sets	6	HIV Infection		-35.82649793	4.509836993	16.46652988	30304	231	2618	90	3.437738732	0.35608635	160|161|162|163|164|291|292|293|567|1104|1173|1175|2237|2547|3105|3159|3837|4836|4869|5062|5432|5434|5478|5682|5683|5684|5686|5687|5688|5689|5690|5691|5692|5693|5694|5696|5698|5699|5700|5701|5702|5705|5706|5707|5708|5709|5710|5711|5713|5714|5715|5717|5718|5719|5720|5721|5879|5901|5902|5903|5905|6396|6500|6749|6917|6921|6923|7314|7514|7520|8480|8815|8907|9491|9688|9861|10015|10197|10213|11168|2291…	AP2A1|AP2A2|AP1B1|AP2B1|AP1G1|SLC25A4|SLC25A5|SLC25A6|B2M|RCC1|AP2M1|AP2S1|FEN1|XRCC6|HLA-A|HMGA1|KPNB1|NMT1|NPM1|PAK2|POLR2C|POLR2E|PPIA|PSMA1|PSMA2|PSMA3|PSMA5|PSMA6|PSMA7|PSMB1|PSMB2|PSMB3|PSMB4|PSMB5|PSMB6|PSMB8|PSMB9|PSMB10|PSMC1|PSMC2|PSMC3|PSMC5|PSMC6|PSMD1|PSMD2|PSMD3|PSMD4|PSMD5|PSMD7|PSMD8|PSMD9|PSMD11|PSMD12|PSMD13|PSME1|PSME2|RAC1|RAN|RANBP1|RANBP2|RANGAP1|SEC13|SKP1|SSRP1|TCEA1|ELOC|…	-33.53173786	0	11	0	0	-47.79654118	9.212952714
1	-35.80263701	R-HSA-68886	M1	1	0	Reactome Gene Sets	6	M Phase		-35.80263701	3.469798645	15.61658037	30304	417	2618	125	4.774637128	0.416736637	983|1104|1457|1460|1639|1778|1781|1783|2010|2029|3021|3320|3837|3842|4000|4001|4926|5048|5501|5515|5518|5520|5525|5528|5566|5577|5578|5579|5594|5595|5682|5683|5684|5686|5687|5688|5689|5690|5691|5692|5693|5694|5696|5698|5699|5700|5701|5702|5705|5706|5707|5708|5709|5710|5711|5713|5714|5715|5717|5718|5719|5720|5721|5861|5862|5901|5903|5905|6232|6396|6418|7112|7280|7283|7314|7329|7514|7531|7532|7846|…	CDK1|RCC1|CSNK2A1|CSNK2B|DCTN1|DYNC1H1|DYNC1I2|DYNC1LI2|EMD|ENSA|H3-3B|HSP90AA1|KPNB1|TNPO1|LMNA|LMNB1|NUMA1|PAFAH1B1|PPP1CC|PPP2CA|PPP2R1A|PPP2R2A|PPP2R5A|PPP2R5D|PRKACA|PRKAR2B|PRKCA|PRKCB|MAPK1|MAPK3|PSMA1|PSMA2|PSMA3|PSMA5|PSMA6|PSMA7|PSMB1|PSMB2|PSMB3|PSMB4|PSMB5|PSMB6|PSMB8|PSMB9|PSMB10|PSMC1|PSMC2|PSMC3|PSMC5|PSMC6|PSMD1|PSMD2|PSMD3|PSMD4|PSMD5|PSMD7|PSMD8|PSMD9|PSMD11|PSMD12|PSMD13|PSME1|…	-33.51267583	0	11	0	0	-47.79654118	9.212952714
1	-35.74509246	GO:0099003	M1	1	0	GO Biological Processes	19	vesicle-mediated transport in synapse	19_GO:0051179 localization	-35.74509246	5.519323684	17.11962251	30304	151	2618	72	2.750190985	0.319625179	160|161|163|164|273|274|382|523|526|528|529|534|535|821|1000|1173|1175|1176|1487|1499|1759|1785|4218|5413|5864|5868|5874|5906|6455|6456|6457|6616|6620|6622|6623|6804|6812|6844|6853|6854|6855|6857|8224|8301|8618|8773|8775|8867|8927|9114|9296|9550|9829|9892|9900|10814|22848|22883|23396|26052|28964|29993|51382|51606|54413|55737|57030|57465|80331|112476|112755|127262	AP2A1|AP2A2|AP2B1|AP1G1|AMPH|BIN1|ARF6|ATP6V1A|ATP6V1B2|ATP6V1C1|ATP6V1E1|ATP6V1G2|ATP6V0A1|CANX|CDH2|AP2M1|AP2S1|AP3S1|CTBP1|CTNNB1|DNM1|DNM2|RAB8A|SEPTIN5|RAB3A|RAB5A|RAB27B|RAP1A|SH3GL1|SH3GL2|SH3GL3|SNAP25|SNCB|SNCA|SNCG|STX1A|STXBP1|VAMP2|SYN1|SYN2|SYP|SYT1|SYN3|PICALM|CADPS|SNAP23|NAPA|SYNJ1|BSN|ATP6V0D1|ATP6V1F|ATP6V1G1|DNAJC6|SNAP91|SV2A|CPLX2|AAK1|CLSTN1|PIP5K1C|DNM3|GIT1|PACSIN1|ATP6V1D…	-33.45987771	0	21	1	1	-35.74509246	6.945148969
1	-35.73879733	GO:1902903	M1	1	0	GO Biological Processes	19	regulation of supramolecular fiber organization	19_GO:0050789 regulation of biological process	-35.73879733	3.570770678	15.69246474	30304	389	2618	120	4.583651642	0.408726105	88|118|119|120|274|335|348|351|382|387|389|402|822|829|830|832|961|998|1073|1191|1410|1496|1639|2017|2039|2288|2316|2764|2876|2885|2934|3059|3304|3312|3925|4130|4131|4133|4137|4204|4771|4926|5058|5062|5202|5203|5204|5216|5217|5345|5756|5879|5962|6050|6188|6622|6708|6709|6710|6711|6712|6904|7082|7111|7408|7411|8874|8936|9026|9475|9647|9788|9793|9948|10013|10092|10094|10109|10152|10163|10297|10382|…	ACTN2|ADD1|ADD2|ADD3|BIN1|APOA1|APOE|APP|ARF6|RHOA|RHOC|ARL2|CAPG|CAPZA1|CAPZA2|CAPZB|CD47|CDC42|CFL2|CLU|CRYAB|CTNNA2|DCTN1|CTTN|DMTN|FKBP4|FLNA|GMFB|GPX1|GRB2|GSN|HCLS1|HSPA1B|HSPA8|STMN1|MAP1A|MAP1B|MAP2|MAPT|MECP2|NF2|NUMA1|PAK1|PAK2|PFDN2|PFDN4|PFDN5|PFN1|PFN2|SERPINF2|TWF1|RAC1|RDX|RNH1|RPS3|SNCA|SPTA1|SPTAN1|SPTB|SPTBN1|SPTBN2|TBCD|TJP1|TMOD1|VASP|VBP1|ARHGEF7|WASF1|HIP1R|ROCK2|PPM1F|MTSS1…	-33.4582777	0	18	0	0	-37.26983775	6.945148969
1	-35.64515823	R-HSA-450408	M1	1	0	Reactome Gene Sets	6	AUF1 (hnRNP D0) binds and destabilizes mRNA		-35.64515823	9.094837935	18.64452684	30304	56	2618	44	1.680672269	0.251232689	1981|3184|3304|3312|3315|5682|5683|5684|5686|5687|5688|5689|5690|5691|5692|5693|5694|5696|5698|5699|5700|5701|5702|5705|5706|5707|5708|5709|5710|5711|5713|5714|5715|5717|5718|5719|5720|5721|7314|9491|9861|10197|10213|26986	EIF4G1|HNRNPD|HSPA1B|HSPA8|HSPB1|PSMA1|PSMA2|PSMA3|PSMA5|PSMA6|PSMA7|PSMB1|PSMB2|PSMB3|PSMB4|PSMB5|PSMB6|PSMB8|PSMB9|PSMB10|PSMC1|PSMC2|PSMC3|PSMC5|PSMC6|PSMD1|PSMD2|PSMD3|PSMD4|PSMD5|PSMD7|PSMD8|PSMD9|PSMD11|PSMD12|PSMD13|PSME1|PSME2|UBB|PSMF1|PSMD6|PSME3|PSMD14|PABPC1	-33.36928351	0	11	0	0	-47.79654118	9.212952714
1	-35.56526879	GO:1901293	M1	1	0	GO Biological Processes	19	nucleoside phosphate biosynthetic process	19_GO:0008152 metabolic process	-35.56526879	4.205240012	16.17653254	30304	267	2618	97	3.705118411	0.369162711	31|38|47|132|158|159|203|204|226|353|471|498|506|509|513|515|522|523|539|1503|1716|1723|1737|1738|1841|1854|2180|2617|2618|2639|2987|3251|3615|3735|4199|4508|4522|4695|4698|4700|4702|4704|4705|4706|4710|4711|4715|4716|4719|4720|4722|4723|4724|4725|4726|4728|4729|4830|4832|4837|4860|5160|5162|5198|5538|5631|5635|5636|6389|6390|6470|6576|8050|10135|10165|10476|10606|10632|11332|23305|23475|26289|27…	ACACA|ACAT1|ACLY|ADK|ADSL|ADSS2|AK1|AK2|ALDOA|APRT|ATIC|ATP5F1A|ATP5F1B|ATP5F1C|ATP5F1D|ATP5PB|ATP5PF|ATP6V1A|ATP5PO|CTPS1|DGUOK|DHODH|DLAT|DLD|DTYMK|DUT|ACSL1|GARS1|GART|GCDH|GUK1|HPRT1|IMPDH2|KARS1|ME1|ATP6|MTHFD1|NDUFA2|NDUFA5|NDUFA6|NDUFA8|NDUFA9|NDUFA10|NDUFAB1|NDUFB4|NDUFB5|NDUFB9|NDUFB10|NDUFS1|NDUFS2|NDUFS3|NDUFV1|NDUFS4|NDUFS5|NDUFS6|NDUFS8|NDUFV2|NME1|NME3|NNMT|PNP|PDHA1|PDHB|PFAS|PPT1|…	-33.29398982	0	4	0	0	-79.98585623	6.330213904
1	-35.30432491	GO:0034330	M1	1	0	GO Biological Processes	19	cell junction organization	19_GO:0009987 cellular process	-35.30432491	3.142801637	15.200599	30304	523	2618	142	5.423987777	0.442654648	60|87|88|89|102|119|287|348|351|382|387|389|402|613|713|714|718|829|928|998|1000|1012|1108|1282|1398|1399|1495|1499|1501|1639|1742|1828|1832|2017|2043|2316|2335|2339|2697|2823|3371|3678|3684|3690|3728|3897|3911|3913|3915|4131|4137|4204|4744|4747|4771|4774|4884|4897|5062|5064|5098|5216|5217|5300|5317|5339|5364|5578|5621|5641|5657|5802|5864|5908|6543|6620|6622|6623|6624|6640|6710|6712|6801|6853|690…	ACTB|ACTN1|ACTN2|ACTN3|ADAM10|ADD2|ANK2|APOE|APP|ARF6|RHOA|RHOC|ARL2|BCR|C1QB|C1QC|C3|CAPZA1|CD9|CDC42|CDH2|CDH13|CHD4|COL4A1|CRK|CRKL|CTNNA1|CTNNB1|CTNND2|DCTN1|DLG4|DSG1|DSP|CTTN|EPHA4|FLNA|FN1|FNTA|GJA1|GPM6A|TNC|ITGA5|ITGAM|ITGB3|JUP|L1CAM|LAMA5|LAMB2|LAMC1|MAP1B|MAPT|MECP2|NEFH|NEFL|NF2|NFIA|NPTX1|NRCAM|PAK2|PALM|PCDHGC3|PFN1|PFN2|PIN1|PKP1|PLEC|PLXNB1|PRKCA|PRNP|LGMN|PRTN3|PTPRS|RAB3A|RAP1B…	-33.03759357	0	22	1	1	-35.30432491	4.287128993
1	-35.26552601	GO:0010638	M1	1	0	GO Biological Processes	19	positive regulation of organelle organization	19_GO:0048518 positive regulation of biological process	-35.26552601	3.186058438	15.23365578	30304	505	2618	139	5.309396486	0.438218997	86|88|120|274|286|291|292|301|302|335|382|387|389|402|572|581|637|908|961|983|989|998|1073|1499|1634|1639|1778|2017|2237|2316|2885|2931|2932|2934|3178|3181|3184|3304|3936|4076|4131|4137|4204|4318|4478|4771|4836|4926|5058|5202|5216|5217|5305|5345|5371|5532|5594|5595|5879|5898|5899|6188|6622|6624|6742|6857|6950|7203|7408|7416|7520|8396|8452|8607|8723|8867|8936|9026|9141|9475|9555|9647|9788|9793|989…	ACTL6A|ACTN2|ADD3|BIN1|ANK1|SLC25A4|SLC25A5|ANXA1|ANXA2|APOA1|ARF6|RHOA|RHOC|ARL2|BAD|BAX|BID|CCT6A|CD47|CDK1|SEPTIN7|CDC42|CFL2|CTNNB1|DCN|DCTN1|DYNC1H1|CTTN|FEN1|FLNA|GRB2|GSK3A|GSK3B|GSN|HNRNPA1|HNRNPA2B1|HNRNPD|HSPA1B|LCP1|CAPRIN1|MAP1B|MAPT|MECP2|MMP9|MSN|NF2|NMT1|NUMA1|PAK1|PFDN2|PFN1|PFN2|PIP4K2A|SERPINF2|PML|PPP3CB|MAPK1|MAPK3|RAC1|RALA|RALB|RPS3|SNCA|FSCN1|SSBP1|SYT1|TCP1|CCT3|VASP|VDAC1…	-33.00329517	0	16	0	0	-40.39528255	3.836368002
1	-34.98764909	R-HSA-1236974	M1	1	0	Reactome Gene Sets	6	ER-Phagosome pathway		-34.98764909	7.073762838	17.74485681	30304	90	2618	55	2.100840336	0.280285857	567|811|929|2243|2244|2266|2923|3105|3146|5682|5683|5684|5686|5687|5688|5689|5690|5691|5692|5693|5694|5696|5698|5699|5700|5701|5702|5705|5706|5707|5708|5709|5710|5711|5713|5714|5715|5717|5718|5719|5720|5721|6271|6279|6280|6892|7314|8773|9341|9491|9554|9861|10197|10213|10952	B2M|CALR|CD14|FGA|FGB|FGG|PDIA3|HLA-A|HMGB1|PSMA1|PSMA2|PSMA3|PSMA5|PSMA6|PSMA7|PSMB1|PSMB2|PSMB3|PSMB4|PSMB5|PSMB6|PSMB8|PSMB9|PSMB10|PSMC1|PSMC2|PSMC3|PSMC5|PSMC6|PSMD1|PSMD2|PSMD3|PSMD4|PSMD5|PSMD7|PSMD8|PSMD9|PSMD11|PSMD12|PSMD13|PSME1|PSME2|S100A1|S100A8|S100A9|TAPBP|UBB|SNAP23|VAMP3|PSMF1|SEC22B|PSMD6|PSME3|PSMD14|SEC61B	-32.72987259	0	11	0	0	-47.79654118	9.212952714
1	-34.8433282	R-HSA-382551	M1	1	0	Reactome Gene Sets	6	Transport of small molecules		-34.8433282	2.750711473	14.70307172	30304	728	2618	173	6.608097785	0.485521001	2|23|48|118|119|120|160|161|163|213|291|292|293|335|336|337|338|344|345|347|348|361|402|444|476|477|478|480|481|482|488|489|490|491|492|493|495|523|526|528|529|534|535|563|682|759|760|805|815|816|817|818|1173|1175|1211|1213|1356|1965|1968|2039|2040|2495|2512|2778|2782|2783|2785|2788|3039|3043|3069|3162|3163|3934|3954|4738|4864|5034|5245|5348|5360|5566|5567|5573|5576|5577|5682|5683|5684|5686|5687|…	A2M|ABCF1|ACO1|ADD1|ADD2|ADD3|AP2A1|AP2A2|AP2B1|ALB|SLC25A4|SLC25A5|SLC25A6|APOA1|APOA2|APOA4|APOB|APOC2|APOC3|APOD|APOE|AQP4|ARL2|ASPH|ATP1A1|ATP1A2|ATP1A3|ATP1A4|ATP1B1|ATP1B2|ATP2A2|ATP2A3|ATP2B1|ATP2B2|ATP2B3|ATP2B4|ATP4A|ATP6V1A|ATP6V1B2|ATP6V1C1|ATP6V1E1|ATP6V1G2|ATP6V0A1|AZGP1|BSG|CA1|CA2|CALM2|CAMK2A|CAMK2B|CAMK2D|CAMK2G|AP2M1|AP2S1|CLTA|CLTC|CP|EIF2S1|EIF2S3|DMTN|STOM|FTH1|FTL|GNAS|GNB1|…	-32.58996082	0	11	0	0	-47.79654118	9.212952714
1	-34.79048631	GO:0072522	M1	1	0	GO Biological Processes	19	purine-containing compound biosynthetic process	19_GO:0008152 metabolic process	-34.79048631	4.395663904	16.13806086	30304	237	2618	90	3.437738732	0.35608635	31|38|47|132|158|159|203|204|226|353|471|498|506|509|513|515|522|523|539|1716|1737|1738|2180|2618|2639|2987|3251|3615|4508|4522|4695|4698|4700|4702|4704|4705|4706|4710|4711|4715|4716|4719|4720|4722|4723|4724|4725|4726|4728|4729|4830|4832|4837|4860|5160|5162|5198|5538|5631|5635|5636|6389|6390|6470|6472|6576|8050|10135|10165|10476|10606|10632|11332|23305|23475|26289|27109|30968|50808|51079|51144|55…	ACACA|ACAT1|ACLY|ADK|ADSL|ADSS2|AK1|AK2|ALDOA|APRT|ATIC|ATP5F1A|ATP5F1B|ATP5F1C|ATP5F1D|ATP5PB|ATP5PF|ATP6V1A|ATP5PO|DGUOK|DLAT|DLD|ACSL1|GART|GCDH|GUK1|HPRT1|IMPDH2|ATP6|MTHFD1|NDUFA2|NDUFA5|NDUFA6|NDUFA8|NDUFA9|NDUFA10|NDUFAB1|NDUFB4|NDUFB5|NDUFB9|NDUFB10|NDUFS1|NDUFS2|NDUFS3|NDUFV1|NDUFS4|NDUFS5|NDUFS6|NDUFS8|NDUFV2|NME1|NME3|NNMT|PNP|PDHA1|PDHB|PFAS|PPT1|PRPS1|PRPSAP1|PRPSAP2|SDHA|SDHB|SHMT1|…	-32.54148373	0	4	0	0	-79.98585623	6.330213904
1	-34.59392481	R-HSA-1236975	M1	1	0	Reactome Gene Sets	6	Antigen processing-Cross presentation		-34.59392481	6.504187129	17.37357069	30304	105	2618	59	2.253628724	0.290072585	567|811|929|1536|2243|2244|2266|2923|3105|3146|3685|4360|5682|5683|5684|5686|5687|5688|5689|5690|5691|5692|5693|5694|5696|5698|5699|5700|5701|5702|5705|5706|5707|5708|5709|5710|5711|5713|5714|5715|5717|5718|5719|5720|5721|6271|6279|6280|6892|7314|8773|9341|9491|9554|9861|9902|10197|10213|10952	B2M|CALR|CD14|CYBB|FGA|FGB|FGG|PDIA3|HLA-A|HMGB1|ITGAV|MRC1|PSMA1|PSMA2|PSMA3|PSMA5|PSMA6|PSMA7|PSMB1|PSMB2|PSMB3|PSMB4|PSMB5|PSMB6|PSMB8|PSMB9|PSMB10|PSMC1|PSMC2|PSMC3|PSMC5|PSMC6|PSMD1|PSMD2|PSMD3|PSMD4|PSMD5|PSMD7|PSMD8|PSMD9|PSMD11|PSMD12|PSMD13|PSME1|PSME2|S100A1|S100A8|S100A9|TAPBP|UBB|SNAP23|VAMP3|PSMF1|SEC22B|PSMD6|MRC2|PSME3|PSMD14|SEC61B	-32.34924361	0	11	0	0	-47.79654118	9.212952714
1	-34.49731788	R-HSA-450531	M1	1	0	Reactome Gene Sets	6	Regulation of mRNA stability by proteins that bind AU-rich elements		-34.49731788	7.102993263	17.63044473	30304	88	2618	54	2.062643239	0.27778029	1981|1994|3184|3304|3312|3315|3842|5578|5682|5683|5684|5686|5687|5688|5689|5690|5691|5692|5693|5694|5696|5698|5699|5700|5701|5702|5705|5706|5707|5708|5709|5710|5711|5713|5714|5715|5717|5718|5719|5720|5721|6418|7314|7514|7529|7534|8125|8570|9491|9861|10197|10213|26986|54512	EIF4G1|ELAVL1|HNRNPD|HSPA1B|HSPA8|HSPB1|TNPO1|PRKCA|PSMA1|PSMA2|PSMA3|PSMA5|PSMA6|PSMA7|PSMB1|PSMB2|PSMB3|PSMB4|PSMB5|PSMB6|PSMB8|PSMB9|PSMB10|PSMC1|PSMC2|PSMC3|PSMC5|PSMC6|PSMD1|PSMD2|PSMD3|PSMD4|PSMD5|PSMD7|PSMD8|PSMD9|PSMD11|PSMD12|PSMD13|PSME1|PSME2|SET|UBB|XPO1|YWHAB|YWHAZ|ANP32A|KHSRP|PSMF1|PSMD6|PSME3|PSMD14|PABPC1|EXOSC4	-32.25691548	0	11	0	0	-47.79654118	9.212952714
1	-33.98430121	R-HSA-5663202	M1	1	0	Reactome Gene Sets	6	Diseases of signal transduction by growth factor receptors and second messengers		-33.98430121	3.341584377	15.09129143	30304	433	2618	125	4.774637128	0.416736637	60|102|391|408|471|572|598|613|805|815|816|817|818|833|1213|1487|1499|1639|1937|1956|2243|2244|2266|2280|2335|2549|2885|2931|2932|3320|3690|4000|4204|4478|4627|4869|4893|5037|5245|5432|5434|5500|5501|5515|5518|5525|5528|5573|5594|5595|5604|5682|5683|5684|5686|5687|5688|5689|5690|5691|5692|5693|5694|5696|5698|5699|5700|5701|5702|5705|5706|5707|5708|5709|5710|5711|5713|5714|5715|5717|5718|5719|5720…	ACTB|ADAM10|RHOG|ARRB1|ATIC|BAD|BCL2L1|BCR|CALM2|CAMK2A|CAMK2B|CAMK2D|CAMK2G|CARS1|CLTC|CTBP1|CTNNB1|DCTN1|EEF1G|EGFR|FGA|FGB|FGG|FKBP1A|FN1|GAB1|GRB2|GSK3A|GSK3B|HSP90AA1|ITGB3|LMNA|MECP2|MSN|MYH9|NPM1|NRAS|PEBP1|PHB1|POLR2C|POLR2E|PPP1CB|PPP1CC|PPP2CA|PPP2R1A|PPP2R5A|PPP2R5D|PRKAR1A|MAPK1|MAPK3|MAP2K1|PSMA1|PSMA2|PSMA3|PSMA5|PSMA6|PSMA7|PSMB1|PSMB2|PSMB3|PSMB4|PSMB5|PSMB6|PSMB8|PSMB9|PSMB10|PSM…	-31.74813586	0	11	0	0	-47.79654118	9.212952714
1	-33.96804386	R-HSA-9755511	M1	1	0	Reactome Gene Sets	6	KEAP1-NFE2L2 pathway		-33.96804386	6.382613538	17.15144502	30304	107	2618	59	2.253628724	0.290072585	1029|1457|1460|1728|2539|2729|2932|2936|3162|3417|4199|5052|5226|5682|5683|5684|5686|5687|5688|5689|5690|5691|5692|5693|5694|5696|5698|5699|5700|5701|5702|5705|5706|5707|5708|5709|5710|5711|5713|5714|5715|5717|5718|5719|5720|5721|6500|6888|7086|7296|7314|7415|8452|8878|9491|9861|10072|10197|10213	CDKN2A|CSNK2A1|CSNK2B|NQO1|G6PD|GCLC|GSK3B|GSR|HMOX1|IDH1|ME1|PRDX1|PGD|PSMA1|PSMA2|PSMA3|PSMA5|PSMA6|PSMA7|PSMB1|PSMB2|PSMB3|PSMB4|PSMB5|PSMB6|PSMB8|PSMB9|PSMB10|PSMC1|PSMC2|PSMC3|PSMC5|PSMC6|PSMD1|PSMD2|PSMD3|PSMD4|PSMD5|PSMD7|PSMD8|PSMD9|PSMD11|PSMD12|PSMD13|PSME1|PSME2|SKP1|TALDO1|TKT|TXNRD1|UBB|VCP|CUL3|SQSTM1|PSMF1|PSMD6|DPP3|PSME3|PSMD14	-31.73607462	0	11	0	0	-47.79654118	9.212952714
1	-33.93688586	GO:0046390	M1	1	0	GO Biological Processes	19	ribose phosphate biosynthetic process	19_GO:0008152 metabolic process	-33.93688586	4.564886646	16.05516389	30304	213	2618	84	3.20855615	0.344420097	31|38|47|132|158|159|203|204|226|353|471|498|506|509|513|515|522|523|539|1503|1723|1737|1738|2180|2539|2618|2639|3251|3615|4508|4522|4695|4698|4700|4702|4704|4705|4706|4710|4711|4715|4716|4719|4720|4722|4723|4724|4725|4726|4728|4729|4830|4832|5160|5162|5198|5538|5631|5635|5636|5836|6389|6390|6576|8050|10165|10476|10606|10632|11332|23305|26289|27109|30968|50808|51079|51144|51727|79877|80025|84532|…	ACACA|ACAT1|ACLY|ADK|ADSL|ADSS2|AK1|AK2|ALDOA|APRT|ATIC|ATP5F1A|ATP5F1B|ATP5F1C|ATP5F1D|ATP5PB|ATP5PF|ATP6V1A|ATP5PO|CTPS1|DHODH|DLAT|DLD|ACSL1|G6PD|GART|GCDH|HPRT1|IMPDH2|ATP6|MTHFD1|NDUFA2|NDUFA5|NDUFA6|NDUFA8|NDUFA9|NDUFA10|NDUFAB1|NDUFB4|NDUFB5|NDUFB9|NDUFB10|NDUFS1|NDUFS2|NDUFS3|NDUFV1|NDUFS4|NDUFS5|NDUFS6|NDUFS8|NDUFV2|NME1|NME3|PDHA1|PDHB|PFAS|PPT1|PRPS1|PRPSAP1|PRPSAP2|PYGL|SDHA|SDHB|SLC2…	-31.70907259	0	4	0	0	-79.98585623	6.330213904
1	-33.91621463	R-HSA-76005	M1	1	0	Reactome Gene Sets	6	Response to elevated platelet cytosolic Ca2+		-33.91621463	5.701241691	16.77161366	30304	134	2618	66	2.521008403	0.306378185	1|2|12|81|87|88|197|213|226|308|335|350|351|710|805|813|928|1072|1191|2162|2243|2244|2266|2316|2335|3273|3309|3690|3699|3700|3827|3920|3959|5004|5005|5196|5216|5265|5340|5345|5473|5478|5578|5579|5582|5660|5874|6647|6678|7018|7057|7094|7273|7414|7450|8407|9948|10487|23052|29789|51097|51368|51571|51706|83706|139322	A1BG|A2M|SERPINA3|ACTN4|ACTN1|ACTN2|AHSG|ALB|ALDOA|ANXA5|APOA1|APOH|APP|SERPING1|CALM2|CALU|CD9|CFL1|CLU|F13A1|FGA|FGB|FGG|FLNA|FN1|HRG|HSPA5|ITGB3|ITIH3|ITIH4|KNG1|LAMP2|LGALS3BP|ORM1|ORM2|PF4|PFN1|SERPINA1|PLG|SERPINF2|PPBP|PPIA|PRKCA|PRKCB|PRKCG|PSAP|RAB27B|SOD1|SPARC|TF|THBS1|TLN1|TTN|VCL|VWF|TAGLN2|WDR1|CAP1|ENDOD1|OLA1|SCCPDH|TEX264|CYRIB|CYB5R1|FERMT3|APOOL	-31.69251792	0	10	0	0	-49.21067734	5.701241691
1	-33.80252943	R-HSA-8868773	M1	1	0	Reactome Gene Sets	6	rRNA processing in the nucleus and cytosol		-33.80252943	4.748819808	16.14958001	30304	195	2618	80	3.055767762	0.336384781	2091|3921|4691|4736|4809|6122|6124|6125|6128|6129|6130|6132|6133|6134|6135|6136|6137|6138|6139|6141|6142|6143|6144|6146|6147|6152|6155|6156|6157|6159|6160|6161|6165|6169|6175|6176|6181|6187|6188|6189|6191|6192|6193|6194|6201|6202|6203|6204|6205|6206|6207|6208|6210|6217|6218|6222|6223|6224|6227|6228|6229|6231|6232|6234|9045|9188|9349|10200|10528|11224|23521|25873|27043|51121|51504|51602|54433|5451…	FBL|RPSA|NCL|RPL10A|SNU13|RPL3|RPL4|RPL5|RPL6|RPL7|RPL7A|RPL8|RPL9|RPL10|RPL11|RPL12|RPL13|RPL15|RPL17|RPL18|RPL18A|RPL19|RPL21|RPL22|RPL23A|RPL24|RPL27|RPL30|RPL27A|RPL29|RPL31|RPL32|RPL35A|RPL38|RPLP0|RPLP1|RPLP2|RPS2|RPS3|RPS3A|RPS4X|RPS4Y1|RPS5|RPS6|RPS7|RPS8|RPS9|RPS10|RPS11|RPS12|RPS13|RPS14|RPS15A|RPS16|RPS17|RPS18|RPS19|RPS20|RPS21|RPS23|RPS24|RPS26|RPS27|RPS28|RPL14|DDX21|RPL23|MPHOSPH6|…	-31.58291063	0	1	0	0	-100	9.809532442
1	-33.74035095	R-HSA-8852276	M1	1	0	Reactome Gene Sets	6	The role of GTSE1 in G2/M progression after G2 checkpoint		-33.74035095	7.516394988	17.60567852	30304	77	2618	50	1.909854851	0.267502625	983|3320|3326|5682|5683|5684|5686|5687|5688|5689|5690|5691|5692|5693|5694|5696|5698|5699|5700|5701|5702|5705|5706|5707|5708|5709|5710|5711|5713|5714|5715|5717|5718|5719|5720|5721|7280|7314|7846|9491|9861|10197|10213|10382|10383|22919|51807|84617|347688|347733	CDK1|HSP90AA1|HSP90AB1|PSMA1|PSMA2|PSMA3|PSMA5|PSMA6|PSMA7|PSMB1|PSMB2|PSMB3|PSMB4|PSMB5|PSMB6|PSMB8|PSMB9|PSMB10|PSMC1|PSMC2|PSMC3|PSMC5|PSMC6|PSMD1|PSMD2|PSMD3|PSMD4|PSMD5|PSMD7|PSMD8|PSMD9|PSMD11|PSMD12|PSMD13|PSME1|PSME2|TUBB2A|UBB|TUBA1A|PSMF1|PSMD6|PSME3|PSMD14|TUBB4A|TUBB4B|MAPRE1|TUBA8|TUBB6|TUBB8|TUBB2B	-31.52477213	0	11	0	0	-47.79654118	9.212952714
1	-33.6739352	R-HSA-72312	M1	1	0	Reactome Gene Sets	6	rRNA processing		-33.6739352	4.630099312	16.0367711	30304	205	2618	82	3.132161956	0.340429422	2091|3028|3921|4691|4736|4809|6122|6124|6125|6128|6129|6130|6132|6133|6134|6135|6136|6137|6138|6139|6141|6142|6143|6144|6146|6147|6152|6155|6156|6157|6159|6160|6161|6165|6169|6175|6176|6181|6187|6188|6189|6191|6192|6193|6194|6201|6202|6203|6204|6205|6206|6207|6208|6210|6217|6218|6222|6223|6224|6227|6228|6229|6231|6232|6234|9045|9188|9349|10200|10528|11224|23521|25873|27043|51121|51504|51602|54433…	FBL|HSD17B10|RPSA|NCL|RPL10A|SNU13|RPL3|RPL4|RPL5|RPL6|RPL7|RPL7A|RPL8|RPL9|RPL10|RPL11|RPL12|RPL13|RPL15|RPL17|RPL18|RPL18A|RPL19|RPL21|RPL22|RPL23A|RPL24|RPL27|RPL30|RPL27A|RPL29|RPL31|RPL32|RPL35A|RPL38|RPLP0|RPLP1|RPLP2|RPS2|RPS3|RPS3A|RPS4X|RPS4Y1|RPS5|RPS6|RPS7|RPS8|RPS9|RPS10|RPS11|RPS12|RPS13|RPS14|RPS15A|RPS16|RPS17|RPS18|RPS19|RPS20|RPS21|RPS23|RPS24|RPS26|RPS27|RPS28|RPL14|DDX21|RPL23|…	-31.46235912	0	1	0	0	-100	9.809532442
1	-33.26863377	GO:0090407	M1	1	0	GO Biological Processes	19	organophosphate biosynthetic process	19_GO:0008152 metabolic process	-33.26863377	3.02148025	14.63019167	30304	544	2618	142	5.423987777	0.442654648	31|38|47|132|158|159|203|204|226|335|336|353|471|498|506|509|513|515|522|523|539|1152|1503|1609|1716|1723|1737|1738|1841|1854|2171|2180|2224|2539|2617|2618|2639|2987|3074|3157|3251|3422|3612|3615|3628|3735|4199|4508|4522|4597|4695|4698|4700|4702|4704|4705|4706|4710|4711|4715|4716|4719|4720|4722|4723|4724|4725|4726|4728|4729|4830|4832|4837|4860|5160|5162|5198|5297|5305|5359|5538|5631|5635|5636|583…	ACACA|ACAT1|ACLY|ADK|ADSL|ADSS2|AK1|AK2|ALDOA|APOA1|APOA2|APRT|ATIC|ATP5F1A|ATP5F1B|ATP5F1C|ATP5F1D|ATP5PB|ATP5PF|ATP6V1A|ATP5PO|CKB|CTPS1|DGKQ|DGUOK|DHODH|DLAT|DLD|DTYMK|DUT|FABP5|ACSL1|FDPS|G6PD|GARS1|GART|GCDH|GUK1|HEXB|HMGCS1|HPRT1|IDI1|IMPA1|IMPDH2|INPP1|KARS1|ME1|ATP6|MTHFD1|MVD|NDUFA2|NDUFA5|NDUFA6|NDUFA8|NDUFA9|NDUFA10|NDUFAB1|NDUFB4|NDUFB5|NDUFB9|NDUFB10|NDUFS1|NDUFS2|NDUFS3|NDUFV1|NDUFS…	-31.06102388	0	4	0	0	-79.98585623	6.330213904
1	-33.12750857	GO:0033365	M1	1	0	GO Biological Processes	19	protein localization to organelle	19_GO:0051179 localization	-33.12750857	2.679599871	14.25404763	30304	743	2618	172	6.569900688	0.484214719	142|287|378|382|400|402|403|439|581|617|637|811|950|975|983|1113|1191|1200|1277|1363|1434|1653|1654|1660|1678|1729|1742|1994|2633|2634|3009|3068|3098|3099|3192|3301|3308|3309|3312|3320|3329|3837|3838|3839|3840|3842|3843|3916|3920|4000|4001|4074|4218|4436|4580|4884|4904|5058|5371|5530|5534|5566|5870|5898|5901|5903|5905|5910|6117|6118|6135|6396|6449|6500|6653|6726|6727|6741|7072|7295|7514|7520|7531…	PARP1|ANK2|ARF4|ARF6|ARL1|ARL2|ARL3|GET3|BAX|BCS1L|BID|CALR|SCARB2|CD81|CDK1|CHGA|CLU|TPP1|COL1A1|CPE|CSE1L|DDX1|DDX3X|DHX9|TIMM8A|DIAPH1|DLG4|ELAVL1|GBP1|GBP2|H1-5|HDGF|HK1|HK2|HNRNPU|DNAJA1|HSPA4|HSPA5|HSPA8|HSP90AA1|HSPD1|KPNB1|KPNA2|KPNA3|KPNA4|TNPO1|IPO5|LAMP1|LAMP2|LMNA|LMNB1|M6PR|RAB8A|MSH2|MTX1|NPTX1|YBX1|PAK1|PML|PPP3CA|PPP3R1|PRKACA|RAB6A|RALA|RAN|RANBP2|RANGAP1|RAP1GDS1|RPA1|RPA2|RPL11…	-30.92382897	0	12	0	0	-43.58779245	3.264813618
1	-33.07603784	R-HSA-6791226	M1	1	0	Reactome Gene Sets	6	Major pathway of rRNA processing in the nucleolus and cytosol		-33.07603784	4.817806041	16.01684518	30304	185	2618	77	2.941176471	0.330212289	2091|3921|4691|4736|4809|6122|6124|6125|6128|6129|6130|6132|6133|6134|6135|6136|6137|6138|6139|6141|6142|6143|6144|6146|6147|6152|6155|6156|6157|6159|6160|6161|6165|6169|6175|6176|6181|6187|6188|6189|6191|6192|6193|6194|6201|6202|6203|6204|6205|6206|6207|6208|6210|6217|6218|6222|6223|6224|6227|6228|6229|6231|6232|6234|9045|9188|9349|10200|10528|11224|23521|25873|27043|51121|51602|54512|200916	FBL|RPSA|NCL|RPL10A|SNU13|RPL3|RPL4|RPL5|RPL6|RPL7|RPL7A|RPL8|RPL9|RPL10|RPL11|RPL12|RPL13|RPL15|RPL17|RPL18|RPL18A|RPL19|RPL21|RPL22|RPL23A|RPL24|RPL27|RPL30|RPL27A|RPL29|RPL31|RPL32|RPL35A|RPL38|RPLP0|RPLP1|RPLP2|RPS2|RPS3|RPS3A|RPS4X|RPS4Y1|RPS5|RPS6|RPS7|RPS8|RPS9|RPS10|RPS11|RPS12|RPS13|RPS14|RPS15A|RPS16|RPS17|RPS18|RPS19|RPS20|RPS21|RPS23|RPS24|RPS26|RPS27|RPS28|RPL14|DDX21|RPL23|MPHOSPH6|…	-30.87625329	0	1	0	0	-100	9.809532442
1	-33.01054209	GO:0006164	M1	1	0	GO Biological Processes	19	purine nucleotide biosynthetic process	19_GO:0008152 metabolic process	-33.01054209	4.366102422	15.68852949	30304	228	2618	86	3.284950344	0.348358661	31|38|47|132|158|159|203|204|226|353|471|498|506|509|513|515|522|523|539|1716|1737|1738|2180|2618|2639|2987|3251|3615|4508|4522|4695|4698|4700|4702|4704|4705|4706|4710|4711|4715|4716|4719|4720|4722|4723|4724|4725|4726|4728|4729|4830|4832|4837|5160|5162|5198|5538|5631|5635|5636|6389|6390|6576|8050|10135|10165|10476|10606|10632|11332|23305|23475|26289|27109|30968|50808|51079|51144|55739|79877|80025…	ACACA|ACAT1|ACLY|ADK|ADSL|ADSS2|AK1|AK2|ALDOA|APRT|ATIC|ATP5F1A|ATP5F1B|ATP5F1C|ATP5F1D|ATP5PB|ATP5PF|ATP6V1A|ATP5PO|DGUOK|DLAT|DLD|ACSL1|GART|GCDH|GUK1|HPRT1|IMPDH2|ATP6|MTHFD1|NDUFA2|NDUFA5|NDUFA6|NDUFA8|NDUFA9|NDUFA10|NDUFAB1|NDUFB4|NDUFB5|NDUFB9|NDUFB10|NDUFS1|NDUFS2|NDUFS3|NDUFV1|NDUFS4|NDUFS5|NDUFS6|NDUFS8|NDUFV2|NME1|NME3|NNMT|PDHA1|PDHB|PFAS|PPT1|PRPS1|PRPSAP1|PRPSAP2|SDHA|SDHB|SLC25A1|PD…	-30.81461796	0	4	0	0	-79.98585623	6.330213904
1	-32.86273072	R-HSA-72203	M1	1	0	Reactome Gene Sets	6	Processing of Capped Intron-Containing Pre-mRNA		-32.86273072	3.939645906	15.33263747	30304	285	2618	97	3.705118411	0.369162711	1478|1655|1660|1665|1977|2521|3178|3181|3183|3184|3185|3187|3188|3190|3191|3192|3312|4116|4670|4809|4904|5093|5432|5434|5903|6396|6426|6428|6431|6432|6434|6625|6626|6627|6632|6633|6634|6635|6636|7536|7919|8106|8480|8683|8896|9128|9343|9410|9584|9688|9775|9939|10189|10212|10236|10250|10262|10291|10450|10465|10482|10772|10946|10992|11051|11052|11157|11338|22827|22916|22985|23020|23165|23450|23451|2…	CSTF2|DDX5|DHX9|DHX15|EIF4E|FUS|HNRNPA1|HNRNPA2B1|HNRNPC|HNRNPD|HNRNPF|HNRNPH1|HNRNPH2|HNRNPK|HNRNPL|HNRNPU|HSPA8|MAGOH|HNRNPM|SNU13|YBX1|PCBP1|POLR2C|POLR2E|RANBP2|SEC13|SRSF1|SRSF3|SRSF6|SRSF7|TRA2B|SNRNP70|SNRPA|SNRPA1|SNRPD1|SNRPD2|SNRPD3|SNRPE|SNRPF|SF1|DDX39B|PABPN1|RAE1|SRSF9|BUD31|PRPF4|EFTUD2|SNRNP40|RBM39|NUP93|EIF4A3|RBM8A|ALYREF|DDX39A|HNRNPR|SRRM1|SF3B4|SF3A1|PPIE|PPIH|NXF1|SRSF10|SF…	-30.670633	0	3	0	0	-94.1976371	5.084454852
1	-32.8065155	GO:0044283	M1	1	0	GO Biological Processes	19	small molecule biosynthetic process	19_GO:0008152 metabolic process	-32.8065155	3.206995195	14.69961428	30304	462	2618	128	4.889228419	0.421454015	18|31|47|132|216|229|230|231|335|353|586|873|875|972|1727|1806|1841|2023|2026|2203|2224|2232|2539|2572|2593|2628|2629|2687|2744|2746|2752|2805|2806|2819|2821|2879|2944|2946|2948|2950|3028|3157|3251|3422|3612|4048|4190|4191|4259|4282|4353|4522|4597|4704|4706|4860|4942|5091|5106|5223|5224|5226|5230|5236|5352|5354|5360|5571|5631|5723|5730|5825|5831|5832|5860|6342|6470|6472|6507|6576|6652|6697|7167|7…	ABAT|ACACA|ACLY|ADK|ALDH1A1|ALDOB|ALDOC|AKR1B1|APOA1|APRT|BCAT1|CBR1|CBS|CD74|CYB5R3|DPYD|DTYMK|ENO1|ENO2|FBP1|FDPS|FDXR|G6PD|GAD2|GAMT|GATM|GBA1|GGT5|GLS|GLUD1|GLUL|GOT1|GOT2|GPD1|GPI|GPX4|GSTM1|GSTM2|GSTM4|GSTP1|HSD17B10|HMGCS1|HPRT1|IDI1|IMPA1|LTA4H|MDH1|MDH2|MGST3|MIF|MPO|MTHFD1|MVD|NDUFA9|NDUFAB1|PNP|OAT|PC|PCK2|PGAM1|PGAM2|PGD|PGK1|PGM1|PLOD2|PLP1|PLTP|PRKAG1|PRPS1|PSPH|PTGDS|ABCD3|PYCR1|AL…	-30.61821077	0	23	1	1	-32.8065155	5.00551277
1	-32.74030993	R-HSA-69275	M1	1	0	Reactome Gene Sets	6	G2/M Transition		-32.74030993	4.665533746	15.83149145	30304	196	2618	79	3.017570665	0.334341613	983|1639|1778|1781|3320|3326|4218|4659|5048|5500|5515|5518|5520|5566|5577|5682|5683|5684|5686|5687|5688|5689|5690|5691|5692|5693|5694|5696|5698|5699|5700|5701|5702|5705|5706|5707|5708|5709|5710|5711|5713|5714|5715|5717|5718|5719|5720|5721|5928|6500|7280|7283|7314|7514|7531|7532|7846|8655|9491|9793|9861|10121|10133|10197|10213|10382|10383|10540|11258|22919|51400|51451|51807|54820|84617|203068|3476…	CDK1|DCTN1|DYNC1H1|DYNC1I2|HSP90AA1|HSP90AB1|RAB8A|PPP1R12A|PAFAH1B1|PPP1CB|PPP2CA|PPP2R1A|PPP2R2A|PRKACA|PRKAR2B|PSMA1|PSMA2|PSMA3|PSMA5|PSMA6|PSMA7|PSMB1|PSMB2|PSMB3|PSMB4|PSMB5|PSMB6|PSMB8|PSMB9|PSMB10|PSMC1|PSMC2|PSMC3|PSMC5|PSMC6|PSMD1|PSMD2|PSMD3|PSMD4|PSMD5|PSMD7|PSMD8|PSMD9|PSMD11|PSMD12|PSMD13|PSME1|PSME2|RBBP4|SKP1|TUBB2A|TUBG1|UBB|XPO1|YWHAE|YWHAG|TUBA1A|DYNLL1|PSMF1|CKAP5|PSMD6|ACTR1A…	-30.55576534	0	11	0	0	-47.79654118	9.212952714
1	-32.67374641	GO:0022900	M1	1	0	GO Biological Processes	19	electron transport chain	19_GO:0008152 metabolic process	-32.67374641	4.999959317	16.0347006	30304	169	2618	73	2.788388083	0.321773934	128|217|231|444|637|1327|1329|1340|1347|1536|1537|1716|1738|2108|2109|2629|2731|2819|2820|2936|3420|4129|4199|4200|4513|4519|4695|4698|4700|4702|4704|4705|4706|4710|4711|4715|4716|4719|4720|4722|4723|4724|4725|4726|4728|4729|4835|5339|5860|6389|6390|6622|6648|7264|7381|7384|7385|7386|7388|8574|8604|8659|9167|9377|10165|10514|26227|27089|54205|79751|83733|374291|388753	ADH5|ALDH2|AKR1B1|ASPH|BID|COX4I1|COX5B|COX6B1|COX7A2|CYBB|CYC1|DGUOK|DLD|ETFA|ETFB|GBA1|GLDC|GPD1|GPD2|GSR|IDH3B|MAOB|ME1|ME2|COX2|CYTB|NDUFA2|NDUFA5|NDUFA6|NDUFA8|NDUFA9|NDUFA10|NDUFAB1|NDUFB4|NDUFB5|NDUFB9|NDUFB10|NDUFS1|NDUFS2|NDUFS3|NDUFV1|NDUFS4|NDUFS5|NDUFS6|NDUFS8|NDUFV2|NQO2|PLEC|QDPR|SDHA|SDHB|SNCA|SOD2|GFUS|UQCRB|UQCRC1|UQCRC2|UQCRFS1|UQCRH|AKR7A2|SLC25A12|ALDH4A1|COX7A2L|COX5A|SLC25A1…	-30.4929297	0	4	0	0	-79.98585623	6.330213904
1	-32.37197582	R-HSA-453274	M1	1	0	Reactome Gene Sets	6	Mitotic G2-G2/M phases		-32.37197582	4.618407142	15.7080048	30304	198	2618	79	3.017570665	0.334341613	983|1639|1778|1781|3320|3326|4218|4659|5048|5500|5515|5518|5520|5566|5577|5682|5683|5684|5686|5687|5688|5689|5690|5691|5692|5693|5694|5696|5698|5699|5700|5701|5702|5705|5706|5707|5708|5709|5710|5711|5713|5714|5715|5717|5718|5719|5720|5721|5928|6500|7280|7283|7314|7514|7531|7532|7846|8655|9491|9793|9861|10121|10133|10197|10213|10382|10383|10540|11258|22919|51400|51451|51807|54820|84617|203068|3476…	CDK1|DCTN1|DYNC1H1|DYNC1I2|HSP90AA1|HSP90AB1|RAB8A|PPP1R12A|PAFAH1B1|PPP1CB|PPP2CA|PPP2R1A|PPP2R2A|PRKACA|PRKAR2B|PSMA1|PSMA2|PSMA3|PSMA5|PSMA6|PSMA7|PSMB1|PSMB2|PSMB3|PSMB4|PSMB5|PSMB6|PSMB8|PSMB9|PSMB10|PSMC1|PSMC2|PSMC3|PSMC5|PSMC6|PSMD1|PSMD2|PSMD3|PSMD4|PSMD5|PSMD7|PSMD8|PSMD9|PSMD11|PSMD12|PSMD13|PSME1|PSME2|RBBP4|SKP1|TUBB2A|TUBG1|UBB|XPO1|YWHAE|YWHAG|TUBA1A|DYNLL1|PSMF1|CKAP5|PSMD6|ACTR1A…	-30.19485525	0	11	0	0	-47.79654118	9.212952714
1	-32.34991634	GO:0022618	M1	1	0	GO Biological Processes	19	protein-RNA complex assembly	19_GO:0009987 cellular process	-32.34991634	4.290824794	15.47266503	30304	232	2618	86	3.284950344	0.348358661	103|1653|1660|1968|1983|3320|3326|3646|3692|3921|4809|5591|6125|6128|6134|6135|6147|6152|6169|6175|6193|6208|6223|6232|6234|6426|6431|6627|6632|6633|6634|6635|6636|6733|7520|7536|7919|8562|8575|8607|8661|8662|8663|8664|8665|8666|8668|8669|8683|8894|8996|9733|10262|10291|10421|10480|10658|10728|10772|10856|10946|10992|11051|11052|11168|11171|22827|22907|23020|23450|23451|25804|27335|28985|51386|51…	ADAR|DDX1|DHX9|EIF2S3|EIF5|HSP90AA1|HSP90AB1|EIF3E|EIF6|RPSA|SNU13|PRKDC|RPL5|RPL6|RPL10|RPL11|RPL23A|RPL24|RPL38|RPLP0|RPS5|RPS14|RPS19|RPS27|RPS28|SRSF1|SRSF6|SNRPA1|SNRPD1|SNRPD2|SNRPD3|SNRPE|SNRPF|SRPK2|XRCC5|SF1|DDX39B|DENR|PRKRA|RUVBL1|EIF3A|EIF3B|EIF3C|EIF3D|EIF3F|EIF3G|EIF3I|EIF3J|SRSF9|EIF2S2|NOL3|SART3|SF3B4|SF3A1|CD2BP2|EIF3M|CELF1|PTGES3|SRSF10|RUVBL2|SF3A3|SF3B2|NUDT21|CPSF6|PSIP1|ST…	-30.17646072	0	19	0	0	-36.73044618	4.290824794
1	-32.20160508	GO:0099504	M1	1	0	GO Biological Processes	19	synaptic vesicle cycle	19_GO:0051179 localization	-32.20160508	5.418201323	16.17019724	30304	141	2618	66	2.521008403	0.306378185	163|164|273|274|382|523|526|528|529|534|535|821|1000|1173|1175|1176|1487|1499|1759|1785|5413|5864|5868|5874|5906|6455|6456|6457|6616|6620|6622|6623|6804|6812|6844|6853|6854|6855|6857|8224|8301|8618|8773|8775|8867|8927|9114|9296|9550|9829|9892|9900|10814|23396|26052|28964|29993|51382|51606|54413|57030|57465|80331|112476|112755|127262	AP2B1|AP1G1|AMPH|BIN1|ARF6|ATP6V1A|ATP6V1B2|ATP6V1C1|ATP6V1E1|ATP6V1G2|ATP6V0A1|CANX|CDH2|AP2M1|AP2S1|AP3S1|CTBP1|CTNNB1|DNM1|DNM2|SEPTIN5|RAB3A|RAB5A|RAB27B|RAP1A|SH3GL1|SH3GL2|SH3GL3|SNAP25|SNCB|SNCA|SNCG|STX1A|STXBP1|VAMP2|SYN1|SYN2|SYP|SYT1|SYN3|PICALM|CADPS|SNAP23|NAPA|SYNJ1|BSN|ATP6V0D1|ATP6V1F|ATP6V1G1|DNAJC6|SNAP91|SV2A|CPLX2|PIP5K1C|DNM3|GIT1|PACSIN1|ATP6V1D|ATP6V1H|NLGN3|SLC17A7|TBC1D24…	-30.03178375	0	21	0	0	-35.74509246	6.945148969
1	-32.12697694	R-HSA-114608	M1	1	0	Reactome Gene Sets	6	Platelet degranulation		-32.12697694	5.65302823	16.28562499	30304	129	2618	63	2.406417112	0.299509956	1|2|12|81|87|88|197|213|226|308|335|350|351|710|805|813|928|1072|1191|2162|2243|2244|2266|2316|2335|3273|3309|3690|3699|3700|3827|3920|3959|5004|5005|5196|5216|5265|5340|5345|5473|5478|5660|5874|6647|6678|7018|7057|7094|7273|7414|7450|8407|9948|10487|23052|29789|51097|51368|51571|51706|83706|139322	A1BG|A2M|SERPINA3|ACTN4|ACTN1|ACTN2|AHSG|ALB|ALDOA|ANXA5|APOA1|APOH|APP|SERPING1|CALM2|CALU|CD9|CFL1|CLU|F13A1|FGA|FGB|FGG|FLNA|FN1|HRG|HSPA5|ITGB3|ITIH3|ITIH4|KNG1|LAMP2|LGALS3BP|ORM1|ORM2|PF4|PFN1|SERPINA1|PLG|SERPINF2|PPBP|PPIA|PSAP|RAB27B|SOD1|SPARC|TF|THBS1|TLN1|TTN|VCL|VWF|TAGLN2|WDR1|CAP1|ENDOD1|OLA1|SCCPDH|TEX264|CYRIB|CYB5R1|FERMT3|APOOL	-29.96075974	0	10	0	0	-49.21067734	5.701241691
1	-32.08100563	GO:0009141	M1	1	0	GO Biological Processes	19	nucleoside triphosphate metabolic process	19_GO:0008152 metabolic process	-32.08100563	5.041979313	15.9113338	30304	163	2618	71	2.711993888	0.317460125	132|142|203|204|226|477|481|498|506|509|513|515|522|523|526|539|572|1503|1716|1841|1854|2773|3304|3312|3615|3704|4508|4695|4698|4700|4702|4704|4705|4706|4710|4711|4715|4716|4719|4720|4722|4723|4724|4725|4726|4728|4729|4830|4832|4976|5901|6389|6390|7415|10165|10476|10632|11164|25939|26289|27109|29789|30968|50484|50808|51079|51715|63979|84833|131870|374291	ADK|PARP1|AK1|AK2|ALDOA|ATP1A2|ATP1B1|ATP5F1A|ATP5F1B|ATP5F1C|ATP5F1D|ATP5PB|ATP5PF|ATP6V1A|ATP6V1B2|ATP5PO|BAD|CTPS1|DGUOK|DTYMK|DUT|GNAI3|HSPA1B|HSPA8|IMPDH2|ITPA|ATP6|NDUFA2|NDUFA5|NDUFA6|NDUFA8|NDUFA9|NDUFA10|NDUFAB1|NDUFB4|NDUFB5|NDUFB9|NDUFB10|NDUFS1|NDUFS2|NDUFS3|NDUFV1|NDUFS4|NDUFS5|NDUFS6|NDUFS8|NDUFV2|NME1|NME3|OPA1|RAN|SDHA|SDHB|VCP|SLC25A13|ATP5PD|ATP5MG|NUDT5|SAMHD1|AK5|DMAC2L|OLA1|S…	-29.91836289	0	4	0	0	-79.98585623	6.330213904
1	-32.05248952	R-HSA-1236978	M1	1	0	Reactome Gene Sets	6	Cross-presentation of soluble exogenous antigens (endosomes)		-32.05248952	9.212952714	17.6927895	30304	49	2618	39	1.489686784	0.236757372	4360|5682|5683|5684|5686|5687|5688|5689|5690|5691|5692|5693|5694|5696|5698|5699|5700|5701|5702|5705|5706|5707|5708|5709|5710|5711|5713|5714|5715|5717|5718|5719|5720|5721|9491|9861|9902|10197|10213	MRC1|PSMA1|PSMA2|PSMA3|PSMA5|PSMA6|PSMA7|PSMB1|PSMB2|PSMB3|PSMB4|PSMB5|PSMB6|PSMB8|PSMB9|PSMB10|PSMC1|PSMC2|PSMC3|PSMC5|PSMC6|PSMD1|PSMD2|PSMD3|PSMD4|PSMD5|PSMD7|PSMD8|PSMD9|PSMD11|PSMD12|PSMD13|PSME1|PSME2|PSMF1|PSMD6|MRC2|PSME3|PSMD14	-29.89339205	0	11	0	0	-47.79654118	9.212952714
1	-32.03213658	GO:0007015	M1	1	0	GO Biological Processes	19	actin filament organization	19_GO:0009987 cellular process	-32.03213658	3.956630322	15.14573888	30304	275	2618	94	3.59052712	0.363625339	87|118|119|199|226|387|388|389|391|408|800|822|832|998|1072|1073|1264|1266|1627|1729|1809|2039|2316|2934|3059|3936|4082|4542|4642|4644|5339|5358|5756|5879|6624|6708|7018|7111|7170|7171|7184|7273|7408|7430|7791|8407|8452|8826|8936|8976|9026|9124|9948|10006|10092|10093|10094|10095|10096|10097|10109|10152|10458|10486|10487|10529|10552|10580|10810|11034|11151|11344|22902|23603|29114|29767|29993|51474…	ACTN1|ADD1|ADD2|AIF1|ALDOA|RHOA|RHOB|RHOC|RHOG|ARRB1|CALD1|CAPG|CAPZB|CDC42|CFL1|CFL2|CNN1|CNN3|DBN1|DIAPH1|DPYSL3|DMTN|FLNA|GSN|HCLS1|LCP1|MARCKS|MYO1F|MYO1D|MYO5A|PLEC|PLS3|TWF1|RAC1|FSCN1|SPTA1|TF|TMOD1|TPM3|TPM4|HSP90B1|TTN|VASP|EZR|ZYX|TAGLN2|CUL3|IQGAP1|WASF1|WASL|HIP1R|PDLIM1|WDR1|ABI1|ARPC5|ARPC4|ARPC3|ARPC1B|ACTR3|ACTR2|ARPC2|ABI2|BAIAP2|CAP2|CAP1|NEBL|ARPC1A|SORBS1|WASF3|DSTN|CORO1A|TWF…	-29.87655569	0	7	0	0	-56.03867993	3.956630322
1	-32.01723261	GO:0009144	M1	1	0	GO Biological Processes	19	purine nucleoside triphosphate metabolic process	19_GO:0008152 metabolic process	-32.01723261	5.311929006	16.05995366	30304	146	2618	67	2.5592055	0.30863002	132|142|203|204|226|477|481|498|506|509|513|515|522|523|526|539|572|1716|2773|3304|3312|3615|3704|4508|4695|4698|4700|4702|4704|4705|4706|4710|4711|4715|4716|4719|4720|4722|4723|4724|4725|4726|4728|4729|4830|4832|4976|5901|6389|6390|7415|10165|10476|10632|11164|25939|26289|27109|29789|30968|50808|51079|51715|63979|84833|131870|374291	ADK|PARP1|AK1|AK2|ALDOA|ATP1A2|ATP1B1|ATP5F1A|ATP5F1B|ATP5F1C|ATP5F1D|ATP5PB|ATP5PF|ATP6V1A|ATP6V1B2|ATP5PO|BAD|DGUOK|GNAI3|HSPA1B|HSPA8|IMPDH2|ITPA|ATP6|NDUFA2|NDUFA5|NDUFA6|NDUFA8|NDUFA9|NDUFA10|NDUFAB1|NDUFB4|NDUFB5|NDUFB9|NDUFB10|NDUFS1|NDUFS2|NDUFS3|NDUFV1|NDUFS4|NDUFS5|NDUFS6|NDUFS8|NDUFV2|NME1|NME3|OPA1|RAN|SDHA|SDHB|VCP|SLC25A13|ATP5PD|ATP5MG|NUDT5|SAMHD1|AK5|DMAC2L|OLA1|STOML2|AK3|NDUFA1…	-29.86860058	0	4	0	0	-79.98585623	6.330213904
1	-32.01723261	R-HSA-3858494	M1	1	0	Reactome Gene Sets	6	Beta-catenin independent WNT signaling		-32.01723261	5.311929006	16.05995366	30304	146	2618	67	2.5592055	0.30863002	160|161|163|387|805|815|1173|1175|1211|1212|1213|1499|2775|2782|2783|2785|2788|5216|5530|5532|5534|5578|5579|5582|5682|5683|5684|5686|5687|5688|5689|5690|5691|5692|5693|5694|5696|5698|5699|5700|5701|5702|5705|5706|5707|5708|5709|5710|5711|5713|5714|5715|5717|5718|5719|5720|5721|5879|7314|9491|9861|10197|10213|23236|54331|55970|59345	AP2A1|AP2A2|AP2B1|RHOA|CALM2|CAMK2A|AP2M1|AP2S1|CLTA|CLTB|CLTC|CTNNB1|GNAO1|GNB1|GNB2|GNG3|GNG7|PFN1|PPP3CA|PPP3CB|PPP3R1|PRKCA|PRKCB|PRKCG|PSMA1|PSMA2|PSMA3|PSMA5|PSMA6|PSMA7|PSMB1|PSMB2|PSMB3|PSMB4|PSMB5|PSMB6|PSMB8|PSMB9|PSMB10|PSMC1|PSMC2|PSMC3|PSMC5|PSMC6|PSMD1|PSMD2|PSMD3|PSMD4|PSMD5|PSMD7|PSMD8|PSMD9|PSMD11|PSMD12|PSMD13|PSME1|PSME2|RAC1|UBB|PSMF1|PSMD6|PSME3|PSMD14|PLCB1|GNG2|GNG12|GNB4	-29.86860058	0	11	0	0	-47.79654118	9.212952714
1	-31.87049543	GO:0071826	M1	1	0	GO Biological Processes	19	protein-RNA complex organization	19_GO:0009987 cellular process	-31.87049543	4.196027502	15.28587395	30304	240	2618	87	3.323147441	0.350308952	103|1653|1660|1968|1983|3320|3326|3646|3692|3921|4809|5591|6125|6128|6134|6135|6147|6152|6169|6175|6193|6208|6223|6232|6234|6426|6431|6627|6632|6633|6634|6635|6636|6733|7415|7520|7536|7919|8562|8575|8607|8661|8662|8663|8664|8665|8666|8668|8669|8683|8894|8996|9733|10262|10291|10421|10480|10658|10728|10772|10856|10946|10992|11051|11052|11168|11171|22827|22907|23020|23450|23451|25804|27335|28985|513…	ADAR|DDX1|DHX9|EIF2S3|EIF5|HSP90AA1|HSP90AB1|EIF3E|EIF6|RPSA|SNU13|PRKDC|RPL5|RPL6|RPL10|RPL11|RPL23A|RPL24|RPL38|RPLP0|RPS5|RPS14|RPS19|RPS27|RPS28|SRSF1|SRSF6|SNRPA1|SNRPD1|SNRPD2|SNRPD3|SNRPE|SNRPF|SRPK2|VCP|XRCC5|SF1|DDX39B|DENR|PRKRA|RUVBL1|EIF3A|EIF3B|EIF3C|EIF3D|EIF3F|EIF3G|EIF3I|EIF3J|SRSF9|EIF2S2|NOL3|SART3|SF3B4|SF3A1|CD2BP2|EIF3M|CELF1|PTGES3|SRSF10|RUVBL2|SF3A3|SF3B2|NUDT21|CPSF6|PSIP…	-29.72529658	0	19	0	0	-36.73044618	4.290824794
1	-31.84599629	R-HSA-5683057	M1	1	0	Reactome Gene Sets	6	MAPK family signaling cascades		-31.84599629	3.668463301	14.8727703	30304	325	2618	103	3.934300993	0.379955857	60|88|402|408|598|805|815|816|817|818|983|989|998|1740|1742|1956|2243|2244|2266|2335|2339|2885|3315|3337|3690|4684|4747|4893|5037|5058|5062|5245|5500|5501|5515|5518|5525|5528|5536|5566|5567|5594|5595|5604|5682|5683|5684|5686|5687|5688|5689|5690|5691|5692|5693|5694|5696|5698|5699|5700|5701|5702|5705|5706|5707|5708|5709|5710|5711|5713|5714|5715|5717|5718|5719|5720|5721|5781|5879|5906|5908|6708|6709…	ACTB|ACTN2|ARL2|ARRB1|BCL2L1|CALM2|CAMK2A|CAMK2B|CAMK2D|CAMK2G|CDK1|SEPTIN7|CDC42|DLG2|DLG4|EGFR|FGA|FGB|FGG|FN1|FNTA|GRB2|HSPB1|DNAJB1|ITGB3|NCAM1|NEFL|NRAS|PEBP1|PAK1|PAK2|PHB1|PPP1CB|PPP1CC|PPP2CA|PPP2R1A|PPP2R5A|PPP2R5D|PPP5C|PRKACA|PRKACB|MAPK1|MAPK3|MAP2K1|PSMA1|PSMA2|PSMA3|PSMA5|PSMA6|PSMA7|PSMB1|PSMB2|PSMB3|PSMB4|PSMB5|PSMB6|PSMB8|PSMB9|PSMB10|PSMC1|PSMC2|PSMC3|PSMC5|PSMC6|PSMD1|PSMD2|PSM…	-29.70420368	0	11	0	0	-47.79654118	9.212952714
1	-31.79752349	R-HSA-75815	M1	1	0	Reactome Gene Sets	6	Ubiquitin-dependent degradation of Cyclin D		-31.79752349	8.904037139	17.54167761	30304	52	2618	40	1.527883881	0.239727021	1019|2932|5682|5683|5684|5686|5687|5688|5689|5690|5691|5692|5693|5694|5696|5698|5699|5700|5701|5702|5705|5706|5707|5708|5709|5710|5711|5713|5714|5715|5717|5718|5719|5720|5721|7314|9491|9861|10197|10213	CDK4|GSK3B|PSMA1|PSMA2|PSMA3|PSMA5|PSMA6|PSMA7|PSMB1|PSMB2|PSMB3|PSMB4|PSMB5|PSMB6|PSMB8|PSMB9|PSMB10|PSMC1|PSMC2|PSMC3|PSMC5|PSMC6|PSMD1|PSMD2|PSMD3|PSMD4|PSMD5|PSMD7|PSMD8|PSMD9|PSMD11|PSMD12|PSMD13|PSME1|PSME2|UBB|PSMF1|PSMD6|PSME3|PSMD14	-29.66246426	0	11	0	0	-47.79654118	9.212952714
1	-31.79752349	R-HSA-9762114	M1	1	0	Reactome Gene Sets	6	GSK3B and BTRC:CUL1-mediated-degradation of NFE2L2		-31.79752349	8.904037139	17.54167761	30304	52	2618	40	1.527883881	0.239727021	2932|5682|5683|5684|5686|5687|5688|5689|5690|5691|5692|5693|5694|5696|5698|5699|5700|5701|5702|5705|5706|5707|5708|5709|5710|5711|5713|5714|5715|5717|5718|5719|5720|5721|6500|7314|9491|9861|10197|10213	GSK3B|PSMA1|PSMA2|PSMA3|PSMA5|PSMA6|PSMA7|PSMB1|PSMB2|PSMB3|PSMB4|PSMB5|PSMB6|PSMB8|PSMB9|PSMB10|PSMC1|PSMC2|PSMC3|PSMC5|PSMC6|PSMD1|PSMD2|PSMD3|PSMD4|PSMD5|PSMD7|PSMD8|PSMD9|PSMD11|PSMD12|PSMD13|PSME1|PSME2|SKP1|UBB|PSMF1|PSMD6|PSME3|PSMD14	-29.66246426	0	11	0	0	-47.79654118	9.212952714
1	-31.43257237	R-HSA-211733	M1	1	0	Reactome Gene Sets	6	Regulation of activated PAK-2p34 by proteasome mediated degradation		-31.43257237	9.028693659	17.47173424	30304	50	2618	39	1.489686784	0.236757372	5062|5682|5683|5684|5686|5687|5688|5689|5690|5691|5692|5693|5694|5696|5698|5699|5700|5701|5702|5705|5706|5707|5708|5709|5710|5711|5713|5714|5715|5717|5718|5719|5720|5721|7314|9491|9861|10197|10213	PAK2|PSMA1|PSMA2|PSMA3|PSMA5|PSMA6|PSMA7|PSMB1|PSMB2|PSMB3|PSMB4|PSMB5|PSMB6|PSMB8|PSMB9|PSMB10|PSMC1|PSMC2|PSMC3|PSMC5|PSMC6|PSMD1|PSMD2|PSMD3|PSMD4|PSMD5|PSMD7|PSMD8|PSMD9|PSMD11|PSMD12|PSMD13|PSME1|PSME2|UBB|PSMF1|PSMD6|PSME3|PSMD14	-29.30084109	0	11	0	0	-47.79654118	9.212952714
1	-31.22486098	R-HSA-169911	M1	1	0	Reactome Gene Sets	6	Regulation of Apoptosis		-31.22486098	8.736036439	17.33341362	30304	53	2618	40	1.527883881	0.239727021	4976|5062|5682|5683|5684|5686|5687|5688|5689|5690|5691|5692|5693|5694|5696|5698|5699|5700|5701|5702|5705|5706|5707|5708|5709|5710|5711|5713|5714|5715|5717|5718|5719|5720|5721|7314|9491|9861|10197|10213	OPA1|PAK2|PSMA1|PSMA2|PSMA3|PSMA5|PSMA6|PSMA7|PSMB1|PSMB2|PSMB3|PSMB4|PSMB5|PSMB6|PSMB8|PSMB9|PSMB10|PSMC1|PSMC2|PSMC3|PSMC5|PSMC6|PSMD1|PSMD2|PSMD3|PSMD4|PSMD5|PSMD7|PSMD8|PSMD9|PSMD11|PSMD12|PSMD13|PSME1|PSME2|UBB|PSMF1|PSMD6|PSME3|PSMD14	-29.09643233	0	11	0	0	-47.79654118	9.212952714
1	-31.07118777	GO:0009152	M1	1	0	GO Biological Processes	19	purine ribonucleotide biosynthetic process	19_GO:0008152 metabolic process	-31.07118777	4.605857955	15.37254641	30304	191	2618	76	2.902979374	0.328125593	31|38|47|132|158|159|203|204|226|353|471|498|506|509|513|515|522|523|539|1737|1738|2180|2618|2639|3251|3615|4508|4522|4695|4698|4700|4702|4704|4705|4706|4710|4711|4715|4716|4719|4720|4722|4723|4724|4725|4726|4728|4729|4830|4832|5160|5162|5198|5538|6389|6390|6576|8050|10165|10476|10606|10632|11332|23305|26289|27109|30968|50808|51079|51144|79877|80025|84532|84833|197322|374291	ACACA|ACAT1|ACLY|ADK|ADSL|ADSS2|AK1|AK2|ALDOA|APRT|ATIC|ATP5F1A|ATP5F1B|ATP5F1C|ATP5F1D|ATP5PB|ATP5PF|ATP6V1A|ATP5PO|DLAT|DLD|ACSL1|GART|GCDH|HPRT1|IMPDH2|ATP6|MTHFD1|NDUFA2|NDUFA5|NDUFA6|NDUFA8|NDUFA9|NDUFA10|NDUFAB1|NDUFB4|NDUFB5|NDUFB9|NDUFB10|NDUFS1|NDUFS2|NDUFS3|NDUFV1|NDUFS4|NDUFS5|NDUFS6|NDUFS8|NDUFV2|NME1|NME3|PDHA1|PDHB|PFAS|PPT1|SDHA|SDHB|SLC25A1|PDHX|SLC25A13|ATP5PD|PAICS|ATP5MG|ACOT7|…	-28.94603683	0	4	0	0	-79.98585623	6.330213904
1	-30.95503058	GO:0009260	M1	1	0	GO Biological Processes	19	ribonucleotide biosynthetic process	19_GO:0008152 metabolic process	-30.95503058	4.439051525	15.23003848	30304	206	2618	79	3.017570665	0.334341613	31|38|47|132|158|159|203|204|226|353|471|498|506|509|513|515|522|523|539|1503|1723|1737|1738|2180|2618|2639|3251|3615|4508|4522|4695|4698|4700|4702|4704|4705|4706|4710|4711|4715|4716|4719|4720|4722|4723|4724|4725|4726|4728|4729|4830|4832|5160|5162|5198|5538|6389|6390|6576|8050|10165|10476|10606|10632|11332|23305|26289|27109|30968|50808|51079|51144|51727|79877|80025|84532|84833|197322|374291	ACACA|ACAT1|ACLY|ADK|ADSL|ADSS2|AK1|AK2|ALDOA|APRT|ATIC|ATP5F1A|ATP5F1B|ATP5F1C|ATP5F1D|ATP5PB|ATP5PF|ATP6V1A|ATP5PO|CTPS1|DHODH|DLAT|DLD|ACSL1|GART|GCDH|HPRT1|IMPDH2|ATP6|MTHFD1|NDUFA2|NDUFA5|NDUFA6|NDUFA8|NDUFA9|NDUFA10|NDUFAB1|NDUFB4|NDUFB5|NDUFB9|NDUFB10|NDUFS1|NDUFS2|NDUFS3|NDUFV1|NDUFS4|NDUFS5|NDUFS6|NDUFS8|NDUFV2|NME1|NME3|PDHA1|PDHB|PFAS|PPT1|SDHA|SDHB|SLC25A1|PDHX|SLC25A13|ATP5PD|PAICS|A…	-28.8331328	0	4	0	0	-79.98585623	6.330213904
1	-30.7835476	GO:0008380	M1	1	0	GO Biological Processes	19	RNA splicing	19_GO:0008152 metabolic process	-30.7835476	3.282955503	14.29411753	30304	409	2618	116	4.430863254	0.402177883	708|1653|1655|1660|1665|2521|3178|3181|3183|3185|3187|3189|3190|3192|3276|3312|3958|4116|4670|4809|4841|4857|4858|4904|5515|5518|5936|6421|6426|6428|6431|6432|6434|6625|6626|6627|6632|6633|6634|6635|6636|6651|6733|7072|7536|7919|8570|8683|8896|8996|9128|9343|9406|9410|9444|9584|9733|9775|9939|9967|9991|10189|10212|10236|10250|10262|10291|10421|10432|10450|10465|10492|10521|10658|10772|10946|10992…	C1QBP|DDX1|DDX5|DHX9|DHX15|FUS|HNRNPA1|HNRNPA2B1|HNRNPC|HNRNPF|HNRNPH1|HNRNPH3|HNRNPK|HNRNPU|PRMT1|HSPA8|LGALS3|MAGOH|HNRNPM|SNU13|NONO|NOVA1|NOVA2|YBX1|PPP2CA|PPP2R1A|RBM4|SFPQ|SRSF1|SRSF3|SRSF6|SRSF7|TRA2B|SNRNP70|SNRPA|SNRPA1|SNRPD1|SNRPD2|SNRPD3|SNRPE|SNRPF|SON|SRPK2|TIA1|SF1|DDX39B|KHSRP|SRSF9|BUD31|NOL3|PRPF4|EFTUD2|ZRANB2|SNRNP40|QKI|RBM39|SART3|EIF4A3|RBM8A|THRAP3|PTBP3|ALYREF|DDX39A|HNRN…	-28.6648788	0	3	0	0	-94.1976371	5.084454852
1	-30.73887553	R-HSA-4086400	M1	1	0	Reactome Gene Sets	6	PCP/CE pathway		-30.73887553	6.542531637	16.37230714	30304	92	2618	52	1.986249045	0.27269397	160|161|163|387|1173|1175|1211|1212|1213|5216|5578|5579|5582|5682|5683|5684|5686|5687|5688|5689|5690|5691|5692|5693|5694|5696|5698|5699|5700|5701|5702|5705|5706|5707|5708|5709|5710|5711|5713|5714|5715|5717|5718|5719|5720|5721|5879|7314|9491|9861|10197|10213	AP2A1|AP2A2|AP2B1|RHOA|AP2M1|AP2S1|CLTA|CLTB|CLTC|PFN1|PRKCA|PRKCB|PRKCG|PSMA1|PSMA2|PSMA3|PSMA5|PSMA6|PSMA7|PSMB1|PSMB2|PSMB3|PSMB4|PSMB5|PSMB6|PSMB8|PSMB9|PSMB10|PSMC1|PSMC2|PSMC3|PSMC5|PSMC6|PSMD1|PSMD2|PSMD3|PSMD4|PSMD5|PSMD7|PSMD8|PSMD9|PSMD11|PSMD12|PSMD13|PSME1|PSME2|RAC1|UBB|PSMF1|PSMD6|PSME3|PSMD14	-28.62626833	0	11	0	0	-47.79654118	9.212952714
1	-30.73855034	GO:0006397	M1	1	0	GO Biological Processes	19	mRNA processing	19_GO:0008152 metabolic process	-30.73855034	3.053593105	14.07825888	30304	489	2618	129	4.927425516	0.423012149	103|333|351|708|1478|1653|1655|1660|1665|2926|3178|3181|3183|3185|3187|3189|3190|3191|3192|3312|3958|4116|4670|4809|4841|4857|4858|4904|5566|5936|6421|6426|6428|6431|6432|6434|6625|6626|6627|6632|6633|6634|6635|6636|6651|6733|7072|7536|7919|8106|8570|8683|8896|8996|9128|9238|9343|9406|9410|9444|9584|9733|9775|9939|9967|9991|10189|10212|10236|10250|10262|10291|10421|10432|10450|10465|10492|10521|1…	ADAR|APLP1|APP|C1QBP|CSTF2|DDX1|DDX5|DHX9|DHX15|GRSF1|HNRNPA1|HNRNPA2B1|HNRNPC|HNRNPF|HNRNPH1|HNRNPH3|HNRNPK|HNRNPL|HNRNPU|HSPA8|LGALS3|MAGOH|HNRNPM|SNU13|NONO|NOVA1|NOVA2|YBX1|PRKACA|RBM4|SFPQ|SRSF1|SRSF3|SRSF6|SRSF7|TRA2B|SNRNP70|SNRPA|SNRPA1|SNRPD1|SNRPD2|SNRPD3|SNRPE|SNRPF|SON|SRPK2|TIA1|SF1|DDX39B|PABPN1|KHSRP|SRSF9|BUD31|NOL3|PRPF4|TBRG4|EFTUD2|ZRANB2|SNRNP40|QKI|RBM39|SART3|EIF4A3|RBM8A|TH…	-28.62626833	0	3	0	0	-94.1976371	5.084454852
1	-30.67626429	R-HSA-180585	M1	1	0	Reactome Gene Sets	6	Vif-mediated degradation of APOBEC3G		-30.67626429	8.574257986	17.13056987	30304	54	2618	40	1.527883881	0.239727021	5682|5683|5684|5686|5687|5688|5689|5690|5691|5692|5693|5694|5696|5698|5699|5700|5701|5702|5705|5706|5707|5708|5709|5710|5711|5713|5714|5715|5717|5718|5719|5720|5721|6921|6923|7314|9491|9861|10197|10213	PSMA1|PSMA2|PSMA3|PSMA5|PSMA6|PSMA7|PSMB1|PSMB2|PSMB3|PSMB4|PSMB5|PSMB6|PSMB8|PSMB9|PSMB10|PSMC1|PSMC2|PSMC3|PSMC5|PSMC6|PSMD1|PSMD2|PSMD3|PSMD4|PSMD5|PSMD7|PSMD8|PSMD9|PSMD11|PSMD12|PSMD13|PSME1|PSME2|ELOC|ELOB|UBB|PSMF1|PSMD6|PSME3|PSMD14	-28.57027652	0	11	0	0	-47.79654118	9.212952714
1	-30.67626429	R-HSA-9604323	M1	1	0	Reactome Gene Sets	6	Negative regulation of NOTCH4 signaling		-30.67626429	8.574257986	17.13056987	30304	54	2618	40	1.527883881	0.239727021	5682|5683|5684|5686|5687|5688|5689|5690|5691|5692|5693|5694|5696|5698|5699|5700|5701|5702|5705|5706|5707|5708|5709|5710|5711|5713|5714|5715|5717|5718|5719|5720|5721|6500|7314|7534|9491|9861|10197|10213	PSMA1|PSMA2|PSMA3|PSMA5|PSMA6|PSMA7|PSMB1|PSMB2|PSMB3|PSMB4|PSMB5|PSMB6|PSMB8|PSMB9|PSMB10|PSMC1|PSMC2|PSMC3|PSMC5|PSMC6|PSMD1|PSMD2|PSMD3|PSMD4|PSMD5|PSMD7|PSMD8|PSMD9|PSMD11|PSMD12|PSMD13|PSME1|PSME2|SKP1|UBB|YWHAZ|PSMF1|PSMD6|PSME3|PSMD14	-28.57027652	0	11	0	0	-47.79654118	9.212952714
1	-30.61578367	R-HSA-9692914	M1	1	0	Reactome Gene Sets	6	SARS-CoV-1-host interactions		-30.61578367	6.390501655	16.26677055	30304	96	2618	53	2.024446142	0.275249891	598|684|2280|3178|3837|3838|3921|4869|5478|5479|5706|5970|6187|6188|6189|6191|6192|6193|6194|6201|6202|6203|6204|6205|6206|6207|6208|6210|6217|6218|6222|6223|6224|6227|6228|6229|6231|6232|6234|7314|7329|7529|7531|7532|7533|7534|7706|9868|10465|10971|26007|29108|57506	BCL2L1|BST2|FKBP1A|HNRNPA1|KPNB1|KPNA2|RPSA|NPM1|PPIA|PPIB|PSMC6|RELA|RPS2|RPS3|RPS3A|RPS4X|RPS4Y1|RPS5|RPS6|RPS7|RPS8|RPS9|RPS10|RPS11|RPS12|RPS13|RPS14|RPS15A|RPS16|RPS17|RPS18|RPS19|RPS20|RPS21|RPS23|RPS24|RPS26|RPS27|RPS28|UBB|UBE2I|YWHAB|YWHAE|YWHAG|YWHAH|YWHAZ|TRIM25|TOMM70|PPIH|YWHAQ|TKFC|PYCARD|MAVS	-28.51290913	0	1	0	0	-100	9.809532442
1	-30.58959955	R-HSA-373760	M1	1	0	Reactome Gene Sets	6	L1CAM interactions		-30.58959955	5.738988644	15.92799407	30304	119	2618	59	2.253628724	0.290072585	60|160|161|163|214|286|287|1173|1175|1211|1213|1272|1457|1460|1463|1641|1742|1759|1785|1808|1956|2596|3312|3678|3685|3688|3690|3897|3912|3915|4478|4684|4897|5058|5594|5595|5604|5879|5962|6456|6708|6709|6710|6711|6712|6900|7280|7430|7846|8506|10382|10383|10752|23114|26052|51807|84617|347688|347733	ACTB|AP2A1|AP2A2|AP2B1|ALCAM|ANK1|ANK2|AP2M1|AP2S1|CLTA|CLTC|CNTN1|CSNK2A1|CSNK2B|NCAN|DCX|DLG4|DNM1|DNM2|DPYSL2|EGFR|GAP43|HSPA8|ITGA5|ITGAV|ITGB1|ITGB3|L1CAM|LAMB1|LAMC1|MSN|NCAM1|NRCAM|PAK1|MAPK1|MAPK3|MAP2K1|RAC1|RDX|SH3GL2|SPTA1|SPTAN1|SPTB|SPTBN1|SPTBN2|CNTN2|TUBB2A|EZR|TUBA1A|CNTNAP1|TUBB4A|TUBB4B|CHL1|NFASC|DNM3|TUBA8|TUBB6|TUBB8|TUBB2B	-28.48981609	0	24	1	1	-30.58959955	7.716832187
1	-30.51183151	R-HSA-5607761	M1	1	0	Reactome Gene Sets	6	Dectin-1 mediated noncanonical NF-kB signaling		-30.51183151	8.102673797	16.93461808	30304	60	2618	42	1.604278075	0.245551794	5682|5683|5684|5686|5687|5688|5689|5690|5691|5692|5693|5694|5696|5698|5699|5700|5701|5702|5705|5706|5707|5708|5709|5710|5711|5713|5714|5715|5717|5718|5719|5720|5721|5970|6500|7314|9039|9040|9491|9861|10197|10213	PSMA1|PSMA2|PSMA3|PSMA5|PSMA6|PSMA7|PSMB1|PSMB2|PSMB3|PSMB4|PSMB5|PSMB6|PSMB8|PSMB9|PSMB10|PSMC1|PSMC2|PSMC3|PSMC5|PSMC6|PSMD1|PSMD2|PSMD3|PSMD4|PSMD5|PSMD7|PSMD8|PSMD9|PSMD11|PSMD12|PSMD13|PSME1|PSME2|RELA|SKP1|UBB|UBA3|UBE2M|PSMF1|PSMD6|PSME3|PSMD14	-28.42119142	0	11	0	0	-47.79654118	9.212952714
1	-30.51183151	R-HSA-5610783	M1	1	0	Reactome Gene Sets	6	Degradation of GLI2 by the proteasome		-30.51183151	8.102673797	16.93461808	30304	60	2618	42	1.604278075	0.245551794	2932|5566|5567|5682|5683|5684|5686|5687|5688|5689|5690|5691|5692|5693|5694|5696|5698|5699|5700|5701|5702|5705|5706|5707|5708|5709|5710|5711|5713|5714|5715|5717|5718|5719|5720|5721|6500|7314|9491|9861|10197|10213	GSK3B|PRKACA|PRKACB|PSMA1|PSMA2|PSMA3|PSMA5|PSMA6|PSMA7|PSMB1|PSMB2|PSMB3|PSMB4|PSMB5|PSMB6|PSMB8|PSMB9|PSMB10|PSMC1|PSMC2|PSMC3|PSMC5|PSMC6|PSMD1|PSMD2|PSMD3|PSMD4|PSMD5|PSMD7|PSMD8|PSMD9|PSMD11|PSMD12|PSMD13|PSME1|PSME2|SKP1|UBB|PSMF1|PSMD6|PSME3|PSMD14	-28.42119142	0	11	0	0	-47.79654118	9.212952714
1	-30.51183151	R-HSA-5610785	M1	1	0	Reactome Gene Sets	6	GLI3 is processed to GLI3R by the proteasome		-30.51183151	8.102673797	16.93461808	30304	60	2618	42	1.604278075	0.245551794	2932|5566|5567|5682|5683|5684|5686|5687|5688|5689|5690|5691|5692|5693|5694|5696|5698|5699|5700|5701|5702|5705|5706|5707|5708|5709|5710|5711|5713|5714|5715|5717|5718|5719|5720|5721|6500|7314|9491|9861|10197|10213	GSK3B|PRKACA|PRKACB|PSMA1|PSMA2|PSMA3|PSMA5|PSMA6|PSMA7|PSMB1|PSMB2|PSMB3|PSMB4|PSMB5|PSMB6|PSMB8|PSMB9|PSMB10|PSMC1|PSMC2|PSMC3|PSMC5|PSMC6|PSMD1|PSMD2|PSMD3|PSMD4|PSMD5|PSMD7|PSMD8|PSMD9|PSMD11|PSMD12|PSMD13|PSME1|PSME2|SKP1|UBB|PSMF1|PSMD6|PSME3|PSMD14	-28.42119142	0	11	0	0	-47.79654118	9.212952714
1	-30.40479435	R-HSA-9012999	M1	1	0	Reactome Gene Sets	6	RHO GTPase cycle		-30.40479435	3.145167684	14.08229395	30304	449	2618	122	4.660045837	0.411953069	60|87|120|224|387|388|389|391|392|396|397|613|708|832|908|998|1152|1213|1536|1627|1629|1729|1828|1832|2010|2040|2631|2697|2873|2885|3163|3183|3320|3326|3336|3688|3728|3895|3954|4001|4162|4580|4698|4722|5058|5062|5364|5756|5825|5879|6434|6472|6709|6711|7037|7112|7170|7171|7204|7415|7431|7879|7919|8301|8452|8773|8826|8874|8936|8976|9146|9217|9231|9318|9341|9352|9414|9475|9590|10006|10152|10160|1016…	ACTB|ACTN1|ADD3|ALDH3A2|RHOA|RHOB|RHOC|RHOG|ARHGAP1|ARHGDIA|ARHGDIB|BCR|C1QBP|CAPZB|CCT6A|CDC42|CKB|CLTC|CYBB|DBN1|DBT|DIAPH1|DSG1|DSP|EMD|STOM|NIPSNAP2|GJA1|GPS1|GRB2|HMOX2|HNRNPC|HSP90AA1|HSP90AB1|HSPE1|ITGB1|JUP|KTN1|LETM1|LMNB1|MCAM|MTX1|NDUFA5|NDUFS3|PAK1|PAK2|PLXNB1|TWF1|ABCD3|RAC1|TRA2B|SHMT2|SPTAN1|SPTBN1|TFRC|TMPO|TPM3|TPM4|TRIO|VCP|VIM|RAB7A|DDX39B|PICALM|CUL3|SNAP23|IQGAP1|ARHGEF7|WASF…	-28.31715977	0	6	0	0	-57.8076514	3.905758622
1	-30.27744058	R-HSA-180534	M1	1	0	Reactome Gene Sets	6	Vpu mediated degradation of CD4		-30.27744058	8.681436211	17.04765238	30304	52	2618	39	1.489686784	0.236757372	5682|5683|5684|5686|5687|5688|5689|5690|5691|5692|5693|5694|5696|5698|5699|5700|5701|5702|5705|5706|5707|5708|5709|5710|5711|5713|5714|5715|5717|5718|5719|5720|5721|6500|7314|9491|9861|10197|10213	PSMA1|PSMA2|PSMA3|PSMA5|PSMA6|PSMA7|PSMB1|PSMB2|PSMB3|PSMB4|PSMB5|PSMB6|PSMB8|PSMB9|PSMB10|PSMC1|PSMC2|PSMC3|PSMC5|PSMC6|PSMD1|PSMD2|PSMD3|PSMD4|PSMD5|PSMD7|PSMD8|PSMD9|PSMD11|PSMD12|PSMD13|PSME1|PSME2|SKP1|UBB|PSMF1|PSMD6|PSME3|PSMD14	-28.19279086	0	11	0	0	-47.79654118	9.212952714
1	-30.11211851	R-HSA-8856828	M1	1	0	Reactome Gene Sets	6	Clathrin-mediated endocytosis		-30.11211851	5.153363961	15.46937175	30304	146	2618	65	2.482811306	0.304107844	60|160|161|163|273|274|338|382|408|950|1173|1175|1211|1212|1213|1759|1785|1956|2017|2873|2885|3312|4074|4738|5868|5869|5878|6455|6456|6457|6844|6857|7018|7037|7314|8301|8533|8867|8976|9026|9146|9318|9341|9829|9892|10092|10093|10094|10096|10097|10109|10552|10920|10987|22848|23396|26052|29924|29978|29993|50813|51138|55707|58513|112574	ACTB|AP2A1|AP2A2|AP2B1|AMPH|BIN1|APOB|ARF6|ARRB1|SCARB2|AP2M1|AP2S1|CLTA|CLTB|CLTC|DNM1|DNM2|EGFR|CTTN|GPS1|GRB2|HSPA8|M6PR|NEDD8|RAB5A|RAB5B|RAB5C|SH3GL1|SH3GL2|SH3GL3|VAMP2|SYT1|TF|TFRC|UBB|PICALM|COPS3|SYNJ1|WASL|HIP1R|HGS|COPS2|VAMP3|DNAJC6|SNAP91|ARPC5|ARPC4|ARPC3|ACTR3|ACTR2|ARPC2|ARPC1A|COPS8|COPS5|AAK1|PIP5K1C|DNM3|EPN1|UBQLN2|PACSIN1|COPS7A|COPS4|NECAP2|EPS15L1|SNX18	-28.03043327	0	5	0	0	-66.50479873	5.153363961
1	-30.04316054	R-HSA-9678108	M1	1	0	Reactome Gene Sets	6	SARS-CoV-1 Infection		-30.04316054	5.21701331	15.48875831	30304	142	2618	64	2.444614209	0.301818579	598|684|821|1655|2280|2931|2932|3178|3837|3838|3921|4869|5478|5479|5589|5706|5970|6187|6188|6189|6191|6192|6193|6194|6201|6202|6203|6204|6205|6206|6207|6208|6210|6217|6218|6222|6223|6224|6227|6228|6229|6231|6232|6234|7314|7329|7415|7529|7531|7532|7533|7534|7706|7841|9868|10465|10971|23193|26007|29108|57506|79643|91782|128866	BCL2L1|BST2|CANX|DDX5|FKBP1A|GSK3A|GSK3B|HNRNPA1|KPNB1|KPNA2|RPSA|NPM1|PPIA|PPIB|PRKCSH|PSMC6|RELA|RPS2|RPS3|RPS3A|RPS4X|RPS4Y1|RPS5|RPS6|RPS7|RPS8|RPS9|RPS10|RPS11|RPS12|RPS13|RPS14|RPS15A|RPS16|RPS17|RPS18|RPS19|RPS20|RPS21|RPS23|RPS24|RPS26|RPS27|RPS28|UBB|UBE2I|VCP|YWHAB|YWHAE|YWHAG|YWHAH|YWHAZ|TRIM25|MOGS|TOMM70|PPIH|YWHAQ|GANAB|TKFC|PYCARD|MAVS|CHMP6|CHMP7|CHMP4B	-27.96441968	0	1	0	0	-100	9.809532442
1	-30.02788246	GO:0010035	M1	1	0	GO Biological Processes	19	response to inorganic substance	19_GO:0050896 response to stimulus	-30.02788246	2.949249083	13.81411882	30304	522	2618	133	5.080213904	0.429175136	18|48|118|142|159|210|301|311|337|388|471|493|498|513|567|682|805|811|817|824|825|836|847|929|983|1277|1398|1410|1536|1728|1740|1742|1841|1956|1965|2039|2203|2243|2244|2266|2539|2618|2664|2729|2821|2876|2931|2937|3039|3043|3162|3178|3184|3208|3240|4048|4129|4131|4137|4204|4318|4353|4747|4864|4884|5052|5111|5176|5224|5339|5359|5499|5515|5530|5536|5594|5595|5621|5641|5970|6188|6279|6622|6647|6648|6…	ABAT|ACO1|ADD1|PARP1|ADSS2|ALAD|ANXA1|ANXA11|APOA4|RHOB|ATIC|ATP2B4|ATP5F1A|ATP5F1D|B2M|BSG|CALM2|CALR|CAMK2D|CAPN2|CAPN3|CASP3|CAT|CD14|CDK1|COL1A1|CRK|CRYAB|CYBB|NQO1|DLG2|DLG4|DTYMK|EGFR|EIF2S1|DMTN|FBP1|FGA|FGB|FGG|G6PD|GART|GDI1|GCLC|GPI|GPX1|GSK3A|GSS|HBA1|HBB|HMOX1|HNRNPA1|HNRNPD|HPCA|HP|LTA4H|MAOB|MAP1B|MAPT|MECP2|MMP9|MPO|NEFL|NPC1|NPTX1|PRDX1|PCNA|SERPINF1|PGAM2|PLEC|PLSCR1|PPP1CA|PPP2C…	-27.95206615	0	25	1	1	-30.02788246	2.966358891
1	-29.9766386	GO:0005975	M1	1	0	GO Biological Processes	19	carbohydrate metabolic process	19_GO:0008152 metabolic process	-29.9766386	3.149727423	13.98406716	30304	441	2618	120	4.583651642	0.408726105	34|142|178|217|219|226|229|230|231|347|572|1116|1118|1374|1431|1737|2023|2026|2171|2203|2539|2548|2584|2597|2632|2729|2739|2760|2805|2819|2820|2821|2931|2932|2990|2992|2997|3073|3074|3098|3099|3101|3417|3418|3419|3421|3939|4125|4190|4191|4199|4351|4668|4864|4967|5091|5106|5160|5162|5208|5211|5213|5214|5223|5224|5226|5230|5236|5238|5239|5315|5499|5500|5501|5504|5834|5836|5837|6120|6513|6520|6576|6…	ACADM|PARP1|AGL|ALDH2|ALDH1B1|ALDOA|ALDOB|ALDOC|AKR1B1|APOD|BAD|CHI3L1|CHIT1|CPT1A|CS|DLAT|ENO1|ENO2|FABP5|FBP1|G6PD|GAA|GALK1|GAPDH|GBE1|GCLC|GLO1|GM2A|GOT1|GPD1|GPD2|GPI|GSK3A|GSK3B|GUSB|GYG1|GYS1|HEXA|HEXB|HK1|HK2|HK3|IDH1|IDH2|IDH3A|IDH3G|LDHA|MAN2B1|MDH1|MDH2|ME1|MPI|NAGA|NPC1|OGDH|PC|PCK2|PDHA1|PDHB|PFKFB2|PFKL|PFKM|PFKP|PGAM1|PGAM2|PGD|PGK1|PGM1|PGM3|PGM5|PKM|PPP1CA|PPP1CB|PPP1CC|PPP1R2|PY…	-27.90372728	0	26	1	1	-29.9766386	8.359901536
1	-29.95994207	R-HSA-72163	M1	1	0	Reactome Gene Sets	6	mRNA Splicing - Major Pathway		-29.95994207	4.361687758	14.92376728	30304	207	2618	78	2.979373568	0.332284204	1655|1660|1665|2521|3178|3181|3183|3184|3185|3187|3188|3190|3191|3192|3312|4116|4670|4809|4904|5093|5432|5434|6426|6428|6431|6432|6434|6625|6626|6627|6632|6633|6634|6635|6636|7536|7919|8683|8896|9128|9343|9410|9584|9775|9939|10189|10236|10250|10262|10291|10450|10465|10772|10946|10992|11157|11338|22827|22916|22985|23020|23450|23451|23524|25804|27258|27316|51503|51639|51645|51691|51747|53938|57819|…	DDX5|DHX9|DHX15|FUS|HNRNPA1|HNRNPA2B1|HNRNPC|HNRNPD|HNRNPF|HNRNPH1|HNRNPH2|HNRNPK|HNRNPL|HNRNPU|HSPA8|MAGOH|HNRNPM|SNU13|YBX1|PCBP1|POLR2C|POLR2E|SRSF1|SRSF3|SRSF6|SRSF7|TRA2B|SNRNP70|SNRPA|SNRPA1|SNRPD1|SNRPD2|SNRPD3|SNRPE|SNRPF|SF1|DDX39B|SRSF9|BUD31|PRPF4|EFTUD2|SNRNP40|RBM39|EIF4A3|RBM8A|ALYREF|HNRNPR|SRRM1|SF3B4|SF3A1|PPIE|PPIH|SRSF10|SF3A3|SF3B2|LSM6|U2AF2|PUF60|NCBP2|ACIN1|SNRNP200|SF3B3|S…	-27.88991644	0	3	0	0	-94.1976371	5.084454852
1	-29.77396165	R-HSA-5684996	M1	1	0	Reactome Gene Sets	6	MAPK1/MAPK3 signaling		-29.77396165	3.763979336	14.44190416	30304	286	2618	93	3.552330023	0.361757632	60|88|402|408|598|805|815|816|817|818|983|1740|1742|1956|2243|2244|2266|2335|2339|2885|3690|4684|4747|4893|5037|5245|5500|5501|5515|5518|5525|5528|5536|5594|5595|5604|5682|5683|5684|5686|5687|5688|5689|5690|5691|5692|5693|5694|5696|5698|5699|5700|5701|5702|5705|5706|5707|5708|5709|5710|5711|5713|5714|5715|5717|5718|5719|5720|5721|5781|5906|5908|6708|6709|6710|6711|6712|7094|7314|7414|7450|7529|84…	ACTB|ACTN2|ARL2|ARRB1|BCL2L1|CALM2|CAMK2A|CAMK2B|CAMK2D|CAMK2G|CDK1|DLG2|DLG4|EGFR|FGA|FGB|FGG|FN1|FNTA|GRB2|ITGB3|NCAM1|NEFL|NRAS|PEBP1|PHB1|PPP1CB|PPP1CC|PPP2CA|PPP2R1A|PPP2R5A|PPP2R5D|PPP5C|MAPK1|MAPK3|MAP2K1|PSMA1|PSMA2|PSMA3|PSMA5|PSMA6|PSMA7|PSMB1|PSMB2|PSMB3|PSMB4|PSMB5|PSMB6|PSMB8|PSMB9|PSMB10|PSMC1|PSMC2|PSMC3|PSMC5|PSMC6|PSMD1|PSMD2|PSMD3|PSMD4|PSMD5|PSMD7|PSMD8|PSMD9|PSMD11|PSMD12|PSMD…	-27.70680266	0	11	0	0	-47.79654118	9.212952714
1	-29.76670586	R-HSA-71387	M1	1	0	Reactome Gene Sets	6	Metabolism of carbohydrates		-29.76670586	3.702520494	14.39240788	30304	297	2618	95	3.628724217	0.365481976	176|178|216|226|229|230|231|633|805|960|1462|1463|1634|2023|2026|2203|2539|2548|2584|2597|2632|2799|2805|2806|2817|2821|2990|2992|2997|3073|3074|3098|3099|3101|3339|4060|4125|4190|4191|4969|5091|5106|5208|5211|5213|5214|5223|5224|5226|5230|5236|5315|5515|5518|5528|5549|5566|5567|5631|5834|5836|5837|5903|6120|6396|6448|6513|6576|6652|6888|7086|7167|7314|7360|8402|8480|8604|9688|10007|10165|10327|1…	ACAN|AGL|ALDH1A1|ALDOA|ALDOB|ALDOC|AKR1B1|BGN|CALM2|CD44|VCAN|NCAN|DCN|ENO1|ENO2|FBP1|G6PD|GAA|GALK1|GAPDH|GBE1|GNS|GOT1|GOT2|GPC1|GPI|GUSB|GYG1|GYS1|HEXA|HEXB|HK1|HK2|HK3|HSPG2|LUM|MAN2B1|MDH1|MDH2|OGN|PC|PCK2|PFKFB2|PFKL|PFKM|PFKP|PGAM1|PGAM2|PGD|PGK1|PGM1|PKM|PPP2CA|PPP2R1A|PPP2R5D|PRELP|PRKACA|PRKACB|PRPS1|PYGB|PYGL|PYGM|RANBP2|RPE|SEC13|SGSH|SLC2A1|SLC25A1|SORD|TALDO1|TKT|TPI1|UBB|UGP2|SLC25…	-27.70239472	0	26	0	0	-29.9766386	8.359901536
1	-29.74411432	R-HSA-68949	M1	1	0	Reactome Gene Sets	6	Orc1 removal from chromatin		-29.74411432	7.336424967	16.43729599	30304	71	2618	45	1.718869366	0.254022208	4171|4172|4173|4174|4175|4176|5682|5683|5684|5686|5687|5688|5689|5690|5691|5692|5693|5694|5696|5698|5699|5700|5701|5702|5705|5706|5707|5708|5709|5710|5711|5713|5714|5715|5717|5718|5719|5720|5721|6500|7314|9491|9861|10197|10213	MCM2|MCM3|MCM4|MCM5|MCM6|MCM7|PSMA1|PSMA2|PSMA3|PSMA5|PSMA6|PSMA7|PSMB1|PSMB2|PSMB3|PSMB4|PSMB5|PSMB6|PSMB8|PSMB9|PSMB10|PSMC1|PSMC2|PSMC3|PSMC5|PSMC6|PSMD1|PSMD2|PSMD3|PSMD4|PSMD5|PSMD7|PSMD8|PSMD9|PSMD11|PSMD12|PSMD13|PSME1|PSME2|SKP1|UBB|PSMF1|PSMD6|PSME3|PSMD14	-27.68263247	0	11	0	0	-47.79654118	9.212952714
1	-29.73694969	R-HSA-9824272	M1	1	0	Reactome Gene Sets	6	Somitogenesis		-29.73694969	8.517635528	16.84406311	30304	53	2618	39	1.489686784	0.236757372	1499|2043|5682|5683|5684|5686|5687|5688|5689|5690|5691|5692|5693|5694|5696|5698|5699|5700|5701|5702|5705|5706|5707|5708|5709|5710|5711|5713|5714|5715|5717|5718|5719|5720|5721|9491|9861|10197|10213	CTNNB1|EPHA4|PSMA1|PSMA2|PSMA3|PSMA5|PSMA6|PSMA7|PSMB1|PSMB2|PSMB3|PSMB4|PSMB5|PSMB6|PSMB8|PSMB9|PSMB10|PSMC1|PSMC2|PSMC3|PSMC5|PSMC6|PSMD1|PSMD2|PSMD3|PSMD4|PSMD5|PSMD7|PSMD8|PSMD9|PSMD11|PSMD12|PSMD13|PSME1|PSME2|PSMF1|PSMD6|PSME3|PSMD14	-27.67827881	0	11	0	0	-47.79654118	9.212952714
1	-29.59677091	R-HSA-5676590	M1	1	0	Reactome Gene Sets	6	NIK-->noncanonical NF-kB signaling		-29.59677091	8.043816602	16.65347149	30304	59	2618	41	1.566080978	0.242658034	5682|5683|5684|5686|5687|5688|5689|5690|5691|5692|5693|5694|5696|5698|5699|5700|5701|5702|5705|5706|5707|5708|5709|5710|5711|5713|5714|5715|5717|5718|5719|5720|5721|6500|7314|9039|9040|9491|9861|10197|10213	PSMA1|PSMA2|PSMA3|PSMA5|PSMA6|PSMA7|PSMB1|PSMB2|PSMB3|PSMB4|PSMB5|PSMB6|PSMB8|PSMB9|PSMB10|PSMC1|PSMC2|PSMC3|PSMC5|PSMC6|PSMD1|PSMD2|PSMD3|PSMD4|PSMD5|PSMD7|PSMD8|PSMD9|PSMD11|PSMD12|PSMD13|PSME1|PSME2|SKP1|UBB|UBA3|UBE2M|PSMF1|PSMD6|PSME3|PSMD14	-27.54089294	0	11	0	0	-47.79654118	9.212952714
1	-29.58555562	R-HSA-2132295	M1	1	0	Reactome Gene Sets	6	MHC class II antigen presentation		-29.58555562	5.552354867	15.55676813	30304	123	2618	59	2.253628724	0.290072585	160|161|162|163|164|821|829|830|832|972|1075|1173|1175|1211|1213|1508|1512|1639|1759|1778|1781|1783|1785|3113|3119|3122|3123|3798|5476|5641|6396|6456|6712|7280|7846|7879|8655|8907|9632|10120|10121|10382|10383|10437|10484|10540|11258|26052|51128|51143|51164|51807|55860|64837|84617|114876|140735|347688|347733	AP2A1|AP2A2|AP1B1|AP2B1|AP1G1|CANX|CAPZA1|CAPZA2|CAPZB|CD74|CTSC|AP2M1|AP2S1|CLTA|CLTC|CTSB|CTSH|DCTN1|DNM1|DYNC1H1|DYNC1I2|DYNC1LI2|DNM2|HLA-DPA1|HLA-DQB1|HLA-DRA|HLA-DRB1|KIF5A|CTSA|LGMN|SEC13|SH3GL2|SPTBN2|TUBB2A|TUBA1A|RAB7A|DYNLL1|AP1M1|SEC24C|ACTR1B|ACTR1A|TUBB4A|TUBB4B|IFI30|SEC23A|DCTN2|DCTN3|DNM3|SAR1B|DYNC1LI1|DCTN4|TUBA8|ACTR10|KLC2|TUBB6|OSBPL1A|DYNLL2|TUBB8|TUBB2B	-27.53245269	0	27	1	1	-29.58555562	7.576526148
1	-29.57928557	GO:0016071	M1	1	0	GO Biological Processes	19	mRNA metabolic process	19_GO:0008152 metabolic process	-29.57928557	2.70566949	13.47527809	30304	646	2618	151	5.76776165	0.455636582	103|302|333|351|708|1478|1653|1655|1660|1665|2107|2316|2926|2935|3178|3181|3182|3183|3185|3187|3189|3190|3191|3192|3304|3312|3646|3958|4116|4670|4809|4841|4857|4858|4904|5566|5936|5976|6050|6421|6426|6428|6431|6432|6434|6625|6626|6627|6632|6633|6634|6635|6636|6651|6733|6741|7072|7536|7812|7919|8106|8570|8683|8896|8996|9128|9238|9343|9406|9410|9444|9584|9733|9775|9939|9967|9991|10189|10212|10236|1…	ADAR|ANXA2|APLP1|APP|C1QBP|CSTF2|DDX1|DDX5|DHX9|DHX15|ETF1|FLNA|GRSF1|GSPT1|HNRNPA1|HNRNPA2B1|HNRNPAB|HNRNPC|HNRNPF|HNRNPH1|HNRNPH3|HNRNPK|HNRNPL|HNRNPU|HSPA1B|HSPA8|EIF3E|LGALS3|MAGOH|HNRNPM|SNU13|NONO|NOVA1|NOVA2|YBX1|PRKACA|RBM4|UPF1|RNH1|SFPQ|SRSF1|SRSF3|SRSF6|SRSF7|TRA2B|SNRNP70|SNRPA|SNRPA1|SNRPD1|SNRPD2|SNRPD3|SNRPE|SNRPF|SON|SRPK2|SSB|TIA1|SF1|CSDE1|DDX39B|PABPN1|KHSRP|SRSF9|BUD31|NOL3|PR…	-27.52894008	0	3	0	0	-94.1976371	5.084454852
1	-29.53571484	GO:0009205	M1	1	0	GO Biological Processes	19	purine ribonucleoside triphosphate metabolic process	19_GO:0008152 metabolic process	-29.53571484	5.208861727	15.34905833	30304	140	2618	63	2.406417112	0.299509956	142|203|204|226|477|481|498|506|509|513|515|522|523|526|539|572|2773|3304|3312|3615|3704|4508|4695|4698|4700|4702|4704|4705|4706|4710|4711|4715|4716|4719|4720|4722|4723|4724|4725|4726|4728|4729|4830|4832|4976|5901|6389|6390|7415|10165|10476|10632|11164|26289|27109|29789|30968|50808|51079|51715|63979|84833|374291	PARP1|AK1|AK2|ALDOA|ATP1A2|ATP1B1|ATP5F1A|ATP5F1B|ATP5F1C|ATP5F1D|ATP5PB|ATP5PF|ATP6V1A|ATP6V1B2|ATP5PO|BAD|GNAI3|HSPA1B|HSPA8|IMPDH2|ITPA|ATP6|NDUFA2|NDUFA5|NDUFA6|NDUFA8|NDUFA9|NDUFA10|NDUFAB1|NDUFB4|NDUFB5|NDUFB9|NDUFB10|NDUFS1|NDUFS2|NDUFS3|NDUFV1|NDUFS4|NDUFS5|NDUFS6|NDUFS8|NDUFV2|NME1|NME3|OPA1|RAN|SDHA|SDHB|VCP|SLC25A13|ATP5PD|ATP5MG|NUDT5|AK5|DMAC2L|OLA1|STOML2|AK3|NDUFA13|RAB23|FIGNL1|AT…	-27.48810939	0	4	0	0	-79.98585623	6.330213904
1	-29.33287975	R-HSA-350562	M1	1	0	Reactome Gene Sets	6	Regulation of ornithine decarboxylase (ODC)		-29.33287975	8.624694798	16.75794866	30304	51	2618	38	1.451489687	0.233747615	1728|5682|5683|5684|5686|5687|5688|5689|5690|5691|5692|5693|5694|5696|5698|5699|5700|5701|5702|5705|5706|5707|5708|5709|5710|5711|5713|5714|5715|5717|5718|5719|5720|5721|9491|9861|10197|10213	NQO1|PSMA1|PSMA2|PSMA3|PSMA5|PSMA6|PSMA7|PSMB1|PSMB2|PSMB3|PSMB4|PSMB5|PSMB6|PSMB8|PSMB9|PSMB10|PSMC1|PSMC2|PSMC3|PSMC5|PSMC6|PSMD1|PSMD2|PSMD3|PSMD4|PSMD5|PSMD7|PSMD8|PSMD9|PSMD11|PSMD12|PSMD13|PSME1|PSME2|PSMF1|PSMD6|PSME3|PSMD14	-27.28799716	0	11	0	0	-47.79654118	9.212952714
1	-29.28034283	R-HSA-449147	M1	1	0	Reactome Gene Sets	6	Signaling by Interleukins		-29.28034283	3.034525976	13.71378796	30304	473	2618	124	4.736440031	0.415149581	301|302|351|598|759|821|829|836|998|1072|1278|1398|1399|1511|1845|2162|2335|2885|3146|3162|3181|3185|3312|3313|3320|3383|3684|3688|3689|3911|3934|3936|3965|4001|4128|4282|4318|4478|5034|5062|5306|5478|5515|5518|5528|5566|5594|5595|5602|5604|5657|5682|5683|5684|5686|5687|5688|5689|5690|5691|5692|5693|5694|5696|5698|5699|5700|5701|5702|5705|5706|5707|5708|5709|5710|5711|5713|5714|5715|5717|5718|571…	ANXA1|ANXA2|APP|BCL2L1|CA1|CANX|CAPZA1|CASP3|CDC42|CFL1|COL1A2|CRK|CRKL|CTSG|DUSP3|F13A1|FN1|GRB2|HMGB1|HMOX1|HNRNPA2B1|HNRNPF|HSPA8|HSPA9|HSP90AA1|ICAM1|ITGAM|ITGB1|ITGB2|LAMA5|LCN2|LCP1|LGALS9|LMNB1|MAOA|MIF|MMP9|MSN|P4HB|PAK2|PITPNA|PPIA|PPP2CA|PPP2R1A|PPP2R5D|PRKACA|MAPK1|MAPK3|MAPK10|MAP2K1|PRTN3|PSMA1|PSMA2|PSMA3|PSMA5|PSMA6|PSMA7|PSMB1|PSMB2|PSMB3|PSMB4|PSMB5|PSMB6|PSMB8|PSMB9|PSMB10|PSMC1…	-27.23816613	0	11	0	0	-47.79654118	9.212952714
1	-29.2587419	GO:0000375	M1	1	0	GO Biological Processes	19	RNA splicing, via transesterification reactions	19_GO:0008152 metabolic process	-29.2587419	3.775439404	14.32154494	30304	279	2618	91	3.475935829	0.357988317	1653|1655|1660|1665|3178|3181|3183|3185|3187|3189|3190|3192|3312|4116|4670|4809|4857|4858|5936|6421|6426|6428|6431|6432|6434|6625|6626|6627|6632|6633|6634|6635|6636|6733|7536|7919|8570|8683|8896|8996|9128|9343|9410|9733|9775|9939|10189|10212|10236|10250|10262|10291|10421|10432|10450|10465|10492|10521|10658|10772|10946|10992|11157|11168|11171|11338|22827|22913|22916|23020|23450|23451|23524|25804|2…	DDX1|DDX5|DHX9|DHX15|HNRNPA1|HNRNPA2B1|HNRNPC|HNRNPF|HNRNPH1|HNRNPH3|HNRNPK|HNRNPU|HSPA8|MAGOH|HNRNPM|SNU13|NOVA1|NOVA2|RBM4|SFPQ|SRSF1|SRSF3|SRSF6|SRSF7|TRA2B|SNRNP70|SNRPA|SNRPA1|SNRPD1|SNRPD2|SNRPD3|SNRPE|SNRPF|SRPK2|SF1|DDX39B|KHSRP|SRSF9|BUD31|NOL3|PRPF4|EFTUD2|SNRNP40|SART3|EIF4A3|RBM8A|ALYREF|DDX39A|HNRNPR|SRRM1|SF3B4|SF3A1|CD2BP2|RBM14|PPIE|PPIH|SYNCRIP|DDX17|CELF1|SRSF10|SF3A3|SF3B2|LSM6…	-27.21925434	0	3	0	0	-94.1976371	5.084454852
1	-29.21830304	R-HSA-8854050	M1	1	0	Reactome Gene Sets	6	FBXL7 down-regulates AURKA during mitotic entry and in early mitosis		-29.21830304	8.359901536	16.64576355	30304	54	2618	39	1.489686784	0.236757372	5682|5683|5684|5686|5687|5688|5689|5690|5691|5692|5693|5694|5696|5698|5699|5700|5701|5702|5705|5706|5707|5708|5709|5710|5711|5713|5714|5715|5717|5718|5719|5720|5721|6500|7314|9491|9861|10197|10213	PSMA1|PSMA2|PSMA3|PSMA5|PSMA6|PSMA7|PSMB1|PSMB2|PSMB3|PSMB4|PSMB5|PSMB6|PSMB8|PSMB9|PSMB10|PSMC1|PSMC2|PSMC3|PSMC5|PSMC6|PSMD1|PSMD2|PSMD3|PSMD4|PSMD5|PSMD7|PSMD8|PSMD9|PSMD11|PSMD12|PSMD13|PSME1|PSME2|SKP1|UBB|PSMF1|PSMD6|PSME3|PSMD14	-27.18148807	0	11	0	0	-47.79654118	9.212952714
1	-29.18905673	GO:0051336	M1	1	0	GO Biological Processes	19	regulation of hydrolase activity	19_GO:0065007 biological regulation	-29.18905673	2.520898144	13.19810263	30304	776	2618	169	6.455309396	0.480267592	12|197|274|301|325|335|336|337|344|345|350|378|387|389|391|400|402|444|489|572|581|613|637|710|805|815|871|950|960|1378|1398|1457|1469|1471|1475|1476|1512|1654|1676|1956|1992|2043|2152|2280|2339|2597|2768|2776|2876|2932|2934|3053|3146|3148|3273|3326|3329|3336|3688|3827|3925|3958|3965|4035|4057|4137|4155|4318|4345|4659|4869|4915|4940|5062|5111|5176|5245|5265|5269|5271|5272|5300|5345|5364|5504|5524…	SERPINA3|AHSG|BIN1|ANXA1|APCS|APOA1|APOA2|APOA4|APOC2|APOC3|APOH|ARF4|RHOA|RHOC|RHOG|ARL1|ARL2|ASPH|ATP2A3|BAD|BAX|BCR|BID|SERPING1|CALM2|CAMK2A|SERPINH1|SCARB2|CD44|CR1|CRK|CSNK2A1|CST1|CST3|CSTA|CSTB|CTSH|DDX3X|DFFA|EGFR|SERPINB1|EPHA4|F3|FKBP1A|FNTA|GAPDH|GNA12|GNAQ|GPX1|GSK3B|GSN|SERPIND1|HMGB1|HMGB2|HRG|HSP90AB1|HSPD1|HSPE1|ITGB1|KNG1|STMN1|LGALS3|LGALS9|LRP1|LTF|MAPT|MBP|MMP9|CD200|PPP1R12A…	-27.15489801	0	28	1	1	-29.18905673	3.915157507
1	-29.14715364	GO:0051668	M1	1	0	GO Biological Processes	19	localization within membrane	19_GO:0051179 localization	-29.14715364	2.841951639	13.50450167	30304	558	2618	137	5.233002292	0.43523038	88|286|287|348|382|403|439|481|581|617|637|682|825|975|1000|1012|1363|1398|1678|1740|1742|1804|1956|2316|2339|3308|3309|3320|3689|3728|3911|3996|4000|4001|4218|4580|4644|4666|4836|4864|4884|4905|5064|5660|5864|5865|5870|5879|5898|5906|5911|5962|6449|6521|6616|6653|6711|6726|6727|6745|6812|6844|7070|7260|7430|7879|7917|8087|8642|8723|8724|8825|9146|9230|9341|9351|9368|9475|9694|9804|9863|9868|1013…	ACTN2|ANK1|ANK2|APOE|ARF6|ARL3|GET3|ATP1B1|BAX|BCS1L|BID|BSG|CAPN3|CD81|CDH2|CDH13|CPE|CRK|TIMM8A|DLG2|DLG4|DPP6|EGFR|FLNA|FNTA|HSPA4|HSPA5|HSP90AA1|ITGB2|JUP|LAMA5|LLGL1|LMNA|LMNB1|RAB8A|MTX1|MYO5A|NACA|NMT1|NPC1|NPTX1|NSF|PALM|PSAP|RAB3A|RAB3B|RAB6A|RAC1|RALA|RAP1A|RAP2A|RDX|SGTA|SLC4A1|SNAP25|SORL1|SPTBN1|SRP9|SRP14|SSR1|STXBP1|VAMP2|THY1|EIPR1|EZR|RAB7A|BAG6|FXR1|DCHS1|SNX4|SNX3|LIN7A|HGS|RAB…	-27.11563501	0	29	1	1	-29.14715364	2.89381207
1	-29.13504866	R-HSA-5610780	M1	1	0	Reactome Gene Sets	6	Degradation of GLI1 by the proteasome		-29.13504866	7.909752992	16.4746448	30304	60	2618	41	1.566080978	0.242658034	5566|5567|5682|5683|5684|5686|5687|5688|5689|5690|5691|5692|5693|5694|5696|5698|5699|5700|5701|5702|5705|5706|5707|5708|5709|5710|5711|5713|5714|5715|5717|5718|5719|5720|5721|6500|7314|9491|9861|10197|10213	PRKACA|PRKACB|PSMA1|PSMA2|PSMA3|PSMA5|PSMA6|PSMA7|PSMB1|PSMB2|PSMB3|PSMB4|PSMB5|PSMB6|PSMB8|PSMB9|PSMB10|PSMC1|PSMC2|PSMC3|PSMC5|PSMC6|PSMD1|PSMD2|PSMD3|PSMD4|PSMD5|PSMD7|PSMD8|PSMD9|PSMD11|PSMD12|PSMD13|PSME1|PSME2|SKP1|UBB|PSMF1|PSMD6|PSME3|PSMD14	-27.10615417	0	11	0	0	-47.79654118	9.212952714
1	-29.12774093	GO:0030162	M1	1	0	GO Biological Processes	19	regulation of proteolysis	19_GO:0008152 metabolic process	-29.12774093	2.734605581	13.39728086	30304	618	2618	146	5.576776165	0.448483219	12|197|210|274|302|348|444|489|572|581|637|710|825|871|960|1075|1191|1378|1457|1469|1471|1475|1476|1512|1522|1654|1992|2023|2043|2147|2152|2272|2597|2629|2729|2768|2876|2931|2932|2934|3053|3093|3146|3273|3300|3304|3326|3329|3336|3827|3965|4035|4057|4130|4137|4155|4318|4627|4738|5062|5176|5265|5269|5271|5272|5345|5371|5566|5567|5582|5621|5641|5684|5696|5698|5700|5701|5702|5705|5706|5720|5721|5886|…	SERPINA3|AHSG|ALAD|BIN1|ANXA2|APOE|ASPH|ATP2A3|BAD|BAX|BID|SERPING1|CAPN3|SERPINH1|CD44|CTSC|CLU|CR1|CSNK2A1|CST1|CST3|CSTA|CSTB|CTSH|CTSZ|DDX3X|SERPINB1|ENO1|EPHA4|F2|F3|FHIT|GAPDH|GBA1|GCLC|GNA12|GPX1|GSK3A|GSK3B|GSN|SERPIND1|UBE2K|HMGB1|HRG|DNAJB2|HSPA1B|HSP90AB1|HSPD1|HSPE1|KNG1|LGALS9|LRP1|LTF|MAP1A|MAPT|MBP|MMP9|MYH9|NEDD8|PAK2|SERPINF1|SERPINA1|SERPINB6|SERPINB8|SERPINB9|SERPINF2|PML|PRKAC…	-27.1020005	0	28	0	0	-29.18905673	3.915157507
1	-29.1256938	R-HSA-5673001	M1	1	0	Reactome Gene Sets	6	RAF/MAP kinase cascade		-29.1256938	3.761955691	14.27772372	30304	280	2618	91	3.475935829	0.357988317	60|88|402|408|598|805|815|816|817|818|1740|1742|1956|2243|2244|2266|2335|2339|2885|3690|4684|4747|4893|5037|5245|5500|5501|5515|5518|5525|5528|5536|5594|5595|5604|5682|5683|5684|5686|5687|5688|5689|5690|5691|5692|5693|5694|5696|5698|5699|5700|5701|5702|5705|5706|5707|5708|5709|5710|5711|5713|5714|5715|5717|5718|5719|5720|5721|5906|5908|6708|6709|6710|6711|6712|7094|7314|7414|7450|7529|8437|8452|8…	ACTB|ACTN2|ARL2|ARRB1|BCL2L1|CALM2|CAMK2A|CAMK2B|CAMK2D|CAMK2G|DLG2|DLG4|EGFR|FGA|FGB|FGG|FN1|FNTA|GRB2|ITGB3|NCAM1|NEFL|NRAS|PEBP1|PHB1|PPP1CB|PPP1CC|PPP2CA|PPP2R1A|PPP2R5A|PPP2R5D|PPP5C|MAPK1|MAPK3|MAP2K1|PSMA1|PSMA2|PSMA3|PSMA5|PSMA6|PSMA7|PSMB1|PSMB2|PSMB3|PSMB4|PSMB5|PSMB6|PSMB8|PSMB9|PSMB10|PSMC1|PSMC2|PSMC3|PSMC5|PSMC6|PSMD1|PSMD2|PSMD3|PSMD4|PSMD5|PSMD7|PSMD8|PSMD9|PSMD11|PSMD12|PSMD13|PS…	-27.1020005	0	11	0	0	-47.79654118	9.212952714
1	-29.07472475	GO:0006119	M1	1	0	GO Biological Processes	19	oxidative phosphorylation	19_GO:0008152 metabolic process	-29.07472475	5.548466118	15.41608066	30304	121	2618	58	2.215431627	0.287660026	498|506|509|513|515|522|539|637|1327|1329|1340|1347|1537|1716|1738|2631|4436|4508|4513|4519|4695|4698|4700|4702|4704|4705|4706|4710|4711|4715|4716|4719|4720|4722|4723|4724|4725|4726|4728|4729|6389|6390|6622|7381|7384|7385|7386|7388|9167|9377|10476|10632|27089|30968|51079|54205|374291|388753	ATP5F1A|ATP5F1B|ATP5F1C|ATP5F1D|ATP5PB|ATP5PF|ATP5PO|BID|COX4I1|COX5B|COX6B1|COX7A2|CYC1|DGUOK|DLD|NIPSNAP2|MSH2|ATP6|COX2|CYTB|NDUFA2|NDUFA5|NDUFA6|NDUFA8|NDUFA9|NDUFA10|NDUFAB1|NDUFB4|NDUFB5|NDUFB9|NDUFB10|NDUFS1|NDUFS2|NDUFS3|NDUFV1|NDUFS4|NDUFS5|NDUFS6|NDUFS8|NDUFV2|SDHA|SDHB|SNCA|UQCRB|UQCRC1|UQCRC2|UQCRFS1|UQCRH|COX7A2L|COX5A|ATP5PD|ATP5MG|UQCRQ|STOML2|NDUFA13|CYCS|NDUFS7|COA6	-27.05360888	0	4	0	0	-79.98585623	6.330213904
1	-29.06841203	GO:0000377	M1	1	0	GO Biological Processes	19	RNA splicing, via transesterification reactions with bulged adenosine as nucleophile	19_GO:0008152 metabolic process	-29.06841203	3.788263074	14.28325487	30304	275	2618	90	3.437738732	0.35608635	1653|1655|1660|1665|3178|3181|3183|3185|3187|3189|3190|3192|3312|4116|4670|4809|4857|4858|5936|6421|6426|6428|6431|6432|6434|6625|6626|6627|6632|6633|6634|6635|6636|6733|7536|7919|8683|8896|8996|9128|9343|9410|9733|9775|9939|10189|10212|10236|10250|10262|10291|10421|10432|10450|10465|10492|10521|10658|10772|10946|10992|11157|11168|11171|11338|22827|22913|22916|23020|23450|23451|23524|25804|26986|…	DDX1|DDX5|DHX9|DHX15|HNRNPA1|HNRNPA2B1|HNRNPC|HNRNPF|HNRNPH1|HNRNPH3|HNRNPK|HNRNPU|HSPA8|MAGOH|HNRNPM|SNU13|NOVA1|NOVA2|RBM4|SFPQ|SRSF1|SRSF3|SRSF6|SRSF7|TRA2B|SNRNP70|SNRPA|SNRPA1|SNRPD1|SNRPD2|SNRPD3|SNRPE|SNRPF|SRPK2|SF1|DDX39B|SRSF9|BUD31|NOL3|PRPF4|EFTUD2|SNRNP40|SART3|EIF4A3|RBM8A|ALYREF|DDX39A|HNRNPR|SRRM1|SF3B4|SF3A1|CD2BP2|RBM14|PPIE|PPIH|SYNCRIP|DDX17|CELF1|SRSF10|SF3A3|SF3B2|LSM6|PSIP1…	-27.05240557	0	3	0	0	-94.1976371	5.084454852
1	-29.06841203	GO:0000398	M1	1	0	GO Biological Processes	19	mRNA splicing, via spliceosome	19_GO:0008152 metabolic process	-29.06841203	3.788263074	14.28325487	30304	275	2618	90	3.437738732	0.35608635	1653|1655|1660|1665|3178|3181|3183|3185|3187|3189|3190|3192|3312|4116|4670|4809|4857|4858|5936|6421|6426|6428|6431|6432|6434|6625|6626|6627|6632|6633|6634|6635|6636|6733|7536|7919|8683|8896|8996|9128|9343|9410|9733|9775|9939|10189|10212|10236|10250|10262|10291|10421|10432|10450|10465|10492|10521|10658|10772|10946|10992|11157|11168|11171|11338|22827|22913|22916|23020|23450|23451|23524|25804|26986|…	DDX1|DDX5|DHX9|DHX15|HNRNPA1|HNRNPA2B1|HNRNPC|HNRNPF|HNRNPH1|HNRNPH3|HNRNPK|HNRNPU|HSPA8|MAGOH|HNRNPM|SNU13|NOVA1|NOVA2|RBM4|SFPQ|SRSF1|SRSF3|SRSF6|SRSF7|TRA2B|SNRNP70|SNRPA|SNRPA1|SNRPD1|SNRPD2|SNRPD3|SNRPE|SNRPF|SRPK2|SF1|DDX39B|SRSF9|BUD31|NOL3|PRPF4|EFTUD2|SNRNP40|SART3|EIF4A3|RBM8A|ALYREF|DDX39A|HNRNPR|SRRM1|SF3B4|SF3A1|CD2BP2|RBM14|PPIE|PPIH|SYNCRIP|DDX17|CELF1|SRSF10|SF3A3|SF3B2|LSM6|PSIP1…	-27.05240557	0	3	0	0	-94.1976371	5.084454852
1	-29.05394262	R-HSA-1168372	M1	1	0	Reactome Gene Sets	6	Downstream signaling events of B Cell Receptor (BCR)		-29.05394262	6.694119488	15.97381807	30304	83	2618	48	1.833460657	0.262200018	805|2280|4893|5478|5530|5532|5534|5579|5682|5683|5684|5686|5687|5688|5689|5690|5691|5692|5693|5694|5696|5698|5699|5700|5701|5702|5705|5706|5707|5708|5709|5710|5711|5713|5714|5715|5717|5718|5719|5720|5721|5970|6500|7314|9491|9861|10197|10213	CALM2|FKBP1A|NRAS|PPIA|PPP3CA|PPP3CB|PPP3R1|PRKCB|PSMA1|PSMA2|PSMA3|PSMA5|PSMA6|PSMA7|PSMB1|PSMB2|PSMB3|PSMB4|PSMB5|PSMB6|PSMB8|PSMB9|PSMB10|PSMC1|PSMC2|PSMC3|PSMC5|PSMC6|PSMD1|PSMD2|PSMD3|PSMD4|PSMD5|PSMD7|PSMD8|PSMD9|PSMD11|PSMD12|PSMD13|PSME1|PSME2|RELA|SKP1|UBB|PSMF1|PSMD6|PSME3|PSMD14	-27.04046849	0	11	0	0	-47.79654118	9.212952714
1	-28.96717886	GO:0009199	M1	1	0	GO Biological Processes	19	ribonucleoside triphosphate metabolic process	19_GO:0008152 metabolic process	-28.96717886	5.039563877	15.09720687	30304	147	2618	64	2.444614209	0.301818579	142|203|204|226|477|481|498|506|509|513|515|522|523|526|539|572|1503|2773|3304|3312|3615|3704|4508|4695|4698|4700|4702|4704|4705|4706|4710|4711|4715|4716|4719|4720|4722|4723|4724|4725|4726|4728|4729|4830|4832|4976|5901|6389|6390|7415|10165|10476|10632|11164|26289|27109|29789|30968|50808|51079|51715|63979|84833|374291	PARP1|AK1|AK2|ALDOA|ATP1A2|ATP1B1|ATP5F1A|ATP5F1B|ATP5F1C|ATP5F1D|ATP5PB|ATP5PF|ATP6V1A|ATP6V1B2|ATP5PO|BAD|CTPS1|GNAI3|HSPA1B|HSPA8|IMPDH2|ITPA|ATP6|NDUFA2|NDUFA5|NDUFA6|NDUFA8|NDUFA9|NDUFA10|NDUFAB1|NDUFB4|NDUFB5|NDUFB9|NDUFB10|NDUFS1|NDUFS2|NDUFS3|NDUFV1|NDUFS4|NDUFS5|NDUFS6|NDUFS8|NDUFV2|NME1|NME3|OPA1|RAN|SDHA|SDHB|VCP|SLC25A13|ATP5PD|ATP5MG|NUDT5|AK5|DMAC2L|OLA1|STOML2|AK3|NDUFA13|RAB23|FIG…	-26.95622239	0	4	0	0	-79.98585623	6.330213904
1	-28.8006479	R-HSA-349425	M1	1	0	Reactome Gene Sets	6	Autodegradation of the E3 ubiquitin ligase COP1		-28.8006479	8.458835282	16.55362716	30304	52	2618	38	1.451489687	0.233747615	5682|5683|5684|5686|5687|5688|5689|5690|5691|5692|5693|5694|5696|5698|5699|5700|5701|5702|5705|5706|5707|5708|5709|5710|5711|5713|5714|5715|5717|5718|5719|5720|5721|7314|9491|9861|10197|10213	PSMA1|PSMA2|PSMA3|PSMA5|PSMA6|PSMA7|PSMB1|PSMB2|PSMB3|PSMB4|PSMB5|PSMB6|PSMB8|PSMB9|PSMB10|PSMC1|PSMC2|PSMC3|PSMC5|PSMC6|PSMD1|PSMD2|PSMD3|PSMD4|PSMD5|PSMD7|PSMD8|PSMD9|PSMD11|PSMD12|PSMD13|PSME1|PSME2|UBB|PSMF1|PSMD6|PSME3|PSMD14	-26.79961859	0	11	0	0	-47.79654118	9.212952714
1	-28.8006479	R-HSA-69601	M1	1	0	Reactome Gene Sets	6	Ubiquitin Mediated Degradation of Phosphorylated Cdc25A		-28.8006479	8.458835282	16.55362716	30304	52	2618	38	1.451489687	0.233747615	5682|5683|5684|5686|5687|5688|5689|5690|5691|5692|5693|5694|5696|5698|5699|5700|5701|5702|5705|5706|5707|5708|5709|5710|5711|5713|5714|5715|5717|5718|5719|5720|5721|7314|9491|9861|10197|10213	PSMA1|PSMA2|PSMA3|PSMA5|PSMA6|PSMA7|PSMB1|PSMB2|PSMB3|PSMB4|PSMB5|PSMB6|PSMB8|PSMB9|PSMB10|PSMC1|PSMC2|PSMC3|PSMC5|PSMC6|PSMD1|PSMD2|PSMD3|PSMD4|PSMD5|PSMD7|PSMD8|PSMD9|PSMD11|PSMD12|PSMD13|PSME1|PSME2|UBB|PSMF1|PSMD6|PSME3|PSMD14	-26.79961859	0	11	0	0	-47.79654118	9.212952714
1	-28.8006479	R-HSA-69610	M1	1	0	Reactome Gene Sets	6	p53-Independent DNA Damage Response		-28.8006479	8.458835282	16.55362716	30304	52	2618	38	1.451489687	0.233747615	5682|5683|5684|5686|5687|5688|5689|5690|5691|5692|5693|5694|5696|5698|5699|5700|5701|5702|5705|5706|5707|5708|5709|5710|5711|5713|5714|5715|5717|5718|5719|5720|5721|7314|9491|9861|10197|10213	PSMA1|PSMA2|PSMA3|PSMA5|PSMA6|PSMA7|PSMB1|PSMB2|PSMB3|PSMB4|PSMB5|PSMB6|PSMB8|PSMB9|PSMB10|PSMC1|PSMC2|PSMC3|PSMC5|PSMC6|PSMD1|PSMD2|PSMD3|PSMD4|PSMD5|PSMD7|PSMD8|PSMD9|PSMD11|PSMD12|PSMD13|PSME1|PSME2|UBB|PSMF1|PSMD6|PSME3|PSMD14	-26.79961859	0	11	0	0	-47.79654118	9.212952714
1	-28.8006479	R-HSA-69613	M1	1	0	Reactome Gene Sets	6	p53-Independent G1/S DNA damage checkpoint		-28.8006479	8.458835282	16.55362716	30304	52	2618	38	1.451489687	0.233747615	5682|5683|5684|5686|5687|5688|5689|5690|5691|5692|5693|5694|5696|5698|5699|5700|5701|5702|5705|5706|5707|5708|5709|5710|5711|5713|5714|5715|5717|5718|5719|5720|5721|7314|9491|9861|10197|10213	PSMA1|PSMA2|PSMA3|PSMA5|PSMA6|PSMA7|PSMB1|PSMB2|PSMB3|PSMB4|PSMB5|PSMB6|PSMB8|PSMB9|PSMB10|PSMC1|PSMC2|PSMC3|PSMC5|PSMC6|PSMD1|PSMD2|PSMD3|PSMD4|PSMD5|PSMD7|PSMD8|PSMD9|PSMD11|PSMD12|PSMD13|PSME1|PSME2|UBB|PSMF1|PSMD6|PSME3|PSMD14	-26.79961859	0	11	0	0	-47.79654118	9.212952714
1	-28.79790279	GO:0034248	M1	1	0	GO Biological Processes	19	regulation of amide metabolic process	19_GO:0008152 metabolic process	-28.79790279	2.749602166	13.33344069	30304	602	2618	143	5.462184874	0.444120845	16|48|229|274|333|348|351|708|811|836|1153|1191|1457|1653|1654|1656|1660|1938|1965|1974|1975|1977|1981|1982|1983|1984|1994|2043|2058|2107|2597|2931|2935|3184|3192|3276|3315|3609|3646|3692|3860|3872|4076|4116|4440|4691|4869|4904|4915|5036|5223|5300|5315|5499|5591|5610|5621|5813|5935|5936|5970|5976|6059|6125|6134|6169|6188|6191|6203|6208|6252|6301|6451|6470|6472|6622|6653|6726|6741|6949|7057|7072|7…	AARS1|ACO1|ALDOB|BIN1|APLP1|APOE|APP|C1QBP|CALR|CASP3|CIRBP|CLU|CSNK2A1|DDX1|DDX3X|DDX6|DHX9|EEF2|EIF2S1|EIF4A2|EIF4B|EIF4E|EIF4G1|EIF4G2|EIF5|EIF5A|ELAVL1|EPHA4|EPRS1|ETF1|GAPDH|GSK3A|GSPT1|HNRNPD|HNRNPU|PRMT1|HSPB1|ILF3|EIF3E|EIF6|KRT13|KRT17|CAPRIN1|MAGOH|MSI1|NCL|NPM1|YBX1|NTRK2|PA2G4|PGAM1|PIN1|PKM|PPP1CA|PRKDC|EIF2AK2|PRNP|PURA|RBM3|RBM4|RELA|UPF1|ABCE1|RPL5|RPL10|RPL38|RPS3|RPS4X|RPS9|RPS1…	-26.79932021	0	30	1	1	-28.79790279	3.776322134
1	-28.71971508	R-HSA-174113	M1	1	0	Reactome Gene Sets	6	SCF-beta-TrCP mediated degradation of Emi1		-28.71971508	8.207903327	16.45251569	30304	55	2618	39	1.489686784	0.236757372	5682|5683|5684|5686|5687|5688|5689|5690|5691|5692|5693|5694|5696|5698|5699|5700|5701|5702|5705|5706|5707|5708|5709|5710|5711|5713|5714|5715|5717|5718|5719|5720|5721|6500|7314|9491|9861|10197|10213	PSMA1|PSMA2|PSMA3|PSMA5|PSMA6|PSMA7|PSMB1|PSMB2|PSMB3|PSMB4|PSMB5|PSMB6|PSMB8|PSMB9|PSMB10|PSMC1|PSMC2|PSMC3|PSMC5|PSMC6|PSMD1|PSMD2|PSMD3|PSMD4|PSMD5|PSMD7|PSMD8|PSMD9|PSMD11|PSMD12|PSMD13|PSME1|PSME2|SKP1|UBB|PSMF1|PSMD6|PSME3|PSMD14	-26.72598501	0	11	0	0	-47.79654118	9.212952714
1	-28.71971508	R-HSA-8941858	M1	1	0	Reactome Gene Sets	6	Regulation of RUNX3 expression and activity		-28.71971508	8.207903327	16.45251569	30304	55	2618	39	1.489686784	0.236757372	1029|5682|5683|5684|5686|5687|5688|5689|5690|5691|5692|5693|5694|5696|5698|5699|5700|5701|5702|5705|5706|5707|5708|5709|5710|5711|5713|5714|5715|5717|5718|5719|5720|5721|7314|9491|9861|10197|10213	CDKN2A|PSMA1|PSMA2|PSMA3|PSMA5|PSMA6|PSMA7|PSMB1|PSMB2|PSMB3|PSMB4|PSMB5|PSMB6|PSMB8|PSMB9|PSMB10|PSMC1|PSMC2|PSMC3|PSMC5|PSMC6|PSMD1|PSMD2|PSMD3|PSMD4|PSMD5|PSMD7|PSMD8|PSMD9|PSMD11|PSMD12|PSMD13|PSME1|PSME2|UBB|PSMF1|PSMD6|PSME3|PSMD14	-26.72598501	0	11	0	0	-47.79654118	9.212952714
1	-28.66258199	R-HSA-72172	M1	1	0	Reactome Gene Sets	6	mRNA Splicing		-28.66258199	4.1993924	14.47706047	30304	215	2618	78	2.979373568	0.332284204	1655|1660|1665|2521|3178|3181|3183|3184|3185|3187|3188|3190|3191|3192|3312|4116|4670|4809|4904|5093|5432|5434|6426|6428|6431|6432|6434|6625|6626|6627|6632|6633|6634|6635|6636|7536|7919|8683|8896|9128|9343|9410|9584|9775|9939|10189|10236|10250|10262|10291|10450|10465|10772|10946|10992|11157|11338|22827|22916|22985|23020|23450|23451|23524|25804|27258|27316|51503|51639|51645|51691|51747|53938|57819|…	DDX5|DHX9|DHX15|FUS|HNRNPA1|HNRNPA2B1|HNRNPC|HNRNPD|HNRNPF|HNRNPH1|HNRNPH2|HNRNPK|HNRNPL|HNRNPU|HSPA8|MAGOH|HNRNPM|SNU13|YBX1|PCBP1|POLR2C|POLR2E|SRSF1|SRSF3|SRSF6|SRSF7|TRA2B|SNRNP70|SNRPA|SNRPA1|SNRPD1|SNRPD2|SNRPD3|SNRPE|SNRPF|SF1|DDX39B|SRSF9|BUD31|PRPF4|EFTUD2|SNRNP40|RBM39|EIF4A3|RBM8A|ALYREF|HNRNPR|SRRM1|SF3B4|SF3A1|PPIE|PPIH|SRSF10|SF3A3|SF3B2|LSM6|U2AF2|PUF60|NCBP2|ACIN1|SNRNP200|SF3B3|S…	-26.67125799	0	3	0	0	-94.1976371	5.084454852
1	-28.54107565	R-HSA-2467813	M1	1	0	Reactome Gene Sets	6	Separation of Sister Chromatids		-28.54107565	4.424047772	14.59745058	30304	191	2618	73	2.788388083	0.321773934	1778|1781|1783|5048|5501|5515|5518|5525|5528|5682|5683|5684|5686|5687|5688|5689|5690|5691|5692|5693|5694|5696|5698|5699|5700|5701|5702|5705|5706|5707|5708|5709|5710|5711|5713|5714|5715|5717|5718|5719|5720|5721|5903|5905|6232|6396|7280|7314|7514|7846|8655|9184|9491|9793|9861|10197|10213|10382|10383|10726|22919|23122|23244|25909|51143|51807|54820|55920|57122|84617|140735|347688|347733	DYNC1H1|DYNC1I2|DYNC1LI2|PAFAH1B1|PPP1CC|PPP2CA|PPP2R1A|PPP2R5A|PPP2R5D|PSMA1|PSMA2|PSMA3|PSMA5|PSMA6|PSMA7|PSMB1|PSMB2|PSMB3|PSMB4|PSMB5|PSMB6|PSMB8|PSMB9|PSMB10|PSMC1|PSMC2|PSMC3|PSMC5|PSMC6|PSMD1|PSMD2|PSMD3|PSMD4|PSMD5|PSMD7|PSMD8|PSMD9|PSMD11|PSMD12|PSMD13|PSME1|PSME2|RANBP2|RANGAP1|RPS27|SEC13|TUBB2A|UBB|XPO1|TUBA1A|DYNLL1|BUB3|PSMF1|CKAP5|PSMD6|PSME3|PSMD14|TUBB4A|TUBB4B|NUDC|MAPRE1|CLASP2…	-26.55214446	0	11	0	0	-47.79654118	9.212952714
1	-28.44929018	GO:0006897	M1	1	0	GO Biological Processes	19	endocytosis	19_GO:0051179 localization	-28.44929018	2.905072039	13.39538615	30304	514	2618	129	4.927425516	0.423012149	160|161|163|164|197|199|273|274|287|301|311|333|348|351|382|408|598|613|821|928|929|950|975|998|1130|1173|1175|1176|1211|1212|1213|1487|1759|1785|1808|2017|2885|2934|3146|3339|3684|3685|3688|3689|3690|3959|4035|4074|4360|4627|4830|4864|5058|5538|5594|5595|5861|5868|5869|5874|5878|5879|5898|5899|6455|6456|6457|6616|6620|6622|6623|6642|6653|6804|6844|6855|6857|6900|7037|7052|7057|7087|7430|7448|787…	AP2A1|AP2A2|AP2B1|AP1G1|AHSG|AIF1|AMPH|BIN1|ANK2|ANXA1|ANXA11|APLP1|APOE|APP|ARF6|ARRB1|BCL2L1|BCR|CANX|CD9|CD14|SCARB2|CD81|CDC42|LYST|AP2M1|AP2S1|AP3S1|CLTA|CLTB|CLTC|CTBP1|DNM1|DNM2|DPYSL2|CTTN|GRB2|GSN|HMGB1|HSPG2|ITGAM|ITGAV|ITGB1|ITGB2|ITGB3|LGALS3BP|LRP1|M6PR|MRC1|MYH9|NME1|NPC1|PAK1|PPT1|MAPK1|MAPK3|RAB1A|RAB5A|RAB5B|RAB27B|RAB5C|RAC1|RALA|RALB|SH3GL1|SH3GL2|SH3GL3|SNAP25|SNCB|SNCA|SNCG|S…	-26.4627387	0	21	0	0	-35.74509246	6.945148969
1	-28.36316146	GO:0006979	M1	1	0	GO Biological Processes	19	response to oxidative stress	19_GO:0050896 response to stimulus	-28.36316146	3.32076795	13.73594033	30304	366	2618	105	4.010695187	0.383474448	142|199|210|301|337|347|348|351|388|475|488|824|836|847|952|983|1277|1398|1410|1728|1956|1965|2539|2729|2876|2879|2936|2937|2950|3039|3043|3162|3163|3240|3304|3417|3848|4137|4257|4318|4353|4358|4700|4710|4720|4728|5052|5111|5478|5594|5595|5621|5693|5831|5970|6188|6278|6416|6622|6647|6648|6772|7001|7155|7295|7706|7837|8428|8575|8815|8878|9124|9131|9361|9588|9943|9973|10013|10105|10549|10550|10587|…	PARP1|AIF1|ALAD|ANXA1|APOA4|APOD|APOE|APP|RHOB|ATOX1|ATP2A2|CAPN2|CASP3|CAT|CD38|CDK1|COL1A1|CRK|CRYAB|NQO1|EGFR|EIF2S1|G6PD|GCLC|GPX1|GPX4|GSR|GSS|GSTP1|HBA1|HBB|HMOX1|HMOX2|HP|HSPA1B|IDH1|KRT1|MAPT|MGST1|MMP9|MPO|MPV17|NDUFA6|NDUFB4|NDUFS2|NDUFS8|PRDX1|PCNA|PPIA|MAPK1|MAPK3|PRNP|PSMB5|PYCR1|RELA|RPS3|S100A7|MAP2K4|SNCA|SOD1|SOD2|STAT1|PRDX2|TOP2B|TXN|TRIM25|PXDN|STK24|PRKRA|BANF1|SQSTM1|PDLIM1|…	-26.37897671	0	31	1	1	-28.36316146	3.552798977
1	-28.27957344	R-HSA-5687128	M1	1	0	Reactome Gene Sets	6	MAPK6/MAPK4 signaling		-28.27957344	6.372889503	15.60950531	30304	89	2618	49	1.871657754	0.264865644	983|989|998|3315|3337|5058|5062|5566|5567|5682|5683|5684|5686|5687|5688|5689|5690|5691|5692|5693|5694|5696|5698|5699|5700|5701|5702|5705|5706|5707|5708|5709|5710|5711|5713|5714|5715|5717|5718|5719|5720|5721|5879|7314|7514|9491|9861|10197|10213	CDK1|SEPTIN7|CDC42|HSPB1|DNAJB1|PAK1|PAK2|PRKACA|PRKACB|PSMA1|PSMA2|PSMA3|PSMA5|PSMA6|PSMA7|PSMB1|PSMB2|PSMB3|PSMB4|PSMB5|PSMB6|PSMB8|PSMB9|PSMB10|PSMC1|PSMC2|PSMC3|PSMC5|PSMC6|PSMD1|PSMD2|PSMD3|PSMD4|PSMD5|PSMD7|PSMD8|PSMD9|PSMD11|PSMD12|PSMD13|PSME1|PSME2|RAC1|UBB|XPO1|PSMF1|PSMD6|PSME3|PSMD14	-26.29774259	0	11	0	0	-47.79654118	9.212952714
1	-28.2396296	R-HSA-5362768	M1	1	0	Reactome Gene Sets	6	Hh mutants are degraded by ERAD		-28.2396296	8.061333624	16.26409637	30304	56	2618	39	1.489686784	0.236757372	5682|5683|5684|5686|5687|5688|5689|5690|5691|5692|5693|5694|5696|5698|5699|5700|5701|5702|5705|5706|5707|5708|5709|5710|5711|5713|5714|5715|5717|5718|5719|5720|5721|7314|7415|9491|9861|10197|10213	PSMA1|PSMA2|PSMA3|PSMA5|PSMA6|PSMA7|PSMB1|PSMB2|PSMB3|PSMB4|PSMB5|PSMB6|PSMB8|PSMB9|PSMB10|PSMC1|PSMC2|PSMC3|PSMC5|PSMC6|PSMD1|PSMD2|PSMD3|PSMD4|PSMD5|PSMD7|PSMD8|PSMD9|PSMD11|PSMD12|PSMD13|PSME1|PSME2|UBB|VCP|PSMF1|PSMD6|PSME3|PSMD14	-26.26013997	0	11	0	0	-47.79654118	9.212952714
1	-28.2305753	R-HSA-351202	M1	1	0	Reactome Gene Sets	6	Metabolism of polyamines		-28.2305753	7.847625953	16.18962418	30304	59	2618	40	1.527883881	0.239727021	1728|5682|5683|5684|5686|5687|5688|5689|5690|5691|5692|5693|5694|5696|5698|5699|5700|5701|5702|5705|5706|5707|5708|5709|5710|5711|5713|5714|5715|5717|5718|5719|5720|5721|6611|6723|9491|9861|10197|10213	NQO1|PSMA1|PSMA2|PSMA3|PSMA5|PSMA6|PSMA7|PSMB1|PSMB2|PSMB3|PSMB4|PSMB5|PSMB6|PSMB8|PSMB9|PSMB10|PSMC1|PSMC2|PSMC3|PSMC5|PSMC6|PSMD1|PSMD2|PSMD3|PSMD4|PSMD5|PSMD7|PSMD8|PSMD9|PSMD11|PSMD12|PSMD13|PSME1|PSME2|SMS|SRM|PSMF1|PSMD6|PSME3|PSMD14	-26.25341433	0	11	0	0	-47.79654118	9.212952714
1	-28.10687661	R-HSA-9694516	M1	1	0	Reactome Gene Sets	6	SARS-CoV-2 Infection		-28.10687661	3.600328061	13.89518867	30304	299	2618	93	3.552330023	0.361757632	567|821|1650|1655|2697|2817|2931|2932|3105|3276|3320|3326|3339|3838|3921|5589|5781|5903|6184|6185|6187|6188|6189|6191|6192|6193|6194|6201|6202|6203|6204|6205|6206|6207|6208|6210|6217|6218|6222|6223|6224|6227|6228|6229|6231|6232|6234|6396|6632|6633|6634|6635|6636|6733|6772|7082|7284|7314|7329|7334|7415|7529|7531|7532|7533|7534|7555|7706|7841|8480|9632|9636|9688|9868|9908|10146|10484|10747|10971|11…	B2M|CANX|DDOST|DDX5|GJA1|GPC1|GSK3A|GSK3B|HLA-A|PRMT1|HSP90AA1|HSP90AB1|HSPG2|KPNA2|RPSA|PRKCSH|PTPN11|RANBP2|RPN1|RPN2|RPS2|RPS3|RPS3A|RPS4X|RPS4Y1|RPS5|RPS6|RPS7|RPS8|RPS9|RPS10|RPS11|RPS12|RPS13|RPS14|RPS15A|RPS16|RPS17|RPS18|RPS19|RPS20|RPS21|RPS23|RPS24|RPS26|RPS27|RPS28|SEC13|SNRPD1|SNRPD2|SNRPD3|SNRPE|SNRPF|SRPK2|STAT1|TJP1|TUFM|UBB|UBE2I|UBE2N|VCP|YWHAB|YWHAE|YWHAG|YWHAH|YWHAZ|CNBP|TRIM25…	-26.13203188	0	1	0	0	-100	9.809532442
1	-28.05333579	GO:0022904	M1	1	0	GO Biological Processes	19	respiratory electron transport chain	19_GO:0008152 metabolic process	-28.05333579	5.540289776	15.1308753	30304	117	2618	56	2.139037433	0.282767253	637|1327|1329|1340|1347|1537|1716|1738|2108|2109|2629|2819|2820|4513|4519|4695|4698|4700|4702|4704|4705|4706|4710|4711|4715|4716|4719|4720|4722|4723|4724|4725|4726|4728|4729|5339|6389|6390|6622|6648|7381|7384|7385|7386|7388|8604|9167|9377|10165|10514|27089|54205|79751|83733|374291|388753	BID|COX4I1|COX5B|COX6B1|COX7A2|CYC1|DGUOK|DLD|ETFA|ETFB|GBA1|GPD1|GPD2|COX2|CYTB|NDUFA2|NDUFA5|NDUFA6|NDUFA8|NDUFA9|NDUFA10|NDUFAB1|NDUFB4|NDUFB5|NDUFB9|NDUFB10|NDUFS1|NDUFS2|NDUFS3|NDUFV1|NDUFS4|NDUFS5|NDUFS6|NDUFS8|NDUFV2|PLEC|SDHA|SDHB|SNCA|SOD2|UQCRB|UQCRC1|UQCRC2|UQCRFS1|UQCRH|SLC25A12|COX7A2L|COX5A|SLC25A13|MYBBP1A|UQCRQ|CYCS|SLC25A22|SLC25A18|NDUFS7|COA6	-26.08079502	0	4	0	0	-79.98585623	6.330213904
1	-27.90859753	R-HSA-1234176	M1	1	0	Reactome Gene Sets	6	Oxygen-dependent proline hydroxylation of Hypoxia-inducible Factor Alpha		-27.90859753	7.366067088	15.92077388	30304	66	2618	42	1.604278075	0.245551794	5682|5683|5684|5686|5687|5688|5689|5690|5691|5692|5693|5694|5696|5698|5699|5700|5701|5702|5705|5706|5707|5708|5709|5710|5711|5713|5714|5715|5717|5718|5719|5720|5721|6921|6923|7314|7323|8453|9491|9861|10197|10213	PSMA1|PSMA2|PSMA3|PSMA5|PSMA6|PSMA7|PSMB1|PSMB2|PSMB3|PSMB4|PSMB5|PSMB6|PSMB8|PSMB9|PSMB10|PSMC1|PSMC2|PSMC3|PSMC5|PSMC6|PSMD1|PSMD2|PSMD3|PSMD4|PSMD5|PSMD7|PSMD8|PSMD9|PSMD11|PSMD12|PSMD13|PSME1|PSME2|ELOC|ELOB|UBB|UBE2D3|CUL2|PSMF1|PSMD6|PSME3|PSMD14	-25.93834856	0	11	0	0	-47.79654118	9.212952714
1	-27.82961495	GO:1903829	M1	1	0	GO Biological Processes	19	positive regulation of protein localization	19_GO:0051179 localization	-27.82961495	2.966765316	13.29968873	30304	476	2618	122	4.660045837	0.411953069	18|142|382|391|493|572|908|952|975|983|1956|1981|2010|2040|2147|2243|2244|2266|2316|2746|2767|2770|2931|2932|3059|3123|3208|3320|3326|3684|3688|3689|3728|3843|3958|4035|4130|4137|4478|4628|4771|4836|4869|4926|5106|5208|5213|5478|5494|5532|5566|5573|5579|5621|5715|5901|5962|6616|6622|6653|6711|6717|6844|6950|7037|7203|7273|7323|7332|7430|7447|7531|8878|9141|9475|9520|9531|9868|10055|10059|10075|10…	ABAT|PARP1|ARF6|RHOG|ATP2B4|BAD|CCT6A|CD38|CD81|CDK1|EGFR|EIF4G1|EMD|STOM|F2|FGA|FGB|FGG|FLNA|GLUD1|GNA11|GNAI1|GSK3A|GSK3B|HCLS1|HLA-DRB1|HPCA|HSP90AA1|HSP90AB1|ITGAM|ITGB1|ITGB2|JUP|IPO5|LGALS3|LRP1|MAP1A|MAPT|MSN|MYH10|NF2|NMT1|NPM1|NUMA1|PCK2|PFKFB2|PFKM|PPIA|PPM1A|PPP3CB|PRKACA|PRKAR1A|PRKCB|PRNP|PSMD9|RAN|RDX|SNAP25|SNCA|SORL1|SPTBN1|SRI|VAMP2|TCP1|TFRC|CCT3|TTN|UBE2D3|UBE2L3|EZR|VSNL1|YWHA…	-25.86164574	0	32	1	1	-27.82961495	3.455297994
1	-27.79111706	R-HSA-187577	M1	1	0	Reactome Gene Sets	6	SCF(Skp2)-mediated degradation of p27/p21		-27.79111706	7.716832187	16.01467152	30304	60	2618	40	1.527883881	0.239727021	1019|5682|5683|5684|5686|5687|5688|5689|5690|5691|5692|5693|5694|5696|5698|5699|5700|5701|5702|5705|5706|5707|5708|5709|5710|5711|5713|5714|5715|5717|5718|5719|5720|5721|6500|7314|9491|9861|10197|10213	CDK4|PSMA1|PSMA2|PSMA3|PSMA5|PSMA6|PSMA7|PSMB1|PSMB2|PSMB3|PSMB4|PSMB5|PSMB6|PSMB8|PSMB9|PSMB10|PSMC1|PSMC2|PSMC3|PSMC5|PSMC6|PSMD1|PSMD2|PSMD3|PSMD4|PSMD5|PSMD7|PSMD8|PSMD9|PSMD11|PSMD12|PSMD13|PSME1|PSME2|SKP1|UBB|PSMF1|PSMD6|PSME3|PSMD14	-25.82541572	0	11	0	0	-47.79654118	9.212952714
1	-27.77667975	R-HSA-4641258	M1	1	0	Reactome Gene Sets	6	Degradation of DVL		-27.77667975	7.919906719	16.0802961	30304	57	2618	39	1.489686784	0.236757372	5682|5683|5684|5686|5687|5688|5689|5690|5691|5692|5693|5694|5696|5698|5699|5700|5701|5702|5705|5706|5707|5708|5709|5710|5711|5713|5714|5715|5717|5718|5719|5720|5721|7314|8452|9491|9861|10197|10213	PSMA1|PSMA2|PSMA3|PSMA5|PSMA6|PSMA7|PSMB1|PSMB2|PSMB3|PSMB4|PSMB5|PSMB6|PSMB8|PSMB9|PSMB10|PSMC1|PSMC2|PSMC3|PSMC5|PSMC6|PSMD1|PSMD2|PSMD3|PSMD4|PSMD5|PSMD7|PSMD8|PSMD9|PSMD11|PSMD12|PSMD13|PSME1|PSME2|UBB|CUL3|PSMF1|PSMD6|PSME3|PSMD14	-25.8154789	0	11	0	0	-47.79654118	9.212952714
1	-27.77667975	R-HSA-69541	M1	1	0	Reactome Gene Sets	6	Stabilization of p53		-27.77667975	7.919906719	16.0802961	30304	57	2618	39	1.489686784	0.236757372	1029|5682|5683|5684|5686|5687|5688|5689|5690|5691|5692|5693|5694|5696|5698|5699|5700|5701|5702|5705|5706|5707|5708|5709|5710|5711|5713|5714|5715|5717|5718|5719|5720|5721|7314|9491|9861|10197|10213	CDKN2A|PSMA1|PSMA2|PSMA3|PSMA5|PSMA6|PSMA7|PSMB1|PSMB2|PSMB3|PSMB4|PSMB5|PSMB6|PSMB8|PSMB9|PSMB10|PSMC1|PSMC2|PSMC3|PSMC5|PSMC6|PSMD1|PSMD2|PSMD3|PSMD4|PSMD5|PSMD7|PSMD8|PSMD9|PSMD11|PSMD12|PSMD13|PSME1|PSME2|UBB|PSMF1|PSMD6|PSME3|PSMD14	-25.8154789	0	11	0	0	-47.79654118	9.212952714
1	-27.60114144	GO:0050808	M1	1	0	GO Biological Processes	19	synapse organization	19_GO:0009987 cellular process	-27.60114144	3.444168967	13.64382765	30304	326	2618	97	3.705118411	0.369162711	60|87|102|119|348|351|382|713|714|718|998|1000|1108|1282|1398|1399|1499|1501|1639|1742|2017|2043|2316|2339|2823|3371|3684|3690|3897|3911|3913|4131|4137|4204|4744|4747|4774|4884|4897|5064|5098|5216|5217|5300|5364|5621|5641|5802|5864|5908|6543|6620|6622|6623|6640|6710|6712|6853|6900|7143|7430|7846|8404|8506|8927|8936|8976|9026|9118|9231|9362|10013|10160|10163|10243|10486|10810|10939|11346|22866|231…	ACTB|ACTN1|ADAM10|ADD2|APOE|APP|ARF6|C1QB|C1QC|C3|CDC42|CDH2|CHD4|COL4A1|CRK|CRKL|CTNNB1|CTNND2|DCTN1|DLG4|CTTN|EPHA4|FLNA|FNTA|GPM6A|TNC|ITGAM|ITGB3|L1CAM|LAMA5|LAMB2|MAP1B|MAPT|MECP2|NEFH|NEFL|NFIA|NPTX1|NRCAM|PALM|PCDHGC3|PFN1|PFN2|PIN1|PLXNB1|PRNP|LGMN|PTPRS|RAB3A|RAP1B|SLC8A2|SNCB|SNCA|SNCG|SNTA1|SPTB|SPTBN2|SYN1|CNTN2|TNR|EZR|TUBA1A|SPARCL1|CNTNAP1|BSN|WASF1|WASL|HIP1R|INA|DLG5|CPNE6|HDAC6|…	-25.64217348	0	22	0	0	-35.30432491	4.287128993
1	-27.41062242	R-HSA-9609507	M1	1	0	Reactome Gene Sets	6	Protein localization		-27.41062242	4.658331625	14.44544411	30304	164	2618	66	2.521008403	0.306378185	30|50|224|291|293|351|439|498|506|617|847|1384|1431|1537|1678|1891|2010|2053|3162|3295|3313|3329|3417|3421|4358|4580|5621|5825|6342|6449|6804|6844|7314|7323|7416|7917|8604|9218|9512|9804|9868|10063|10165|10455|10469|10531|10651|10901|10952|23203|25813|26517|26519|26520|26521|51024|51142|51608|54332|54927|56993|80273|84896|92609|373156|388753	ACAA1|ACO2|ALDH3A2|SLC25A4|SLC25A6|APP|GET3|ATP5F1A|ATP5F1B|BCS1L|CAT|CRAT|CS|CYC1|TIMM8A|ECH1|EMD|EPHX2|HMOX1|HSD17B4|HSPA9|HSPD1|IDH1|IDH3G|MPV17|MTX1|PRNP|ABCD3|SCP2|SGTA|STX1A|VAMP2|UBB|UBE2D3|VDAC1|BAG6|SLC25A12|VAPA|PMPCB|TOMM20|TOMM70|COX17|SLC25A13|ECI2|TIMM44|PITRM1|MTX2|DHRS4|SEC61B|PMPCA|SAMM50|TIMM13|TIMM10|TIMM9|TIMM8B|FIS1|CHCHD2|GET4|GDAP1|CHCHD3|TOMM22|GRPEL1|ATAD1|TIMM50|GSTK1|CO…	-25.45387592	0	33	1	1	-27.41062242	8.268034487
1	-27.3656685	R-HSA-5678895	M1	1	0	Reactome Gene Sets	6	Defective CFTR causes cystic fibrosis		-27.3656685	7.590326742	15.84371263	30304	61	2618	40	1.527883881	0.239727021	5682|5683|5684|5686|5687|5688|5689|5690|5691|5692|5693|5694|5696|5698|5699|5700|5701|5702|5705|5706|5707|5708|5709|5710|5711|5713|5714|5715|5717|5718|5719|5720|5721|7314|7415|9491|9861|10197|10213|11160	PSMA1|PSMA2|PSMA3|PSMA5|PSMA6|PSMA7|PSMB1|PSMB2|PSMB3|PSMB4|PSMB5|PSMB6|PSMB8|PSMB9|PSMB10|PSMC1|PSMC2|PSMC3|PSMC5|PSMC6|PSMD1|PSMD2|PSMD3|PSMD4|PSMD5|PSMD7|PSMD8|PSMD9|PSMD11|PSMD12|PSMD13|PSME1|PSME2|UBB|VCP|PSMF1|PSMD6|PSME3|PSMD14|ERLIN2	-25.41113215	0	11	0	0	-47.79654118	9.212952714
1	-27.32719875	R-HSA-4641257	M1	1	0	Reactome Gene Sets	6	Degradation of AXIN		-27.32719875	7.997444267	15.97212898	30304	55	2618	38	1.451489687	0.233747615	5682|5683|5684|5686|5687|5688|5689|5690|5691|5692|5693|5694|5696|5698|5699|5700|5701|5702|5705|5706|5707|5708|5709|5710|5711|5713|5714|5715|5717|5718|5719|5720|5721|7314|9491|9861|10197|10213	PSMA1|PSMA2|PSMA3|PSMA5|PSMA6|PSMA7|PSMB1|PSMB2|PSMB3|PSMB4|PSMB5|PSMB6|PSMB8|PSMB9|PSMB10|PSMC1|PSMC2|PSMC3|PSMC5|PSMC6|PSMD1|PSMD2|PSMD3|PSMD4|PSMD5|PSMD7|PSMD8|PSMD9|PSMD11|PSMD12|PSMD13|PSME1|PSME2|UBB|PSMF1|PSMD6|PSME3|PSMD14	-25.37486137	0	11	0	0	-47.79654118	9.212952714
1	-27.05340687	R-HSA-1234174	M1	1	0	Reactome Gene Sets	6	Cellular response to hypoxia		-27.05340687	6.790812325	15.44030085	30304	75	2618	44	1.680672269	0.251232689	768|5682|5683|5684|5686|5687|5688|5689|5690|5691|5692|5693|5694|5696|5698|5699|5700|5701|5702|5705|5706|5707|5708|5709|5710|5711|5713|5714|5715|5717|5718|5719|5720|5721|6921|6923|7314|7323|8453|9491|9861|10197|10213|25994	CA9|PSMA1|PSMA2|PSMA3|PSMA5|PSMA6|PSMA7|PSMB1|PSMB2|PSMB3|PSMB4|PSMB5|PSMB6|PSMB8|PSMB9|PSMB10|PSMC1|PSMC2|PSMC3|PSMC5|PSMC6|PSMD1|PSMD2|PSMD3|PSMD4|PSMD5|PSMD7|PSMD8|PSMD9|PSMD11|PSMD12|PSMD13|PSME1|PSME2|ELOC|ELOB|UBB|UBE2D3|CUL2|PSMF1|PSMD6|PSME3|PSMD14|HIGD1A	-25.10325737	0	11	0	0	-47.79654118	9.212952714
1	-27.02061369	R-HSA-6807878	M1	1	0	Reactome Gene Sets	6	COPI-mediated anterograde transport		-27.02061369	5.84492735	14.99755425	30304	101	2618	51	1.948051948	0.270111801	286|287|372|377|378|381|829|830|832|966|1314|1315|1639|1778|1781|1783|4905|5861|6708|6709|6710|6711|6712|7280|7846|8615|8655|8774|8775|9276|10121|10382|10383|10540|10652|10972|11258|11316|22820|51143|51164|51807|54732|55860|63908|81876|84617|140735|347688|347733|100302736	ANK1|ANK2|ARCN1|ARF3|ARF4|ARF5|CAPZA1|CAPZA2|CAPZB|CD59|COPA|COPB1|DCTN1|DYNC1H1|DYNC1I2|DYNC1LI2|NSF|RAB1A|SPTA1|SPTAN1|SPTB|SPTBN1|SPTBN2|TUBB2A|TUBA1A|USO1|DYNLL1|NAPG|NAPA|COPB2|ACTR1A|TUBB4A|TUBB4B|DCTN2|YKT6|TMED10|DCTN3|COPE|COPG1|DYNC1LI1|DCTN4|TUBA8|TMED9|ACTR10|NAPB|RAB1B|TUBB6|DYNLL2|TUBB8|TUBB2B|TMED7-TICAM2	-25.07264111	0	27	0	0	-29.58555562	7.576526148
1	-26.89748491	R-HSA-5387390	M1	1	0	Reactome Gene Sets	6	Hh mutants abrogate ligand secretion		-26.89748491	7.651435304	15.72577687	30304	59	2618	39	1.489686784	0.236757372	5682|5683|5684|5686|5687|5688|5689|5690|5691|5692|5693|5694|5696|5698|5699|5700|5701|5702|5705|5706|5707|5708|5709|5710|5711|5713|5714|5715|5717|5718|5719|5720|5721|7314|7415|9491|9861|10197|10213	PSMA1|PSMA2|PSMA3|PSMA5|PSMA6|PSMA7|PSMB1|PSMB2|PSMB3|PSMB4|PSMB5|PSMB6|PSMB8|PSMB9|PSMB10|PSMC1|PSMC2|PSMC3|PSMC5|PSMC6|PSMD1|PSMD2|PSMD3|PSMD4|PSMD5|PSMD7|PSMD8|PSMD9|PSMD11|PSMD12|PSMD13|PSME1|PSME2|UBB|VCP|PSMF1|PSMD6|PSME3|PSMD14	-24.9516784	0	11	0	0	-47.79654118	9.212952714
1	-26.75890298	R-HSA-195253	M1	1	0	Reactome Gene Sets	6	Degradation of beta-catenin by the destruction complex		-26.75890298	6.415197843	15.19135405	30304	83	2618	46	1.757066463	0.256779255	1487|1499|2932|5515|5518|5525|5528|5682|5683|5684|5686|5687|5688|5689|5690|5691|5692|5693|5694|5696|5698|5699|5700|5701|5702|5705|5706|5707|5708|5709|5710|5711|5713|5714|5715|5717|5718|5719|5720|5721|6500|7314|9491|9861|10197|10213	CTBP1|CTNNB1|GSK3B|PPP2CA|PPP2R1A|PPP2R5A|PPP2R5D|PSMA1|PSMA2|PSMA3|PSMA5|PSMA6|PSMA7|PSMB1|PSMB2|PSMB3|PSMB4|PSMB5|PSMB6|PSMB8|PSMB9|PSMB10|PSMC1|PSMC2|PSMC3|PSMC5|PSMC6|PSMD1|PSMD2|PSMD3|PSMD4|PSMD5|PSMD7|PSMD8|PSMD9|PSMD11|PSMD12|PSMD13|PSME1|PSME2|SKP1|UBB|PSMF1|PSMD6|PSME3|PSMD14	-24.81525177	0	11	0	0	-47.79654118	9.212952714
1	-26.67224561	R-HSA-199977	M1	1	0	Reactome Gene Sets	6	ER to Golgi Anterograde Transport		-26.67224561	4.735328842	14.29035673	30304	154	2618	63	2.406417112	0.299509956	286|287|372|377|378|381|829|830|832|966|1075|1314|1315|1522|1639|1778|1781|1783|4905|5265|5861|6396|6708|6709|6710|6711|6712|7280|7846|8615|8655|8774|8775|9276|9554|9632|10121|10342|10382|10383|10484|10540|10652|10960|10972|11258|11316|22820|23256|27095|51128|51143|51164|51807|54732|55860|63908|81876|84617|140735|347688|347733|100302736	ANK1|ANK2|ARCN1|ARF3|ARF4|ARF5|CAPZA1|CAPZA2|CAPZB|CD59|CTSC|COPA|COPB1|CTSZ|DCTN1|DYNC1H1|DYNC1I2|DYNC1LI2|NSF|SERPINA1|RAB1A|SEC13|SPTA1|SPTAN1|SPTB|SPTBN1|SPTBN2|TUBB2A|TUBA1A|USO1|DYNLL1|NAPG|NAPA|COPB2|SEC22B|SEC24C|ACTR1A|TFG|TUBB4A|TUBB4B|SEC23A|DCTN2|YKT6|LMAN2|TMED10|DCTN3|COPE|COPG1|SCFD1|TRAPPC3|SAR1B|DYNC1LI1|DCTN4|TUBA8|TMED9|ACTR10|NAPB|RAB1B|TUBB6|DYNLL2|TUBB8|TUBB2B|TMED7-TICAM2	-24.73073908	0	27	0	0	-29.58555562	7.576526148
1	-26.58769966	R-HSA-9705683	M1	1	0	Reactome Gene Sets	6	SARS-CoV-2-host interactions		-26.58769966	4.162527707	13.90238857	30304	203	2618	73	2.788388083	0.321773934	567|2697|3105|3320|3326|3838|3921|5781|5903|6187|6188|6189|6191|6192|6193|6194|6201|6202|6203|6204|6205|6206|6207|6208|6210|6217|6218|6222|6223|6224|6227|6228|6229|6231|6232|6234|6396|6632|6633|6634|6635|6636|6772|7082|7284|7314|7334|7529|7531|7532|7533|7534|7555|7706|8480|9632|9636|9688|9868|9908|10146|10484|10747|10971|11311|23165|23367|23636|26007|51128|57122|57506|129401	B2M|GJA1|HLA-A|HSP90AA1|HSP90AB1|KPNA2|RPSA|PTPN11|RANBP2|RPS2|RPS3|RPS3A|RPS4X|RPS4Y1|RPS5|RPS6|RPS7|RPS8|RPS9|RPS10|RPS11|RPS12|RPS13|RPS14|RPS15A|RPS16|RPS17|RPS18|RPS19|RPS20|RPS21|RPS23|RPS24|RPS26|RPS27|RPS28|SEC13|SNRPD1|SNRPD2|SNRPD3|SNRPE|SNRPF|STAT1|TJP1|TUFM|UBB|UBE2N|YWHAB|YWHAE|YWHAG|YWHAH|YWHAZ|CNBP|TRIM25|RAE1|SEC24C|ISG15|NUP93|TOMM70|G3BP2|G3BP1|SEC23A|MASP2|YWHAQ|VPS45|NUP205|LA…	-24.64832725	0	1	0	0	-100	9.809532442
1	-26.48002361	R-HSA-9006934	M1	1	0	Reactome Gene Sets	6	Signaling by Receptor Tyrosine Kinases		-26.48002361	2.805451396	12.81995867	30304	524	2618	127	4.851031322	0.419888771	60|102|160|161|163|348|382|387|523|526|528|529|534|535|581|805|998|1108|1173|1175|1211|1213|1277|1278|1281|1282|1284|1291|1292|1398|1399|1495|1499|1536|1729|1742|1759|1785|1845|1956|2152|2335|2549|2670|2885|3178|3185|3187|3315|3320|3685|3688|3690|3728|3910|3911|3912|3913|3915|3925|4318|4670|4893|4915|5058|5062|5340|5432|5434|5515|5518|5528|5566|5567|5578|5579|5594|5595|5604|5781|5802|5803|5879|58…	ACTB|ADAM10|AP2A1|AP2A2|AP2B1|APOE|ARF6|RHOA|ATP6V1A|ATP6V1B2|ATP6V1C1|ATP6V1E1|ATP6V1G2|ATP6V0A1|BAX|CALM2|CDC42|CHD4|AP2M1|AP2S1|CLTA|CLTC|COL1A1|COL1A2|COL3A1|COL4A1|COL4A2|COL6A1|COL6A2|CRK|CRKL|CTNNA1|CTNNB1|CYBB|DIAPH1|DLG4|DNM1|DNM2|DUSP3|EGFR|F3|FN1|GAB1|GFAP|GRB2|HNRNPA1|HNRNPF|HNRNPH1|HSPB1|HSP90AA1|ITGAV|ITGB1|ITGB3|JUP|LAMA4|LAMA5|LAMB1|LAMB2|LAMC1|STMN1|MMP9|HNRNPM|NRAS|NTRK2|PAK1|PA…	-24.5427749	0	34	1	1	-26.48002361	3.220938652
1	-26.31931442	GO:0046034	M1	1	0	GO Biological Processes	19	ATP metabolic process	19_GO:0008152 metabolic process	-26.31931442	5.388477648	14.56207426	30304	116	2618	54	2.062643239	0.27778029	142|203|204|226|477|481|498|506|509|513|515|522|523|526|539|572|3304|3312|4508|4695|4698|4700|4702|4704|4705|4706|4710|4711|4715|4716|4719|4720|4722|4723|4724|4725|4726|4728|4729|6389|6390|7415|10165|10476|10632|11164|26289|27109|29789|30968|51079|63979|84833|374291	PARP1|AK1|AK2|ALDOA|ATP1A2|ATP1B1|ATP5F1A|ATP5F1B|ATP5F1C|ATP5F1D|ATP5PB|ATP5PF|ATP6V1A|ATP6V1B2|ATP5PO|BAD|HSPA1B|HSPA8|ATP6|NDUFA2|NDUFA5|NDUFA6|NDUFA8|NDUFA9|NDUFA10|NDUFAB1|NDUFB4|NDUFB5|NDUFB9|NDUFB10|NDUFS1|NDUFS2|NDUFS3|NDUFV1|NDUFS4|NDUFS5|NDUFS6|NDUFS8|NDUFV2|SDHA|SDHB|VCP|SLC25A13|ATP5PD|ATP5MG|NUDT5|AK5|DMAC2L|OLA1|STOML2|NDUFA13|FIGNL1|ATP5MK|NDUFS7	-24.38417907	0	4	0	0	-79.98585623	6.330213904
1	-26.27750051	R-HSA-1169091	M1	1	0	Reactome Gene Sets	6	Activation of NF-kappaB in B cells		-26.27750051	7.083360888	15.32883535	30304	67	2618	41	1.566080978	0.242658034	5579|5682|5683|5684|5686|5687|5688|5689|5690|5691|5692|5693|5694|5696|5698|5699|5700|5701|5702|5705|5706|5707|5708|5709|5710|5711|5713|5714|5715|5717|5718|5719|5720|5721|5970|6500|7314|9491|9861|10197|10213	PRKCB|PSMA1|PSMA2|PSMA3|PSMA5|PSMA6|PSMA7|PSMB1|PSMB2|PSMB3|PSMB4|PSMB5|PSMB6|PSMB8|PSMB9|PSMB10|PSMC1|PSMC2|PSMC3|PSMC5|PSMC6|PSMD1|PSMD2|PSMD3|PSMD4|PSMD5|PSMD7|PSMD8|PSMD9|PSMD11|PSMD12|PSMD13|PSME1|PSME2|RELA|SKP1|UBB|PSMF1|PSMD6|PSME3|PSMD14	-24.34446828	0	11	0	0	-47.79654118	9.212952714
1	-25.91402316	R-HSA-5658442	M1	1	0	Reactome Gene Sets	6	Regulation of RAS by GAPs		-25.91402316	6.979193817	15.17862551	30304	68	2618	41	1.566080978	0.242658034	4893|5682|5683|5684|5686|5687|5688|5689|5690|5691|5692|5693|5694|5696|5698|5699|5700|5701|5702|5705|5706|5707|5708|5709|5710|5711|5713|5714|5715|5717|5718|5719|5720|5721|7314|8437|8452|9491|9861|10197|10213	NRAS|PSMA1|PSMA2|PSMA3|PSMA5|PSMA6|PSMA7|PSMB1|PSMB2|PSMB3|PSMB4|PSMB5|PSMB6|PSMB8|PSMB9|PSMB10|PSMC1|PSMC2|PSMC3|PSMC5|PSMC6|PSMD1|PSMD2|PSMD3|PSMD4|PSMD5|PSMD7|PSMD8|PSMD9|PSMD11|PSMD12|PSMD13|PSME1|PSME2|UBB|RASAL1|CUL3|PSMF1|PSMD6|PSME3|PSMD14	-23.98308392	0	11	0	0	-47.79654118	9.212952714
1	-25.78778203	R-HSA-5358346	M1	1	0	Reactome Gene Sets	6	Hedgehog ligand biogenesis		-25.78778203	7.123229711	15.1967614	30304	65	2618	40	1.527883881	0.239727021	5034|5682|5683|5684|5686|5687|5688|5689|5690|5691|5692|5693|5694|5696|5698|5699|5700|5701|5702|5705|5706|5707|5708|5709|5710|5711|5713|5714|5715|5717|5718|5719|5720|5721|7314|7415|9491|9861|10197|10213	P4HB|PSMA1|PSMA2|PSMA3|PSMA5|PSMA6|PSMA7|PSMB1|PSMB2|PSMB3|PSMB4|PSMB5|PSMB6|PSMB8|PSMB9|PSMB10|PSMC1|PSMC2|PSMC3|PSMC5|PSMC6|PSMD1|PSMD2|PSMD3|PSMD4|PSMD5|PSMD7|PSMD8|PSMD9|PSMD11|PSMD12|PSMD13|PSME1|PSME2|UBB|VCP|PSMF1|PSMD6|PSME3|PSMD14	-23.85892574	0	11	0	0	-47.79654118	9.212952714
1	-25.77468243	R-HSA-163200	M1	1	0	Reactome Gene Sets	6	Respiratory electron transport, ATP synthesis by chemiosmotic coupling, and heat production by uncoupling proteins.		-25.77468243	5.104046486	14.25192825	30304	127	2618	56	2.139037433	0.282767253	498|506|509|513|515|522|539|1327|1329|1340|1537|2108|2109|4508|4513|4519|4695|4698|4700|4702|4704|4705|4706|4710|4711|4715|4716|4719|4720|4722|4723|4724|4725|4726|4728|4729|6389|6390|7381|7384|7385|7386|7388|9167|9377|10128|10131|10476|10632|27089|27109|28976|51079|54205|137682|374291	ATP5F1A|ATP5F1B|ATP5F1C|ATP5F1D|ATP5PB|ATP5PF|ATP5PO|COX4I1|COX5B|COX6B1|CYC1|ETFA|ETFB|ATP6|COX2|CYTB|NDUFA2|NDUFA5|NDUFA6|NDUFA8|NDUFA9|NDUFA10|NDUFAB1|NDUFB4|NDUFB5|NDUFB9|NDUFB10|NDUFS1|NDUFS2|NDUFS3|NDUFV1|NDUFS4|NDUFS5|NDUFS6|NDUFS8|NDUFV2|SDHA|SDHB|UQCRB|UQCRC1|UQCRC2|UQCRFS1|UQCRH|COX7A2L|COX5A|LRPPRC|TRAP1|ATP5PD|ATP5MG|UQCRQ|DMAC2L|ACAD9|NDUFA13|CYCS|NDUFAF6|NDUFS7	-23.84789915	0	4	0	0	-79.98585623	6.330213904
1	-25.63643348	GO:1901605	M1	1	0	GO Biological Processes	19	alpha-amino acid metabolic process	19_GO:0008152 metabolic process	-25.63643348	4.129862452	13.62165891	30304	199	2618	71	2.711993888	0.317460125	36|38|159|383|443|586|642|875|883|1428|1503|1743|2184|2572|2618|2639|2653|2729|2731|2744|2746|2752|2805|2806|2954|3028|3712|4204|4329|4357|4522|4942|5198|5352|5723|5831|5832|5860|6470|6472|6611|7915|8604|8659|8985|9945|10157|10165|10247|11112|22929|23564|23576|26227|26275|27034|29920|29968|51380|51540|56922|56954|58478|60496|63826|64087|65263|80017|80150|84245|113675	ACADSB|ACAT1|ADSS2|ARG1|ASPA|BCAT1|BLMH|CBS|KYAT1|CRYM|CTPS1|DLST|FAH|GAD2|GART|GCDH|GCSH|GCLC|GLDC|GLS|GLUD1|GLUL|GOT1|GOT2|GSTZ1|HSD17B10|IVD|MECP2|ALDH6A1|MPST|MTHFD1|OAT|PFAS|PLOD2|PSPH|PYCR1|ALDH18A1|QDPR|SHMT1|SHMT2|SMS|ALDH5A1|SLC25A12|ALDH4A1|PLOD3|GFPT2|AASS|SLC25A13|RIDA|HIBADH|SEPHS1|DDAH2|DDAH1|PHGDH|HIBCH|ACAD8|PYCR2|PSAT1|CSAD|SCLY|MCCC1|NIT2|ENOPH1|AASDHPPT|SRR|MCCC2|PYCR3|DGLUCY|A…	-23.71171336	0	9	0	0	-51.64440833	5.318357318
1	-25.55999891	GO:0006090	M1	1	0	GO Biological Processes	19	pyruvate metabolic process	19_GO:0008152 metabolic process	-25.55999891	6.87804608	15.03142215	30304	69	2618	41	1.566080978	0.242658034	226|229|230|1737|1738|2023|2026|2584|2597|2821|3098|3099|3101|3939|3945|4199|4200|4967|5091|5106|5160|5162|5208|5211|5213|5214|5223|5224|5230|5236|5315|7167|7416|8050|10873|55526|55753|57103|63826|81889|441531	ALDOA|ALDOB|ALDOC|DLAT|DLD|ENO1|ENO2|GALK1|GAPDH|GPI|HK1|HK2|HK3|LDHA|LDHB|ME1|ME2|OGDH|PC|PCK2|PDHA1|PDHB|PFKFB2|PFKL|PFKM|PFKP|PGAM1|PGAM2|PGK1|PGM1|PKM|TPI1|VDAC1|PDHX|ME3|DHTKD1|OGDHL|TIGAR|SRR|FAHD1|PGAM4	-23.63733219	0	26	0	0	-29.9766386	8.359901536
1	-25.24938729	GO:0072657	M1	1	0	GO Biological Processes	19	protein localization to membrane	19_GO:0051179 localization	-25.24938729	2.863222091	12.5591086	30304	473	2618	117	4.469060351	0.403826964	88|286|287|348|403|439|481|581|617|637|682|825|975|1000|1363|1398|1678|1740|1742|1804|1956|2316|2339|3308|3309|3320|3689|3728|3911|4218|4580|4644|4666|4836|4864|4884|4905|5064|5864|5865|5870|5906|5911|5962|6449|6521|6616|6653|6711|6726|6727|6745|6812|6844|7070|7430|7879|7917|8642|8825|9146|9230|9341|9351|9368|9475|9694|9804|9863|9868|10133|10211|10243|10484|10550|10627|10651|10670|10890|10938|109…	ACTN2|ANK1|ANK2|APOE|ARL3|GET3|ATP1B1|BAX|BCS1L|BID|BSG|CAPN3|CD81|CDH2|CPE|CRK|TIMM8A|DLG2|DLG4|DPP6|EGFR|FLNA|FNTA|HSPA4|HSPA5|HSP90AA1|ITGB2|JUP|LAMA5|RAB8A|MTX1|MYO5A|NACA|NMT1|NPC1|NPTX1|NSF|PALM|RAB3A|RAB3B|RAB6A|RAP1A|RAP2A|RDX|SGTA|SLC4A1|SNAP25|SORL1|SPTBN1|SRP9|SRP14|SSR1|STXBP1|VAMP2|THY1|EZR|RAB7A|BAG6|DCHS1|LIN7A|HGS|RAB11B|VAMP3|NHERF2|NHERF1|ROCK2|EMC2|TOMM20|MAGI2|TOMM70|OPTN|FLOT…	-23.32876432	0	29	0	0	-29.14715364	2.89381207
1	-25.19839245	GO:0019725	M1	1	0	GO Biological Processes	19	cellular homeostasis	19_GO:0042592 homeostatic process	-25.19839245	2.518608419	12.2325438	30304	671	2618	146	5.576776165	0.448483219	48|226|287|309|328|348|351|361|475|476|477|478|480|481|482|488|489|490|491|492|493|495|506|523|526|528|529|534|535|567|581|760|794|811|817|825|1073|1356|1639|1728|1756|2147|2495|2512|2548|2729|2744|2876|2936|2950|3074|3093|3098|3099|3101|3162|3263|3300|3383|3920|3954|4015|4130|4869|4884|5052|5106|5176|5213|5371|5530|5538|5566|5579|5594|5595|5621|5910|5936|6279|6280|6434|6507|6521|6543|6647|6648|6…	ACO1|ALDOA|ANK2|ANXA6|APEX1|APOE|APP|AQP4|ATOX1|ATP1A1|ATP1A2|ATP1A3|ATP1A4|ATP1B1|ATP1B2|ATP2A2|ATP2A3|ATP2B1|ATP2B2|ATP2B3|ATP2B4|ATP4A|ATP5F1B|ATP6V1A|ATP6V1B2|ATP6V1C1|ATP6V1E1|ATP6V1G2|ATP6V0A1|B2M|BAX|CA2|CALB2|CALR|CAMK2D|CAPN3|CFL2|CP|DCTN1|NQO1|DMD|F2|FTH1|FTL|GAA|GCLC|GLS|GPX1|GSR|GSTP1|HEXB|UBE2K|HK1|HK2|HK3|HMOX1|HPX|DNAJB2|ICAM1|LAMP2|LETM1|LOX|MAP1A|NPM1|NPTX1|PRDX1|PCK2|SERPINF1|PF…	-23.27980365	0	35	1	1	-25.19839245	2.518608419
1	-25.13907874	GO:0032970	M1	1	0	GO Biological Processes	19	regulation of actin filament-based process	19_GO:0050789 regulation of biological process	-25.13907874	3.115238324	12.74263838	30304	379	2618	102	3.896103896	0.378182075	59|88|118|119|120|274|287|335|382|387|389|391|477|488|684|817|822|829|830|832|961|998|1073|1398|1496|1832|2017|2039|2316|2764|2824|2885|2934|3059|3273|3690|3728|3925|4035|4627|4771|5058|5062|5216|5217|5345|5756|5879|5898|5962|6050|6624|6708|6709|6710|6711|6712|6717|7082|7111|7408|8936|9026|9475|9647|9788|9948|10092|10094|10109|10152|10163|10391|10458|10787|10810|10979|11034|11135|11151|11344|1134…	ACTA2|ACTN2|ADD1|ADD2|ADD3|BIN1|ANK2|APOA1|ARF6|RHOA|RHOC|RHOG|ATP1A2|ATP2A2|BST2|CAMK2D|CAPG|CAPZA1|CAPZA2|CAPZB|CD47|CDC42|CFL2|CRK|CTNNA2|DSP|CTTN|DMTN|FLNA|GMFB|GPM6B|GRB2|GSN|HCLS1|HRG|ITGB3|JUP|STMN1|LRP1|MYH9|NF2|PAK1|PAK2|PFN1|PFN2|SERPINF2|TWF1|RAC1|RALA|RDX|RNH1|FSCN1|SPTA1|SPTAN1|SPTB|SPTBN1|SPTBN2|SRI|TJP1|TMOD1|VASP|WASF1|HIP1R|ROCK2|PPM1F|MTSS1|WDR1|ARPC5|ARPC3|ARPC2|ABI2|WASF2|CORO…	-23.22251463	0	18	0	0	-37.26983775	6.945148969
1	-25.07128046	R-HSA-5610787	M1	1	0	Reactome Gene Sets	6	Hedgehog 'off' state		-25.07128046	5.326662926	14.16938699	30304	113	2618	52	1.986249045	0.27269397	2778|2932|5566|5567|5573|5576|5577|5682|5683|5684|5686|5687|5688|5689|5690|5691|5692|5693|5694|5696|5698|5699|5700|5701|5702|5705|5706|5707|5708|5709|5710|5711|5713|5714|5715|5717|5718|5719|5720|5721|6500|7280|7314|7846|9491|9861|10197|10213|10382|10383|84617|347733	GNAS|GSK3B|PRKACA|PRKACB|PRKAR1A|PRKAR2A|PRKAR2B|PSMA1|PSMA2|PSMA3|PSMA5|PSMA6|PSMA7|PSMB1|PSMB2|PSMB3|PSMB4|PSMB5|PSMB6|PSMB8|PSMB9|PSMB10|PSMC1|PSMC2|PSMC3|PSMC5|PSMC6|PSMD1|PSMD2|PSMD3|PSMD4|PSMD5|PSMD7|PSMD8|PSMD9|PSMD11|PSMD12|PSMD13|PSME1|PSME2|SKP1|TUBB2A|UBB|TUBA1A|PSMF1|PSMD6|PSME3|PSMD14|TUBB4A|TUBB4B|TUBB6|TUBB2B	-23.15673163	0	11	0	0	-47.79654118	9.212952714
1	-25.02961751	GO:0051640	M1	1	0	GO Biological Processes	19	organelle localization	19_GO:0051179 localization	-25.02961751	2.712281424	12.36918995	30304	542	2618	127	4.851031322	0.419888771	81|164|213|274|372|488|547|998|1000|1072|1113|1176|1487|1499|1639|1759|1778|1785|2697|3281|3688|3692|3798|3837|3996|4000|4001|4131|4134|4135|4137|4218|4542|4627|4642|4644|4747|4869|4926|4976|5048|5413|5730|5861|5864|5865|5870|5901|6059|6284|6616|6622|6804|6812|6853|6854|6857|6993|7314|7345|7430|7514|7534|7846|7879|8224|8301|8417|8452|8615|8773|8825|8867|8927|8976|9184|9217|9218|9230|9341|9368|989…	ACTN4|AP1G1|ALB|BIN1|ARCN1|ATP2A2|KIF1A|CDC42|CDH2|CFL1|CHGA|AP3S1|CTBP1|CTNNB1|DCTN1|DNM1|DYNC1H1|DNM2|GJA1|HSBP1|ITGB1|EIF6|KIF5A|KPNB1|LLGL1|LMNA|LMNB1|MAP1B|MAP4|MAP6|MAPT|RAB8A|MYO1F|MYH9|MYO1D|MYO5A|NEFL|NPM1|NUMA1|OPA1|PAFAH1B1|SEPTIN5|PTGDS|RAB1A|RAB3A|RAB3B|RAB6A|RAN|ABCE1|S100A13|SNAP25|SNCA|STX1A|STXBP1|SYN1|SYN2|SYT1|DYNLT1|UBB|UCHL1|EZR|XPO1|YWHAZ|TUBA1A|RAB7A|SYN3|PICALM|STX7|CUL3|U…	-23.11707467	0	36	1	1	-25.02961751	2.878169843
1	-24.97057285	R-HSA-5607764	M1	1	0	Reactome Gene Sets	6	CLEC7A (Dectin-1) signaling		-24.97057285	5.615714513	14.28802205	30304	101	2618	49	1.871657754	0.264865644	805|5530|5532|5534|5682|5683|5684|5686|5687|5688|5689|5690|5691|5692|5693|5694|5696|5698|5699|5700|5701|5702|5705|5706|5707|5708|5709|5710|5711|5713|5714|5715|5717|5718|5719|5720|5721|5970|6500|7314|7334|9039|9040|9491|9861|10197|10213|10768|29108	CALM2|PPP3CA|PPP3CB|PPP3R1|PSMA1|PSMA2|PSMA3|PSMA5|PSMA6|PSMA7|PSMB1|PSMB2|PSMB3|PSMB4|PSMB5|PSMB6|PSMB8|PSMB9|PSMB10|PSMC1|PSMC2|PSMC3|PSMC5|PSMC6|PSMD1|PSMD2|PSMD3|PSMD4|PSMD5|PSMD7|PSMD8|PSMD9|PSMD11|PSMD12|PSMD13|PSME1|PSME2|RELA|SKP1|UBB|UBE2N|UBA3|UBE2M|PSMF1|PSMD6|PSME3|PSMD14|AHCYL1|PYCARD	-23.06002677	0	11	0	0	-47.79654118	9.212952714
1	-24.93920605	GO:0044089	M1	1	0	GO Biological Processes	19	positive regulation of cellular component biogenesis	19_GO:0048518 positive regulation of biological process	-24.93920605	2.784503066	12.41033197	30304	503	2618	121	4.621848739	0.410343438	183|274|335|382|387|389|402|581|637|961|989|998|1113|1191|1639|1654|1778|1809|1981|2017|2316|2634|2823|2885|2932|3273|3304|3320|3936|3958|4076|4131|4137|4204|4478|4771|4915|4926|5058|5064|5216|5217|5305|5345|5515|5578|5706|5879|5898|5899|5908|6188|6622|6624|7037|7070|7408|7415|7453|7879|8396|8723|8976|9026|9146|9231|9475|9636|9647|9788|9793|9898|9908|10015|10096|10097|10109|10146|10152|10155|1016…	AGT|BIN1|APOA1|ARF6|RHOA|RHOC|ARL2|BAX|BID|CD47|SEPTIN7|CDC42|CHGA|CLU|DCTN1|DDX3X|DYNC1H1|DPYSL3|EIF4G1|CTTN|FLNA|GBP2|GPM6A|GRB2|GSK3B|HRG|HSPA1B|HSP90AA1|LCP1|LGALS3|CAPRIN1|MAP1B|MAPT|MECP2|MSN|NF2|NTRK2|NUMA1|PAK1|PALM|PFN1|PFN2|PIP4K2A|SERPINF2|PPP2CA|PRKCA|PSMC6|RAC1|RALA|RALB|RAP1B|RPS3|SNCA|FSCN1|TFRC|THY1|VASP|VCP|WARS1|RAB7A|PIP4K2B|SNX4|WASL|HIP1R|HGS|DLG5|ROCK2|ISG15|PPM1F|MTSS1|CKAP…	-23.03064759	0	16	0	0	-40.39528255	3.836368002
1	-24.88459282	GO:0032271	M1	1	0	GO Biological Processes	19	regulation of protein polymerization	19_GO:0050789 regulation of biological process	-24.88459282	4.028640333	13.34679728	30304	204	2618	71	2.711993888	0.317460125	118|119|120|274|382|402|822|829|830|832|1639|2017|2039|2288|2885|2934|3059|3304|3320|3925|4131|4133|4137|4204|4926|5058|5216|5217|5756|5879|5962|6188|6622|6708|6709|6710|6711|6712|6904|7111|7408|7417|8874|9026|9793|10092|10094|10109|10382|10458|10787|11076|11135|11151|11344|22919|22924|23191|23406|23580|28964|29108|29767|51571|51673|55626|57580|81553|81873|85477|136319	ADD1|ADD2|ADD3|BIN1|ARF6|ARL2|CAPG|CAPZA1|CAPZA2|CAPZB|DCTN1|CTTN|DMTN|FKBP4|GRB2|GSN|HCLS1|HSPA1B|HSP90AA1|STMN1|MAP1B|MAP2|MAPT|MECP2|NUMA1|PAK1|PFN1|PFN2|TWF1|RAC1|RDX|RPS3|SNCA|SPTA1|SPTAN1|SPTB|SPTBN1|SPTBN2|TBCD|TMOD1|VASP|VDAC2|ARHGEF7|HIP1R|CKAP5|ARPC5|ARPC3|ARPC2|TUBB4A|BAIAP2|NCKAP1|TPPP|CDC42EP1|CORO1A|TWF2|MAPRE1|MAPRE3|CYFIP1|COTL1|CDC42EP4|GIT1|PYCARD|TMOD2|CYRIB|TPPP3|AMBRA1|PREX1|…	-22.97801292	0	18	0	0	-37.26983775	6.945148969
1	-24.79882938	R-HSA-9006925	M1	1	0	Reactome Gene Sets	6	Intracellular signaling by second messengers		-24.79882938	3.360555953	12.84622366	30304	310	2618	90	3.437738732	0.35608635	391|572|805|815|816|817|818|1108|1457|1460|1956|2549|2885|2931|2932|3838|5153|5305|5371|5515|5518|5525|5528|5566|5567|5573|5576|5577|5578|5582|5594|5595|5682|5683|5684|5686|5687|5688|5689|5690|5691|5692|5693|5694|5696|5698|5699|5700|5701|5702|5705|5706|5707|5708|5709|5710|5711|5713|5714|5715|5717|5718|5719|5720|5721|5781|5879|5928|5931|6009|6801|7314|7874|8396|8649|9219|9491|9861|10197|10213|1054…	RHOG|BAD|CALM2|CAMK2A|CAMK2B|CAMK2D|CAMK2G|CHD4|CSNK2A1|CSNK2B|EGFR|GAB1|GRB2|GSK3A|GSK3B|KPNA2|PDE1B|PIP4K2A|PML|PPP2CA|PPP2R1A|PPP2R5A|PPP2R5D|PRKACA|PRKACB|PRKAR1A|PRKAR2A|PRKAR2B|PRKCA|PRKCG|MAPK1|MAPK3|PSMA1|PSMA2|PSMA3|PSMA5|PSMA6|PSMA7|PSMB1|PSMB2|PSMB3|PSMB4|PSMB5|PSMB6|PSMB8|PSMB9|PSMB10|PSMC1|PSMC2|PSMC3|PSMC5|PSMC6|PSMD1|PSMD2|PSMD3|PSMD4|PSMD5|PSMD7|PSMD8|PSMD9|PSMD11|PSMD12|PSMD13|PS…	-22.89421907	0	11	0	0	-47.79654118	9.212952714
1	-24.74555437	R-HSA-69620	M1	1	0	Reactome Gene Sets	6	Cell Cycle Checkpoints		-24.74555437	3.437019114	12.88991457	30304	293	2618	87	3.323147441	0.350308952	983|1029|1778|1781|1783|4171|4172|4173|4174|4175|4176|5048|5501|5515|5518|5525|5528|5682|5683|5684|5686|5687|5688|5689|5690|5691|5692|5693|5694|5696|5698|5699|5700|5701|5702|5705|5706|5707|5708|5709|5710|5711|5713|5714|5715|5717|5718|5719|5720|5721|5903|5905|5985|6117|6118|6119|6232|6396|7314|7334|7336|7514|7529|7531|7532|7533|7534|8345|8348|8359|8655|9184|9491|9793|9861|10197|10213|10726|10971|2…	CDK1|CDKN2A|DYNC1H1|DYNC1I2|DYNC1LI2|MCM2|MCM3|MCM4|MCM5|MCM6|MCM7|PAFAH1B1|PPP1CC|PPP2CA|PPP2R1A|PPP2R5A|PPP2R5D|PSMA1|PSMA2|PSMA3|PSMA5|PSMA6|PSMA7|PSMB1|PSMB2|PSMB3|PSMB4|PSMB5|PSMB6|PSMB8|PSMB9|PSMB10|PSMC1|PSMC2|PSMC3|PSMC5|PSMC6|PSMD1|PSMD2|PSMD3|PSMD4|PSMD5|PSMD7|PSMD8|PSMD9|PSMD11|PSMD12|PSMD13|PSME1|PSME2|RANBP2|RANGAP1|RFC5|RPA1|RPA2|RPA3|RPS27|SEC13|UBB|UBE2N|UBE2V2|XPO1|YWHAB|YWHAE|YW…	-22.84290477	0	11	0	0	-47.79654118	9.212952714
1	-24.71611611	GO:0006413	M1	1	0	GO Biological Processes	19	translational initiation	19_GO:0008152 metabolic process	-24.71611611	6.808969577	14.7464987	30304	68	2618	40	1.527883881	0.239727021	1654|1965|1968|1973|1974|1975|1977|1981|1982|1983|3646|3692|5936|6059|6188|6189|6193|6218|7458|8562|8661|8662|8663|8664|8665|8666|8668|8669|8894|9086|10209|10480|10605|10987|22916|23367|27335|28985|51386|54505	DDX3X|EIF2S1|EIF2S3|EIF4A1|EIF4A2|EIF4B|EIF4E|EIF4G1|EIF4G2|EIF5|EIF3E|EIF6|RBM4|ABCE1|RPS3|RPS3A|RPS5|RPS17|EIF4H|DENR|EIF3A|EIF3B|EIF3C|EIF3D|EIF3F|EIF3G|EIF3I|EIF3J|EIF2S2|EIF1AY|EIF1|EIF3M|PAIP1|COPS5|NCBP2|LARP1|EIF3K|MCTS1|EIF3L|DHX29	-22.81541839	0	37	1	1	-24.71611611	11.57524828
1	-24.64972641	R-HSA-3371497	M1	1	0	Reactome Gene Sets	6	HSP90 chaperone cycle for steroid hormone receptors (SHR) in the presence of ligand		-24.64972641	7.576526148	15.01135556	30304	55	2618	36	1.375095493	0.227601388	829|830|832|1639|1778|1781|1783|2288|2289|3301|3304|3306|3312|3320|3326|3337|7280|7846|8655|10121|10294|10382|10383|10540|10728|10963|11258|51143|51164|51807|55466|55860|84617|140735|347688|347733	CAPZA1|CAPZA2|CAPZB|DCTN1|DYNC1H1|DYNC1I2|DYNC1LI2|FKBP4|FKBP5|DNAJA1|HSPA1B|HSPA2|HSPA8|HSP90AA1|HSP90AB1|DNAJB1|TUBB2A|TUBA1A|DYNLL1|ACTR1A|DNAJA2|TUBB4A|TUBB4B|DCTN2|PTGES3|STIP1|DCTN3|DYNC1LI1|DCTN4|TUBA8|DNAJA4|ACTR10|TUBB6|DYNLL2|TUBB8|TUBB2B	-22.75097185	0	27	0	0	-29.58555562	7.576526148
1	-24.60926738	R-HSA-1474244	M1	1	0	Reactome Gene Sets	6	Extracellular matrix organization		-24.60926738	3.395406162	12.8217628	30304	300	2618	88	3.361344538	0.352246862	2|87|102|176|351|633|682|726|823|824|825|826|836|871|960|961|1277|1278|1281|1282|1284|1291|1292|1404|1462|1463|1508|1511|1634|1756|2192|2199|2200|2202|2243|2244|2266|2335|3339|3371|3383|3678|3684|3685|3688|3689|3690|3696|3910|3911|3912|3913|3915|4015|4060|4318|4680|4684|4811|5033|5034|5339|5340|5351|5352|5479|5578|5654|5802|6678|6696|7057|7087|7143|7276|7448|7450|7837|8573|8985|10516|11117|22795|…	A2M|ACTN1|ADAM10|ACAN|APP|BGN|BSG|CAPN5|CAPN1|CAPN2|CAPN3|CAPNS1|CASP3|SERPINH1|CD44|CD47|COL1A1|COL1A2|COL3A1|COL4A1|COL4A2|COL6A1|COL6A2|HAPLN1|VCAN|NCAN|CTSB|CTSG|DCN|DMD|FBLN1|FBLN2|FBN1|EFEMP1|FGA|FGB|FGG|FN1|HSPG2|TNC|ICAM1|ITGA5|ITGAM|ITGAV|ITGB1|ITGB2|ITGB3|ITGB8|LAMA4|LAMA5|LAMB1|LAMB2|LAMC1|LOX|LUM|MMP9|CEACAM6|NCAM1|NID1|P4HA1|P4HB|PLEC|PLG|PLOD1|PLOD2|PPIB|PRKCA|HTRA1|PTPRS|SPARC|SPP1…	-22.71244732	0	38	1	1	-24.60926738	5.573267691
1	-24.56304501	GO:0009063	M1	1	0	GO Biological Processes	19	amino acid catabolic process	19_GO:0008152 metabolic process	-24.56304501	5.318357318	14.0160119	30304	111	2618	51	1.948051948	0.270111801	18|36|38|383|443|594|642|875|883|1428|1629|1738|1743|1892|2108|2109|2184|2572|2653|2731|2744|2746|2752|2805|2806|2954|3028|3176|3712|4329|4942|5860|6470|6472|7915|8659|10157|10247|10295|11112|23564|23576|26275|27034|51380|51540|56922|57571|64087|80150|113675	ABAT|ACADSB|ACAT1|ARG1|ASPA|BCKDHB|BLMH|CBS|KYAT1|CRYM|DBT|DLD|DLST|ECHS1|ETFA|ETFB|FAH|GAD2|GCSH|GLDC|GLS|GLUD1|GLUL|GOT1|GOT2|GSTZ1|HSD17B10|HNMT|IVD|ALDH6A1|OAT|QDPR|SHMT1|SHMT2|ALDH5A1|ALDH4A1|AASS|RIDA|BCKDK|HIBADH|DDAH2|DDAH1|HIBCH|ACAD8|CSAD|SCLY|MCCC1|CARNS1|MCCC2|ASRGL1|SDSL	-22.66815088	0	9	0	0	-51.64440833	5.318357318
1	-24.45446653	GO:0031647	M1	1	0	GO Biological Processes	19	regulation of protein stability	19_GO:0065007 biological regulation	-24.45446653	3.276685667	12.68918443	30304	325	2618	92	3.514132926	0.359878684	287|335|336|444|481|482|811|825|836|908|975|1191|1410|1457|1512|1650|1828|2043|2316|2597|2776|2934|3009|3054|3304|3312|3320|3326|3329|3916|3920|4000|4771|4869|5202|5216|5217|5245|5300|5434|5476|5479|5591|5594|5621|5886|6125|6135|6201|6622|6812|6950|7018|7203|7874|7917|8452|8575|8607|8774|9026|9349|9531|10013|10211|10437|10471|10574|10575|10576|10694|10728|10856|11140|11235|11315|11331|22848|22948…	ANK2|APOA1|APOA2|ASPH|ATP1B1|ATP1B2|CALR|CAPN3|CASP3|CCT6A|CD81|CLU|CRYAB|CSNK2A1|CTSH|DDOST|DSG1|EPHA4|FLNA|GAPDH|GNAQ|GSN|H1-5|HCFC1|HSPA1B|HSPA8|HSP90AA1|HSP90AB1|HSPD1|LAMP1|LAMP2|LMNA|NF2|NPM1|PFDN2|PFN1|PFN2|PHB1|PIN1|POLR2E|CTSA|PPIB|PRKDC|MAPK1|PRNP|RAD23A|RPL5|RPL11|RPS7|SNCA|STXBP1|TCP1|TF|CCT3|USP7|BAG6|CUL3|PRKRA|RUVBL1|NAPG|HIP1R|RPL23|BAG3|HDAC6|FLOT1|IFI30|PFDN6|CCT7|CCT4|CCT2|CCT8…	-22.56148981	0	39	1	1	-24.45446653	3.467240269
1	-24.37731831	R-HSA-8948751	M1	1	0	Reactome Gene Sets	6	Regulation of PTEN stability and activity		-24.37731831	6.710288859	14.60243102	30304	69	2618	40	1.527883881	0.239727021	1457|1460|5682|5683|5684|5686|5687|5688|5689|5690|5691|5692|5693|5694|5696|5698|5699|5700|5701|5702|5705|5706|5707|5708|5709|5710|5711|5713|5714|5715|5717|5718|5719|5720|5721|7314|9491|9861|10197|10213	CSNK2A1|CSNK2B|PSMA1|PSMA2|PSMA3|PSMA5|PSMA6|PSMA7|PSMB1|PSMB2|PSMB3|PSMB4|PSMB5|PSMB6|PSMB8|PSMB9|PSMB10|PSMC1|PSMC2|PSMC3|PSMC5|PSMC6|PSMD1|PSMD2|PSMD3|PSMD4|PSMD5|PSMD7|PSMD8|PSMD9|PSMD11|PSMD12|PSMD13|PSME1|PSME2|UBB|PSMF1|PSMD6|PSME3|PSMD14	-22.48625059	0	11	0	0	-47.79654118	9.212952714
1	-24.34994689	GO:0098657	M1	1	0	GO Biological Processes	19	import into cell	19_GO:0051179 localization	-24.34994689	2.446399991	11.94928657	30304	705	2618	149	5.691367456	0.452792491	160|161|163|164|197|199|273|274|287|301|311|333|348|351|382|408|476|477|478|480|481|482|493|495|598|613|781|821|928|929|950|975|998|1130|1173|1175|1176|1211|1212|1213|1487|1759|1785|1808|2017|2180|2670|2885|2934|3146|3339|3684|3685|3688|3689|3690|3959|4035|4074|4360|4627|4830|4864|5058|5538|5594|5595|5861|5868|5869|5874|5878|5879|5898|5899|6455|6456|6457|6507|6509|6513|6520|6543|6616|6620|6622|66…	AP2A1|AP2A2|AP2B1|AP1G1|AHSG|AIF1|AMPH|BIN1|ANK2|ANXA1|ANXA11|APLP1|APOE|APP|ARF6|ARRB1|ATP1A1|ATP1A2|ATP1A3|ATP1A4|ATP1B1|ATP1B2|ATP2B4|ATP4A|BCL2L1|BCR|CACNA2D1|CANX|CD9|CD14|SCARB2|CD81|CDC42|LYST|AP2M1|AP2S1|AP3S1|CLTA|CLTB|CLTC|CTBP1|DNM1|DNM2|DPYSL2|CTTN|ACSL1|GFAP|GRB2|GSN|HMGB1|HSPG2|ITGAM|ITGAV|ITGB1|ITGB2|ITGB3|LGALS3BP|LRP1|M6PR|MRC1|MYH9|NME1|NPC1|PAK1|PPT1|MAPK1|MAPK3|RAB1A|RAB5A|RAB…	-22.46077979	0	21	0	0	-35.74509246	6.945148969
1	-24.22967517	R-HSA-8939902	M1	1	0	Reactome Gene Sets	6	Regulation of RUNX2 expression and activity		-24.22967517	6.501166843	14.47063259	30304	73	2618	41	1.566080978	0.242658034	2932|5682|5683|5684|5686|5687|5688|5689|5690|5691|5692|5693|5694|5696|5698|5699|5700|5701|5702|5705|5706|5707|5708|5709|5710|5711|5713|5714|5715|5717|5718|5719|5720|5721|6500|6772|7314|9491|9861|10197|10213	GSK3B|PSMA1|PSMA2|PSMA3|PSMA5|PSMA6|PSMA7|PSMB1|PSMB2|PSMB3|PSMB4|PSMB5|PSMB6|PSMB8|PSMB9|PSMB10|PSMC1|PSMC2|PSMC3|PSMC5|PSMC6|PSMD1|PSMD2|PSMD3|PSMD4|PSMD5|PSMD7|PSMD8|PSMD9|PSMD11|PSMD12|PSMD13|PSME1|PSME2|SKP1|STAT1|UBB|PSMF1|PSMD6|PSME3|PSMD14	-22.34240043	0	11	0	0	-47.79654118	9.212952714
1	-24.21801091	R-HSA-69563	M1	1	0	Reactome Gene Sets	6	p53-Dependent G1 DNA Damage Response		-24.21801091	6.839919439	14.60494142	30304	66	2618	39	1.489686784	0.236757372	1029|5682|5683|5684|5686|5687|5688|5689|5690|5691|5692|5693|5694|5696|5698|5699|5700|5701|5702|5705|5706|5707|5708|5709|5710|5711|5713|5714|5715|5717|5718|5719|5720|5721|7314|9491|9861|10197|10213	CDKN2A|PSMA1|PSMA2|PSMA3|PSMA5|PSMA6|PSMA7|PSMB1|PSMB2|PSMB3|PSMB4|PSMB5|PSMB6|PSMB8|PSMB9|PSMB10|PSMC1|PSMC2|PSMC3|PSMC5|PSMC6|PSMD1|PSMD2|PSMD3|PSMD4|PSMD5|PSMD7|PSMD8|PSMD9|PSMD11|PSMD12|PSMD13|PSME1|PSME2|UBB|PSMF1|PSMD6|PSME3|PSMD14	-22.33449632	0	11	0	0	-47.79654118	9.212952714
1	-24.21801091	R-HSA-69580	M1	1	0	Reactome Gene Sets	6	p53-Dependent G1/S DNA damage checkpoint		-24.21801091	6.839919439	14.60494142	30304	66	2618	39	1.489686784	0.236757372	1029|5682|5683|5684|5686|5687|5688|5689|5690|5691|5692|5693|5694|5696|5698|5699|5700|5701|5702|5705|5706|5707|5708|5709|5710|5711|5713|5714|5715|5717|5718|5719|5720|5721|7314|9491|9861|10197|10213	CDKN2A|PSMA1|PSMA2|PSMA3|PSMA5|PSMA6|PSMA7|PSMB1|PSMB2|PSMB3|PSMB4|PSMB5|PSMB6|PSMB8|PSMB9|PSMB10|PSMC1|PSMC2|PSMC3|PSMC5|PSMC6|PSMD1|PSMD2|PSMD3|PSMD4|PSMD5|PSMD7|PSMD8|PSMD9|PSMD11|PSMD12|PSMD13|PSME1|PSME2|UBB|PSMF1|PSMD6|PSME3|PSMD14	-22.33449632	0	11	0	0	-47.79654118	9.212952714
1	-24.1627974	R-HSA-446203	M1	1	0	Reactome Gene Sets	6	Asparagine N-linked glycosylation		-24.1627974	3.350729766	12.66707663	30304	304	2618	88	3.361344538	0.352246862	286|287|372|377|378|381|811|821|829|830|832|966|1075|1314|1315|1522|1639|1650|1778|1781|1783|2923|4351|4597|4905|5238|5265|5476|5589|5700|5861|5887|6184|6185|6396|6708|6709|6710|6711|6712|7264|7280|7314|7415|7841|7846|8615|8655|8774|8775|8813|9276|9554|9632|9761|9945|10121|10342|10382|10383|10484|10540|10652|10960|10972|11258|11316|22820|23193|23256|27095|51128|51143|51164|51807|54187|54732|55577…	ANK1|ANK2|ARCN1|ARF3|ARF4|ARF5|CALR|CANX|CAPZA1|CAPZA2|CAPZB|CD59|CTSC|COPA|COPB1|CTSZ|DCTN1|DDOST|DYNC1H1|DYNC1I2|DYNC1LI2|PDIA3|MPI|MVD|NSF|PGM3|SERPINA1|CTSA|PRKCSH|PSMC1|RAB1A|RAD23B|RPN1|RPN2|SEC13|SPTA1|SPTAN1|SPTB|SPTBN1|SPTBN2|GFUS|TUBB2A|UBB|VCP|MOGS|TUBA1A|USO1|DYNLL1|NAPG|NAPA|DPM1|COPB2|SEC22B|SEC24C|MLEC|GFPT2|ACTR1A|TFG|TUBB4A|TUBB4B|SEC23A|DCTN2|YKT6|LMAN2|TMED10|DCTN3|COPE|COPG1|G…	-22.28115075	0	27	0	0	-29.58555562	7.576526148
1	-24.08050001	R-HSA-112315	M1	1	0	Reactome Gene Sets	6	Transmission across Chemical Synapses		-24.08050001	3.515445774	12.76696831	30304	270	2618	82	3.132161956	0.340429422	18|88|160|161|163|217|781|805|815|816|817|818|1173|1175|1312|1740|1742|2036|2572|2744|2752|2770|2771|2773|2782|2783|2785|2788|2891|3312|3838|4128|4137|4747|4893|4905|5566|5567|5571|5573|5576|5577|5578|5579|5582|5594|5595|5864|5879|6507|6616|6804|6812|6844|6853|6854|6857|7280|7846|7915|8224|8573|8825|8874|9647|10382|10383|10550|23236|27020|28964|51807|54331|55327|55970|57030|59345|80331|83988|8461…	ABAT|ACTN2|AP2A1|AP2A2|AP2B1|ALDH2|CACNA2D1|CALM2|CAMK2A|CAMK2B|CAMK2D|CAMK2G|AP2M1|AP2S1|COMT|DLG2|DLG4|EPB41L1|GAD2|GLS|GLUL|GNAI1|GNAI2|GNAI3|GNB1|GNB2|GNG3|GNG7|GRIA2|HSPA8|KPNA2|MAOA|MAPT|NEFL|NRAS|NSF|PRKACA|PRKACB|PRKAG1|PRKAR1A|PRKAR2A|PRKAR2B|PRKCA|PRKCB|PRKCG|MAPK1|MAPK3|RAB3A|RAC1|SLC1A3|SNAP25|STX1A|STXBP1|VAMP2|SYN1|SYN2|SYT1|TUBB2A|TUBA1A|ALDH5A1|SYN3|CASK|LIN7A|ARHGEF7|PPM1F|TUBB4A…	-22.20071329	0	40	1	1	-24.08050001	6.232825998
1	-24.05023345	GO:0031175	M1	1	0	GO Biological Processes	19	neuron projection development	19_GO:0032502 developmental process	-24.05023345	2.456375362	11.88233708	30304	688	2618	146	5.576776165	0.448483219	60|214|333|337|347|348|351|378|815|836|885|998|1267|1272|1398|1399|1495|1496|1499|1501|1742|1785|1949|2017|2043|2596|2670|2823|2824|2932|3146|3251|3276|3320|3326|3371|3688|3798|3897|3912|3913|3925|3996|4099|4130|4131|4133|4134|4135|4137|4204|4218|4684|4685|4744|4747|4781|4884|4897|4974|5048|5058|5062|5354|5364|5530|5532|5781|5803|5864|5870|5879|6152|6277|6285|6456|6616|6647|6801|6812|6900|7143|71…	ACTB|ALCAM|APLP1|APOA4|APOD|APOE|APP|ARF4|CAMK2A|CASP3|CCK|CDC42|CNP|CNTN1|CRK|CRKL|CTNNA1|CTNNA2|CTNNB1|CTNND2|DLG4|DNM2|EFNB3|CTTN|EPHA4|GAP43|GFAP|GPM6A|GPM6B|GSK3B|HMGB1|HPRT1|PRMT1|HSP90AA1|HSP90AB1|TNC|ITGB1|KIF5A|L1CAM|LAMB1|LAMB2|STMN1|LLGL1|MAG|MAP1A|MAP1B|MAP2|MAP4|MAP6|MAPT|MECP2|RAB8A|NCAM1|NCAM2|NEFH|NEFL|NFIB|NPTX1|NRCAM|OMG|PAFAH1B1|PAK1|PAK2|PLP1|PLXNB1|PPP3CA|PPP3CB|PTPN11|PTPRZ1…	-22.17229874	0	41	1	1	-24.05023345	3.105554417
1	-23.9320824	GO:0032386	M1	1	0	GO Biological Processes	19	regulation of intracellular transport	19_GO:0051179 localization	-23.9320824	3.203863364	12.49174041	30304	336	2618	93	3.552330023	0.361757632	88|302|347|392|975|983|1410|1660|1778|2010|2039|2040|2316|2664|2931|2932|3059|3208|3320|3684|3689|3728|3843|3916|3936|4131|4133|4204|4478|4659|4744|4771|4836|4926|5494|5501|5566|5594|5595|5604|5621|5781|5901|5905|5936|5962|6342|6653|6844|7260|7295|7323|7332|7430|7514|7531|7874|7905|8724|9141|9230|9520|9531|9868|10055|10075|10155|10541|10657|10938|11052|11235|11315|22902|22916|23011|23256|23435|27…	ACTN2|ANXA2|APOD|ARHGAP1|CD81|CDK1|CRYAB|DHX9|DYNC1H1|EMD|DMTN|STOM|FLNA|GDI1|GSK3A|GSK3B|HCLS1|HPCA|HSP90AA1|ITGAM|ITGB2|JUP|IPO5|LAMP1|LCP1|MAP1B|MAP2|MECP2|MSN|PPP1R12A|NEFH|NF2|NMT1|NUMA1|PPM1A|PPP1CC|PRKACA|MAPK1|MAPK3|MAP2K1|PRNP|PTPN11|RAN|RANGAP1|RBM4|RDX|SCP2|SORL1|VAMP2|EIPR1|TXN|UBE2D3|UBE2L3|EZR|XPO1|YWHAE|USP7|REEP5|SNX3|PDCD5|RAB11B|NPEPPS|BAG3|TOMM70|SAE1|HUWE1|TRIM28|ANP32B|KHDRBS…	-22.05599183	0	32	0	0	-27.82961495	3.455297994
1	-23.91661908	GO:0061077	M1	1	0	GO Biological Processes	19	chaperone-mediated protein folding	19_GO:0008152 metabolic process	-23.91661908	6.413313237	14.33697312	30304	74	2618	41	1.566080978	0.242658034	908|972|1191|1457|1676|2286|2288|2289|3300|3304|3306|3309|3312|3313|3315|3336|3337|5202|5203|5204|5479|6767|6782|6950|7203|7411|9601|10049|10131|10471|10574|10575|10576|10694|10728|10808|11080|22948|30001|80331|126393	CCT6A|CD74|CLU|CSNK2A1|DFFA|FKBP2|FKBP4|FKBP5|DNAJB2|HSPA1B|HSPA2|HSPA5|HSPA8|HSPA9|HSPB1|HSPE1|DNAJB1|PFDN2|PFDN4|PFDN5|PPIB|ST13|HSPA13|TCP1|CCT3|VBP1|PDIA4|DNAJB6|TRAP1|PFDN6|CCT7|CCT4|CCT2|CCT8|PTGES3|HSPH1|DNAJB4|CCT5|ERO1A|DNAJC5|HSPB6	-22.04236485	0	13	0	0	-42.54896699	6.413313237
1	-23.87673476	R-HSA-9793380	M1	1	0	Reactome Gene Sets	6	Formation of paraxial mesoderm		-23.87673476	6.737831089	14.45817035	30304	67	2618	39	1.489686784	0.236757372	1499|2043|5682|5683|5684|5686|5687|5688|5689|5690|5691|5692|5693|5694|5696|5698|5699|5700|5701|5702|5705|5706|5707|5708|5709|5710|5711|5713|5714|5715|5717|5718|5719|5720|5721|9491|9861|10197|10213	CTNNB1|EPHA4|PSMA1|PSMA2|PSMA3|PSMA5|PSMA6|PSMA7|PSMB1|PSMB2|PSMB3|PSMB4|PSMB5|PSMB6|PSMB8|PSMB9|PSMB10|PSMC1|PSMC2|PSMC3|PSMC5|PSMC6|PSMD1|PSMD2|PSMD3|PSMD4|PSMD5|PSMD7|PSMD8|PSMD9|PSMD11|PSMD12|PSMD13|PSME1|PSME2|PSMF1|PSMD6|PSME3|PSMD14	-22.00430914	0	11	0	0	-47.79654118	9.212952714
1	-23.82140592	R-HSA-379724	M1	1	0	Reactome Gene Sets	6	tRNA Aminoacylation		-23.82140592	8.543635636	15.04367914	30304	42	2618	31	1.184110008	0.211409548	16|833|1615|2058|2193|2617|3035|3376|3735|4141|4677|5464|5917|6301|6897|7407|7453|7965|8565|9255|9521|10056|23395|23438|27068|51520|55157|55699|57176|57505|80222	AARS1|CARS1|DARS1|EPRS1|FARSA|GARS1|HARS1|IARS1|KARS1|MARS1|NARS1|PPA1|RARS1|SARS1|TARS1|VARS1|WARS1|AIMP2|YARS1|AIMP1|EEF1E1|FARSB|LARS2|HARS2|PPA2|LARS1|DARS2|IARS2|VARS2|AARS2|TARS2	-21.95080124	0	42	1	1	-23.82140592	11.09294627
1	-23.72616044	GO:0110053	M1	1	0	GO Biological Processes	19	regulation of actin filament organization	19_GO:0050789 regulation of biological process	-23.72616044	3.476814502	12.64117475	30304	273	2618	82	3.132161956	0.340429422	88|118|119|120|274|335|382|387|389|822|829|830|832|961|998|1073|1496|2017|2039|2316|2764|2885|2934|3059|3925|4771|5058|5062|5216|5217|5345|5756|5879|5962|6050|6708|6709|6710|6711|6712|7082|7111|7408|8936|9026|9475|9647|9788|9948|10092|10094|10109|10152|10163|10391|10458|10787|10810|10979|11034|11135|11151|11344|11346|22998|23122|23191|23406|23580|29108|29767|51474|51571|55845|57026|57175|57580|81…	ACTN2|ADD1|ADD2|ADD3|BIN1|APOA1|ARF6|RHOA|RHOC|CAPG|CAPZA1|CAPZA2|CAPZB|CD47|CDC42|CFL2|CTNNA2|CTTN|DMTN|FLNA|GMFB|GRB2|GSN|HCLS1|STMN1|NF2|PAK1|PAK2|PFN1|PFN2|SERPINF2|TWF1|RAC1|RDX|RNH1|SPTA1|SPTAN1|SPTB|SPTBN1|SPTBN2|TJP1|TMOD1|VASP|WASF1|HIP1R|ROCK2|PPM1F|MTSS1|WDR1|ARPC5|ARPC3|ARPC2|ABI2|WASF2|CORO2B|BAIAP2|NCKAP1|WASF3|FERMT2|DSTN|CDC42EP1|CORO1A|TWF2|SYNPO|LIMCH1|CLASP2|CYFIP1|COTL1|CDC42E…	-21.8573691	0	18	0	0	-37.26983775	6.945148969
1	-23.72071304	R-HSA-174084	M1	1	0	Reactome Gene Sets	6	Autodegradation of Cdh1 by Cdh1:APC/C		-23.72071304	6.872803667	14.46245773	30304	64	2618	38	1.451489687	0.233747615	5682|5683|5684|5686|5687|5688|5689|5690|5691|5692|5693|5694|5696|5698|5699|5700|5701|5702|5705|5706|5707|5708|5709|5710|5711|5713|5714|5715|5717|5718|5719|5720|5721|7314|9491|9861|10197|10213	PSMA1|PSMA2|PSMA3|PSMA5|PSMA6|PSMA7|PSMB1|PSMB2|PSMB3|PSMB4|PSMB5|PSMB6|PSMB8|PSMB9|PSMB10|PSMC1|PSMC2|PSMC3|PSMC5|PSMC6|PSMD1|PSMD2|PSMD3|PSMD4|PSMD5|PSMD7|PSMD8|PSMD9|PSMD11|PSMD12|PSMD13|PSME1|PSME2|UBB|PSMF1|PSMD6|PSME3|PSMD14	-21.85552583	0	11	0	0	-47.79654118	9.212952714
1	-23.72071304	R-HSA-4608870	M1	1	0	Reactome Gene Sets	6	Asymmetric localization of PCP proteins		-23.72071304	6.872803667	14.46245773	30304	64	2618	38	1.451489687	0.233747615	5682|5683|5684|5686|5687|5688|5689|5690|5691|5692|5693|5694|5696|5698|5699|5700|5701|5702|5705|5706|5707|5708|5709|5710|5711|5713|5714|5715|5717|5718|5719|5720|5721|7314|9491|9861|10197|10213	PSMA1|PSMA2|PSMA3|PSMA5|PSMA6|PSMA7|PSMB1|PSMB2|PSMB3|PSMB4|PSMB5|PSMB6|PSMB8|PSMB9|PSMB10|PSMC1|PSMC2|PSMC3|PSMC5|PSMC6|PSMD1|PSMD2|PSMD3|PSMD4|PSMD5|PSMD7|PSMD8|PSMD9|PSMD11|PSMD12|PSMD13|PSME1|PSME2|UBB|PSMF1|PSMD6|PSME3|PSMD14	-21.85552583	0	11	0	0	-47.79654118	9.212952714
1	-23.61717978	R-HSA-9735869	M1	1	0	Reactome Gene Sets	6	SARS-CoV-1 modulates host translation machinery		-23.61717978	9.072491896	15.10849893	30304	37	2618	29	1.107715814	0.204555217	3178|3921|6187|6188|6189|6191|6192|6193|6194|6201|6202|6203|6204|6205|6206|6207|6208|6210|6217|6218|6222|6223|6224|6227|6228|6229|6231|6232|6234	HNRNPA1|RPSA|RPS2|RPS3|RPS3A|RPS4X|RPS4Y1|RPS5|RPS6|RPS7|RPS8|RPS9|RPS10|RPS11|RPS12|RPS13|RPS14|RPS15A|RPS16|RPS17|RPS18|RPS19|RPS20|RPS21|RPS23|RPS24|RPS26|RPS27|RPS28	-21.75378347	0	1	0	0	-100	9.809532442
1	-23.54426322	R-HSA-69615	M1	1	0	Reactome Gene Sets	6	G1/S DNA Damage Checkpoints		-23.54426322	6.638745338	14.31437188	30304	68	2618	39	1.489686784	0.236757372	1029|5682|5683|5684|5686|5687|5688|5689|5690|5691|5692|5693|5694|5696|5698|5699|5700|5701|5702|5705|5706|5707|5708|5709|5710|5711|5713|5714|5715|5717|5718|5719|5720|5721|7314|9491|9861|10197|10213	CDKN2A|PSMA1|PSMA2|PSMA3|PSMA5|PSMA6|PSMA7|PSMB1|PSMB2|PSMB3|PSMB4|PSMB5|PSMB6|PSMB8|PSMB9|PSMB10|PSMC1|PSMC2|PSMC3|PSMC5|PSMC6|PSMD1|PSMD2|PSMD3|PSMD4|PSMD5|PSMD7|PSMD8|PSMD9|PSMD11|PSMD12|PSMD13|PSME1|PSME2|UBB|PSMF1|PSMD6|PSME3|PSMD14	-21.68265048	0	11	0	0	-47.79654118	9.212952714
1	-23.45781617	R-HSA-2454202	M1	1	0	Reactome Gene Sets	6	Fc epsilon receptor (FCERI) signaling		-23.45781617	4.751034742	13.38176372	30304	134	2618	55	2.100840336	0.280285857	805|2885|4893|5058|5062|5530|5532|5534|5594|5595|5602|5682|5683|5684|5686|5687|5688|5689|5690|5691|5692|5693|5694|5696|5698|5699|5700|5701|5702|5705|5706|5707|5708|5709|5710|5711|5713|5714|5715|5717|5718|5719|5720|5721|5879|5970|6416|6500|7314|7334|9491|9861|10197|10213|10768	CALM2|GRB2|NRAS|PAK1|PAK2|PPP3CA|PPP3CB|PPP3R1|MAPK1|MAPK3|MAPK10|PSMA1|PSMA2|PSMA3|PSMA5|PSMA6|PSMA7|PSMB1|PSMB2|PSMB3|PSMB4|PSMB5|PSMB6|PSMB8|PSMB9|PSMB10|PSMC1|PSMC2|PSMC3|PSMC5|PSMC6|PSMD1|PSMD2|PSMD3|PSMD4|PSMD5|PSMD7|PSMD8|PSMD9|PSMD11|PSMD12|PSMD13|PSME1|PSME2|RAC1|RELA|MAP2K4|SKP1|UBB|UBE2N|PSMF1|PSMD6|PSME3|PSMD14|AHCYL1	-21.59797968	0	11	0	0	-47.79654118	9.212952714
1	-23.38805588	R-HSA-983705	M1	1	0	Reactome Gene Sets	6	Signaling by the B Cell Receptor (BCR)		-23.38805588	5.167521554	13.5874654	30304	112	2618	50	1.909854851	0.267502625	805|2280|2885|4893|5478|5530|5532|5534|5579|5682|5683|5684|5686|5687|5688|5689|5690|5691|5692|5693|5694|5696|5698|5699|5700|5701|5702|5705|5706|5707|5708|5709|5710|5711|5713|5714|5715|5717|5718|5719|5720|5721|5970|6500|7314|9491|9861|10197|10213|10768	CALM2|FKBP1A|GRB2|NRAS|PPIA|PPP3CA|PPP3CB|PPP3R1|PRKCB|PSMA1|PSMA2|PSMA3|PSMA5|PSMA6|PSMA7|PSMB1|PSMB2|PSMB3|PSMB4|PSMB5|PSMB6|PSMB8|PSMB9|PSMB10|PSMC1|PSMC2|PSMC3|PSMC5|PSMC6|PSMD1|PSMD2|PSMD3|PSMD4|PSMD5|PSMD7|PSMD8|PSMD9|PSMD11|PSMD12|PSMD13|PSME1|PSME2|RELA|SKP1|UBB|PSMF1|PSMD6|PSME3|PSMD14|AHCYL1	-21.52998841	0	11	0	0	-47.79654118	9.212952714
1	-23.29246664	R-HSA-453279	M1	1	0	Reactome Gene Sets	6	Mitotic G1 phase and G1/S transition		-23.29246664	4.505801344	13.19162502	30304	149	2618	58	2.215431627	0.287660026	983|1019|1021|1029|4171|4172|4173|4174|4175|4176|5111|5515|5518|5520|5682|5683|5684|5686|5687|5688|5689|5690|5691|5692|5693|5694|5696|5698|5699|5700|5701|5702|5705|5706|5707|5708|5709|5710|5711|5713|5714|5715|5717|5718|5719|5720|5721|5928|6117|6118|6119|6500|7153|7314|9491|9861|10197|10213	CDK1|CDK4|CDK6|CDKN2A|MCM2|MCM3|MCM4|MCM5|MCM6|MCM7|PCNA|PPP2CA|PPP2R1A|PPP2R2A|PSMA1|PSMA2|PSMA3|PSMA5|PSMA6|PSMA7|PSMB1|PSMB2|PSMB3|PSMB4|PSMB5|PSMB6|PSMB8|PSMB9|PSMB10|PSMC1|PSMC2|PSMC3|PSMC5|PSMC6|PSMD1|PSMD2|PSMD3|PSMD4|PSMD5|PSMD7|PSMD8|PSMD9|PSMD11|PSMD12|PSMD13|PSME1|PSME2|RBBP4|RPA1|RPA2|RPA3|SKP1|TOP2A|UBB|PSMF1|PSMD6|PSME3|PSMD14	-21.43616102	0	11	0	0	-47.79654118	9.212952714
1	-23.20578681	R-HSA-6807070	M1	1	0	Reactome Gene Sets	6	PTEN Regulation		-23.20578681	4.630099312	13.23840262	30304	140	2618	56	2.139037433	0.282767253	1108|1457|1460|5371|5594|5595|5682|5683|5684|5686|5687|5688|5689|5690|5691|5692|5693|5694|5696|5698|5699|5700|5701|5702|5705|5706|5707|5708|5709|5710|5711|5713|5714|5715|5717|5718|5719|5720|5721|5928|5931|6009|7314|7874|8649|9219|9491|9861|10197|10213|10542|10670|53615|54815|55004|100532731	CHD4|CSNK2A1|CSNK2B|PML|MAPK1|MAPK3|PSMA1|PSMA2|PSMA3|PSMA5|PSMA6|PSMA7|PSMB1|PSMB2|PSMB3|PSMB4|PSMB5|PSMB6|PSMB8|PSMB9|PSMB10|PSMC1|PSMC2|PSMC3|PSMC5|PSMC6|PSMD1|PSMD2|PSMD3|PSMD4|PSMD5|PSMD7|PSMD8|PSMD9|PSMD11|PSMD12|PSMD13|PSME1|PSME2|RBBP4|RBBP7|RHEB|UBB|USP7|LAMTOR3|MTA2|PSMF1|PSMD6|PSME3|PSMD14|LAMTOR5|RRAGA|MBD3|GATAD2A|LAMTOR1|COMMD3-BMI1	-21.35123592	0	11	0	0	-47.79654118	9.212952714
1	-23.17772466	R-HSA-69052	M1	1	0	Reactome Gene Sets	6	Switching of origins to a post-replicative state		-23.17772466	5.661806224	13.77069691	30304	92	2618	45	1.718869366	0.254022208	4171|4172|4173|4174|4175|4176|5682|5683|5684|5686|5687|5688|5689|5690|5691|5692|5693|5694|5696|5698|5699|5700|5701|5702|5705|5706|5707|5708|5709|5710|5711|5713|5714|5715|5717|5718|5719|5720|5721|6500|7314|9491|9861|10197|10213	MCM2|MCM3|MCM4|MCM5|MCM6|MCM7|PSMA1|PSMA2|PSMA3|PSMA5|PSMA6|PSMA7|PSMB1|PSMB2|PSMB3|PSMB4|PSMB5|PSMB6|PSMB8|PSMB9|PSMB10|PSMC1|PSMC2|PSMC3|PSMC5|PSMC6|PSMD1|PSMD2|PSMD3|PSMD4|PSMD5|PSMD7|PSMD8|PSMD9|PSMD11|PSMD12|PSMD13|PSME1|PSME2|SKP1|UBB|PSMF1|PSMD6|PSME3|PSMD14	-21.32492143	0	11	0	0	-47.79654118	9.212952714
1	-23.15666689	R-HSA-379716	M1	1	0	Reactome Gene Sets	6	Cytosolic tRNA aminoacylation		-23.15666689	11.09294627	15.2104889	30304	24	2618	23	0.878533231	0.182380388	16|833|1615|2058|2193|2617|3035|3376|3735|4141|4677|5464|5917|6301|6897|7407|7453|7965|8565|9255|9521|10056|51520	AARS1|CARS1|DARS1|EPRS1|FARSA|GARS1|HARS1|IARS1|KARS1|MARS1|NARS1|PPA1|RARS1|SARS1|TARS1|VARS1|WARS1|AIMP2|YARS1|AIMP1|EEF1E1|FARSB|LARS1	-21.30560433	0	42	0	0	-23.82140592	11.09294627
1	-23.15193076	R-HSA-69206	M1	1	0	Reactome Gene Sets	6	G1/S Transition		-23.15193076	4.771476391	13.30256291	30304	131	2618	54	2.062643239	0.27778029	983|1019|4171|4172|4173|4174|4175|4176|5111|5515|5518|5682|5683|5684|5686|5687|5688|5689|5690|5691|5692|5693|5694|5696|5698|5699|5700|5701|5702|5705|5706|5707|5708|5709|5710|5711|5713|5714|5715|5717|5718|5719|5720|5721|5928|6117|6118|6119|6500|7314|9491|9861|10197|10213	CDK1|CDK4|MCM2|MCM3|MCM4|MCM5|MCM6|MCM7|PCNA|PPP2CA|PPP2R1A|PSMA1|PSMA2|PSMA3|PSMA5|PSMA6|PSMA7|PSMB1|PSMB2|PSMB3|PSMB4|PSMB5|PSMB6|PSMB8|PSMB9|PSMB10|PSMC1|PSMC2|PSMC3|PSMC5|PSMC6|PSMD1|PSMD2|PSMD3|PSMD4|PSMD5|PSMD7|PSMD8|PSMD9|PSMD11|PSMD12|PSMD13|PSME1|PSME2|RBBP4|RPA1|RPA2|RPA3|SKP1|UBB|PSMF1|PSMD6|PSME3|PSMD14	-21.3026019	0	11	0	0	-47.79654118	9.212952714
1	-23.10305521	R-HSA-174184	M1	1	0	Reactome Gene Sets	6	Cdc20:Phospho-APC/C mediated degradation of Cyclin A		-23.10305521	6.342601798	14.05353262	30304	73	2618	40	1.527883881	0.239727021	983|5682|5683|5684|5686|5687|5688|5689|5690|5691|5692|5693|5694|5696|5698|5699|5700|5701|5702|5705|5706|5707|5708|5709|5710|5711|5713|5714|5715|5717|5718|5719|5720|5721|7314|9184|9491|9861|10197|10213	CDK1|PSMA1|PSMA2|PSMA3|PSMA5|PSMA6|PSMA7|PSMB1|PSMB2|PSMB3|PSMB4|PSMB5|PSMB6|PSMB8|PSMB9|PSMB10|PSMC1|PSMC2|PSMC3|PSMC5|PSMC6|PSMD1|PSMD2|PSMD3|PSMD4|PSMD5|PSMD7|PSMD8|PSMD9|PSMD11|PSMD12|PSMD13|PSME1|PSME2|UBB|BUB3|PSMF1|PSMD6|PSME3|PSMD14	-21.25545317	0	11	0	0	-47.79654118	9.212952714
1	-23.10061568	GO:1990748	M1	1	0	GO Biological Processes	19	cellular detoxification	19_GO:0098754 detoxification	-23.10061568	5.20355198	13.51947045	30304	109	2618	49	1.871657754	0.264865644	128|213|216|337|348|847|1728|2098|2876|2879|2936|2944|2946|2947|2950|2954|3039|3043|3045|3050|3240|4257|4259|4353|5052|6280|6647|6648|7001|7295|7296|7837|9403|9446|9588|9973|10314|10327|10549|10587|10935|11315|23530|25824|51109|64757|84293|84817|373156	ADH5|ALB|ALDH1A1|APOA4|APOE|CAT|NQO1|ESD|GPX1|GPX4|GSR|GSTM1|GSTM2|GSTM3|GSTP1|GSTZ1|HBA1|HBB|HBD|HBZ|HP|MGST1|MGST3|MPO|PRDX1|S100A9|SOD1|SOD2|PRDX2|TXN|TXNRD1|PXDN|SELENOF|GSTO1|PRDX6|CCS|LANCL1|AKR1A1|PRDX4|TXNRD2|PRDX3|PARK7|NNT|PRDX5|RDH11|MTARC1|PRXL2A|TXNDC17|GSTK1	-21.25473363	0	43	1	1	-23.10061568	7.123229711
1	-23.03011744	GO:0043086	M1	1	0	GO Biological Processes	19	negative regulation of catalytic activity	19_GO:0065007 biological regulation	-23.03011744	2.749121467	11.87832408	30304	480	2618	114	4.35446906	0.398855077	12|103|183|197|274|301|325|336|345|348|402|493|710|815|871|960|1029|1378|1457|1469|1471|1475|1476|1654|1676|1845|1974|1992|2280|2597|2629|2771|2773|2776|2876|2931|2932|2950|3053|3192|3240|3273|3301|3315|3827|3843|3958|4035|4057|4137|4318|4659|4869|5062|5064|5176|5265|5269|5271|5272|5345|5478|5524|5525|5573|5576|5577|5806|5962|6059|6125|6135|6201|6317|6622|6653|7057|7070|7345|7448|7453|7532|8301|8…	SERPINA3|ADAR|AGT|AHSG|BIN1|ANXA1|APCS|APOA2|APOC3|APOE|ARL2|ATP2B4|SERPING1|CAMK2A|SERPINH1|CD44|CDKN2A|CR1|CSNK2A1|CST1|CST3|CSTA|CSTB|DDX3X|DFFA|DUSP3|EIF4A2|SERPINB1|FKBP1A|GAPDH|GBA1|GNAI2|GNAI3|GNAQ|GPX1|GSK3A|GSK3B|GSTP1|SERPIND1|HNRNPU|HP|HRG|DNAJA1|HSPB1|KNG1|IPO5|LGALS3|LRP1|LTF|MAPT|MMP9|PPP1R12A|NPM1|PAK2|PALM|SERPINF1|SERPINA1|SERPINB6|SERPINB8|SERPINB9|SERPINF2|PPIA|PTPA|PPP2R5A|PRK…	-21.18662657	0	44	1	1	-23.03011744	3.379634535
1	-23.02908896	R-HSA-8950505	M1	1	0	Reactome Gene Sets	6	Gene and protein expression by JAK-STAT signaling after Interleukin-12 stimulation		-23.02908896	8.833742109	14.85870914	30304	38	2618	29	1.107715814	0.204555217	302|759|829|998|1072|3181|3185|3313|3936|4001|4282|4478|5062|5306|5478|5721|5898|5908|6175|6627|6647|6648|6888|6950|9049|9446|9987|27250|552900	ANXA2|CA1|CAPZA1|CDC42|CFL1|HNRNPA2B1|HNRNPF|HSPA9|LCP1|LMNB1|MIF|MSN|PAK2|PITPNA|PPIA|PSME2|RALA|RAP1B|RPLP0|SNRPA1|SOD1|SOD2|TALDO1|TCP1|AIP|GSTO1|HNRNPDL|PDCD4|BOLA2	-21.18662657	0	45	1	1	-23.02908896	8.833742109
1	-23.01260729	GO:0032535	M1	1	0	GO Biological Processes	19	regulation of cellular component size	19_GO:0065007 biological regulation	-23.01260729	3.034592117	12.10858428	30304	370	2618	97	3.705118411	0.369162711	88|118|119|120|274|348|361|382|387|822|829|830|832|1073|1173|1785|1982|2017|2039|2335|2664|2885|2932|2934|3059|3320|3897|4099|4131|4133|4137|4478|4747|4869|4897|5048|5216|5217|5499|5756|5802|5865|5868|5879|5962|6696|6708|6709|6710|6711|6712|6900|7111|7143|7408|7430|8301|9026|9368|9943|9948|10013|10092|10094|10109|10458|10542|10787|11034|11135|11151|11194|11344|22902|23011|23191|23406|23580|27347|…	ACTN2|ADD1|ADD2|ADD3|BIN1|APOE|AQP4|ARF6|RHOA|CAPG|CAPZA1|CAPZA2|CAPZB|CFL2|AP2M1|DNM2|EIF4G2|CTTN|DMTN|FN1|GDI1|GRB2|GSK3B|GSN|HCLS1|HSP90AA1|L1CAM|MAG|MAP1B|MAP2|MAPT|MSN|NEFL|NPM1|NRCAM|PAFAH1B1|PFN1|PFN2|PPP1CA|TWF1|PTPRS|RAB3B|RAB5A|RAC1|RDX|SPP1|SPTA1|SPTAN1|SPTB|SPTBN1|SPTBN2|CNTN2|TMOD1|TNR|VASP|EZR|PICALM|HIP1R|NHERF1|OXSR1|WDR1|HDAC6|ARPC5|ARPC3|ARPC2|BAIAP2|LAMTOR5|NCKAP1|DSTN|CDC42EP1…	-21.17184468	0	18	0	0	-37.26983775	6.945148969
1	-23.00369708	GO:0031344	M1	1	0	GO Biological Processes	19	regulation of cell projection organization	19_GO:0050789 regulation of biological process	-23.00369708	2.443278455	11.59914809	30304	668	2618	141	5.38579068	0.441182316	160|348|378|382|387|391|482|547|567|816|818|832|950|952|960|989|998|1000|1072|1272|1398|1399|1400|1496|1627|1716|1742|1809|1949|1982|2039|2043|2288|2316|2335|2596|2664|2665|2670|2823|2931|2932|3273|3320|3383|3897|4076|4099|4131|4133|4134|4135|4137|4747|4858|4897|4915|5048|5058|5062|5064|5176|5216|5217|5364|5530|5604|5621|5756|5802|5868|5879|5898|5906|5911|5962|6280|6616|6624|6696|6900|7070|7143|7…	AP2A1|APOE|ARF4|ARF6|RHOA|RHOG|ATP1B2|KIF1A|B2M|CAMK2B|CAMK2G|CAPZB|SCARB2|CD38|CD44|SEPTIN7|CDC42|CDH2|CFL1|CNTN1|CRK|CRKL|CRMP1|CTNNA2|DBN1|DGUOK|DLG4|DPYSL3|EFNB3|EIF4G2|DMTN|EPHA4|FKBP4|FLNA|FN1|GAP43|GDI1|GDI2|GFAP|GPM6A|GSK3A|GSK3B|HRG|HSP90AA1|ICAM1|L1CAM|CAPRIN1|MAG|MAP1B|MAP2|MAP4|MAP6|MAPT|NEFL|NOVA2|NRCAM|NTRK2|PAFAH1B1|PAK1|PAK2|PALM|SERPINF1|PFN1|PFN2|PLXNB1|PPP3CA|MAP2K1|PRNP|TWF1|P…	-21.16462763	0	46	1	1	-23.00369708	2.478081322
1	-22.92817347	R-HSA-70326	M1	1	0	Reactome Gene Sets	6	Glucose metabolism		-22.92817347	5.600926588	13.664752	30304	93	2618	45	1.718869366	0.254022208	226|229|230|2023|2026|2203|2597|2805|2806|2821|3098|3099|3101|4190|4191|5091|5106|5208|5211|5213|5214|5223|5224|5230|5315|5515|5518|5528|5566|5567|5903|6396|6576|7167|8402|8480|8604|9688|10007|10165|23165|23636|57122|129401|283209	ALDOA|ALDOB|ALDOC|ENO1|ENO2|FBP1|GAPDH|GOT1|GOT2|GPI|HK1|HK2|HK3|MDH1|MDH2|PC|PCK2|PFKFB2|PFKL|PFKM|PFKP|PGAM1|PGAM2|PGK1|PKM|PPP2CA|PPP2R1A|PPP2R5D|PRKACA|PRKACB|RANBP2|SEC13|SLC25A1|TPI1|SLC25A11|RAE1|SLC25A12|NUP93|GNPDA1|SLC25A13|NUP205|NUP62|NUP107|NUP35|PGM2L1	-21.0907906	0	26	0	0	-29.9766386	8.359901536
1	-22.92075693	R-HSA-3371556	M1	1	0	Reactome Gene Sets	6	Cellular response to heat stress		-22.92075693	5.722594656	13.72024612	30304	89	2618	44	1.680672269	0.251232689	815|816|817|818|1410|2288|2932|3281|3304|3306|3308|3309|3312|3313|3320|3326|3337|5594|5595|5903|6117|6118|6119|6396|6767|6782|7415|7531|8480|9531|9688|10013|10049|10728|10808|22824|23165|23636|26353|51501|57122|57805|129401|259217	CAMK2A|CAMK2B|CAMK2D|CAMK2G|CRYAB|FKBP4|GSK3B|HSBP1|HSPA1B|HSPA2|HSPA4|HSPA5|HSPA8|HSPA9|HSP90AA1|HSP90AB1|DNAJB1|MAPK1|MAPK3|RANBP2|RPA1|RPA2|RPA3|SEC13|ST13|HSPA13|VCP|YWHAE|RAE1|BAG3|NUP93|HDAC6|DNAJB6|PTGES3|HSPH1|HSPA4L|NUP205|NUP62|HSPB8|HIKESHI|NUP107|CCAR2|NUP35|HSPA12A	-21.08505412	0	47	1	1	-22.92075693	7.871168831
1	-22.81536588	GO:0006417	M1	1	0	GO Biological Processes	19	regulation of translation	19_GO:0008152 metabolic process	-22.81536588	2.629758455	11.71764614	30304	537	2618	122	4.660045837	0.411953069	16|48|333|351|708|811|1153|1457|1653|1654|1656|1660|1938|1965|1974|1975|1977|1981|1982|1983|1984|1994|2043|2058|2107|2597|2935|3184|3192|3276|3315|3609|3646|3692|3860|3872|4076|4116|4440|4691|4869|4904|5036|5315|5499|5591|5610|5813|5935|5936|5976|6059|6125|6134|6169|6188|6191|6203|6208|6301|6451|6470|6472|6726|6741|6949|7057|7072|7431|7458|7555|7812|8087|8531|8570|8662|8663|8664|9221|9444|9475|96…	AARS1|ACO1|APLP1|APP|C1QBP|CALR|CIRBP|CSNK2A1|DDX1|DDX3X|DDX6|DHX9|EEF2|EIF2S1|EIF4A2|EIF4B|EIF4E|EIF4G1|EIF4G2|EIF5|EIF5A|ELAVL1|EPHA4|EPRS1|ETF1|GAPDH|GSPT1|HNRNPD|HNRNPU|PRMT1|HSPB1|ILF3|EIF3E|EIF6|KRT13|KRT17|CAPRIN1|MAGOH|MSI1|NCL|NPM1|YBX1|PA2G4|PKM|PPP1CA|PRKDC|EIF2AK2|PURA|RBM3|RBM4|UPF1|ABCE1|RPL5|RPL10|RPL38|RPS3|RPS4X|RPS9|RPS14|SARS1|SH3BGRL|SHMT1|SHMT2|SRP9|SSB|TCOF1|THBS1|TIA1|VIM|E…	-20.98133665	0	30	0	0	-28.79790279	3.776322134
1	-22.80294993	R-HSA-179419	M1	1	0	Reactome Gene Sets	6	APC:Cdc20 mediated degradation of cell cycle proteins prior to satisfation of the cell cycle checkpoint		-22.80294993	6.256890963	13.92269413	30304	74	2618	40	1.527883881	0.239727021	983|5682|5683|5684|5686|5687|5688|5689|5690|5691|5692|5693|5694|5696|5698|5699|5700|5701|5702|5705|5706|5707|5708|5709|5710|5711|5713|5714|5715|5717|5718|5719|5720|5721|7314|9184|9491|9861|10197|10213	CDK1|PSMA1|PSMA2|PSMA3|PSMA5|PSMA6|PSMA7|PSMB1|PSMB2|PSMB3|PSMB4|PSMB5|PSMB6|PSMB8|PSMB9|PSMB10|PSMC1|PSMC2|PSMC3|PSMC5|PSMC6|PSMD1|PSMD2|PSMD3|PSMD4|PSMD5|PSMD7|PSMD8|PSMD9|PSMD11|PSMD12|PSMD13|PSME1|PSME2|UBB|BUB3|PSMF1|PSMD6|PSME3|PSMD14	-20.97058787	0	11	0	0	-47.79654118	9.212952714
1	-22.79664482	GO:0032989	M1	1	0	GO Biological Processes	19	cellular component morphogenesis	19_GO:0032502 developmental process	-22.79664482	2.507342054	11.60348458	30304	614	2618	133	5.080213904	0.429175136	60|88|214|287|333|351|581|598|825|885|928|998|1073|1267|1272|1465|1466|1496|1499|1501|1742|1785|1949|2017|2043|2318|2596|2817|2823|3251|3320|3326|3688|3798|3897|3913|3925|3996|4099|4130|4131|4133|4135|4218|4684|4744|4747|4781|4884|4897|5048|5058|5239|5339|5364|5530|5532|5573|5781|5803|5864|5879|6152|6277|6285|6456|6616|6642|6643|6742|6812|6900|7111|7143|7155|7204|7273|7314|7345|7408|7414|7846|830…	ACTB|ACTN2|ALCAM|ANK2|APLP1|APP|BAX|BCL2L1|CAPN3|CCK|CD9|CDC42|CFL2|CNP|CNTN1|CSRP1|CSRP2|CTNNA2|CTNNB1|CTNND2|DLG4|DNM2|EFNB3|CTTN|EPHA4|FLNC|GAP43|GPC1|GPM6A|HPRT1|HSP90AA1|HSP90AB1|ITGB1|KIF5A|L1CAM|LAMB2|STMN1|LLGL1|MAG|MAP1A|MAP1B|MAP2|MAP6|RAB8A|NCAM1|NEFH|NEFL|NFIB|NPTX1|NRCAM|PAFAH1B1|PAK1|PGM5|PLEC|PLXNB1|PPP3CA|PPP3CB|PRKAR1A|PTPN11|PTPRZ1|RAB3A|RAC1|RPL24|S100A6|S100B|SH3GL2|SNAP25|SNX…	-20.96594354	0	41	0	0	-24.05023345	3.105554417
1	-22.74895862	R-HSA-9020702	M1	1	0	Reactome Gene Sets	6	Interleukin-1 signaling		-22.74895862	5.032716644	13.32354493	30304	115	2618	50	1.909854851	0.267502625	351|3146|5604|5682|5683|5684|5686|5687|5688|5689|5690|5691|5692|5693|5694|5696|5698|5699|5700|5701|5702|5705|5706|5707|5708|5709|5710|5711|5713|5714|5715|5717|5718|5719|5720|5721|5970|6283|6285|6416|6500|7314|7334|8878|9097|9491|9861|10197|10213|54472	APP|HMGB1|MAP2K1|PSMA1|PSMA2|PSMA3|PSMA5|PSMA6|PSMA7|PSMB1|PSMB2|PSMB3|PSMB4|PSMB5|PSMB6|PSMB8|PSMB9|PSMB10|PSMC1|PSMC2|PSMC3|PSMC5|PSMC6|PSMD1|PSMD2|PSMD3|PSMD4|PSMD5|PSMD7|PSMD8|PSMD9|PSMD11|PSMD12|PSMD13|PSME1|PSME2|RELA|S100A12|S100B|MAP2K4|SKP1|UBB|UBE2N|SQSTM1|USP14|PSMF1|PSMD6|PSME3|PSMD14|TOLLIP	-20.91991179	0	11	0	0	-47.79654118	9.212952714
1	-22.7328462	R-HSA-5619084	M1	1	0	Reactome Gene Sets	6	ABC transporter disorders		-22.7328462	6.084425379	13.82599409	30304	78	2618	41	1.566080978	0.242658034	335|5682|5683|5684|5686|5687|5688|5689|5690|5691|5692|5693|5694|5696|5698|5699|5700|5701|5702|5705|5706|5707|5708|5709|5710|5711|5713|5714|5715|5717|5718|5719|5720|5721|7314|7415|9491|9861|10197|10213|11160	APOA1|PSMA1|PSMA2|PSMA3|PSMA5|PSMA6|PSMA7|PSMB1|PSMB2|PSMB3|PSMB4|PSMB5|PSMB6|PSMB8|PSMB9|PSMB10|PSMC1|PSMC2|PSMC3|PSMC5|PSMC6|PSMD1|PSMD2|PSMD3|PSMD4|PSMD5|PSMD7|PSMD8|PSMD9|PSMD11|PSMD12|PSMD13|PSME1|PSME2|UBB|VCP|PSMF1|PSMD6|PSME3|PSMD14|ERLIN2	-20.90544755	0	11	0	0	-47.79654118	9.212952714
1	-22.71527707	GO:0044092	M1	1	0	GO Biological Processes	19	negative regulation of molecular function	19_GO:0065007 biological regulation	-22.71527707	2.300397443	11.38867351	30304	790	2618	157	5.996944232	0.464035461	12|60|88|103|183|197|274|301|307|325|336|345|348|402|408|477|488|489|493|567|581|710|805|815|817|871|960|1029|1378|1400|1457|1469|1471|1475|1476|1654|1676|1845|1974|1992|2280|2316|2597|2629|2771|2773|2776|2876|2931|2932|2946|2950|3053|3078|3192|3240|3273|3300|3301|3315|3685|3690|3827|3843|3925|3958|4035|4043|4057|4133|4137|4318|4345|4659|4869|5062|5064|5176|5265|5269|5271|5272|5300|5345|5478|5499…	SERPINA3|ACTB|ACTN2|ADAR|AGT|AHSG|BIN1|ANXA1|ANXA4|APCS|APOA2|APOC3|APOE|ARL2|ARRB1|ATP1A2|ATP2A2|ATP2A3|ATP2B4|B2M|BAX|SERPING1|CALM2|CAMK2A|CAMK2D|SERPINH1|CD44|CDKN2A|CR1|CRMP1|CSNK2A1|CST1|CST3|CSTA|CSTB|DDX3X|DFFA|DUSP3|EIF4A2|SERPINB1|FKBP1A|FLNA|GAPDH|GBA1|GNAI2|GNAI3|GNAQ|GPX1|GSK3A|GSK3B|GSTM2|GSTP1|SERPIND1|CFHR1|HNRNPU|HP|HRG|DNAJB2|DNAJA1|HSPB1|ITGAV|ITGB3|KNG1|IPO5|STMN1|LGALS3|LRP1|…	-20.88952037	0	44	0	0	-23.03011744	3.379634535
1	-22.68916348	R-HSA-9013694	M1	1	0	Reactome Gene Sets	6	Signaling by NOTCH4		-22.68916348	5.928785705	13.7430393	30304	82	2618	42	1.604278075	0.245551794	59|102|5682|5683|5684|5686|5687|5688|5689|5690|5691|5692|5693|5694|5696|5698|5699|5700|5701|5702|5705|5706|5707|5708|5709|5710|5711|5713|5714|5715|5717|5718|5719|5720|5721|6500|7314|7534|9491|9861|10197|10213	ACTA2|ADAM10|PSMA1|PSMA2|PSMA3|PSMA5|PSMA6|PSMA7|PSMB1|PSMB2|PSMB3|PSMB4|PSMB5|PSMB6|PSMB8|PSMB9|PSMB10|PSMC1|PSMC2|PSMC3|PSMC5|PSMC6|PSMD1|PSMD2|PSMD3|PSMD4|PSMD5|PSMD7|PSMD8|PSMD9|PSMD11|PSMD12|PSMD13|PSME1|PSME2|SKP1|UBB|YWHAZ|PSMF1|PSMD6|PSME3|PSMD14	-20.86504254	0	11	0	0	-47.79654118	9.212952714
1	-22.66757373	GO:0052547	M1	1	0	GO Biological Processes	19	regulation of peptidase activity	19_GO:0008152 metabolic process	-22.66757373	3.227713463	12.16274046	30304	312	2618	87	3.323147441	0.350308952	12|197|274|444|489|572|581|637|710|871|960|1378|1457|1469|1471|1475|1476|1512|1654|1992|2043|2152|2597|2876|2934|3053|3146|3273|3329|3336|3827|3965|4035|4057|4137|4155|4318|5062|5176|5265|5269|5271|5272|5345|5641|5684|5696|5698|5720|5721|6188|6279|6280|6317|6622|6653|6657|7057|7415|7448|8301|8996|9026|9131|9141|9475|9647|9994|10016|10049|10197|10399|10541|10542|10550|11315|23786|23787|26355|27429…	SERPINA3|AHSG|BIN1|ASPH|ATP2A3|BAD|BAX|BID|SERPING1|SERPINH1|CD44|CR1|CSNK2A1|CST1|CST3|CSTA|CSTB|CTSH|DDX3X|SERPINB1|EPHA4|F3|GAPDH|GPX1|GSN|SERPIND1|HMGB1|HRG|HSPD1|HSPE1|KNG1|LGALS9|LRP1|LTF|MAPT|MBP|MMP9|PAK2|SERPINF1|SERPINA1|SERPINB6|SERPINB8|SERPINB9|SERPINF2|LGMN|PSMA3|PSMB8|PSMB9|PSME1|PSME2|RPS3|S100A8|S100A9|SERPINB3|SNCA|SORL1|SOX2|THBS1|VCP|VTN|PICALM|NOL3|HIP1R|AIFM1|PDCD5|ROCK2|PPM…	-20.84608714	0	28	0	0	-29.18905673	3.915157507
1	-22.66695492	GO:0043648	M1	1	0	GO Biological Processes	19	dicarboxylic acid metabolic process	19_GO:0008152 metabolic process	-22.66695492	5.659010271	13.61157363	30304	90	2618	44	1.680672269	0.251232689	47|159|443|471|1743|2271|2572|2729|2744|2746|2752|2805|2806|3417|3418|4190|4191|4199|4200|4522|4942|4967|5106|5832|6389|6470|6472|7915|8659|8801|8803|9380|10840|10873|23475|25902|55753|56954|60496|79944|80017|92259|160428|197322	ACLY|ADSS2|ASPA|ATIC|DLST|FH|GAD2|GCLC|GLS|GLUD1|GLUL|GOT1|GOT2|IDH1|IDH2|MDH1|MDH2|ME1|ME2|MTHFD1|OAT|OGDH|PCK2|ALDH18A1|SDHA|SHMT1|SHMT2|ALDH5A1|ALDH4A1|SUCLG2|SUCLA2|GRHPR|ALDH1L1|ME3|QPRT|MTHFD1L|OGDHL|NIT2|AASDHPPT|L2HGDH|DGLUCY|MRPS36|ALDH1L2|ACSF3	-20.84608714	0	48	1	1	-22.66695492	7.073762838
1	-22.63909735	GO:0120035	M1	1	0	GO Biological Processes	19	regulation of plasma membrane bounded cell projection organization	19_GO:0050789 regulation of biological process	-22.63909735	2.449975863	11.50946408	30304	652	2618	138	5.271199389	0.436727883	160|348|378|382|387|391|482|547|567|816|818|832|950|952|960|989|998|1000|1072|1272|1398|1399|1400|1496|1627|1716|1809|1949|1982|2039|2043|2288|2316|2335|2596|2664|2665|2670|2823|2931|2932|3273|3320|3383|3897|4076|4099|4131|4133|4134|4135|4137|4747|4858|4897|4915|5048|5058|5062|5064|5176|5216|5217|5364|5530|5604|5621|5756|5802|5868|5879|5898|5906|5911|5962|6280|6616|6624|6696|6900|7070|7143|7430|7…	AP2A1|APOE|ARF4|ARF6|RHOA|RHOG|ATP1B2|KIF1A|B2M|CAMK2B|CAMK2G|CAPZB|SCARB2|CD38|CD44|SEPTIN7|CDC42|CDH2|CFL1|CNTN1|CRK|CRKL|CRMP1|CTNNA2|DBN1|DGUOK|DPYSL3|EFNB3|EIF4G2|DMTN|EPHA4|FKBP4|FLNA|FN1|GAP43|GDI1|GDI2|GFAP|GPM6A|GSK3A|GSK3B|HRG|HSP90AA1|ICAM1|L1CAM|CAPRIN1|MAG|MAP1B|MAP2|MAP4|MAP6|MAPT|NEFL|NOVA2|NRCAM|NTRK2|PAFAH1B1|PAK1|PAK2|PALM|SERPINF1|PFN1|PFN2|PLXNB1|PPP3CA|MAP2K1|PRNP|TWF1|PTPRS|…	-20.81984706	0	46	0	0	-23.00369708	2.478081322
1	-22.60137985	GO:0032956	M1	1	0	GO Biological Processes	19	regulation of actin cytoskeleton organization	19_GO:0050789 regulation of biological process	-22.60137985	3.125660515	12.06659534	30304	337	2618	91	3.475935829	0.357988317	88|118|119|120|274|335|382|387|389|391|684|822|829|830|832|961|998|1073|1398|1496|2017|2039|2316|2764|2824|2885|2934|3059|3273|3690|3925|4035|4771|5058|5062|5216|5217|5345|5756|5879|5898|5962|6050|6624|6708|6709|6710|6711|6712|7082|7111|7408|8936|9026|9475|9647|9788|9948|10092|10094|10109|10152|10163|10391|10458|10787|10810|10979|11034|11135|11151|11344|11346|22998|23122|23191|23406|23580|29108|2…	ACTN2|ADD1|ADD2|ADD3|BIN1|APOA1|ARF6|RHOA|RHOC|RHOG|BST2|CAPG|CAPZA1|CAPZA2|CAPZB|CD47|CDC42|CFL2|CRK|CTNNA2|CTTN|DMTN|FLNA|GMFB|GPM6B|GRB2|GSN|HCLS1|HRG|ITGB3|STMN1|LRP1|NF2|PAK1|PAK2|PFN1|PFN2|SERPINF2|TWF1|RAC1|RALA|RDX|RNH1|FSCN1|SPTA1|SPTAN1|SPTB|SPTBN1|SPTBN2|TJP1|TMOD1|VASP|WASF1|HIP1R|ROCK2|PPM1F|MTSS1|WDR1|ARPC5|ARPC3|ARPC2|ABI2|WASF2|CORO2B|BAIAP2|NCKAP1|WASF3|FERMT2|DSTN|CDC42EP1|CORO1…	-20.78374104	0	18	0	0	-37.26983775	6.945148969
1	-22.58785578	R-HSA-195721	M1	1	0	Reactome Gene Sets	6	Signaling by WNT		-22.58785578	3.147348475	12.07949963	30304	331	2618	90	3.437738732	0.35608635	160|161|163|387|805|815|1173|1175|1211|1212|1213|1457|1460|1487|1499|2775|2782|2783|2785|2788|2932|3021|5216|5515|5518|5525|5528|5530|5532|5534|5578|5579|5582|5682|5683|5684|5686|5687|5688|5689|5690|5691|5692|5693|5694|5696|5698|5699|5700|5701|5702|5705|5706|5707|5708|5709|5710|5711|5713|5714|5715|5717|5718|5719|5720|5721|5879|6500|6657|7314|7514|7534|8345|8348|8350|8359|8452|8607|8724|9491|9861|…	AP2A1|AP2A2|AP2B1|RHOA|CALM2|CAMK2A|AP2M1|AP2S1|CLTA|CLTB|CLTC|CSNK2A1|CSNK2B|CTBP1|CTNNB1|GNAO1|GNB1|GNB2|GNG3|GNG7|GSK3B|H3-3B|PFN1|PPP2CA|PPP2R1A|PPP2R5A|PPP2R5D|PPP3CA|PPP3CB|PPP3R1|PRKCA|PRKCB|PRKCG|PSMA1|PSMA2|PSMA3|PSMA5|PSMA6|PSMA7|PSMB1|PSMB2|PSMB3|PSMB4|PSMB5|PSMB6|PSMB8|PSMB9|PSMB10|PSMC1|PSMC2|PSMC3|PSMC5|PSMC6|PSMD1|PSMD2|PSMD3|PSMD4|PSMD5|PSMD7|PSMD8|PSMD9|PSMD11|PSMD12|PSMD13|PSME1…	-20.7718225	0	11	0	0	-47.79654118	9.212952714
1	-22.5316637	R-HSA-382556	M1	1	0	Reactome Gene Sets	6	ABC-family proteins mediated transport		-22.5316637	5.28190941	13.38575748	30304	103	2618	47	1.79526356	0.259504865	23|335|1965|1968|5682|5683|5684|5686|5687|5688|5689|5690|5691|5692|5693|5694|5696|5698|5699|5700|5701|5702|5705|5706|5707|5708|5709|5710|5711|5713|5714|5715|5717|5718|5719|5720|5721|5825|7314|7415|8894|9491|9861|10197|10213|11160|11194	ABCF1|APOA1|EIF2S1|EIF2S3|PSMA1|PSMA2|PSMA3|PSMA5|PSMA6|PSMA7|PSMB1|PSMB2|PSMB3|PSMB4|PSMB5|PSMB6|PSMB8|PSMB9|PSMB10|PSMC1|PSMC2|PSMC3|PSMC5|PSMC6|PSMD1|PSMD2|PSMD3|PSMD4|PSMD5|PSMD7|PSMD8|PSMD9|PSMD11|PSMD12|PSMD13|PSME1|PSME2|ABCD3|UBB|VCP|EIF2S2|PSMF1|PSMD6|PSME3|PSMD14|ERLIN2|ABCB8	-20.71723003	0	11	0	0	-47.79654118	9.212952714
1	-22.52833039	GO:0070201	M1	1	0	GO Biological Processes	19	regulation of establishment of protein localization	19_GO:0051179 localization	-22.52833039	2.622855884	11.63479384	30304	534	2618	121	4.621848739	0.410343438	18|347|348|382|572|908|952|975|983|1113|1374|2010|2029|2039|2040|2147|2243|2244|2266|2316|2664|2746|2767|2781|2931|2932|3033|3059|3123|3208|3301|3312|3320|3684|3689|3728|3843|3936|3996|4137|4218|4345|4628|4836|5106|5208|5211|5213|5478|5494|5530|5532|5566|5573|5579|5621|5715|5781|5901|5905|5910|6616|6653|6717|6804|6844|6950|7203|7260|7273|7295|7323|7332|7447|7514|7531|8724|9141|9520|9531|9647|9868…	ABAT|APOD|APOE|ARF6|BAD|CCT6A|CD38|CD81|CDK1|CHGA|CPT1A|EMD|ENSA|DMTN|STOM|F2|FGA|FGB|FGG|FLNA|GDI1|GLUD1|GNA11|GNAZ|GSK3A|GSK3B|HADH|HCLS1|HLA-DRB1|HPCA|DNAJA1|HSPA8|HSP90AA1|ITGAM|ITGB2|JUP|IPO5|LCP1|LLGL1|MAPT|RAB8A|CD200|MYH10|NMT1|PCK2|PFKFB2|PFKL|PFKM|PPIA|PPM1A|PPP3CA|PPP3CB|PRKACA|PRKAR1A|PRKCB|PRNP|PSMD9|PTPN11|RAN|RANGAP1|RAP1GDS1|SNAP25|SORL1|SRI|STX1A|VAMP2|TCP1|CCT3|EIPR1|TTN|TXN|UBE…	-20.71549047	0	32	0	0	-27.82961495	3.455297994
1	-22.43654763	R-HSA-69239	M1	1	0	Reactome Gene Sets	6	Synthesis of DNA		-22.43654763	4.878823656	13.1464667	30304	121	2618	51	1.948051948	0.270111801	2237|4171|4172|4173|4174|4175|4176|5111|5682|5683|5684|5686|5687|5688|5689|5690|5691|5692|5693|5694|5696|5698|5699|5700|5701|5702|5705|5706|5707|5708|5709|5710|5711|5713|5714|5715|5717|5718|5719|5720|5721|5985|6117|6118|6119|6500|7314|9491|9861|10197|10213	FEN1|MCM2|MCM3|MCM4|MCM5|MCM6|MCM7|PCNA|PSMA1|PSMA2|PSMA3|PSMA5|PSMA6|PSMA7|PSMB1|PSMB2|PSMB3|PSMB4|PSMB5|PSMB6|PSMB8|PSMB9|PSMB10|PSMC1|PSMC2|PSMC3|PSMC5|PSMC6|PSMD1|PSMD2|PSMD3|PSMD4|PSMD5|PSMD7|PSMD8|PSMD9|PSMD11|PSMD12|PSMD13|PSME1|PSME2|RFC5|RPA1|RPA2|RPA3|SKP1|UBB|PSMF1|PSMD6|PSME3|PSMD14	-20.62687775	0	11	0	0	-47.79654118	9.212952714
1	-22.43654763	R-HSA-8878166	M1	1	0	Reactome Gene Sets	6	Transcriptional regulation by RUNX2		-22.43654763	4.878823656	13.1464667	30304	121	2618	51	1.948051948	0.270111801	581|983|1019|1277|2932|3678|3958|5594|5595|5682|5683|5684|5686|5687|5688|5689|5690|5691|5692|5693|5694|5696|5698|5699|5700|5701|5702|5705|5706|5707|5708|5709|5710|5711|5713|5714|5715|5717|5718|5719|5720|5721|6500|6772|7314|9491|9861|10013|10197|10213|10432	BAX|CDK1|CDK4|COL1A1|GSK3B|ITGA5|LGALS3|MAPK1|MAPK3|PSMA1|PSMA2|PSMA3|PSMA5|PSMA6|PSMA7|PSMB1|PSMB2|PSMB3|PSMB4|PSMB5|PSMB6|PSMB8|PSMB9|PSMB10|PSMC1|PSMC2|PSMC3|PSMC5|PSMC6|PSMD1|PSMD2|PSMD3|PSMD4|PSMD5|PSMD7|PSMD8|PSMD9|PSMD11|PSMD12|PSMD13|PSME1|PSME2|SKP1|STAT1|UBB|PSMF1|PSMD6|HDAC6|PSME3|PSMD14|RBM14	-20.62687775	0	11	0	0	-47.79654118	9.212952714
1	-22.40733539	R-HSA-9754678	M1	1	0	Reactome Gene Sets	6	SARS-CoV-2 modulates host translation machinery		-22.40733539	7.489866535	14.26376439	30304	51	2618	33	1.260504202	0.218038297	3921|6187|6188|6189|6191|6192|6193|6194|6201|6202|6203|6204|6205|6206|6207|6208|6210|6217|6218|6222|6223|6224|6227|6228|6229|6231|6232|6234|6632|6633|6634|6635|6636	RPSA|RPS2|RPS3|RPS3A|RPS4X|RPS4Y1|RPS5|RPS6|RPS7|RPS8|RPS9|RPS10|RPS11|RPS12|RPS13|RPS14|RPS15A|RPS16|RPS17|RPS18|RPS19|RPS20|RPS21|RPS23|RPS24|RPS26|RPS27|RPS28|SNRPD1|SNRPD2|SNRPD3|SNRPE|SNRPF	-20.5992419	0	1	0	0	-100	9.809532442
1	-22.39821151	R-HSA-174154	M1	1	0	Reactome Gene Sets	6	APC/C:Cdc20 mediated degradation of Securin		-22.39821151	6.468521098	13.88224506	30304	68	2618	38	1.451489687	0.233747615	5682|5683|5684|5686|5687|5688|5689|5690|5691|5692|5693|5694|5696|5698|5699|5700|5701|5702|5705|5706|5707|5708|5709|5710|5711|5713|5714|5715|5717|5718|5719|5720|5721|7314|9491|9861|10197|10213	PSMA1|PSMA2|PSMA3|PSMA5|PSMA6|PSMA7|PSMB1|PSMB2|PSMB3|PSMB4|PSMB5|PSMB6|PSMB8|PSMB9|PSMB10|PSMC1|PSMC2|PSMC3|PSMC5|PSMC6|PSMD1|PSMD2|PSMD3|PSMD4|PSMD5|PSMD7|PSMD8|PSMD9|PSMD11|PSMD12|PSMD13|PSME1|PSME2|UBB|PSMF1|PSMD6|PSME3|PSMD14	-20.5916887	0	11	0	0	-47.79654118	9.212952714
1	-22.27342213	GO:0090066	M1	1	0	GO Biological Processes	19	regulation of anatomical structure size	19_GO:0065007 biological regulation	-22.27342213	2.655498135	11.59436328	30304	510	2618	117	4.469060351	0.403826964	59|88|118|119|120|183|274|348|361|382|387|477|490|822|829|830|832|875|952|1073|1173|1785|1982|2017|2039|2243|2244|2266|2335|2664|2729|2876|2885|2932|2934|3043|3059|3320|3827|3897|4099|4131|4133|4137|4478|4747|4869|4897|5048|5216|5217|5345|5499|5756|5802|5865|5868|5879|5910|5962|6640|6647|6648|6696|6708|6709|6710|6711|6712|6900|7111|7143|7408|7430|8301|8985|9026|9368|9475|9943|9948|10013|10092|100…	ACTA2|ACTN2|ADD1|ADD2|ADD3|AGT|BIN1|APOE|AQP4|ARF6|RHOA|ATP1A2|ATP2B1|CAPG|CAPZA1|CAPZA2|CAPZB|CBS|CD38|CFL2|AP2M1|DNM2|EIF4G2|CTTN|DMTN|FGA|FGB|FGG|FN1|GDI1|GCLC|GPX1|GRB2|GSK3B|GSN|HBB|HCLS1|HSP90AA1|KNG1|L1CAM|MAG|MAP1B|MAP2|MAPT|MSN|NEFL|NPM1|NRCAM|PAFAH1B1|PFN1|PFN2|SERPINF2|PPP1CA|TWF1|PTPRS|RAB3B|RAB5A|RAC1|RAP1GDS1|RDX|SNTA1|SOD1|SOD2|SPP1|SPTA1|SPTAN1|SPTB|SPTBN1|SPTBN2|CNTN2|TMOD1|TNR|V…	-20.46846435	0	18	0	0	-37.26983775	6.945148969
1	-22.22273712	R-HSA-176409	M1	1	0	Reactome Gene Sets	6	APC/C:Cdc20 mediated degradation of mitotic proteins		-22.22273712	6.092235937	13.66809956	30304	76	2618	40	1.527883881	0.239727021	983|5682|5683|5684|5686|5687|5688|5689|5690|5691|5692|5693|5694|5696|5698|5699|5700|5701|5702|5705|5706|5707|5708|5709|5710|5711|5713|5714|5715|5717|5718|5719|5720|5721|7314|9184|9491|9861|10197|10213	CDK1|PSMA1|PSMA2|PSMA3|PSMA5|PSMA6|PSMA7|PSMB1|PSMB2|PSMB3|PSMB4|PSMB5|PSMB6|PSMB8|PSMB9|PSMB10|PSMC1|PSMC2|PSMC3|PSMC5|PSMC6|PSMD1|PSMD2|PSMD3|PSMD4|PSMD5|PSMD7|PSMD8|PSMD9|PSMD11|PSMD12|PSMD13|PSME1|PSME2|UBB|BUB3|PSMF1|PSMD6|PSME3|PSMD14	-20.41933874	0	11	0	0	-47.79654118	9.212952714
1	-22.16231674	GO:0009142	M1	1	0	GO Biological Processes	19	nucleoside triphosphate biosynthetic process	19_GO:0008152 metabolic process	-22.16231674	5.097357041	13.17792612	30304	109	2618	48	1.833460657	0.262200018	132|203|226|498|506|509|513|515|522|523|539|1503|1841|3615|4508|4695|4698|4700|4702|4704|4705|4706|4710|4711|4715|4716|4719|4720|4722|4723|4724|4725|4726|4728|4729|4830|4832|6389|6390|10165|10476|10632|27109|30968|50808|51079|84833|374291	ADK|AK1|ALDOA|ATP5F1A|ATP5F1B|ATP5F1C|ATP5F1D|ATP5PB|ATP5PF|ATP6V1A|ATP5PO|CTPS1|DTYMK|IMPDH2|ATP6|NDUFA2|NDUFA5|NDUFA6|NDUFA8|NDUFA9|NDUFA10|NDUFAB1|NDUFB4|NDUFB5|NDUFB9|NDUFB10|NDUFS1|NDUFS2|NDUFS3|NDUFV1|NDUFS4|NDUFS5|NDUFS6|NDUFS8|NDUFV2|NME1|NME3|SDHA|SDHB|SLC25A13|ATP5PD|ATP5MG|DMAC2L|STOML2|AK3|NDUFA13|ATP5MK|NDUFS7	-20.36047219	0	4	0	0	-79.98585623	6.330213904
1	-22.16011499	GO:0043484	M1	1	0	GO Biological Processes	19	regulation of RNA splicing	19_GO:0008152 metabolic process	-22.16011499	4.028953822	12.56841046	30304	181	2618	63	2.406417112	0.299509956	708|1153|1655|2521|2926|3178|3181|3185|3187|3188|3189|3190|3191|3192|3312|4116|4691|4857|4858|4869|5935|5936|6207|6231|6426|6428|6431|6432|6434|6625|6651|6733|7072|7536|8087|8683|9444|9584|9588|9939|9967|9991|10250|10262|10521|10657|10658|10772|11338|22827|23450|23543|26528|27316|29896|58155|58517|79026|79084|92906|113146|135295|389677	C1QBP|CIRBP|DDX5|FUS|GRSF1|HNRNPA1|HNRNPA2B1|HNRNPF|HNRNPH1|HNRNPH2|HNRNPH3|HNRNPK|HNRNPL|HNRNPU|HSPA8|MAGOH|NCL|NOVA1|NOVA2|NPM1|RBM3|RBM4|RPS13|RPS26|SRSF1|SRSF3|SRSF6|SRSF7|TRA2B|SNRNP70|SON|SRPK2|TIA1|SF1|FXR1|SRSF9|QKI|RBM39|PRDX6|RBM8A|THRAP3|PTBP3|SRRM1|SF3B4|DDX17|KHDRBS1|CELF1|SRSF10|U2AF2|PUF60|SF3B3|RBFOX2|DAZAP1|RBMX|TRA2A|PTBP2|RBM25|AHNAK|WDR77|HNRNPLL|AHNAK2|SRSF12|RBM12B	-20.35981874	0	3	0	0	-94.1976371	5.084454852
1	-22.10942222	R-HSA-71406	M1	1	0	Reactome Gene Sets	6	Pyruvate metabolism and Citric Acid (TCA) cycle		-22.10942222	7.155608028	14.05058213	30304	55	2618	34	1.298701299	0.22127444	50|682|1431|1737|1738|1743|2271|2739|2954|3029|3418|3419|3420|3421|3939|3945|4191|4199|4200|4967|5160|5162|6389|6390|7416|8050|8801|8802|8803|10873|23530|54704|79944|81889	ACO2|BSG|CS|DLAT|DLD|DLST|FH|GLO1|GSTZ1|HAGH|IDH2|IDH3A|IDH3B|IDH3G|LDHA|LDHB|MDH2|ME1|ME2|OGDH|PDHA1|PDHB|SDHA|SDHB|VDAC1|PDHX|SUCLG2|SUCLG1|SUCLA2|ME3|NNT|PDP1|L2HGDH|FAHD1	-20.31066875	0	49	1	1	-22.10942222	11.57524828
1	-22.04322026	GO:0052548	M1	1	0	GO Biological Processes	19	regulation of endopeptidase activity	19_GO:0008152 metabolic process	-22.04322026	3.295730413	12.03755404	30304	288	2618	82	3.132161956	0.340429422	12|197|274|444|489|572|581|637|710|871|960|1378|1457|1469|1471|1654|1992|2043|2152|2597|2876|2934|3053|3146|3273|3329|3336|3827|3965|4057|4137|4155|4318|5062|5176|5265|5269|5271|5272|5345|5641|5684|5696|5698|5720|5721|6188|6279|6280|6317|6622|6653|6657|7057|7415|7448|8301|8996|9026|9131|9141|9475|9647|9994|10016|10049|10197|10399|10541|10542|10550|11315|23786|23787|26355|27429|29108|51024|51079|5…	SERPINA3|AHSG|BIN1|ASPH|ATP2A3|BAD|BAX|BID|SERPING1|SERPINH1|CD44|CR1|CSNK2A1|CST1|CST3|DDX3X|SERPINB1|EPHA4|F3|GAPDH|GPX1|GSN|SERPIND1|HMGB1|HRG|HSPD1|HSPE1|KNG1|LGALS9|LTF|MAPT|MBP|MMP9|PAK2|SERPINF1|SERPINA1|SERPINB6|SERPINB8|SERPINB9|SERPINF2|LGMN|PSMA3|PSMB8|PSMB9|PSME1|PSME2|RPS3|S100A8|S100A9|SERPINB3|SNCA|SORL1|SOX2|THBS1|VCP|VTN|PICALM|NOL3|HIP1R|AIFM1|PDCD5|ROCK2|PPM1F|CASP8AP2|PDCD6|DN…	-20.24600413	0	28	0	0	-29.18905673	3.915157507
1	-22.00072237	R-HSA-5621481	M1	1	0	Reactome Gene Sets	6	C-type lectin receptors (CLRs)		-22.00072237	4.483370813	12.7941471	30304	142	2618	55	2.100840336	0.280285857	805|4893|5058|5062|5530|5532|5534|5566|5567|5682|5683|5684|5686|5687|5688|5689|5690|5691|5692|5693|5694|5696|5698|5699|5700|5701|5702|5705|5706|5707|5708|5709|5710|5711|5713|5714|5715|5717|5718|5719|5720|5721|5970|6500|7314|7334|9039|9040|9491|9861|10197|10213|10768|29108|30835	CALM2|NRAS|PAK1|PAK2|PPP3CA|PPP3CB|PPP3R1|PRKACA|PRKACB|PSMA1|PSMA2|PSMA3|PSMA5|PSMA6|PSMA7|PSMB1|PSMB2|PSMB3|PSMB4|PSMB5|PSMB6|PSMB8|PSMB9|PSMB10|PSMC1|PSMC2|PSMC3|PSMC5|PSMC6|PSMD1|PSMD2|PSMD3|PSMD4|PSMD5|PSMD7|PSMD8|PSMD9|PSMD11|PSMD12|PSMD13|PSME1|PSME2|RELA|SKP1|UBB|UBE2N|UBA3|UBE2M|PSMF1|PSMD6|PSME3|PSMD14|AHCYL1|PYCARD|CD209	-20.20503814	0	11	0	0	-47.79654118	9.212952714
1	-21.95625678	GO:0016032	M1	1	0	GO Biological Processes	19	viral process	19_GO:0016032 viral process	-21.95625678	3.500579117	12.15901449	30304	248	2618	75	2.864782277	0.326023833	348|598|682|821|950|975|983|1104|1378|1487|1508|1642|1656|1660|1949|1956|2931|2932|3054|3276|3304|3326|3383|3609|3678|3685|3688|3690|3838|3839|3916|3921|4340|4360|4684|4774|4864|5091|5093|5245|5359|5478|5861|5901|6317|6520|6741|6993|7037|7415|7706|7812|7841|7879|7913|8562|8661|8662|8664|8665|8666|9218|10015|10542|10605|28985|30835|51386|55207|79643|79720|81876|90861|91782|128866	APOE|BCL2L1|BSG|CANX|SCARB2|CD81|CDK1|RCC1|CR1|CTBP1|CTSB|DDB1|DDX6|DHX9|EFNB3|EGFR|GSK3A|GSK3B|HCFC1|PRMT1|HSPA1B|HSP90AB1|ICAM1|ILF3|ITGA5|ITGAV|ITGB1|ITGB3|KPNA2|KPNA3|LAMP1|RPSA|MOG|MRC1|NCAM1|NFIA|NPC1|PC|PCBP1|PHB1|PLSCR1|PPIA|RAB1A|RAN|SERPINB3|SLC3A2|SSB|DYNLT1|TFRC|VCP|TRIM25|CSDE1|MOGS|RAB7A|DEK|DENR|EIF3A|EIF3B|EIF3D|EIF3F|EIF3G|VAPA|PDCD6IP|LAMTOR5|PAIP1|MCTS1|CD209|EIF3L|ARL8B|CHMP6|…	-20.16209906	0	50	1	1	-21.95625678	3.511592175
1	-21.95141795	R-HSA-69481	M1	1	0	Reactome Gene Sets	6	G2/M Checkpoints		-21.95141795	4.158771838	12.58705154	30304	167	2618	60	2.291825821	0.292463338	983|4171|4172|4173|4174|4175|4176|5682|5683|5684|5686|5687|5688|5689|5690|5691|5692|5693|5694|5696|5698|5699|5700|5701|5702|5705|5706|5707|5708|5709|5710|5711|5713|5714|5715|5717|5718|5719|5720|5721|5985|6117|6118|6119|7314|7334|7336|7529|7531|7532|7533|7534|8345|8348|8359|9491|9861|10197|10213|10971	CDK1|MCM2|MCM3|MCM4|MCM5|MCM6|MCM7|PSMA1|PSMA2|PSMA3|PSMA5|PSMA6|PSMA7|PSMB1|PSMB2|PSMB3|PSMB4|PSMB5|PSMB6|PSMB8|PSMB9|PSMB10|PSMC1|PSMC2|PSMC3|PSMC5|PSMC6|PSMD1|PSMD2|PSMD3|PSMD4|PSMD5|PSMD7|PSMD8|PSMD9|PSMD11|PSMD12|PSMD13|PSME1|PSME2|RFC5|RPA1|RPA2|RPA3|UBB|UBE2N|UBE2V2|YWHAB|YWHAE|YWHAG|YWHAH|YWHAZ|H2BC9|H2BC17|H4C1|PSMF1|PSMD6|PSME3|PSMD14|YWHAQ	-20.15878141	0	11	0	0	-47.79654118	9.212952714
1	-21.94428569	GO:1902904	M1	1	0	GO Biological Processes	19	negative regulation of supramolecular fiber organization	19_GO:0048519 negative regulation of biological process	-21.94428569	4.215676843	12.61947825	30304	162	2618	59	2.253628724	0.290072585	118|119|120|348|822|829|830|832|1191|1410|1496|2039|2288|2764|2934|3312|3925|4131|4133|5062|5202|5203|5204|5216|5217|5756|5962|6622|6708|6709|6710|6711|6712|6904|7082|7111|7411|8874|9026|10013|10163|10297|10382|10391|10471|11117|11151|11344|22919|23122|29767|50810|51474|51571|57175|79929|85358|85477|150356	ADD1|ADD2|ADD3|APOE|CAPG|CAPZA1|CAPZA2|CAPZB|CLU|CRYAB|CTNNA2|DMTN|FKBP4|GMFB|GSN|HSPA8|STMN1|MAP1B|MAP2|PAK2|PFDN2|PFDN4|PFDN5|PFN1|PFN2|TWF1|RDX|SNCA|SPTA1|SPTAN1|SPTB|SPTBN1|SPTBN2|TBCD|TJP1|TMOD1|VBP1|ARHGEF7|HIP1R|HDAC6|WASF2|APC2|TUBB4A|CORO2B|PFDN6|EMILIN1|CORO1A|TWF2|MAPRE1|CLASP2|TMOD2|HDGFL3|LIMA1|CYRIB|CORO1B|MAP6D1|SHANK3|SCIN|CHADL	-20.15316501	0	18	0	0	-37.26983775	6.945148969
1	-21.94209205	R-HSA-176814	M1	1	0	Reactome Gene Sets	6	Activation of APC/C and APC/C:Cdc20 mediated degradation of mitotic proteins		-21.94209205	6.01311599	13.54419256	30304	77	2618	40	1.527883881	0.239727021	983|5682|5683|5684|5686|5687|5688|5689|5690|5691|5692|5693|5694|5696|5698|5699|5700|5701|5702|5705|5706|5707|5708|5709|5710|5711|5713|5714|5715|5717|5718|5719|5720|5721|7314|9184|9491|9861|10197|10213	CDK1|PSMA1|PSMA2|PSMA3|PSMA5|PSMA6|PSMA7|PSMB1|PSMB2|PSMB3|PSMB4|PSMB5|PSMB6|PSMB8|PSMB9|PSMB10|PSMC1|PSMC2|PSMC3|PSMC5|PSMC6|PSMD1|PSMD2|PSMD3|PSMD4|PSMD5|PSMD7|PSMD8|PSMD9|PSMD11|PSMD12|PSMD13|PSME1|PSME2|UBB|BUB3|PSMF1|PSMD6|PSME3|PSMD14	-20.15248197	0	11	0	0	-47.79654118	9.212952714
1	-21.90951792	R-HSA-176408	M1	1	0	Reactome Gene Sets	6	Regulation of APC/C activators between G1/S and early anaphase		-21.90951792	5.85907629	13.46557702	30304	81	2618	41	1.566080978	0.242658034	983|5682|5683|5684|5686|5687|5688|5689|5690|5691|5692|5693|5694|5696|5698|5699|5700|5701|5702|5705|5706|5707|5708|5709|5710|5711|5713|5714|5715|5717|5718|5719|5720|5721|6500|7314|9184|9491|9861|10197|10213	CDK1|PSMA1|PSMA2|PSMA3|PSMA5|PSMA6|PSMA7|PSMB1|PSMB2|PSMB3|PSMB4|PSMB5|PSMB6|PSMB8|PSMB9|PSMB10|PSMC1|PSMC2|PSMC3|PSMC5|PSMC6|PSMD1|PSMD2|PSMD3|PSMD4|PSMD5|PSMD7|PSMD8|PSMD9|PSMD11|PSMD12|PSMD13|PSME1|PSME2|SKP1|UBB|BUB3|PSMF1|PSMD6|PSME3|PSMD14	-20.12141319	0	11	0	0	-47.79654118	9.212952714
1	-21.81293449	GO:0042176	M1	1	0	GO Biological Processes	19	regulation of protein catabolic process	19_GO:0008152 metabolic process	-21.81293449	2.989212468	11.74095689	30304	364	2618	94	3.59052712	0.363625339	210|302|348|722|975|1191|1457|1471|1642|1728|1917|1956|2272|2316|2629|2670|2729|2768|2876|2931|2932|3093|3300|3304|3320|3326|4035|4130|4478|4905|5245|5300|5476|5566|5582|5700|5701|5702|5705|5706|5707|5708|5709|5720|5721|5886|5887|5962|5970|6135|6449|6622|6625|6653|6923|7314|7415|7430|7514|7874|7879|7917|8078|8450|8724|9097|9146|9491|9554|9730|10197|10213|10297|10399|10533|11315|11345|22933|23450|…	ALAD|ANXA2|APOE|C4BPA|CD81|CLU|CSNK2A1|CST3|DDB1|NQO1|EEF1A2|EGFR|FHIT|FLNA|GBA1|GFAP|GCLC|GNA12|GPX1|GSK3A|GSK3B|UBE2K|DNAJB2|HSPA1B|HSP90AA1|HSP90AB1|LRP1|MAP1A|MSN|NSF|PHB1|PIN1|CTSA|PRKACA|PRKCG|PSMC1|PSMC2|PSMC3|PSMC5|PSMC6|PSMD1|PSMD2|PSMD3|PSME1|PSME2|RAD23A|RAD23B|RDX|RELA|RPL11|SGTA|SNCA|SNRNP70|SORL1|ELOB|UBB|VCP|EZR|XPO1|USP7|RAB7A|BAG6|USP5|CUL4B|SNX3|USP14|HGS|PSMF1|SEC22B|DCAF1|PSME…	-20.02632991	0	51	1	1	-21.81293449	3.744933267
1	-21.80150518	R-HSA-5689603	M1	1	0	Reactome Gene Sets	6	UCH proteinases		-21.80150518	5.220210009	13.12846118	30304	102	2618	46	1.757066463	0.256779255	60|86|3054|4738|5682|5683|5684|5686|5687|5688|5689|5690|5691|5692|5693|5694|5696|5698|5699|5700|5701|5702|5705|5706|5707|5708|5709|5710|5711|5713|5714|5715|5717|5718|5719|5720|5721|7314|7345|7347|8607|9491|9861|10197|10213|317772	ACTB|ACTL6A|HCFC1|NEDD8|PSMA1|PSMA2|PSMA3|PSMA5|PSMA6|PSMA7|PSMB1|PSMB2|PSMB3|PSMB4|PSMB5|PSMB6|PSMB8|PSMB9|PSMB10|PSMC1|PSMC2|PSMC3|PSMC5|PSMC6|PSMD1|PSMD2|PSMD3|PSMD4|PSMD5|PSMD7|PSMD8|PSMD9|PSMD11|PSMD12|PSMD13|PSME1|PSME2|UBB|UCHL1|UCHL3|RUVBL1|PSMF1|PSMD6|PSME3|PSMD14|H2AC21	-20.01639559	0	11	0	0	-47.79654118	9.212952714
1	-21.78306417	GO:0050684	M1	1	0	GO Biological Processes	19	regulation of mRNA processing	19_GO:0008152 metabolic process	-21.78306417	4.665991555	12.83099107	30304	129	2618	52	1.986249045	0.27269397	708|1153|1655|1660|3178|3181|3190|3191|3192|3312|4116|4691|4857|4858|4869|5935|5936|6294|6428|6431|6432|6434|6625|6651|6733|7072|7536|8087|8683|9444|9584|9588|9939|9967|10250|10262|10521|10657|10658|10768|10772|11338|22827|22916|23543|26528|27316|29896|58517|79084|135295|728642	C1QBP|CIRBP|DDX5|DHX9|HNRNPA1|HNRNPA2B1|HNRNPK|HNRNPL|HNRNPU|HSPA8|MAGOH|NCL|NOVA1|NOVA2|NPM1|RBM3|RBM4|SAFB|SRSF3|SRSF6|SRSF7|TRA2B|SNRNP70|SON|SRPK2|TIA1|SF1|FXR1|SRSF9|QKI|RBM39|PRDX6|RBM8A|THRAP3|SRRM1|SF3B4|DDX17|KHDRBS1|CELF1|AHCYL1|SRSF10|U2AF2|PUF60|NCBP2|RBFOX2|DAZAP1|RBMX|TRA2A|RBM25|WDR77|SRSF12|CDK11A	-19.99944445	0	3	0	0	-94.1976371	5.084454852
1	-21.742743	GO:0016052	M1	1	0	GO Biological Processes	19	carbohydrate catabolic process	19_GO:0008152 metabolic process	-21.742743	5.00551277	13.00061817	30304	111	2618	48	1.833460657	0.262200018	178|226|229|230|572|1118|2023|2026|2548|2584|2597|2760|2820|2821|3073|3074|3098|3099|3101|3939|4125|4668|4967|5208|5211|5213|5214|5223|5224|5226|5230|5236|5315|5834|5836|5837|6652|7167|11164|23710|26007|51071|55276|55526|55753|57103|129807|441531	AGL|ALDOA|ALDOB|ALDOC|BAD|CHIT1|ENO1|ENO2|GAA|GALK1|GAPDH|GM2A|GPD2|GPI|HEXA|HEXB|HK1|HK2|HK3|LDHA|MAN2B1|NAGA|OGDH|PFKFB2|PFKL|PFKM|PFKP|PGAM1|PGAM2|PGD|PGK1|PGM1|PKM|PYGB|PYGL|PYGM|SORD|TPI1|NUDT5|GABARAPL1|TKFC|DERA|PGM2|DHTKD1|OGDHL|TIGAR|NEU4|PGAM4	-19.96185413	0	26	0	0	-29.9766386	8.359901536
1	-21.74250938	R-HSA-202424	M1	1	0	Reactome Gene Sets	6	Downstream TCR signaling		-21.74250938	5.315165027	13.15713603	30304	98	2618	45	1.718869366	0.254022208	3113|3119|3122|3123|5682|5683|5684|5686|5687|5688|5689|5690|5691|5692|5693|5694|5696|5698|5699|5700|5701|5702|5705|5706|5707|5708|5709|5710|5711|5713|5714|5715|5717|5718|5719|5720|5721|5970|6500|7314|7334|9491|9861|10197|10213	HLA-DPA1|HLA-DQB1|HLA-DRA|HLA-DRB1|PSMA1|PSMA2|PSMA3|PSMA5|PSMA6|PSMA7|PSMB1|PSMB2|PSMB3|PSMB4|PSMB5|PSMB6|PSMB8|PSMB9|PSMB10|PSMC1|PSMC2|PSMC3|PSMC5|PSMC6|PSMD1|PSMD2|PSMD3|PSMD4|PSMD5|PSMD7|PSMD8|PSMD9|PSMD11|PSMD12|PSMD13|PSME1|PSME2|RELA|SKP1|UBB|UBE2N|PSMF1|PSMD6|PSME3|PSMD14	-19.96185413	0	11	0	0	-47.79654118	9.212952714
1	-21.69574218	GO:0042773	M1	1	0	GO Biological Processes	19	ATP synthesis coupled electron transport	19_GO:0008152 metabolic process	-21.69574218	5.418201323	13.19263638	30304	94	2618	44	1.680672269	0.251232689	637|1327|1329|1340|1347|1537|1716|1738|4513|4519|4695|4698|4700|4702|4704|4705|4706|4710|4711|4715|4716|4719|4720|4722|4723|4724|4725|4726|4728|4729|6389|6390|6622|7381|7384|7385|7386|7388|9167|9377|27089|54205|374291|388753	BID|COX4I1|COX5B|COX6B1|COX7A2|CYC1|DGUOK|DLD|COX2|CYTB|NDUFA2|NDUFA5|NDUFA6|NDUFA8|NDUFA9|NDUFA10|NDUFAB1|NDUFB4|NDUFB5|NDUFB9|NDUFB10|NDUFS1|NDUFS2|NDUFS3|NDUFV1|NDUFS4|NDUFS5|NDUFS6|NDUFS8|NDUFV2|SDHA|SDHB|SNCA|UQCRB|UQCRC1|UQCRC2|UQCRFS1|UQCRH|COX7A2L|COX5A|UQCRQ|CYCS|NDUFS7|COA6	-19.91803131	0	4	0	0	-79.98585623	6.330213904
1	-21.69574218	GO:0042775	M1	1	0	GO Biological Processes	19	mitochondrial ATP synthesis coupled electron transport	19_GO:0008152 metabolic process	-21.69574218	5.418201323	13.19263638	30304	94	2618	44	1.680672269	0.251232689	637|1327|1329|1340|1347|1537|1716|1738|4513|4519|4695|4698|4700|4702|4704|4705|4706|4710|4711|4715|4716|4719|4720|4722|4723|4724|4725|4726|4728|4729|6389|6390|6622|7381|7384|7385|7386|7388|9167|9377|27089|54205|374291|388753	BID|COX4I1|COX5B|COX6B1|COX7A2|CYC1|DGUOK|DLD|COX2|CYTB|NDUFA2|NDUFA5|NDUFA6|NDUFA8|NDUFA9|NDUFA10|NDUFAB1|NDUFB4|NDUFB5|NDUFB9|NDUFB10|NDUFS1|NDUFS2|NDUFS3|NDUFV1|NDUFS4|NDUFS5|NDUFS6|NDUFS8|NDUFV2|SDHA|SDHB|SNCA|UQCRB|UQCRC1|UQCRC2|UQCRFS1|UQCRH|COX7A2L|COX5A|UQCRQ|CYCS|NDUFS7|COA6	-19.91803131	0	4	0	0	-79.98585623	6.330213904
1	-21.65785698	GO:0048024	M1	1	0	GO Biological Processes	19	regulation of mRNA splicing, via spliceosome	19_GO:0008152 metabolic process	-21.65785698	5.084454852	13.01492339	30304	107	2618	47	1.79526356	0.259504865	708|1153|1655|3178|3181|3190|3191|3192|3312|4116|4691|4857|4858|4869|5935|5936|6428|6431|6432|6434|6625|6651|6733|7072|7536|8087|8683|9444|9584|9588|9939|9967|10250|10262|10521|10657|10658|10772|11338|22827|23543|26528|27316|29896|58517|79084|135295	C1QBP|CIRBP|DDX5|HNRNPA1|HNRNPA2B1|HNRNPK|HNRNPL|HNRNPU|HSPA8|MAGOH|NCL|NOVA1|NOVA2|NPM1|RBM3|RBM4|SRSF3|SRSF6|SRSF7|TRA2B|SNRNP70|SON|SRPK2|TIA1|SF1|FXR1|SRSF9|QKI|RBM39|PRDX6|RBM8A|THRAP3|SRRM1|SF3B4|DDX17|KHDRBS1|CELF1|SRSF10|U2AF2|PUF60|RBFOX2|DAZAP1|RBMX|TRA2A|RBM25|WDR77|SRSF12	-19.88161085	0	3	0	0	-94.1976371	5.084454852
1	-21.64614089	R-HSA-2871837	M1	1	0	Reactome Gene Sets	6	FCERI mediated NF-kB activation		-21.64614089	5.787624141	13.34943547	30304	82	2618	41	1.566080978	0.242658034	5682|5683|5684|5686|5687|5688|5689|5690|5691|5692|5693|5694|5696|5698|5699|5700|5701|5702|5705|5706|5707|5708|5709|5710|5711|5713|5714|5715|5717|5718|5719|5720|5721|5970|6500|7314|7334|9491|9861|10197|10213	PSMA1|PSMA2|PSMA3|PSMA5|PSMA6|PSMA7|PSMB1|PSMB2|PSMB3|PSMB4|PSMB5|PSMB6|PSMB8|PSMB9|PSMB10|PSMC1|PSMC2|PSMC3|PSMC5|PSMC6|PSMD1|PSMD2|PSMD3|PSMD4|PSMD5|PSMD7|PSMD8|PSMD9|PSMD11|PSMD12|PSMD13|PSME1|PSME2|RELA|SKP1|UBB|UBE2N|PSMF1|PSMD6|PSME3|PSMD14	-19.87135458	0	11	0	0	-47.79654118	9.212952714
1	-21.63654921	R-HSA-5358351	M1	1	0	Reactome Gene Sets	6	Signaling by Hedgehog		-21.63654921	4.350428884	12.60698972	30304	149	2618	56	2.139037433	0.282767253	408|2778|2932|5034|5566|5567|5573|5576|5577|5682|5683|5684|5686|5687|5688|5689|5690|5691|5692|5693|5694|5696|5698|5699|5700|5701|5702|5705|5706|5707|5708|5709|5710|5711|5713|5714|5715|5717|5718|5719|5720|5721|6500|7280|7314|7415|7846|8452|9491|9861|10197|10213|10382|10383|84617|347733	ARRB1|GNAS|GSK3B|P4HB|PRKACA|PRKACB|PRKAR1A|PRKAR2A|PRKAR2B|PSMA1|PSMA2|PSMA3|PSMA5|PSMA6|PSMA7|PSMB1|PSMB2|PSMB3|PSMB4|PSMB5|PSMB6|PSMB8|PSMB9|PSMB10|PSMC1|PSMC2|PSMC3|PSMC5|PSMC6|PSMD1|PSMD2|PSMD3|PSMD4|PSMD5|PSMD7|PSMD8|PSMD9|PSMD11|PSMD12|PSMD13|PSME1|PSME2|SKP1|TUBB2A|UBB|VCP|TUBA1A|CUL3|PSMF1|PSMD6|PSME3|PSMD14|TUBB4A|TUBB4B|TUBB6|TUBB2B	-19.86321782	0	11	0	0	-47.79654118	9.212952714
1	-21.58042931	R-HSA-948021	M1	1	0	Reactome Gene Sets	6	Transport to the Golgi and subsequent modification		-21.58042931	3.941841307	12.34190952	30304	185	2618	63	2.406417112	0.299509956	286|287|372|377|378|381|829|830|832|966|1075|1314|1315|1522|1639|1778|1781|1783|4905|5265|5861|6396|6708|6709|6710|6711|6712|7280|7846|8615|8655|8774|8775|9276|9554|9632|10121|10342|10382|10383|10484|10540|10652|10960|10972|11258|11316|22820|23256|27095|51128|51143|51164|51807|54732|55860|63908|81876|84617|140735|347688|347733|100302736	ANK1|ANK2|ARCN1|ARF3|ARF4|ARF5|CAPZA1|CAPZA2|CAPZB|CD59|CTSC|COPA|COPB1|CTSZ|DCTN1|DYNC1H1|DYNC1I2|DYNC1LI2|NSF|SERPINA1|RAB1A|SEC13|SPTA1|SPTAN1|SPTB|SPTBN1|SPTBN2|TUBB2A|TUBA1A|USO1|DYNLL1|NAPG|NAPA|COPB2|SEC22B|SEC24C|ACTR1A|TFG|TUBB4A|TUBB4B|SEC23A|DCTN2|YKT6|LMAN2|TMED10|DCTN3|COPE|COPG1|SCFD1|TRAPPC3|SAR1B|DYNC1LI1|DCTN4|TUBA8|TMED9|ACTR10|NAPB|RAB1B|TUBB6|DYNLL2|TUBB8|TUBB2B|TMED7-TICAM2	-19.80854799	0	27	0	0	-29.58555562	7.576526148
1	-21.45409051	GO:0031329	M1	1	0	GO Biological Processes	19	regulation of cellular catabolic process	19_GO:0008152 metabolic process	-21.45409051	2.324668976	11.07795826	30304	722	2618	145	5.538579068	0.447035071	291|292|302|328|337|344|345|348|351|373|493|523|526|528|529|534|535|572|581|823|826|836|1153|1374|1634|1660|1676|1917|1981|1982|1994|2017|2521|2597|2629|2670|2773|2819|2926|2931|2932|3146|3162|3182|3183|3184|3192|3240|3315|3417|4076|4116|4137|4218|4864|4869|4904|5049|5305|5317|5476|5566|5578|5595|5660|5899|5976|6009|6622|6625|6653|7345|7416|7431|7812|8087|8140|8396|8531|8570|8671|8723|8878|9104|9…	SLC25A4|SLC25A5|ANXA2|APEX1|APOA4|APOC2|APOC3|APOE|APP|TRIM23|ATP2B4|ATP6V1A|ATP6V1B2|ATP6V1C1|ATP6V1E1|ATP6V1G2|ATP6V0A1|BAD|BAX|CAPN1|CAPNS1|CASP3|CIRBP|CPT1A|DCN|DHX9|DFFA|EEF1A2|EIF4G1|EIF4G2|ELAVL1|CTTN|FUS|GAPDH|GBA1|GFAP|GNAI3|GPD1|GRSF1|GSK3A|GSK3B|HMGB1|HMOX1|HNRNPAB|HNRNPC|HNRNPD|HNRNPU|HP|HSPB1|IDH1|CAPRIN1|MAGOH|MAPT|RAB8A|NPC1|NPM1|YBX1|PAFAH1B2|PIP4K2A|PKP1|CTSA|PRKACA|PRKCA|MAPK3|P…	-19.68365443	0	52	1	1	-21.45409051	3.78561579
1	-21.38796392	R-HSA-69202	M1	1	0	Reactome Gene Sets	6	Cyclin E associated events during G1/S transition		-21.38796392	5.717893729	13.235194	30304	83	2618	41	1.566080978	0.242658034	1019|5682|5683|5684|5686|5687|5688|5689|5690|5691|5692|5693|5694|5696|5698|5699|5700|5701|5702|5705|5706|5707|5708|5709|5710|5711|5713|5714|5715|5717|5718|5719|5720|5721|5928|6500|7314|9491|9861|10197|10213	CDK4|PSMA1|PSMA2|PSMA3|PSMA5|PSMA6|PSMA7|PSMB1|PSMB2|PSMB3|PSMB4|PSMB5|PSMB6|PSMB8|PSMB9|PSMB10|PSMC1|PSMC2|PSMC3|PSMC5|PSMC6|PSMD1|PSMD2|PSMD3|PSMD4|PSMD5|PSMD7|PSMD8|PSMD9|PSMD11|PSMD12|PSMD13|PSME1|PSME2|RBBP4|SKP1|UBB|PSMF1|PSMD6|PSME3|PSMD14	-19.61896829	0	11	0	0	-47.79654118	9.212952714
1	-21.33205216	GO:0006099	M1	1	0	GO Biological Processes	19	tricarboxylic acid cycle	19_GO:0008152 metabolic process	-21.33205216	9.119892585	14.35130508	30304	33	2618	26	0.993124523	0.193798187	47|48|50|1431|1737|1743|2271|3417|3418|3419|3420|3421|4190|4191|4967|5160|5162|6389|6390|8801|8802|8803|23530|55526|55753|92259	ACLY|ACO1|ACO2|CS|DLAT|DLST|FH|IDH1|IDH2|IDH3A|IDH3B|IDH3G|MDH1|MDH2|OGDH|PDHA1|PDHB|SDHA|SDHB|SUCLG2|SUCLG1|SUCLA2|NNT|DHTKD1|OGDHL|MRPS36	-19.56449221	0	49	0	0	-22.10942222	11.57524828
1	-21.24199895	GO:0097237	M1	1	0	GO Biological Processes	19	cellular response to toxic substance	19_GO:0050896 response to stimulus	-21.24199895	4.806670896	12.74034177	30304	118	2618	49	1.871657754	0.264865644	128|213|216|337|348|847|1728|2098|2876|2879|2936|2944|2946|2947|2950|2954|3039|3043|3045|3050|3240|4257|4259|4353|5052|6280|6647|6648|7001|7295|7296|7837|9403|9446|9588|9973|10314|10327|10549|10587|10935|11315|23530|25824|51109|64757|84293|84817|373156	ADH5|ALB|ALDH1A1|APOA4|APOE|CAT|NQO1|ESD|GPX1|GPX4|GSR|GSTM1|GSTM2|GSTM3|GSTP1|GSTZ1|HBA1|HBB|HBD|HBZ|HP|MGST1|MGST3|MPO|PRDX1|S100A9|SOD1|SOD2|PRDX2|TXN|TXNRD1|PXDN|SELENOF|GSTO1|PRDX6|CCS|LANCL1|AKR1A1|PRDX4|TXNRD2|PRDX3|PARK7|NNT|PRDX5|RDH11|MTARC1|PRXL2A|TXNDC17|GSTK1	-19.47586996	0	43	0	0	-23.10061568	7.123229711
1	-21.23467663	GO:0009145	M1	1	0	GO Biological Processes	19	purine nucleoside triphosphate biosynthetic process	19_GO:0008152 metabolic process	-21.23467663	5.305322129	12.99205374	30304	96	2618	44	1.680672269	0.251232689	132|226|498|506|509|513|515|522|523|539|3615|4508|4695|4698|4700|4702|4704|4705|4706|4710|4711|4715|4716|4719|4720|4722|4723|4724|4725|4726|4728|4729|4830|4832|6389|6390|10165|10476|10632|27109|30968|51079|84833|374291	ADK|ALDOA|ATP5F1A|ATP5F1B|ATP5F1C|ATP5F1D|ATP5PB|ATP5PF|ATP6V1A|ATP5PO|IMPDH2|ATP6|NDUFA2|NDUFA5|NDUFA6|NDUFA8|NDUFA9|NDUFA10|NDUFAB1|NDUFB4|NDUFB5|NDUFB9|NDUFB10|NDUFS1|NDUFS2|NDUFS3|NDUFV1|NDUFS4|NDUFS5|NDUFS6|NDUFS8|NDUFV2|NME1|NME3|SDHA|SDHB|SLC25A13|ATP5PD|ATP5MG|DMAC2L|STOML2|NDUFA13|ATP5MK|NDUFS7	-19.4699739	0	4	0	0	-79.98585623	6.330213904
1	-21.18697559	GO:0009611	M1	1	0	GO Biological Processes	19	response to wounding	19_GO:0050896 response to stimulus	-21.18697559	2.791194621	11.40808959	30304	423	2618	102	3.896103896	0.378182075	60|308|309|337|347|350|387|389|462|581|710|836|928|954|960|966|983|1192|1281|1465|1495|1511|1609|1809|1832|2147|2152|2162|2192|2243|2244|2266|2316|2335|2596|2768|2776|2778|2876|2923|3043|3053|3162|3273|3315|3371|3678|3688|3690|3705|3827|3853|3913|4099|4131|4162|4627|4747|4774|4781|5058|5196|5265|5339|5340|5359|5478|5530|5547|5864|5879|5905|5912|6416|6507|6521|6647|6648|6657|6812|7094|7143|7414|74…	ACTB|ANXA5|ANXA6|APOA4|APOD|APOH|RHOA|RHOC|SERPINC1|BAX|SERPING1|CASP3|CD9|ENTPD2|CD44|CD59|CDK1|CLIC1|COL3A1|CSRP1|CTNNA1|CTSG|DGKQ|DPYSL3|DSP|F2|F3|F13A1|FBLN1|FGA|FGB|FGG|FLNA|FN1|GAP43|GNA12|GNAQ|GNAS|GPX1|PDIA3|HBB|SERPIND1|HMOX1|HRG|HSPB1|TNC|ITGA5|ITGB1|ITGB3|ITPK1|KNG1|KRT6A|LAMB2|MAG|MAP1B|MCAM|MYH9|NEFL|NFIA|NFIB|PAK1|PF4|SERPINA1|PLEC|PLG|PLSCR1|PPIA|PPP3CA|PRCP|RAB3A|RAC1|RANGAP1|RAP2…	-19.42369444	0	53	1	1	-21.18697559	5.535988308
1	-21.11128913	GO:0010038	M1	1	0	GO Biological Processes	19	response to metal ion	19_GO:0050896 response to stimulus	-21.11128913	2.966358891	11.52511794	30304	359	2618	92	3.514132926	0.359878684	18|48|118|142|210|311|513|567|682|805|811|817|825|836|847|929|983|1536|1728|1740|1742|1841|1956|1965|2039|2203|2243|2244|2266|2539|2664|2729|2821|2931|2937|3162|3184|3208|4048|4129|4137|4204|4318|4864|4884|5111|5176|5224|5359|5499|5515|5530|5536|5594|5595|5621|5641|6279|6622|6648|6857|7018|7037|7057|7184|7273|7846|8437|8604|8644|8826|8895|8904|9361|9362|10016|10105|10165|10243|10397|10768|11315|2…	ABAT|ACO1|ADD1|PARP1|ALAD|ANXA11|ATP5F1D|B2M|BSG|CALM2|CALR|CAMK2D|CAPN3|CASP3|CAT|CD14|CDK1|CYBB|NQO1|DLG2|DLG4|DTYMK|EGFR|EIF2S1|DMTN|FBP1|FGA|FGB|FGG|G6PD|GDI1|GCLC|GPI|GSK3A|GSS|HMOX1|HNRNPD|HPCA|LTA4H|MAOB|MAPT|MECP2|MMP9|NPC1|NPTX1|PCNA|SERPINF1|PGAM2|PLSCR1|PPP1CA|PPP2CA|PPP3CA|PPP5C|MAPK1|MAPK3|PRNP|LGMN|S100A8|SNCA|SOD2|SYT1|TF|TFRC|THBS1|HSP90B1|TTN|TUBA1A|RASAL1|SLC25A12|AKR1C3|IQGAP1|…	-19.34942493	0	25	0	0	-30.02788246	2.966358891
1	-21.09483598	GO:0030100	M1	1	0	GO Biological Processes	19	regulation of endocytosis	19_GO:0051179 localization	-21.09483598	3.221976326	11.71193746	30304	291	2618	81	3.093964859	0.338413968	60|160|197|274|302|335|336|344|345|348|382|408|566|567|613|718|721|811|929|961|998|1012|1173|1175|1191|1609|1742|3146|3190|3208|3685|3690|3958|4035|4043|5359|5530|5532|5534|5538|5582|5657|5806|5869|5879|5898|6457|6622|6647|7018|7052|7448|8301|8724|8976|9026|9779|9829|9863|9892|10211|10399|10960|11031|22848|23011|23345|26060|29108|29934|29978|29993|53916|54550|55697|57030|60682|64422|84896|112755|…	ACTB|AP2A1|AHSG|BIN1|ANXA2|APOA1|APOA2|APOC2|APOC3|APOE|ARF6|ARRB1|AZU1|B2M|BCR|C3|C4B|CALR|CD14|CD47|CDC42|CDH13|AP2M1|AP2S1|CLU|DGKQ|DLG4|HMGB1|HNRNPK|HPCA|ITGAV|ITGB3|LGALS3|LRP1|LRPAP1|PLSCR1|PPP3CA|PPP3CB|PPP3R1|PPT1|PRKCG|PRTN3|PTX3|RAB5B|RAC1|RALA|SH3GL3|SNCA|SOD1|TF|TGM2|VTN|PICALM|SNX3|WASL|HIP1R|TBC1D5|DNAJC6|MAGI2|SNAP91|FLOT1|RACK1|LMAN2|RAB31|AAK1|RAB21|SYNE1|APPL1|PYCARD|SNX12|UBQLN…	-19.33438412	0	15	0	0	-40.90627813	3.925518982
1	-21.05960215	R-HSA-8856688	M1	1	0	Reactome Gene Sets	6	Golgi-to-ER retrograde transport		-21.05960215	4.525660982	12.53051856	30304	133	2618	52	1.986249045	0.27269397	372|377|378|381|547|829|830|832|1314|1315|1639|1778|1781|1783|3798|4905|5048|5049|5050|5861|5870|7280|7846|8655|8774|8775|9276|9554|10121|10382|10383|10540|10972|11258|11316|22820|22931|23299|51143|51164|51560|51807|54732|55860|63908|64837|81876|84617|140735|347688|347733|100302736	ARCN1|ARF3|ARF4|ARF5|KIF1A|CAPZA1|CAPZA2|CAPZB|COPA|COPB1|DCTN1|DYNC1H1|DYNC1I2|DYNC1LI2|KIF5A|NSF|PAFAH1B1|PAFAH1B2|PAFAH1B3|RAB1A|RAB6A|TUBB2A|TUBA1A|DYNLL1|NAPG|NAPA|COPB2|SEC22B|ACTR1A|TUBB4A|TUBB4B|DCTN2|TMED10|DCTN3|COPE|COPG1|RAB18|BICD2|DYNC1LI1|DCTN4|RAB6B|TUBA8|TMED9|ACTR10|NAPB|KLC2|RAB1B|TUBB6|DYNLL2|TUBB8|TUBB2B|TMED7-TICAM2	-19.30055806	0	27	0	0	-29.58555562	7.576526148
1	-20.92101442	R-HSA-69017	M1	1	0	Reactome Gene Sets	6	CDK-mediated phosphorylation and removal of Cdc6		-20.92101442	6.025471708	13.21933269	30304	73	2618	38	1.451489687	0.233747615	5682|5683|5684|5686|5687|5688|5689|5690|5691|5692|5693|5694|5696|5698|5699|5700|5701|5702|5705|5706|5707|5708|5709|5710|5711|5713|5714|5715|5717|5718|5719|5720|5721|7314|9491|9861|10197|10213	PSMA1|PSMA2|PSMA3|PSMA5|PSMA6|PSMA7|PSMB1|PSMB2|PSMB3|PSMB4|PSMB5|PSMB6|PSMB8|PSMB9|PSMB10|PSMC1|PSMC2|PSMC3|PSMC5|PSMC6|PSMD1|PSMD2|PSMD3|PSMD4|PSMD5|PSMD7|PSMD8|PSMD9|PSMD11|PSMD12|PSMD13|PSME1|PSME2|UBB|PSMF1|PSMD6|PSME3|PSMD14	-19.16477224	0	11	0	0	-47.79654118	9.212952714
1	-20.92101442	R-HSA-9824439	M1	1	0	Reactome Gene Sets	6	Bacterial Infection Pathways		-20.92101442	6.025471708	13.21933269	30304	73	2618	38	1.451489687	0.233747615	567|805|928|1499|1511|1938|2023|2885|2931|3320|3326|3837|4057|4360|5230|5594|5595|5604|5868|6416|6421|6455|6456|6457|6616|6804|6843|6844|6857|7296|7314|7879|9146|9900|10015|11151|51606|112755	B2M|CALM2|CD9|CTNNB1|CTSG|EEF2|ENO1|GRB2|GSK3A|HSP90AA1|HSP90AB1|KPNB1|LTF|MRC1|PGK1|MAPK1|MAPK3|MAP2K1|RAB5A|MAP2K4|SFPQ|SH3GL1|SH3GL2|SH3GL3|SNAP25|STX1A|VAMP1|VAMP2|SYT1|TXNRD1|UBB|RAB7A|HGS|SV2A|PDCD6IP|CORO1A|ATP6V1H|STX1B	-19.16477224	0	54	1	1	-20.92101442	8.268034487
1	-20.89469516	GO:0044403	M1	1	0	GO Biological Processes	19	biological process involved in symbiotic interaction	19_GO:0044419 biological process involved in interspecies interaction between organisms	-20.89469516	3.313361032	11.71934297	30304	269	2618	77	2.941176471	0.330212289	325|348|566|598|682|820|950|975|983|998|1072|1378|1508|1511|1642|1949|1956|2040|2147|2335|2597|2876|3078|3273|3304|3312|3326|3329|3383|3609|3678|3685|3688|3690|3839|3916|3921|4057|4340|4360|4684|4864|5091|5196|5245|5297|5340|5359|5478|5479|5702|5806|5868|6317|6520|6993|7037|7706|7879|7919|8542|9218|9367|9475|10189|10605|23435|30835|55207|64710|79643|79720|90861|91782|114770|117159|128866	APCS|APOE|AZU1|BCL2L1|BSG|CAMP|SCARB2|CD81|CDK1|CDC42|CFL1|CR1|CTSB|CTSG|DDB1|EFNB3|EGFR|STOM|F2|FN1|GAPDH|GPX1|CFHR1|HRG|HSPA1B|HSPA8|HSP90AB1|HSPD1|ICAM1|ILF3|ITGA5|ITGAV|ITGB1|ITGB3|KPNA3|LAMP1|RPSA|LTF|MOG|MRC1|NCAM1|NPC1|PC|PF4|PHB1|PI4KA|PLG|PLSCR1|PPIA|PPIB|PSMC3|PTX3|RAB5A|SERPINB3|SLC3A2|DYNLT1|TFRC|TRIM25|RAB7A|DDX39B|APOL1|VAPA|RAB9A|ROCK2|ALYREF|PAIP1|TARDBP|CD209|ARL8B|NUCKS1|CHMP6|V…	-19.13984718	0	50	0	0	-21.95625678	3.511592175
1	-20.88887432	GO:0140238	M1	1	0	GO Biological Processes	19	presynaptic endocytosis	19_GO:0051179 localization	-20.88887432	6.945148969	13.57019542	30304	55	2618	33	1.260504202	0.218038297	163|164|273|274|382|821|1173|1175|1176|1487|1759|1785|5874|6455|6456|6457|6620|6622|6623|6804|6844|6855|6857|8301|8867|9829|9892|22848|23396|26052|29993|54413|57465	AP2B1|AP1G1|AMPH|BIN1|ARF6|CANX|AP2M1|AP2S1|AP3S1|CTBP1|DNM1|DNM2|RAB27B|SH3GL1|SH3GL2|SH3GL3|SNCB|SNCA|SNCG|STX1A|VAMP2|SYP|SYT1|PICALM|SYNJ1|DNAJC6|SNAP91|AAK1|PIP5K1C|DNM3|PACSIN1|NLGN3|TBC1D24	-19.13541609	0	21	0	0	-35.74509246	6.945148969
1	-20.88648705	R-HSA-69656	M1	1	0	Reactome Gene Sets	6	Cyclin A:Cdk2-associated events at S phase entry		-20.88648705	5.583355053	13.01219152	30304	85	2618	41	1.566080978	0.242658034	1019|5682|5683|5684|5686|5687|5688|5689|5690|5691|5692|5693|5694|5696|5698|5699|5700|5701|5702|5705|5706|5707|5708|5709|5710|5711|5713|5714|5715|5717|5718|5719|5720|5721|5928|6500|7314|9491|9861|10197|10213	CDK4|PSMA1|PSMA2|PSMA3|PSMA5|PSMA6|PSMA7|PSMB1|PSMB2|PSMB3|PSMB4|PSMB5|PSMB6|PSMB8|PSMB9|PSMB10|PSMC1|PSMC2|PSMC3|PSMC5|PSMC6|PSMD1|PSMD2|PSMD3|PSMD4|PSMD5|PSMD7|PSMD8|PSMD9|PSMD11|PSMD12|PSMD13|PSME1|PSME2|RBBP4|SKP1|UBB|PSMF1|PSMD6|PSME3|PSMD14	-19.13441413	0	11	0	0	-47.79654118	9.212952714
1	-20.8825012	GO:0036465	M1	1	0	GO Biological Processes	19	synaptic vesicle recycling	19_GO:0051179 localization	-20.8825012	6.534414352	13.41404589	30304	62	2618	35	1.336898396	0.224461449	163|164|273|274|382|821|1173|1175|1176|1487|1759|1785|5864|5868|5874|6455|6456|6457|6620|6622|6623|6804|6844|6855|6857|8301|8867|9829|9892|23396|26052|28964|29993|54413|57465	AP2B1|AP1G1|AMPH|BIN1|ARF6|CANX|AP2M1|AP2S1|AP3S1|CTBP1|DNM1|DNM2|RAB3A|RAB5A|RAB27B|SH3GL1|SH3GL2|SH3GL3|SNCB|SNCA|SNCG|STX1A|VAMP2|SYP|SYT1|PICALM|SYNJ1|DNAJC6|SNAP91|PIP5K1C|DNM3|GIT1|PACSIN1|NLGN3|TBC1D24	-19.13180918	0	21	0	0	-35.74509246	6.945148969
1	-20.85904143	R-HSA-202403	M1	1	0	Reactome Gene Sets	6	TCR signaling		-20.85904143	4.726559715	12.57789134	30304	120	2618	49	1.871657754	0.264865644	3113|3119|3122|3123|5058|5062|5682|5683|5684|5686|5687|5688|5689|5690|5691|5692|5693|5694|5696|5698|5699|5700|5701|5702|5705|5706|5707|5708|5709|5710|5711|5713|5714|5715|5717|5718|5719|5720|5721|5970|6500|7314|7334|7408|9491|9861|10197|10213|55740	HLA-DPA1|HLA-DQB1|HLA-DRA|HLA-DRB1|PAK1|PAK2|PSMA1|PSMA2|PSMA3|PSMA5|PSMA6|PSMA7|PSMB1|PSMB2|PSMB3|PSMB4|PSMB5|PSMB6|PSMB8|PSMB9|PSMB10|PSMC1|PSMC2|PSMC3|PSMC5|PSMC6|PSMD1|PSMD2|PSMD3|PSMD4|PSMD5|PSMD7|PSMD8|PSMD9|PSMD11|PSMD12|PSMD13|PSME1|PSME2|RELA|SKP1|UBB|UBE2N|VASP|PSMF1|PSMD6|PSME3|PSMD14|ENAH	-19.10972594	0	11	0	0	-47.79654118	9.212952714
1	-20.66303445	GO:0000902	M1	1	0	GO Biological Processes	19	cell morphogenesis	19_GO:0032502 developmental process	-20.66303445	2.345871323	10.88236395	30304	676	2618	137	5.233002292	0.43523038	60|87|214|333|351|387|832|836|885|998|1000|1012|1191|1267|1272|1496|1499|1501|1742|1785|1949|1956|2017|2043|2316|2317|2596|2823|3073|3251|3320|3326|3688|3798|3897|3913|3925|3996|4130|4131|4133|4135|4218|4627|4684|4744|4747|4774|4781|4884|4897|5048|5058|5339|5364|5530|5532|5699|5781|5803|5864|5879|6152|6277|6285|6456|6507|6616|6642|6643|6647|6812|6900|6904|7143|7155|7204|7314|7345|7408|7414|7846|8…	ACTB|ACTN1|ALCAM|APLP1|APP|RHOA|CAPZB|CASP3|CCK|CDC42|CDH2|CDH13|CLU|CNP|CNTN1|CTNNA2|CTNNB1|CTNND2|DLG4|DNM2|EFNB3|EGFR|CTTN|EPHA4|FLNA|FLNB|GAP43|GPM6A|HEXA|HPRT1|HSP90AA1|HSP90AB1|ITGB1|KIF5A|L1CAM|LAMB2|STMN1|LLGL1|MAP1A|MAP1B|MAP2|MAP6|RAB8A|MYH9|NCAM1|NEFH|NEFL|NFIA|NFIB|NPTX1|NRCAM|PAFAH1B1|PAK1|PLEC|PLXNB1|PPP3CA|PPP3CB|PSMB10|PTPN11|PTPRZ1|RAB3A|RAC1|RPL24|S100A6|S100B|SH3GL2|SLC1A3|SNAP…	-18.91509114	0	41	0	0	-24.05023345	3.105554417
1	-20.64978345	R-HSA-611105	M1	1	0	Reactome Gene Sets	6	Respiratory electron transport		-20.64978345	5.057147307	12.68312445	30304	103	2618	45	1.718869366	0.254022208	1327|1329|1340|1537|2108|2109|4513|4519|4695|4698|4700|4702|4704|4705|4706|4710|4711|4715|4716|4719|4720|4722|4723|4724|4725|4726|4728|4729|6389|6390|7381|7384|7385|7386|7388|9167|9377|10128|10131|27089|28976|51079|54205|137682|374291	COX4I1|COX5B|COX6B1|CYC1|ETFA|ETFB|COX2|CYTB|NDUFA2|NDUFA5|NDUFA6|NDUFA8|NDUFA9|NDUFA10|NDUFAB1|NDUFB4|NDUFB5|NDUFB9|NDUFB10|NDUFS1|NDUFS2|NDUFS3|NDUFV1|NDUFS4|NDUFS5|NDUFS6|NDUFS8|NDUFV2|SDHA|SDHB|UQCRB|UQCRC1|UQCRC2|UQCRFS1|UQCRH|COX7A2L|COX5A|LRPPRC|TRAP1|UQCRQ|ACAD9|NDUFA13|CYCS|NDUFAF6|NDUFS7	-18.90320799	0	4	0	0	-79.98585623	6.330213904
1	-20.64569907	R-HSA-174178	M1	1	0	Reactome Gene Sets	6	APC/C:Cdh1 mediated degradation of Cdc20 and other APC/C:Cdh1 targeted proteins in late mitosis/early G1		-20.64569907	5.944046415	13.09413615	30304	74	2618	38	1.451489687	0.233747615	5682|5683|5684|5686|5687|5688|5689|5690|5691|5692|5693|5694|5696|5698|5699|5700|5701|5702|5705|5706|5707|5708|5709|5710|5711|5713|5714|5715|5717|5718|5719|5720|5721|7314|9491|9861|10197|10213	PSMA1|PSMA2|PSMA3|PSMA5|PSMA6|PSMA7|PSMB1|PSMB2|PSMB3|PSMB4|PSMB5|PSMB6|PSMB8|PSMB9|PSMB10|PSMC1|PSMC2|PSMC3|PSMC5|PSMC6|PSMD1|PSMD2|PSMD3|PSMD4|PSMD5|PSMD7|PSMD8|PSMD9|PSMD11|PSMD12|PSMD13|PSME1|PSME2|UBB|PSMF1|PSMD6|PSME3|PSMD14	-18.90048717	0	11	0	0	-47.79654118	9.212952714
1	-20.60669847	GO:0032990	M1	1	0	GO Biological Processes	19	cell part morphogenesis	19_GO:0032502 developmental process	-20.60669847	2.577301375	11.06871893	30304	512	2618	114	4.35446906	0.398855077	60|214|333|351|581|598|885|998|1267|1272|1496|1499|1501|1742|1785|1949|2017|2043|2596|2823|3251|3320|3326|3688|3798|3897|3913|3925|3996|4130|4131|4133|4135|4218|4684|4744|4747|4781|4884|4897|5048|5058|5339|5364|5530|5532|5781|5803|5864|5879|6152|6277|6285|6456|6616|6642|6643|6742|6812|6900|7143|7155|7204|7314|7345|7408|7414|7846|8301|8506|8826|8904|8936|8976|9201|10006|10013|10059|10160|10163|102…	ACTB|ALCAM|APLP1|APP|BAX|BCL2L1|CCK|CDC42|CNP|CNTN1|CTNNA2|CTNNB1|CTNND2|DLG4|DNM2|EFNB3|CTTN|EPHA4|GAP43|GPM6A|HPRT1|HSP90AA1|HSP90AB1|ITGB1|KIF5A|L1CAM|LAMB2|STMN1|LLGL1|MAP1A|MAP1B|MAP2|MAP6|RAB8A|NCAM1|NEFH|NEFL|NFIB|NPTX1|NRCAM|PAFAH1B1|PAK1|PLEC|PLXNB1|PPP3CA|PPP3CB|PTPN11|PTPRZ1|RAB3A|RAC1|RPL24|S100A6|S100B|SH3GL2|SNAP25|SNX1|SNX2|SSBP1|STXBP1|CNTN2|TNR|TOP2B|TRIO|UBB|UCHL1|VASP|VCL|TUBA1…	-18.86284588	0	41	0	0	-24.05023345	3.105554417
1	-20.5524842	GO:0007006	M1	1	0	GO Biological Processes	19	mitochondrial membrane organization	19_GO:0009987 cellular process	-20.5524842	4.748819808	12.49323894	30304	117	2618	48	1.833460657	0.262200018	291|292|293|572|581|598|617|637|815|1267|1678|2729|2931|2932|3099|3308|3313|3320|3954|4580|4836|4976|6622|7417|9026|9804|9868|10105|10449|10651|10939|10989|23787|23788|25813|26517|26519|26520|26521|51079|54927|55288|55735|56993|79135|92609|139322|282991	SLC25A4|SLC25A5|SLC25A6|BAD|BAX|BCL2L1|BCS1L|BID|CAMK2A|CNP|TIMM8A|GCLC|GSK3A|GSK3B|HK2|HSPA4|HSPA9|HSP90AA1|LETM1|MTX1|NMT1|OPA1|SNCA|VDAC2|HIP1R|TOMM20|TOMM70|PPIF|ACAA2|MTX2|AFG3L2|IMMT|MTCH1|MTCH2|SAMM50|TIMM13|TIMM10|TIMM9|TIMM8B|NDUFA13|CHCHD3|RHOT1|DNAJC11|TOMM22|APOO|TIMM50|APOOL|BLOC1S2	-18.80998666	0	20	0	0	-36.45645158	4.748819808
1	-20.50757687	GO:0006839	M1	1	0	GO Biological Processes	19	mitochondrial transport	19_GO:0051179 localization	-20.50757687	4.216150036	12.18307835	30304	151	2618	55	2.100840336	0.280285857	291|292|293|572|581|598|617|637|815|1267|1374|1376|1678|2729|2931|2932|3099|3308|3320|3329|4580|4836|4884|7417|9026|9049|9131|9512|9804|9868|10105|10165|10449|10469|10531|10651|23203|23787|23788|25813|26128|26517|26519|26520|26521|29957|51024|51079|54332|55288|55737|56993|80273|92609|282991	SLC25A4|SLC25A5|SLC25A6|BAD|BAX|BCL2L1|BCS1L|BID|CAMK2A|CNP|CPT1A|CPT2|TIMM8A|GCLC|GSK3A|GSK3B|HK2|HSPA4|HSP90AA1|HSPD1|MTX1|NMT1|NPTX1|VDAC2|HIP1R|AIP|AIFM1|PMPCB|TOMM20|TOMM70|PPIF|SLC25A13|ACAA2|TIMM44|PITRM1|MTX2|PMPCA|MTCH1|MTCH2|SAMM50|KIFBP|TIMM13|TIMM10|TIMM9|TIMM8B|SLC25A24|FIS1|NDUFA13|GDAP1|RHOT1|VPS35|TOMM22|GRPEL1|TIMM50|BLOC1S2	-18.76643017	0	20	0	0	-36.45645158	4.748819808
1	-20.5029394	GO:0009206	M1	1	0	GO Biological Processes	19	purine ribonucleoside triphosphate biosynthetic process	19_GO:0008152 metabolic process	-20.5029394	5.239322906	12.72587498	30304	95	2618	43	1.642475172	0.248409603	226|498|506|509|513|515|522|523|539|3615|4508|4695|4698|4700|4702|4704|4705|4706|4710|4711|4715|4716|4719|4720|4722|4723|4724|4725|4726|4728|4729|4830|4832|6389|6390|10165|10476|10632|27109|30968|51079|84833|374291	ALDOA|ATP5F1A|ATP5F1B|ATP5F1C|ATP5F1D|ATP5PB|ATP5PF|ATP6V1A|ATP5PO|IMPDH2|ATP6|NDUFA2|NDUFA5|NDUFA6|NDUFA8|NDUFA9|NDUFA10|NDUFAB1|NDUFB4|NDUFB5|NDUFB9|NDUFB10|NDUFS1|NDUFS2|NDUFS3|NDUFV1|NDUFS4|NDUFS5|NDUFS6|NDUFS8|NDUFV2|NME1|NME3|SDHA|SDHB|SLC25A13|ATP5PD|ATP5MG|DMAC2L|STOML2|NDUFA13|ATP5MK|NDUFS7	-18.76313935	0	4	0	0	-79.98585623	6.330213904
1	-20.36116349	GO:0062197	M1	1	0	GO Biological Processes	19	cellular response to chemical stress	19_GO:0050896 response to stimulus	-20.36116349	3.22453345	11.49955957	30304	280	2618	78	2.979373568	0.332284204	142|199|231|301|337|388|488|825|836|847|983|1654|1728|1956|1965|2203|2539|2547|2876|2936|3162|3304|4137|4257|4318|4353|4358|4638|5052|5111|5269|5339|5478|5594|5595|5831|5970|6188|6416|6513|6622|6647|6648|7001|7155|7295|7520|8531|8575|8878|9131|9361|9943|9973|10013|10105|10533|10550|10935|11235|11315|22933|25824|27347|27429|29108|29920|29957|51142|51719|54936|55074|57465|84557|87178|116988|140885|…	PARP1|AIF1|AKR1B1|ANXA1|APOA4|RHOB|ATP2A2|CAPN3|CASP3|CAT|CDK1|DDX3X|NQO1|EGFR|EIF2S1|FBP1|G6PD|XRCC6|GPX1|GSR|HMOX1|HSPA1B|MAPT|MGST1|MMP9|MPO|MPV17|MYLK|PRDX1|PCNA|SERPINB6|PLEC|PPIA|MAPK1|MAPK3|PYCR1|RELA|RPS3|MAP2K4|SLC2A1|SNCA|SOD1|SOD2|PRDX2|TOP2B|TXN|XRCC5|YBX3|PRKRA|SQSTM1|AIFM1|LONP1|OXSR1|CCS|HDAC6|PPIF|ATG7|ARL6IP5|PRDX3|PDCD10|PARK7|SIRT2|PRDX5|STK39|HTRA2|PYCARD|PYCR2|SLC25A24|CHCHD2…	-18.62270593	0	31	0	0	-28.36316146	3.552798977
1	-20.35358399	GO:0031333	M1	1	0	GO Biological Processes	19	negative regulation of protein-containing complex assembly	19_GO:0048519 negative regulation of biological process	-20.35358399	4.320339147	12.19534461	30304	142	2618	53	2.024446142	0.275249891	118|119|120|822|829|830|832|998|1191|1410|1654|2039|2288|2629|2932|2934|3146|3309|3312|3925|4133|5216|5217|5756|5962|6622|6653|6708|6709|6710|6711|6712|6812|6904|7111|7417|8874|9026|10013|10382|11315|11344|22919|22933|23521|29767|51451|51571|55737|64853|85477|112476|258010	ADD1|ADD2|ADD3|CAPG|CAPZA1|CAPZA2|CAPZB|CDC42|CLU|CRYAB|DDX3X|DMTN|FKBP4|GBA1|GSK3B|GSN|HMGB1|HSPA5|HSPA8|STMN1|MAP2|PFN1|PFN2|TWF1|RDX|SNCA|SORL1|SPTA1|SPTAN1|SPTB|SPTBN1|SPTBN2|STXBP1|TBCD|TMOD1|VDAC2|ARHGEF7|HIP1R|HDAC6|TUBB4A|PARK7|TWF2|MAPRE1|SIRT2|RPL13A|TMOD2|LCMT1|CYRIB|VPS35|AIDA|SCIN|PRRT2|SVIP	-18.61646478	0	18	0	0	-37.26983775	6.945148969
1	-20.26167251	GO:0042776	M1	1	0	GO Biological Processes	19	proton motive force-driven mitochondrial ATP synthesis	19_GO:0008152 metabolic process	-20.26167251	6.330213904	13.12626773	30304	64	2618	35	1.336898396	0.224461449	498|506|509|513|515|522|539|4508|4695|4698|4700|4702|4704|4705|4706|4710|4711|4715|4716|4719|4720|4722|4723|4724|4725|4726|4728|4729|6389|6390|10476|10632|30968|51079|374291	ATP5F1A|ATP5F1B|ATP5F1C|ATP5F1D|ATP5PB|ATP5PF|ATP5PO|ATP6|NDUFA2|NDUFA5|NDUFA6|NDUFA8|NDUFA9|NDUFA10|NDUFAB1|NDUFB4|NDUFB5|NDUFB9|NDUFB10|NDUFS1|NDUFS2|NDUFS3|NDUFV1|NDUFS4|NDUFS5|NDUFS6|NDUFS8|NDUFV2|SDHA|SDHB|ATP5PD|ATP5MG|STOML2|NDUFA13|NDUFS7	-18.52588754	0	4	0	0	-79.98585623	6.330213904
1	-20.17135768	R-HSA-9020591	M1	1	0	Reactome Gene Sets	6	Interleukin-12 signaling		-20.17135768	7.38845635	13.47812422	30304	47	2618	30	1.145912911	0.208011957	302|759|829|998|1072|3181|3185|3313|3936|4001|4282|4478|5034|5062|5306|5478|5721|5898|5908|6175|6627|6647|6648|6888|6950|9049|9446|9987|27250|552900	ANXA2|CA1|CAPZA1|CDC42|CFL1|HNRNPA2B1|HNRNPF|HSPA9|LCP1|LMNB1|MIF|MSN|P4HB|PAK2|PITPNA|PPIA|PSME2|RALA|RAP1B|RPLP0|SNRPA1|SOD1|SOD2|TALDO1|TCP1|AIP|GSTO1|HNRNPDL|PDCD4|BOLA2	-18.43718972	0	45	0	0	-23.02908896	8.833742109
1	-20.1689964	R-HSA-174143	M1	1	0	Reactome Gene Sets	6	APC/C-mediated degradation of cell cycle proteins		-20.1689964	5.393013404	12.69062191	30304	88	2618	41	1.566080978	0.242658034	983|5682|5683|5684|5686|5687|5688|5689|5690|5691|5692|5693|5694|5696|5698|5699|5700|5701|5702|5705|5706|5707|5708|5709|5710|5711|5713|5714|5715|5717|5718|5719|5720|5721|6500|7314|9184|9491|9861|10197|10213	CDK1|PSMA1|PSMA2|PSMA3|PSMA5|PSMA6|PSMA7|PSMB1|PSMB2|PSMB3|PSMB4|PSMB5|PSMB6|PSMB8|PSMB9|PSMB10|PSMC1|PSMC2|PSMC3|PSMC5|PSMC6|PSMD1|PSMD2|PSMD3|PSMD4|PSMD5|PSMD7|PSMD8|PSMD9|PSMD11|PSMD12|PSMD13|PSME1|PSME2|SKP1|UBB|BUB3|PSMF1|PSMD6|PSME3|PSMD14	-18.43718972	0	11	0	0	-47.79654118	9.212952714
1	-20.1689964	R-HSA-453276	M1	1	0	Reactome Gene Sets	6	Regulation of mitotic cell cycle		-20.1689964	5.393013404	12.69062191	30304	88	2618	41	1.566080978	0.242658034	983|5682|5683|5684|5686|5687|5688|5689|5690|5691|5692|5693|5694|5696|5698|5699|5700|5701|5702|5705|5706|5707|5708|5709|5710|5711|5713|5714|5715|5717|5718|5719|5720|5721|6500|7314|9184|9491|9861|10197|10213	CDK1|PSMA1|PSMA2|PSMA3|PSMA5|PSMA6|PSMA7|PSMB1|PSMB2|PSMB3|PSMB4|PSMB5|PSMB6|PSMB8|PSMB9|PSMB10|PSMC1|PSMC2|PSMC3|PSMC5|PSMC6|PSMD1|PSMD2|PSMD3|PSMD4|PSMD5|PSMD7|PSMD8|PSMD9|PSMD11|PSMD12|PSMD13|PSME1|PSME2|SKP1|UBB|BUB3|PSMF1|PSMD6|PSME3|PSMD14	-18.43718972	0	11	0	0	-47.79654118	9.212952714
1	-20.14619094	GO:0009201	M1	1	0	GO Biological Processes	19	ribonucleoside triphosphate biosynthetic process	19_GO:0008152 metabolic process	-20.14619094	5.04268242	12.51419155	30304	101	2618	44	1.680672269	0.251232689	226|498|506|509|513|515|522|523|539|1503|3615|4508|4695|4698|4700|4702|4704|4705|4706|4710|4711|4715|4716|4719|4720|4722|4723|4724|4725|4726|4728|4729|4830|4832|6389|6390|10165|10476|10632|27109|30968|51079|84833|374291	ALDOA|ATP5F1A|ATP5F1B|ATP5F1C|ATP5F1D|ATP5PB|ATP5PF|ATP6V1A|ATP5PO|CTPS1|IMPDH2|ATP6|NDUFA2|NDUFA5|NDUFA6|NDUFA8|NDUFA9|NDUFA10|NDUFAB1|NDUFB4|NDUFB5|NDUFB9|NDUFB10|NDUFS1|NDUFS2|NDUFS3|NDUFV1|NDUFS4|NDUFS5|NDUFS6|NDUFS8|NDUFV2|NME1|NME3|SDHA|SDHB|SLC25A13|ATP5PD|ATP5MG|DMAC2L|STOML2|NDUFA13|ATP5MK|NDUFS7	-18.4157023	0	4	0	0	-79.98585623	6.330213904
1	-20.13295937	GO:0006754	M1	1	0	GO Biological Processes	19	ATP biosynthetic process	19_GO:0008152 metabolic process	-20.13295937	5.512022991	12.73389439	30304	84	2618	40	1.527883881	0.239727021	226|498|506|509|513|515|522|523|539|4508|4695|4698|4700|4702|4704|4705|4706|4710|4711|4715|4716|4719|4720|4722|4723|4724|4725|4726|4728|4729|6389|6390|10165|10476|10632|27109|30968|51079|84833|374291	ALDOA|ATP5F1A|ATP5F1B|ATP5F1C|ATP5F1D|ATP5PB|ATP5PF|ATP6V1A|ATP5PO|ATP6|NDUFA2|NDUFA5|NDUFA6|NDUFA8|NDUFA9|NDUFA10|NDUFAB1|NDUFB4|NDUFB5|NDUFB9|NDUFB10|NDUFS1|NDUFS2|NDUFS3|NDUFV1|NDUFS4|NDUFS5|NDUFS6|NDUFS8|NDUFV2|SDHA|SDHB|SLC25A13|ATP5PD|ATP5MG|DMAC2L|STOML2|NDUFA13|ATP5MK|NDUFS7	-18.40378479	0	4	0	0	-79.98585623	6.330213904
1	-20.11008128	GO:0072594	M1	1	0	GO Biological Processes	19	establishment of protein localization to organelle	19_GO:0051179 localization	-20.11008128	2.935034464	11.2129433	30304	351	2618	89	3.399541635	0.354172596	439|581|617|637|950|1191|1434|1678|1994|3009|3098|3099|3308|3309|3312|3320|3329|3837|3838|3839|3840|3842|3843|3916|3920|4000|4074|4580|5371|5530|5534|5898|5901|5903|6396|6449|6653|6726|6727|7879|7917|8878|9049|9131|9146|9349|9512|9555|9670|9688|9804|9868|10204|10469|10527|10531|10651|10856|10890|10952|11331|23203|23534|23636|23787|23788|25813|26060|26517|26519|26520|26521|30000|51024|51079|51501|…	GET3|BAX|BCS1L|BID|SCARB2|CLU|CSE1L|TIMM8A|ELAVL1|H1-5|HK1|HK2|HSPA4|HSPA5|HSPA8|HSP90AA1|HSPD1|KPNB1|KPNA2|KPNA3|KPNA4|TNPO1|IPO5|LAMP1|LAMP2|LMNA|M6PR|MTX1|PML|PPP3CA|PPP3R1|RALA|RAN|RANBP2|SEC13|SGTA|SORL1|SRP9|SRP14|RAB7A|BAG6|SQSTM1|AIP|AIFM1|HGS|RPL23|PMPCB|MACROH2A1|IPO13|NUP93|TOMM20|TOMM70|NUTF2|TIMM44|IPO7|PITRM1|MTX2|RUVBL2|RAB10|SEC61B|PHB2|PMPCA|TNPO3|NUP62|MTCH1|MTCH2|SAMM50|APPL1|T…	-18.38221679	0	12	0	0	-43.58779245	3.264813618
1	-20.08220511	R-HSA-9658195	M1	1	0	Reactome Gene Sets	6	Leishmania infection		-20.08220511	4.023104586	11.93715956	30304	164	2618	57	2.17723453	0.285225108	60|351|718|805|998|1398|1511|2214|2687|2770|2771|2773|2778|2781|2782|2783|2785|2788|2885|3162|3326|4627|4644|5566|5567|5573|5576|5577|5594|5595|5879|5970|7295|8936|8976|9332|10006|10092|10093|10094|10095|10096|10097|10109|10152|10163|10458|10552|10768|10787|10810|23191|29108|54331|55845|55970|59345	ACTB|APP|C3|CALM2|CDC42|CRK|CTSG|FCGR3A|GGT5|GNAI1|GNAI2|GNAI3|GNAS|GNAZ|GNB1|GNB2|GNG3|GNG7|GRB2|HMOX1|HSP90AB1|MYH9|MYO5A|PRKACA|PRKACB|PRKAR1A|PRKAR2A|PRKAR2B|MAPK1|MAPK3|RAC1|RELA|TXN|WASF1|WASL|CD163|ABI1|ARPC5|ARPC4|ARPC3|ARPC1B|ACTR3|ACTR2|ARPC2|ABI2|WASF2|BAIAP2|ARPC1A|AHCYL1|NCKAP1|WASF3|CYFIP1|PYCARD|GNG2|BRK1|GNG12|GNB4	-18.356949	0	55	1	1	-20.08220511	10.12834225
1	-20.08220511	R-HSA-9824443	M1	1	0	Reactome Gene Sets	6	Parasitic Infection Pathways		-20.08220511	4.023104586	11.93715956	30304	164	2618	57	2.17723453	0.285225108	60|351|718|805|998|1398|1511|2214|2687|2770|2771|2773|2778|2781|2782|2783|2785|2788|2885|3162|3326|4627|4644|5566|5567|5573|5576|5577|5594|5595|5879|5970|7295|8936|8976|9332|10006|10092|10093|10094|10095|10096|10097|10109|10152|10163|10458|10552|10768|10787|10810|23191|29108|54331|55845|55970|59345	ACTB|APP|C3|CALM2|CDC42|CRK|CTSG|FCGR3A|GGT5|GNAI1|GNAI2|GNAI3|GNAS|GNAZ|GNB1|GNB2|GNG3|GNG7|GRB2|HMOX1|HSP90AB1|MYH9|MYO5A|PRKACA|PRKACB|PRKAR1A|PRKAR2A|PRKAR2B|MAPK1|MAPK3|RAC1|RELA|TXN|WASF1|WASL|CD163|ABI1|ARPC5|ARPC4|ARPC3|ARPC1B|ACTR3|ACTR2|ARPC2|ABI2|WASF2|BAIAP2|ARPC1A|AHCYL1|NCKAP1|WASF3|CYFIP1|PYCARD|GNG2|BRK1|GNG12|GNB4	-18.356949	0	55	0	0	-20.08220511	10.12834225
1	-20.0634808	GO:0010256	M1	1	0	GO Biological Processes	19	endomembrane system organization	19_GO:0009987 cellular process	-20.0634808	2.481900082	10.83494608	30304	555	2618	119	4.545454545	0.407100978	162|164|274|287|309|400|439|488|523|535|928|983|998|1104|1130|1176|1191|1378|1639|1759|2010|2350|4000|4001|4218|4627|4905|5048|5339|5359|5578|5579|5861|5862|5864|5869|6252|6449|6521|6616|6647|6708|6711|6804|6855|7329|7534|7905|7917|8615|8724|8773|8815|8874|8878|8907|9145|9146|9217|9218|9296|9368|9554|9688|9694|9788|10015|10075|10133|10211|10313|10397|10458|10890|10972|11235|22931|22933|23122|2313…	AP1B1|AP1G1|BIN1|ANK2|ANXA6|ARL1|GET3|ATP2A2|ATP6V1A|ATP6V0A1|CD9|CDK1|CDC42|RCC1|LYST|AP3S1|CLU|CR1|DCTN1|DNM1|EMD|FOLR2|LMNA|LMNB1|RAB8A|MYH9|NSF|PAFAH1B1|PLEC|PLSCR1|PRKCA|PRKCB|RAB1A|RAB2A|RAB3A|RAB5B|RTN1|SGTA|SLC4A1|SNAP25|SOD1|SPTA1|SPTBN1|STX1A|SYP|UBE2I|YWHAZ|REEP5|BAG6|USO1|SNX3|SNAP23|BANF1|ARHGEF7|SQSTM1|AP1M1|SYNGR1|HGS|VAPB|VAPA|ATP6V1F|NHERF1|SEC22B|NUP93|EMC2|MTSS1|PDCD6IP|HUWE1|O…	-18.33952303	0	8	0	0	-52.43956916	3.167962687
1	-20.04764341	GO:0016053	M1	1	0	GO Biological Processes	19	organic acid biosynthetic process	19_GO:0008152 metabolic process	-20.04764341	3.217668295	11.40192098	30304	277	2618	77	2.941176471	0.330212289	18|31|47|216|231|586|873|875|972|1806|2572|2593|2628|2687|2744|2746|2752|2805|2806|2879|2944|2946|2948|2950|3028|4048|4259|4282|4522|4706|4942|5352|5354|5571|5723|5730|5825|5831|5832|6342|6470|6472|6507|7358|7923|8644|8803|8985|9104|9444|10157|10327|10728|11315|11332|11343|22929|25902|26227|29108|29920|29968|51144|51380|54995|57571|58478|60496|63826|65263|80142|84245|84532|113675|114876|197322|34…	ABAT|ACACA|ACLY|ALDH1A1|AKR1B1|BCAT1|CBR1|CBS|CD74|DPYD|GAD2|GAMT|GATM|GGT5|GLS|GLUD1|GLUL|GOT1|GOT2|GPX4|GSTM1|GSTM2|GSTM4|GSTP1|HSD17B10|LTA4H|MGST3|MIF|MTHFD1|NDUFAB1|OAT|PLOD2|PLP1|PRKAG1|PSPH|PTGDS|ABCD3|PYCR1|ALDH18A1|SCP2|SHMT1|SHMT2|SLC1A3|UGDH|HSD17B8|AKR1C3|SUCLA2|PLOD3|RGN|QKI|AASS|AKR1A1|PTGES3|PARK7|ACOT7|MGLL|SEPHS1|MTHFD1L|PHGDH|PYCARD|PYCR2|PSAT1|HSD17B12|CSAD|OXSM|CARNS1|ENOPH1|A…	-18.32498011	0	23	0	0	-32.8065155	5.00551277
1	-20.04177739	GO:0048488	M1	1	0	GO Biological Processes	19	synaptic vesicle endocytosis	19_GO:0051179 localization	-20.04177739	6.859406389	13.25211932	30304	54	2618	32	1.222307105	0.214750798	163|164|273|274|382|821|1173|1175|1176|1487|1759|1785|5874|6455|6456|6457|6620|6622|6623|6804|6844|6855|6857|8301|8867|9829|9892|23396|26052|29993|54413|57465	AP2B1|AP1G1|AMPH|BIN1|ARF6|CANX|AP2M1|AP2S1|AP3S1|CTBP1|DNM1|DNM2|RAB27B|SH3GL1|SH3GL2|SH3GL3|SNCB|SNCA|SNCG|STX1A|VAMP2|SYP|SYT1|PICALM|SYNJ1|DNAJC6|SNAP91|PIP5K1C|DNM3|PACSIN1|NLGN3|TBC1D24	-18.32040472	0	21	0	0	-35.74509246	6.945148969
1	-19.96344549	R-HSA-1268020	M1	1	0	Reactome Gene Sets	6	Mitochondrial protein import		-19.96344549	6.232825998	12.98693857	30304	65	2618	35	1.336898396	0.224461449	50|291|293|498|506|617|1431|1537|1678|3313|3329|3421|4580|7416|8604|9512|9804|9868|10063|10165|10469|10531|10651|23203|25813|26517|26519|26520|26521|51142|54927|56993|80273|92609|388753	ACO2|SLC25A4|SLC25A6|ATP5F1A|ATP5F1B|BCS1L|CS|CYC1|TIMM8A|HSPA9|HSPD1|IDH3G|MTX1|VDAC1|SLC25A12|PMPCB|TOMM20|TOMM70|COX17|SLC25A13|TIMM44|PITRM1|MTX2|PMPCA|SAMM50|TIMM13|TIMM10|TIMM9|TIMM8B|CHCHD2|CHCHD3|TOMM22|GRPEL1|TIMM50|COA6	-18.24335961	0	33	0	0	-27.41062242	8.268034487
1	-19.89438681	R-HSA-5632684	M1	1	0	Reactome Gene Sets	6	Hedgehog 'on' state		-19.89438681	5.447175662	12.62557684	30304	85	2618	40	1.527883881	0.239727021	408|5682|5683|5684|5686|5687|5688|5689|5690|5691|5692|5693|5694|5696|5698|5699|5700|5701|5702|5705|5706|5707|5708|5709|5710|5711|5713|5714|5715|5717|5718|5719|5720|5721|7314|8452|9491|9861|10197|10213	ARRB1|PSMA1|PSMA2|PSMA3|PSMA5|PSMA6|PSMA7|PSMB1|PSMB2|PSMB3|PSMB4|PSMB5|PSMB6|PSMB8|PSMB9|PSMB10|PSMC1|PSMC2|PSMC3|PSMC5|PSMC6|PSMD1|PSMD2|PSMD3|PSMD4|PSMD5|PSMD7|PSMD8|PSMD9|PSMD11|PSMD12|PSMD13|PSME1|PSME2|UBB|CUL3|PSMF1|PSMD6|PSME3|PSMD14	-18.17558394	0	11	0	0	-47.79654118	9.212952714
1	-19.86540212	GO:0015986	M1	1	0	GO Biological Processes	19	proton motive force-driven ATP synthesis	19_GO:0008152 metabolic process	-19.86540212	5.866906663	12.80223272	30304	73	2618	37	1.41329259	0.230696179	498|506|509|513|515|522|523|539|4508|4695|4698|4700|4702|4704|4705|4706|4710|4711|4715|4716|4719|4720|4722|4723|4724|4725|4726|4728|4729|6389|6390|10476|10632|30968|51079|84833|374291	ATP5F1A|ATP5F1B|ATP5F1C|ATP5F1D|ATP5PB|ATP5PF|ATP6V1A|ATP5PO|ATP6|NDUFA2|NDUFA5|NDUFA6|NDUFA8|NDUFA9|NDUFA10|NDUFAB1|NDUFB4|NDUFB5|NDUFB9|NDUFB10|NDUFS1|NDUFS2|NDUFS3|NDUFV1|NDUFS4|NDUFS5|NDUFS6|NDUFS8|NDUFV2|SDHA|SDHB|ATP5PD|ATP5MG|STOML2|NDUFA13|ATP5MK|NDUFS7	-18.14787846	0	4	0	0	-79.98585623	6.330213904
1	-19.75765298	R-HSA-983169	M1	1	0	Reactome Gene Sets	6	Class I MHC mediated antigen processing & presentation		-19.75765298	2.825454305	11.02626471	30304	381	2618	93	3.552330023	0.361757632	567|642|811|821|929|1536|2243|2244|2266|2923|3093|3105|3146|3309|3685|4360|5682|5683|5684|5686|5687|5688|5689|5690|5691|5692|5693|5694|5696|5698|5699|5700|5701|5702|5705|5706|5707|5708|5709|5710|5711|5713|5714|5715|5717|5718|5719|5720|5721|6271|6279|6280|6396|6500|6892|6921|6923|7064|7314|7317|7323|7328|7332|7334|7336|8452|8453|8773|9039|9040|9341|9354|9491|9520|9554|9632|9730|9861|9902|9903|1007…	B2M|BLMH|CALR|CANX|CD14|CYBB|FGA|FGB|FGG|PDIA3|UBE2K|HLA-A|HMGB1|HSPA5|ITGAV|MRC1|PSMA1|PSMA2|PSMA3|PSMA5|PSMA6|PSMA7|PSMB1|PSMB2|PSMB3|PSMB4|PSMB5|PSMB6|PSMB8|PSMB9|PSMB10|PSMC1|PSMC2|PSMC3|PSMC5|PSMC6|PSMD1|PSMD2|PSMD3|PSMD4|PSMD5|PSMD7|PSMD8|PSMD9|PSMD11|PSMD12|PSMD13|PSME1|PSME2|S100A1|S100A8|S100A9|SEC13|SKP1|TAPBP|ELOC|ELOB|THOP1|UBB|UBA1|UBE2D3|UBE2H|UBE2L3|UBE2N|UBE2V2|CUL3|CUL2|SNAP23|UB…	-18.04140479	0	11	0	0	-47.79654118	9.212952714
1	-19.73440008	GO:0046394	M1	1	0	GO Biological Processes	19	carboxylic acid biosynthetic process	19_GO:0008152 metabolic process	-19.73440008	3.210652808	11.30357141	30304	274	2618	76	2.902979374	0.328125593	18|31|47|216|231|586|873|875|972|1806|2572|2593|2628|2687|2744|2746|2752|2805|2806|2879|2944|2946|2948|2950|3028|4048|4259|4282|4522|4706|4942|5352|5354|5571|5723|5730|5825|5831|5832|6342|6470|6472|6507|7358|7923|8644|8803|8985|9104|9444|10157|10327|10728|11315|11332|11343|22929|25902|26227|29108|29920|29968|51144|54995|57571|58478|60496|63826|65263|80142|84245|84532|113675|114876|197322|347862	ABAT|ACACA|ACLY|ALDH1A1|AKR1B1|BCAT1|CBR1|CBS|CD74|DPYD|GAD2|GAMT|GATM|GGT5|GLS|GLUD1|GLUL|GOT1|GOT2|GPX4|GSTM1|GSTM2|GSTM4|GSTP1|HSD17B10|LTA4H|MGST3|MIF|MTHFD1|NDUFAB1|OAT|PLOD2|PLP1|PRKAG1|PSPH|PTGDS|ABCD3|PYCR1|ALDH18A1|SCP2|SHMT1|SHMT2|SLC1A3|UGDH|HSD17B8|AKR1C3|SUCLA2|PLOD3|RGN|QKI|AASS|AKR1A1|PTGES3|PARK7|ACOT7|MGLL|SEPHS1|MTHFD1L|PHGDH|PYCARD|PYCR2|PSAT1|HSD17B12|OXSM|CARNS1|ENOPH1|AASDHP…	-18.01942361	0	23	0	0	-32.8065155	5.00551277
1	-19.73223372	R-HSA-1257604	M1	1	0	Reactome Gene Sets	6	PIP3 activates AKT signaling		-19.73223372	3.23934187	11.32307219	30304	268	2618	75	2.864782277	0.326023833	391|572|1108|1457|1460|1956|2549|2885|2931|2932|5305|5371|5515|5518|5525|5528|5594|5595|5682|5683|5684|5686|5687|5688|5689|5690|5691|5692|5693|5694|5696|5698|5699|5700|5701|5702|5705|5706|5707|5708|5709|5710|5711|5713|5714|5715|5717|5718|5719|5720|5721|5781|5879|5928|5931|6009|6801|7314|7874|8396|8649|9219|9491|9861|10197|10213|10542|10670|23239|23396|53615|54815|55004|79837|100532731	RHOG|BAD|CHD4|CSNK2A1|CSNK2B|EGFR|GAB1|GRB2|GSK3A|GSK3B|PIP4K2A|PML|PPP2CA|PPP2R1A|PPP2R5A|PPP2R5D|MAPK1|MAPK3|PSMA1|PSMA2|PSMA3|PSMA5|PSMA6|PSMA7|PSMB1|PSMB2|PSMB3|PSMB4|PSMB5|PSMB6|PSMB8|PSMB9|PSMB10|PSMC1|PSMC2|PSMC3|PSMC5|PSMC6|PSMD1|PSMD2|PSMD3|PSMD4|PSMD5|PSMD7|PSMD8|PSMD9|PSMD11|PSMD12|PSMD13|PSME1|PSME2|PTPN11|RAC1|RBBP4|RBBP7|RHEB|STRN|UBB|USP7|PIP4K2B|LAMTOR3|MTA2|PSMF1|PSMD6|PSME3|PSMD…	-18.01852527	0	11	0	0	-47.79654118	9.212952714
1	-19.71016758	GO:0030163	M1	1	0	GO Biological Processes	19	protein catabolic process	19_GO:0008152 metabolic process	-19.71016758	2.275756027	10.55482449	30304	707	2618	139	5.309396486	0.438218997	102|338|348|408|811|821|824|825|836|1075|1191|1200|1499|1508|1512|1522|1642|1728|2629|2817|2931|2932|2990|3093|3300|3309|3312|3320|3920|4738|5371|5538|5641|5682|5683|5684|5686|5687|5688|5689|5690|5691|5692|5693|5694|5696|5698|5699|5700|5701|5702|5705|5706|5707|5708|5709|5710|5713|5714|5715|5717|5718|5719|5886|5887|5970|6448|6449|6451|6500|6921|7184|7314|7317|7323|7328|7329|7332|7334|7345|7347|741…	ADAM10|APOB|APOE|ARRB1|CALR|CANX|CAPN2|CAPN3|CASP3|CTSC|CLU|TPP1|CTNNB1|CTSB|CTSH|CTSZ|DDB1|NQO1|GBA1|GPC1|GSK3A|GSK3B|GUSB|UBE2K|DNAJB2|HSPA5|HSPA8|HSP90AA1|LAMP2|NEDD8|PML|PPT1|LGMN|PSMA1|PSMA2|PSMA3|PSMA5|PSMA6|PSMA7|PSMB1|PSMB2|PSMB3|PSMB4|PSMB5|PSMB6|PSMB8|PSMB9|PSMB10|PSMC1|PSMC2|PSMC3|PSMC5|PSMC6|PSMD1|PSMD2|PSMD3|PSMD4|PSMD7|PSMD8|PSMD9|PSMD11|PSMD12|PSMD13|RAD23A|RAD23B|RELA|SGSH|SGTA|SH…	-17.99772345	0	11	0	0	-47.79654118	9.212952714
1	-19.64291032	R-HSA-15869	M1	1	0	Reactome Gene Sets	6	Metabolism of nucleotides		-19.64291032	5.027633092	12.34313857	30304	99	2618	43	1.642475172	0.248409603	132|158|159|203|204|353|471|954|1503|1716|1723|1806|1807|1841|1854|1890|2618|2745|2766|2936|2987|3251|3615|3704|4830|4832|4860|5198|7295|7296|8226|9615|10591|10606|11164|22978|25939|26289|30833|50484|51727|131870|654364	ADK|ADSL|ADSS2|AK1|AK2|APRT|ATIC|ENTPD2|CTPS1|DGUOK|DHODH|DPYD|DPYS|DTYMK|DUT|TYMP|GART|GLRX|GMPR|GSR|GUK1|HPRT1|IMPDH2|ITPA|NME1|NME3|PNP|PFAS|TXN|TXNRD1|PUDP|GDA|DNPH1|PAICS|NUDT5|NT5C2|SAMHD1|AK5|NT5C|RRM2B|CMPK1|NUDT16|NME1-NME2	-17.93172684	0	56	1	1	-19.64291032	9.921641384
1	-19.44622604	GO:2001233	M1	1	0	GO Biological Processes	19	regulation of apoptotic signaling pathway	19_GO:0050896 response to stimulus	-19.44622604	2.762936148	10.88670565	30304	398	2618	95	3.628724217	0.365481976	142|183|291|292|293|572|581|598|637|960|972|1075|1191|1457|1495|1499|1512|1654|1687|1984|2017|2023|2243|2244|2266|2729|2771|2876|2923|2932|2950|3148|3162|3190|3301|3304|3315|3383|3685|3958|4000|4282|4318|4722|4841|4976|5034|5062|5196|5371|5414|5478|5499|5518|5831|5970|6135|6188|6201|6279|6280|6421|6647|6648|7001|7057|7164|7178|7314|7417|7857|8531|8575|8682|8996|9368|9521|9774|10059|10105|10131|10…	PARP1|AGT|SLC25A4|SLC25A5|SLC25A6|BAD|BAX|BCL2L1|BID|CD44|CD74|CTSC|CLU|CSNK2A1|CTNNA1|CTNNB1|CTSH|DDX3X|GSDME|EIF5A|CTTN|ENO1|FGA|FGB|FGG|GCLC|GNAI2|GPX1|PDIA3|GSK3B|GSTP1|HMGB2|HMOX1|HNRNPK|DNAJA1|HSPA1B|HSPB1|ICAM1|ITGAV|LGALS3|LMNA|MIF|MMP9|NDUFS3|NONO|OPA1|P4HB|PAK2|PF4|PML|SEPTIN4|PPIA|PPP1CA|PPP2R1A|PYCR1|RELA|RPL11|RPS3|RPS7|S100A8|S100A9|SFPQ|SOD1|SOD2|PRDX2|THBS1|TPD52L1|TPT1|UBB|VDAC2|…	-17.73629956	0	57	1	1	-19.44622604	4.085381746
1	-19.36946636	R-HSA-1852241	M1	1	0	Reactome Gene Sets	6	Organelle biogenesis and maintenance		-19.36946636	3.089339913	11.10795105	30304	296	2618	79	3.017570665	0.334341613	378|403|498|506|509|513|515|522|539|805|983|1639|1778|1781|2746|3054|3313|3320|3418|3842|4218|4508|4580|4735|5048|5442|5518|5566|5571|5577|6102|6648|6742|6950|7019|7203|7280|7283|7531|7532|7846|8655|9611|9793|10013|10121|10382|10383|10476|10540|10575|10576|10632|10651|10694|10989|11258|22919|22948|23410|25813|27109|51807|54205|54820|54927|55735|60412|79135|79718|79969|83658|84617|84747|139322|140…	ARF4|ARL3|ATP5F1A|ATP5F1B|ATP5F1C|ATP5F1D|ATP5PB|ATP5PF|ATP5PO|CALM2|CDK1|DCTN1|DYNC1H1|DYNC1I2|GLUD1|HCFC1|HSPA9|HSP90AA1|IDH2|TNPO1|RAB8A|ATP6|MTX1|SEPTIN2|PAFAH1B1|POLRMT|PPP2R1A|PRKACA|PRKAG1|PRKAR2B|RP2|SOD2|SSBP1|TCP1|TFAM|CCT3|TUBB2A|TUBG1|YWHAE|YWHAG|TUBA1A|DYNLL1|NCOR1|CKAP5|HDAC6|ACTR1A|TUBB4A|TUBB4B|ATP5PD|DCTN2|CCT4|CCT2|ATP5MG|MTX2|CCT8|IMMT|DCTN3|MAPRE1|CCT5|SIRT3|SAMM50|DMAC2L|TUBA…	-17.66079326	0	58	1	1	-19.36946636	3.814570456
1	-19.35192782	GO:0009636	M1	1	0	GO Biological Processes	19	response to toxic substance	19_GO:0050896 response to stimulus	-19.35192782	3.384288692	11.30733077	30304	236	2618	69	2.635599694	0.313079765	128|210|213|216|337|348|581|642|670|847|983|1267|1665|1728|2052|2053|2098|2876|2879|2936|2944|2946|2947|2950|2954|3039|3043|3045|3050|3240|4129|4131|4155|4257|4259|4353|4357|4747|5052|5445|5582|6280|6647|6648|7001|7295|7296|7837|8683|9131|9403|9446|9588|9973|10314|10327|10549|10587|10935|11315|23256|23530|25824|27429|51109|64757|84293|84817|373156	ADH5|ALAD|ALB|ALDH1A1|APOA4|APOE|BAX|BLMH|BPHL|CAT|CDK1|CNP|DHX15|NQO1|EPHX1|EPHX2|ESD|GPX1|GPX4|GSR|GSTM1|GSTM2|GSTM3|GSTP1|GSTZ1|HBA1|HBB|HBD|HBZ|HP|MAOB|MAP1B|MBP|MGST1|MGST3|MPO|MPST|NEFL|PRDX1|PON2|PRKCG|S100A9|SOD1|SOD2|PRDX2|TXN|TXNRD1|PXDN|SRSF9|AIFM1|SELENOF|GSTO1|PRDX6|CCS|LANCL1|AKR1A1|PRDX4|TXNRD2|PRDX3|PARK7|SCFD1|NNT|PRDX5|HTRA2|RDH11|MTARC1|PRXL2A|TXNDC17|GSTK1	-17.64450449	0	43	0	0	-23.10061568	7.123229711
1	-19.32941417	GO:0009895	M1	1	0	GO Biological Processes	19	negative regulation of catabolic process	19_GO:0048519 negative regulation of biological process	-19.32941417	2.902151586	10.95867957	30304	347	2618	87	3.323147441	0.350308952	89|210|302|336|345|493|1153|1457|1471|1660|1676|1728|1956|1981|1982|1994|2203|2272|2316|2521|2931|3162|3182|3183|3184|3192|3240|3326|4130|4864|4904|5245|5300|5317|5371|5476|5515|5566|5582|5970|6125|6135|6201|6449|6521|6622|6625|6653|7812|7874|7917|8140|8531|8724|9097|9104|9349|9491|9554|9611|9967|10128|10492|10605|10643|10670|10949|11315|11345|22933|23256|23367|23435|23450|26073|26986|28964|29934…	ACTN3|ALAD|ANXA2|APOA2|APOC3|ATP2B4|CIRBP|CSNK2A1|CST3|DHX9|DFFA|NQO1|EGFR|EIF4G1|EIF4G2|ELAVL1|FBP1|FHIT|FLNA|FUS|GSK3A|HMOX1|HNRNPAB|HNRNPC|HNRNPD|HNRNPU|HP|HSP90AB1|MAP1A|NPC1|YBX1|PHB1|PIN1|PKP1|PML|CTSA|PPP2CA|PRKACA|PRKCG|RELA|RPL5|RPL11|RPS7|SGTA|SLC4A1|SNCA|SNRNP70|SORL1|CSDE1|USP7|BAG6|SLC7A5|YBX3|SNX3|USP14|RGN|RPL23|PSMF1|SEC22B|NCOR1|THRAP3|LRPPRC|SYNCRIP|PAIP1|IGF2BP3|RRAGA|HNRNPA0|P…	-17.62323702	0	59	1	1	-19.32941417	9.470657685
1	-19.27983637	GO:0022411	M1	1	0	GO Biological Processes	19	cellular component disassembly	19_GO:0009987 cellular process	-19.27983637	2.98368201	11.00442152	30304	322	2618	83	3.170359053	0.342431387	102|123|327|488|713|714|718|983|1072|1073|1511|1639|1676|1777|2043|2107|2932|2934|2935|3159|3306|3312|3684|3915|3920|3925|3936|4134|4318|4905|5048|5340|5499|5578|5579|5756|6059|6418|6455|6456|6457|6749|7153|7415|8562|8775|8867|8878|9349|9793|9829|9948|10013|10211|10226|10533|11034|11331|11344|11345|22985|23192|23710|28985|51024|51368|51506|51569|55626|57103|63908|64422|65992|79137|79643|79876|802…	ADAM10|PLIN2|APEH|ATP2A2|C1QB|C1QC|C3|CDK1|CFL1|CFL2|CTSG|DCTN1|DFFA|DNASE2|EPHA4|ETF1|GSK3B|GSN|GSPT1|HMGA1|HSPA2|HSPA8|ITGAM|LAMC1|LAMP2|STMN1|LCP1|MAP4|MMP9|NSF|PAFAH1B1|PLG|PPP1CA|PRKCA|PRKCB|TWF1|ABCE1|SET|SH3GL1|SH3GL2|SH3GL3|SSRP1|TOP2A|VCP|DENR|NAPA|SYNJ1|SQSTM1|RPL23|CKAP5|DNAJC6|WDR1|HDAC6|FLOT1|PLIN3|ATG7|DSTN|PHB2|TWF2|GABARAPL2|ACIN1|ATG4B|GABARAPL1|MCTS1|FIS1|TEX264|UFC1|UFM1|AMBRA1…	-17.57490184	0	60	1	1	-19.27983637	3.164456365
1	-19.27122032	GO:1902905	M1	1	0	GO Biological Processes	19	positive regulation of supramolecular fiber organization	19_GO:0048518 positive regulation of biological process	-19.27122032	3.836368002	11.571423	30304	175	2618	58	2.215431627	0.287660026	88|274|335|348|351|382|387|389|402|961|998|1073|1191|1639|2017|2316|2876|2885|2934|3304|4131|4137|4204|4771|4926|5058|5216|5217|5345|5879|6188|7408|8936|9475|9647|9788|9793|9948|10109|10152|10163|10458|10787|10810|10979|11034|11135|11346|22919|22998|23191|23580|28964|29108|55845|57026|79709|85477	ACTN2|BIN1|APOA1|APOE|APP|ARF6|RHOA|RHOC|ARL2|CD47|CDC42|CFL2|CLU|DCTN1|CTTN|FLNA|GPX1|GRB2|GSN|HSPA1B|MAP1B|MAPT|MECP2|NF2|NUMA1|PAK1|PFN1|PFN2|SERPINF2|RAC1|RPS3|VASP|WASF1|ROCK2|PPM1F|MTSS1|CKAP5|WDR1|ARPC2|ABI2|WASF2|BAIAP2|NCKAP1|WASF3|FERMT2|DSTN|CDC42EP1|SYNPO|MAPRE1|LIMCH1|CYFIP1|CDC42EP4|GIT1|PYCARD|BRK1|PDXP|COLGALT1|SCIN	-17.56752486	0	16	0	0	-40.39528255	3.836368002
1	-19.10668272	R-HSA-381426	M1	1	0	Reactome Gene Sets	6	Regulation of Insulin-like Growth Factor (IGF) transport and uptake by Insulin-like Growth Factor Binding Proteins (IGFBPs)		-19.10668272	4.44489534	11.86796188	30304	125	2618	48	1.833460657	0.262200018	102|197|213|335|336|338|348|351|462|718|721|813|1000|1114|1356|1462|1471|1511|2147|2200|2243|2266|2335|3053|3371|3485|3490|3698|3827|3895|3912|3913|3915|3956|5034|5265|5340|5589|5954|6696|7018|7184|7425|7857|8404|8542|10130|10970	ADAM10|AHSG|ALB|APOA1|APOA2|APOB|APOE|APP|SERPINC1|C3|C4B|CALU|CDH2|CHGB|CP|VCAN|CST3|CTSG|F2|FBN1|FGA|FGG|FN1|SERPIND1|TNC|IGFBP2|IGFBP7|ITIH2|KNG1|KTN1|LAMB1|LAMB2|LAMC1|LGALS1|P4HB|SERPINA1|PLG|PRKCSH|RCN1|SPP1|TF|HSP90B1|VGF|SCG2|SPARCL1|APOL1|PDIA6|CKAP4	-17.40422281	0	61	1	1	-19.10668272	4.715841892
1	-19.09212255	GO:0072524	M1	1	0	GO Biological Processes	19	pyridine-containing compound metabolic process	19_GO:0008152 metabolic process	-19.09212255	5.635318242	12.44168417	30304	76	2618	37	1.41329259	0.230696179	952|1728|2539|2819|3417|3418|3945|4190|4191|4199|4837|4860|5091|5226|6120|6888|7086|7415|8514|8566|9540|10135|10840|23098|23171|23475|23530|25796|29968|51071|51181|55163|55739|57026|128240|133686|160428	CD38|NQO1|G6PD|GPD1|IDH1|IDH2|LDHB|MDH1|MDH2|ME1|NNMT|PNP|PC|PGD|RPE|TALDO1|TKT|VCP|KCNAB2|PDXK|TP53I3|NAMPT|ALDH1L1|SARM1|GPD1L|QPRT|NNT|PGLS|PSAT1|DERA|DCXR|PNPO|NAXD|PDXP|NAXE|NADK2|ALDH1L2	-17.39089468	0	62	1	1	-19.09212255	7.366067088
1	-19.04973951	R-HSA-447115	M1	1	0	Reactome Gene Sets	6	Interleukin-12 family signaling		-19.04973951	6.498385	12.77700155	30304	57	2618	32	1.222307105	0.214750798	302|759|821|829|998|1072|3181|3185|3313|3936|4001|4282|4478|5034|5062|5306|5478|5721|5898|5908|6175|6627|6647|6648|6772|6888|6950|9049|9446|9987|27250|552900	ANXA2|CA1|CANX|CAPZA1|CDC42|CFL1|HNRNPA2B1|HNRNPF|HSPA9|LCP1|LMNB1|MIF|MSN|P4HB|PAK2|PITPNA|PPIA|PSME2|RALA|RAP1B|RPLP0|SNRPA1|SOD1|SOD2|STAT1|TALDO1|TCP1|AIP|GSTO1|HNRNPDL|PDCD4|BOLA2	-17.3497402	0	45	0	0	-23.02908896	8.833742109
1	-19.03406274	GO:0031400	M1	1	0	GO Biological Processes	19	negative regulation of protein modification process	19_GO:0048519 negative regulation of biological process	-19.03406274	2.648798234	10.67603423	30304	437	2618	100	3.819709702	0.374604853	103|183|348|408|493|581|805|825|1029|1399|1499|1609|1622|1756|1845|1981|2029|2039|2192|2280|2539|2629|2729|2776|2932|2950|3301|3304|3315|3843|3958|4137|4771|4869|5062|5348|5478|5515|5518|5524|5528|5573|5576|5577|5582|5591|5621|5970|6125|6135|6188|6201|6317|6418|6456|6622|6640|6653|7070|7345|7453|7529|7531|7532|8878|9104|9349|9475|9555|9636|9647|9961|10013|10399|10527|11076|11315|11338|22933|23171…	ADAR|AGT|APOE|ARRB1|ATP2B4|BAX|CALM2|CAPN3|CDKN2A|CRKL|CTNNB1|DGKQ|DBI|DMD|DUSP3|EIF4G1|ENSA|DMTN|FBLN1|FKBP1A|G6PD|GBA1|GCLC|GNAQ|GSK3B|GSTP1|DNAJA1|HSPA1B|HSPB1|IPO5|LGALS3|MAPT|NF2|NPM1|PAK2|FXYD1|PPIA|PPP2CA|PPP2R1A|PTPA|PPP2R5D|PRKAR1A|PRKAR2A|PRKAR2B|PRKCG|PRKDC|PRNP|RELA|RPL5|RPL11|RPS3|RPS7|SERPINB3|SET|SH3GL2|SNCA|SNTA1|SORL1|THY1|UCHL1|WARS1|YWHAB|YWHAE|YWHAG|SQSTM1|RGN|RPL23|ROCK2|MACR…	-17.33528851	0	63	1	1	-19.03406274	2.675168492
1	-19.00989486	R-HSA-71403	M1	1	0	Reactome Gene Sets	6	Citric acid cycle (TCA cycle)		-19.00989486	10.52295298	13.74004736	30304	22	2618	20	0.76394194	0.170168867	50|1431|1738|1743|2271|3418|3419|3420|3421|4191|4200|4967|6389|6390|8801|8802|8803|10873|23530|81889	ACO2|CS|DLD|DLST|FH|IDH2|IDH3A|IDH3B|IDH3G|MDH2|ME2|OGDH|SDHA|SDHB|SUCLG2|SUCLG1|SUCLA2|ME3|NNT|FAHD1	-17.31234229	0	49	0	0	-22.10942222	11.57524828
1	-18.98331163	GO:0019646	M1	1	0	GO Biological Processes	19	aerobic electron transport chain	19_GO:0008152 metabolic process	-18.98331163	5.202358778	12.20883877	30304	89	2618	40	1.527883881	0.239727021	1327|1329|1340|1347|1537|1738|4513|4519|4695|4698|4700|4702|4704|4705|4706|4710|4711|4715|4716|4719|4720|4722|4723|4724|4725|4726|4728|4729|6389|6390|7381|7384|7385|7386|7388|9167|9377|27089|54205|374291	COX4I1|COX5B|COX6B1|COX7A2|CYC1|DLD|COX2|CYTB|NDUFA2|NDUFA5|NDUFA6|NDUFA8|NDUFA9|NDUFA10|NDUFAB1|NDUFB4|NDUFB5|NDUFB9|NDUFB10|NDUFS1|NDUFS2|NDUFS3|NDUFV1|NDUFS4|NDUFS5|NDUFS6|NDUFS8|NDUFV2|SDHA|SDHB|UQCRB|UQCRC1|UQCRC2|UQCRFS1|UQCRH|COX7A2L|COX5A|UQCRQ|CYCS|NDUFS7	-17.28819208	0	4	0	0	-79.98585623	6.330213904
1	-18.98331163	GO:0098869	M1	1	0	GO Biological Processes	19	cellular oxidant detoxification	19_GO:0098754 detoxification	-18.98331163	5.202358778	12.20883877	30304	89	2618	40	1.527883881	0.239727021	213|337|348|847|1728|2876|2879|2936|2946|2950|2954|3039|3043|3045|3050|3240|4257|4259|4353|5052|6280|6647|6648|7001|7295|7296|7837|9403|9446|9588|9973|10549|10587|10935|11315|23530|25824|84293|84817|373156	ALB|APOA4|APOE|CAT|NQO1|GPX1|GPX4|GSR|GSTM2|GSTP1|GSTZ1|HBA1|HBB|HBD|HBZ|HP|MGST1|MGST3|MPO|PRDX1|S100A9|SOD1|SOD2|PRDX2|TXN|TXNRD1|PXDN|SELENOF|GSTO1|PRDX6|CCS|PRDX4|TXNRD2|PRDX3|PARK7|NNT|PRDX5|PRXL2A|TXNDC17|GSTK1	-17.28819208	0	43	0	0	-23.10061568	7.123229711
1	-18.9465772	GO:0009725	M1	1	0	GO Biological Processes	19	response to hormone	19_GO:0050896 response to stimulus	-18.9465772	2.183444766	10.25614795	30304	774	2618	146	5.576776165	0.448483219	2|31|38|88|142|178|183|210|301|336|387|476|477|478|498|594|682|760|811|815|836|847|952|1176|1277|1281|1398|1460|1495|1508|1512|1536|1537|1655|1668|1728|1828|1841|1977|2058|2180|2200|2203|2244|2288|2549|2629|2729|2770|2782|2805|2821|2876|2885|2931|2932|2947|3030|3033|3059|3148|3192|3301|3304|3312|3320|3371|3417|3485|3490|3690|3692|4015|4048|4129|4131|4199|4218|4440|4644|4747|4841|4864|5106|5111|51…	A2M|ACACA|ACAT1|ACTN2|PARP1|AGL|AGT|ALAD|ANXA1|APOA2|RHOA|ATP1A1|ATP1A2|ATP1A3|ATP5F1A|BCKDHB|BSG|CA2|CALR|CAMK2A|CASP3|CAT|CD38|AP3S1|COL1A1|COL3A1|CRK|CSNK2B|CTNNA1|CTSB|CTSH|CYBB|CYC1|DDX5|DEFA3|NQO1|DSG1|DTYMK|EIF4E|EPRS1|ACSL1|FBN1|FBP1|FGB|FKBP4|GAB1|GBA1|GCLC|GNAI1|GNB1|GOT1|GPI|GPX1|GRB2|GSK3A|GSK3B|GSTM3|HADHA|HADH|HCLS1|HMGB2|HNRNPU|DNAJA1|HSPA1B|HSPA8|HSP90AA1|TNC|IDH1|IGFBP2|IGFBP7|IT…	-17.25298509	0	64	1	1	-18.9465772	2.326781327
1	-18.94558286	R-HSA-2029482	M1	1	0	Reactome Gene Sets	6	Regulation of actin dynamics for phagocytic cup formation		-18.94558286	6.262019562	12.65034786	30304	61	2618	33	1.260504202	0.218038297	60|998|1072|1398|2214|2885|3320|3326|4627|4644|4771|5058|5594|5595|5879|8936|8976|10006|10092|10093|10094|10095|10096|10097|10109|10152|10163|10458|10552|10787|10810|23191|55845	ACTB|CDC42|CFL1|CRK|FCGR3A|GRB2|HSP90AA1|HSP90AB1|MYH9|MYO5A|NF2|PAK1|MAPK1|MAPK3|RAC1|WASF1|WASL|ABI1|ARPC5|ARPC4|ARPC3|ARPC1B|ACTR3|ACTR2|ARPC2|ABI2|WASF2|BAIAP2|ARPC1A|NCKAP1|WASF3|CYFIP1|BRK1	-17.25298509	0	55	0	0	-20.08220511	10.12834225
1	-18.94448046	R-HSA-9612973	M1	1	0	Reactome Gene Sets	6	Autophagy		-18.94448046	4.062835489	11.60230845	30304	151	2618	53	2.024446142	0.275249891	123|1457|1460|1778|1781|1783|2670|3043|3312|3320|3326|3920|5571|6009|7280|7314|7334|7415|7416|7431|7846|8649|8655|8878|9804|9868|10013|10226|10382|10383|10533|10542|10670|11315|11345|23192|23710|51143|51807|55004|55626|56993|64422|79643|79720|84557|84617|91782|128866|140735|192111|347688|347733	PLIN2|CSNK2A1|CSNK2B|DYNC1H1|DYNC1I2|DYNC1LI2|GFAP|HBB|HSPA8|HSP90AA1|HSP90AB1|LAMP2|PRKAG1|RHEB|TUBB2A|UBB|UBE2N|VCP|VDAC1|VIM|TUBA1A|LAMTOR3|DYNLL1|SQSTM1|TOMM20|TOMM70|HDAC6|PLIN3|TUBB4A|TUBB4B|ATG7|LAMTOR5|RRAGA|PARK7|GABARAPL2|ATG4B|GABARAPL1|DYNC1LI1|TUBA8|LAMTOR1|AMBRA1|TOMM22|ATG3|CHMP6|VPS37B|MAP1LC3A|TUBB6|CHMP7|CHMP4B|DYNLL2|PGAM5|TUBB8|TUBB2B	-17.25298509	0	65	1	1	-18.94448046	5.65302823
1	-18.87856504	GO:0050821	M1	1	0	GO Biological Processes	19	protein stabilization	19_GO:0065007 biological regulation	-18.87856504	3.467240269	11.21629428	30304	217	2618	65	2.482811306	0.304107844	287|335|336|481|482|811|908|1191|1410|1457|1828|2043|2316|2597|2776|3009|3054|3304|3320|3326|3329|3916|3920|4869|5202|5216|5217|5245|5300|5434|5479|6125|6135|6201|6812|6950|7203|7874|7917|8575|8607|8774|9026|9349|9531|10211|10437|10471|10574|10575|10576|10694|10728|10856|11140|11235|11315|11331|22848|22948|23011|23673|25764|55742|57142	ANK2|APOA1|APOA2|ATP1B1|ATP1B2|CALR|CCT6A|CLU|CRYAB|CSNK2A1|DSG1|EPHA4|FLNA|GAPDH|GNAQ|H1-5|HCFC1|HSPA1B|HSP90AA1|HSP90AB1|HSPD1|LAMP1|LAMP2|NPM1|PFDN2|PFN1|PFN2|PHB1|PIN1|POLR2E|PPIB|RPL5|RPL11|RPS7|STXBP1|TCP1|CCT3|USP7|BAG6|PRKRA|RUVBL1|NAPG|HIP1R|RPL23|BAG3|FLOT1|IFI30|PFDN6|CCT7|CCT4|CCT2|CCT8|PTGES3|RUVBL2|CDC37|PDCD10|PARK7|PHB2|AAK1|CCT5|RAB21|STX12|HYPK|PARVA|RTN4	-17.18827103	0	39	0	0	-24.45446653	3.467240269
1	-18.85968322	GO:0005996	M1	1	0	GO Biological Processes	19	monosaccharide metabolic process	19_GO:0008152 metabolic process	-18.85968322	3.674681994	11.34250943	30304	189	2618	60	2.291825821	0.292463338	226|229|230|231|347|572|1374|1737|2023|2026|2171|2203|2539|2548|2584|2597|2729|2805|2819|2821|3073|3074|3098|3099|3101|4125|4190|4191|4351|5091|5106|5160|5162|5208|5211|5213|5214|5223|5224|5226|5230|5236|5315|6513|6576|6652|7167|8402|8604|9104|9446|10165|10327|11164|23509|26007|51181|55276|57103|283209	ALDOA|ALDOB|ALDOC|AKR1B1|APOD|BAD|CPT1A|DLAT|ENO1|ENO2|FABP5|FBP1|G6PD|GAA|GALK1|GAPDH|GCLC|GOT1|GPD1|GPI|HEXA|HEXB|HK1|HK2|HK3|MAN2B1|MDH1|MDH2|MPI|PC|PCK2|PDHA1|PDHB|PFKFB2|PFKL|PFKM|PFKP|PGAM1|PGAM2|PGD|PGK1|PGM1|PKM|SLC2A1|SLC25A1|SORD|TPI1|SLC25A11|SLC25A12|RGN|GSTO1|SLC25A13|AKR1A1|NUDT5|POFUT1|TKFC|DCXR|PGM2|TIGAR|PGM2L1	-17.17058727	0	26	0	0	-29.9766386	8.359901536
1	-18.8582508	GO:0051223	M1	1	0	GO Biological Processes	19	regulation of protein transport	19_GO:0051179 localization	-18.8582508	2.501527133	10.50552856	30304	509	2618	110	4.201680672	0.392107948	18|347|348|382|572|952|975|983|1113|1374|2010|2029|2039|2040|2147|2243|2244|2266|2316|2664|2746|2767|2781|2931|2932|3033|3059|3123|3208|3301|3312|3320|3684|3689|3728|3843|3936|3996|4218|4345|4628|4836|5106|5208|5211|5213|5478|5494|5530|5532|5566|5573|5579|5621|5715|5781|5901|5905|5910|6616|6653|6717|6804|6844|7260|7273|7295|7323|7332|7447|7514|7531|8724|9141|9520|9531|9647|9868|10055|10059|10075|…	ABAT|APOD|APOE|ARF6|BAD|CD38|CD81|CDK1|CHGA|CPT1A|EMD|ENSA|DMTN|STOM|F2|FGA|FGB|FGG|FLNA|GDI1|GLUD1|GNA11|GNAZ|GSK3A|GSK3B|HADH|HCLS1|HLA-DRB1|HPCA|DNAJA1|HSPA8|HSP90AA1|ITGAM|ITGB2|JUP|IPO5|LCP1|LLGL1|RAB8A|CD200|MYH10|NMT1|PCK2|PFKFB2|PFKL|PFKM|PPIA|PPM1A|PPP3CA|PPP3CB|PRKACA|PRKAR1A|PRKCB|PRNP|PSMD9|PTPN11|RAN|RANGAP1|RAP1GDS1|SNAP25|SORL1|SRI|STX1A|VAMP2|EIPR1|TTN|TXN|UBE2D3|UBE2L3|VSNL1|XPO1…	-17.17034961	0	32	0	0	-27.82961495	3.455297994
1	-18.82304356	GO:0098609	M1	1	0	GO Biological Processes	19	cell-cell adhesion	19_GO:0009987 cellular process	-18.82304356	2.452747777	10.4548702	30304	538	2618	114	4.35446906	0.398855077	60|119|214|301|302|337|460|482|960|961|1000|1012|1041|1192|1266|1272|1465|1475|1495|1496|1499|1501|1740|1742|1823|1825|1828|1832|1956|2243|2244|2266|2316|2778|2923|3043|3315|3383|3678|3684|3685|3688|3689|3690|3728|3897|3912|3956|4099|4267|4345|4478|4627|4680|4685|4897|5097|5098|5101|5271|5317|5478|5499|5802|5912|6279|6280|6282|6812|6900|7070|7082|7087|7094|7143|7264|7414|7430|8404|8642|9124|9231|…	ACTB|ADD2|ALCAM|ANXA1|ANXA2|APOA4|ASTN1|ATP1B2|CD44|CD47|CDH2|CDH13|CDSN|CLIC1|CNN3|CNTN1|CSRP1|CSTA|CTNNA1|CTNNA2|CTNNB1|CTNND2|DLG2|DLG4|DSC1|DSC3|DSG1|DSP|EGFR|FGA|FGB|FGG|FLNA|GNAS|PDIA3|HBB|HSPB1|ICAM1|ITGA5|ITGAM|ITGAV|ITGB1|ITGB2|ITGB3|JUP|L1CAM|LAMB1|LGALS1|MAG|CD99|CD200|MSN|MYH9|CEACAM6|NCAM2|NRCAM|PCDH1|PCDHGC3|PCDH9|SERPINB8|PKP1|PPIA|PPP1CA|PTPRS|RAP2B|S100A8|S100A9|S100A11|STXBP1|CN…	-17.13633385	0	66	1	1	-18.82304356	2.452747777
1	-18.79526689	GO:0051495	M1	1	0	GO Biological Processes	19	positive regulation of cytoskeleton organization	19_GO:0048518 positive regulation of biological process	-18.79526689	3.711628525	11.34512142	30304	184	2618	59	2.253628724	0.290072585	88|120|274|335|382|387|389|402|961|998|1073|1639|1778|2017|2316|2885|2934|3304|4131|4137|4204|4771|4926|5058|5202|5216|5217|5345|5879|6188|7408|8936|9475|9647|9788|9793|9948|10109|10152|10163|10458|10763|10787|10810|10979|11034|11135|11346|22919|22998|23191|23580|23636|28964|29108|55558|55845|57026|85477	ACTN2|ADD3|BIN1|APOA1|ARF6|RHOA|RHOC|ARL2|CD47|CDC42|CFL2|DCTN1|DYNC1H1|CTTN|FLNA|GRB2|GSN|HSPA1B|MAP1B|MAPT|MECP2|NF2|NUMA1|PAK1|PFDN2|PFN1|PFN2|SERPINF2|RAC1|RPS3|VASP|WASF1|ROCK2|PPM1F|MTSS1|CKAP5|WDR1|ARPC2|ABI2|WASF2|BAIAP2|NES|NCKAP1|WASF3|FERMT2|DSTN|CDC42EP1|SYNPO|MAPRE1|LIMCH1|CYFIP1|CDC42EP4|NUP62|GIT1|PYCARD|PLXNA3|BRK1|PDXP|SCIN	-17.1097454	0	16	0	0	-40.39528255	3.836368002
1	-18.76327326	GO:1901137	M1	1	0	GO Biological Processes	19	carbohydrate derivative biosynthetic process	19_GO:0008152 metabolic process	-18.76327326	2.395573123	10.38948201	30304	575	2618	119	4.545454545	0.407100978	31|38|47|132|158|159|203|204|226|353|471|498|506|509|513|515|522|523|539|1503|1650|1716|1723|1737|1738|1841|1854|2180|2539|2618|2639|2987|3073|3251|3615|4351|4508|4522|4695|4698|4700|4702|4704|4705|4706|4710|4711|4715|4716|4719|4720|4722|4723|4724|4725|4726|4728|4729|4830|4832|4860|4864|5160|5162|5198|5238|5538|5631|5635|5636|5836|6184|6185|6389|6390|6470|6576|6652|7086|7167|7264|7358|7841|8050|8…	ACACA|ACAT1|ACLY|ADK|ADSL|ADSS2|AK1|AK2|ALDOA|APRT|ATIC|ATP5F1A|ATP5F1B|ATP5F1C|ATP5F1D|ATP5PB|ATP5PF|ATP6V1A|ATP5PO|CTPS1|DDOST|DGUOK|DHODH|DLAT|DLD|DTYMK|DUT|ACSL1|G6PD|GART|GCDH|GUK1|HEXA|HPRT1|IMPDH2|MPI|ATP6|MTHFD1|NDUFA2|NDUFA5|NDUFA6|NDUFA8|NDUFA9|NDUFA10|NDUFAB1|NDUFB4|NDUFB5|NDUFB9|NDUFB10|NDUFS1|NDUFS2|NDUFS3|NDUFV1|NDUFS4|NDUFS5|NDUFS6|NDUFS8|NDUFV2|NME1|NME3|PNP|NPC1|PDHA1|PDHB|PFAS|P…	-17.07893675	0	4	0	0	-79.98585623	6.330213904
1	-18.75867939	R-HSA-68867	M1	1	0	Reactome Gene Sets	6	Assembly of the pre-replicative complex		-18.75867939	4.157307481	11.59654212	30304	142	2618	51	1.948051948	0.270111801	3021|3837|4171|4172|4173|4174|4175|4176|5682|5683|5684|5686|5687|5688|5689|5690|5691|5692|5693|5694|5696|5698|5699|5700|5701|5702|5705|5706|5707|5708|5709|5710|5711|5713|5714|5715|5717|5718|5719|5720|5721|7314|8345|8348|8350|8359|9491|9861|10197|10213|333932	H3-3B|KPNB1|MCM2|MCM3|MCM4|MCM5|MCM6|MCM7|PSMA1|PSMA2|PSMA3|PSMA5|PSMA6|PSMA7|PSMB1|PSMB2|PSMB3|PSMB4|PSMB5|PSMB6|PSMB8|PSMB9|PSMB10|PSMC1|PSMC2|PSMC3|PSMC5|PSMC6|PSMD1|PSMD2|PSMD3|PSMD4|PSMD5|PSMD7|PSMD8|PSMD9|PSMD11|PSMD12|PSMD13|PSME1|PSME2|UBB|H2BC9|H2BC17|H3C1|H4C1|PSMF1|PSMD6|PSME3|PSMD14|H3C15	-17.0757973	0	11	0	0	-47.79654118	9.212952714
1	-18.75777351	R-HSA-8957275	M1	1	0	Reactome Gene Sets	6	Post-translational protein phosphorylation		-18.75777351	4.715841892	11.89575258	30304	108	2618	44	1.680672269	0.251232689	102|197|213|335|336|338|348|351|462|718|721|813|1000|1114|1356|1462|1471|2200|2243|2266|2335|3053|3371|3490|3698|3827|3895|3912|3913|3915|3956|5034|5265|5589|5954|6696|7018|7184|7425|7857|8404|8542|10130|10970	ADAM10|AHSG|ALB|APOA1|APOA2|APOB|APOE|APP|SERPINC1|C3|C4B|CALU|CDH2|CHGB|CP|VCAN|CST3|FBN1|FGA|FGG|FN1|SERPIND1|TNC|IGFBP7|ITIH2|KNG1|KTN1|LAMB1|LAMB2|LAMC1|LGALS1|P4HB|SERPINA1|PRKCSH|RCN1|SPP1|TF|HSP90B1|VGF|SCG2|SPARCL1|APOL1|PDIA6|CKAP4	-17.0757973	0	61	0	0	-19.10668272	4.715841892
1	-18.74501675	GO:0006418	M1	1	0	GO Biological Processes	19	tRNA aminoacylation for protein translation	19_GO:0008152 metabolic process	-18.74501675	7.622724478	13.04878735	30304	41	2618	27	1.03132162	0.197451813	16|833|1615|2058|2193|2617|3035|3376|3735|4141|4677|5917|6301|6897|7407|7453|8565|10056|23395|23438|51520|55157|55699|57176|57470|57505|80222	AARS1|CARS1|DARS1|EPRS1|FARSA|GARS1|HARS1|IARS1|KARS1|MARS1|NARS1|RARS1|SARS1|TARS1|VARS1|WARS1|YARS1|FARSB|LARS2|HARS2|LARS1|DARS2|IARS2|VARS2|LRRC47|AARS2|TARS2	-17.0642159	0	42	0	0	-23.82140592	11.09294627
1	-18.71989466	R-HSA-69242	M1	1	0	Reactome Gene Sets	6	S Phase		-18.71989466	3.905758622	11.43857794	30304	163	2618	55	2.100840336	0.280285857	1019|2237|2932|4171|4172|4173|4174|4175|4176|5111|5682|5683|5684|5686|5687|5688|5689|5690|5691|5692|5693|5694|5696|5698|5699|5700|5701|5702|5705|5706|5707|5708|5709|5710|5711|5713|5714|5715|5717|5718|5719|5720|5721|5928|5985|6117|6118|6119|6500|7314|9491|9861|10197|10213|23244	CDK4|FEN1|GSK3B|MCM2|MCM3|MCM4|MCM5|MCM6|MCM7|PCNA|PSMA1|PSMA2|PSMA3|PSMA5|PSMA6|PSMA7|PSMB1|PSMB2|PSMB3|PSMB4|PSMB5|PSMB6|PSMB8|PSMB9|PSMB10|PSMC1|PSMC2|PSMC3|PSMC5|PSMC6|PSMD1|PSMD2|PSMD3|PSMD4|PSMD5|PSMD7|PSMD8|PSMD9|PSMD11|PSMD12|PSMD13|PSME1|PSME2|RBBP4|RFC5|RPA1|RPA2|RPA3|SKP1|UBB|PSMF1|PSMD6|PSME3|PSMD14|PDS5A	-17.04026599	0	11	0	0	-47.79654118	9.212952714
1	-18.70047017	R-HSA-6811436	M1	1	0	Reactome Gene Sets	6	COPI-independent Golgi-to-ER retrograde traffic		-18.70047017	6.808969577	12.76725384	30304	51	2618	30	1.145912911	0.208011957	829|830|832|1639|1778|1781|1783|5048|5049|5050|5870|7280|7846|8655|10121|10382|10383|10540|11258|22931|23299|51143|51164|51560|51807|55860|84617|140735|347688|347733	CAPZA1|CAPZA2|CAPZB|DCTN1|DYNC1H1|DYNC1I2|DYNC1LI2|PAFAH1B1|PAFAH1B2|PAFAH1B3|RAB6A|TUBB2A|TUBA1A|DYNLL1|ACTR1A|TUBB4A|TUBB4B|DCTN2|DCTN3|RAB18|BICD2|DYNC1LI1|DCTN4|RAB6B|TUBA8|ACTR10|TUBB6|DYNLL2|TUBB8|TUBB2B	-17.02201054	0	27	0	0	-29.58555562	7.576526148
1	-18.60308854	GO:1901699	M1	1	0	GO Biological Processes	19	cellular response to nitrogen compound	19_GO:0050896 response to stimulus	-18.60308854	2.31873018	10.27740406	30304	629	2618	126	4.812834225	0.418316339	60|88|142|183|333|351|478|493|498|598|760|781|815|820|824|836|1176|1277|1278|1281|1282|1291|1398|1399|1495|1499|1536|1660|1729|1956|2039|2043|2058|2200|2203|2316|2350|2549|2697|2729|2767|2771|2773|2775|2776|2778|2781|2782|2805|2819|2885|2931|2932|2946|3184|3208|3383|3690|3728|3843|4035|4062|4131|4204|4218|4644|4841|4869|4915|5106|5138|5315|5566|5573|5579|5591|5594|5595|5621|5641|5899|5905|5906|59…	ACTB|ACTN2|PARP1|AGT|APLP1|APP|ATP1A3|ATP2B4|ATP5F1A|BCL2L1|CA2|CACNA2D1|CAMK2A|CAMP|CAPN2|CASP3|AP3S1|COL1A1|COL1A2|COL3A1|COL4A1|COL6A1|CRK|CRKL|CTNNA1|CTNNB1|CYBB|DHX9|DIAPH1|EGFR|DMTN|EPHA4|EPRS1|FBN1|FBP1|FLNA|FOLR2|GAB1|GJA1|GCLC|GNA11|GNAI2|GNAI3|GNAO1|GNAQ|GNAS|GNAZ|GNB1|GOT1|GPD1|GRB2|GSK3A|GSK3B|GSTM2|HNRNPD|HPCA|ICAM1|ITGB3|JUP|IPO5|LRP1|LY6H|MAP1B|MECP2|RAB8A|MYO5A|NONO|NPM1|NTRK2|PCK…	-16.9257948	0	64	0	0	-18.9465772	2.326781327
1	-18.55566671	GO:0010639	M1	1	0	GO Biological Processes	19	negative regulation of organelle organization	19_GO:0048519 negative regulation of biological process	-18.55566671	2.868501761	10.70187677	30304	343	2618	85	3.246753247	0.346395782	118|119|120|142|291|292|293|598|822|829|830|832|1191|1496|2039|2288|2665|2729|2764|2876|2934|3021|3178|3183|3192|3925|4000|4131|4133|4134|4137|4869|4976|5062|5216|5217|5756|5962|6622|6708|6709|6710|6711|6712|6904|7037|7082|7111|7153|7879|8467|8874|8996|9026|9184|9554|10013|10075|10105|10163|10297|10382|10391|10432|10449|10493|10923|11151|11344|22919|23122|23256|29767|50810|51474|51571|54386|54521…	ADD1|ADD2|ADD3|PARP1|SLC25A4|SLC25A5|SLC25A6|BCL2L1|CAPG|CAPZA1|CAPZA2|CAPZB|CLU|CTNNA2|DMTN|FKBP4|GDI2|GCLC|GMFB|GPX1|GSN|H3-3B|HNRNPA1|HNRNPC|HNRNPU|STMN1|LMNA|MAP1B|MAP2|MAP4|MAPT|NPM1|OPA1|PAK2|PFN1|PFN2|TWF1|RDX|SNCA|SPTA1|SPTAN1|SPTB|SPTBN1|SPTBN2|TBCD|TFRC|TJP1|TMOD1|TOP2A|RAB7A|SMARCA5|ARHGEF7|NOL3|HIP1R|BUB3|SEC22B|HDAC6|HUWE1|PPIF|WASF2|APC2|TUBB4A|CORO2B|RBM14|ACAA2|VAT1|SUB1|CORO1A|TW…	-16.87953574	0	18	0	0	-37.26983775	6.945148969
1	-18.55182089	GO:1901606	M1	1	0	GO Biological Processes	19	alpha-amino acid catabolic process	19_GO:0008152 metabolic process	-18.55182089	5.088021222	12.00976306	30304	91	2618	40	1.527883881	0.239727021	36|38|383|443|642|875|883|1428|1743|2184|2572|2653|2731|2744|2746|2752|2805|2806|2954|3028|3712|4329|4942|5860|6470|6472|8659|10157|10247|11112|23564|23576|26275|27034|51380|51540|56922|64087|80150|113675	ACADSB|ACAT1|ARG1|ASPA|BLMH|CBS|KYAT1|CRYM|DLST|FAH|GAD2|GCSH|GLDC|GLS|GLUD1|GLUL|GOT1|GOT2|GSTZ1|HSD17B10|IVD|ALDH6A1|OAT|QDPR|SHMT1|SHMT2|ALDH4A1|AASS|RIDA|HIBADH|DDAH2|DDAH1|HIBCH|ACAD8|CSAD|SCLY|MCCC1|MCCC2|ASRGL1|SDSL	-16.87684958	0	9	0	0	-51.64440833	5.318357318
1	-18.53892185	R-HSA-69002	M1	1	0	Reactome Gene Sets	6	DNA Replication Pre-Initiation		-18.53892185	3.931216397	11.39557716	30304	159	2618	54	2.062643239	0.27778029	3021|3837|4171|4172|4173|4174|4175|4176|5682|5683|5684|5686|5687|5688|5689|5690|5691|5692|5693|5694|5696|5698|5699|5700|5701|5702|5705|5706|5707|5708|5709|5710|5711|5713|5714|5715|5717|5718|5719|5720|5721|6117|6118|6119|7314|8345|8348|8350|8359|9491|9861|10197|10213|333932	H3-3B|KPNB1|MCM2|MCM3|MCM4|MCM5|MCM6|MCM7|PSMA1|PSMA2|PSMA3|PSMA5|PSMA6|PSMA7|PSMB1|PSMB2|PSMB3|PSMB4|PSMB5|PSMB6|PSMB8|PSMB9|PSMB10|PSMC1|PSMC2|PSMC3|PSMC5|PSMC6|PSMD1|PSMD2|PSMD3|PSMD4|PSMD5|PSMD7|PSMD8|PSMD9|PSMD11|PSMD12|PSMD13|PSME1|PSME2|RPA1|RPA2|RPA3|UBB|H2BC9|H2BC17|H3C1|H4C1|PSMF1|PSMD6|PSME3|PSMD14|H3C15	-16.86510712	0	11	0	0	-47.79654118	9.212952714
1	-18.5330022	GO:0010810	M1	1	0	GO Biological Processes	19	regulation of cell-substrate adhesion	19_GO:0050789 regulation of biological process	-18.5330022	3.419959719	11.07769017	30304	220	2618	65	2.482811306	0.304107844	81|335|347|387|402|708|811|998|1012|1021|1029|1277|1398|1399|1845|2039|2192|2199|2243|2244|2266|2316|2335|2633|2824|2932|3273|3678|3690|3728|4680|4771|4811|5034|5340|5879|6237|6251|6904|7057|7070|7094|7264|7402|7414|7448|8573|8874|9475|9647|10109|10391|10562|10631|10675|10979|11117|22998|23122|23603|26073|51144|55612|55920|57580	ACTN4|APOA1|APOD|RHOA|ARL2|C1QBP|CALR|CDC42|CDH13|CDK6|CDKN2A|COL1A1|CRK|CRKL|DUSP3|DMTN|FBLN1|FBLN2|FGA|FGB|FGG|FLNA|FN1|GBP1|GPM6B|GSK3B|HRG|ITGA5|ITGB3|JUP|CEACAM6|NF2|NID1|P4HB|PLG|RAC1|RRAS|RSU1|TBCD|THBS1|THY1|TLN1|GFUS|UTRN|VCL|VTN|CASK|ARHGEF7|ROCK2|PPM1F|ARPC2|CORO2B|OLFM4|POSTN|CSPG5|FERMT2|EMILIN1|LIMCH1|CLASP2|CORO1C|POLDIP2|HSD17B12|FERMT1|RCC2|PREX1	-16.86034098	0	67	1	1	-18.5330022	5.236421841
1	-18.52560981	GO:1904951	M1	1	0	GO Biological Processes	19	positive regulation of establishment of protein localization	19_GO:0051179 localization	-18.52560981	2.929538145	10.73760902	30304	324	2618	82	3.132161956	0.340429422	18|382|572|908|952|975|983|2010|2040|2147|2243|2244|2266|2316|2746|2767|2931|2932|3059|3123|3208|3320|3684|3689|3728|3843|4628|4836|5106|5208|5213|5478|5494|5532|5566|5573|5579|5621|5715|5901|6616|6653|6717|6844|6950|7203|7273|7323|7332|7447|7531|9141|9520|9531|9868|10055|10059|10075|10155|10391|10399|10541|10574|10575|10576|10694|10972|11235|22902|22948|23236|23410|23435|27429|51024|51100|51128|…	ABAT|ARF6|BAD|CCT6A|CD38|CD81|CDK1|EMD|STOM|F2|FGA|FGB|FGG|FLNA|GLUD1|GNA11|GSK3A|GSK3B|HCLS1|HLA-DRB1|HPCA|HSP90AA1|ITGAM|ITGB2|JUP|IPO5|MYH10|NMT1|PCK2|PFKFB2|PFKM|PPIA|PPM1A|PPP3CB|PRKACA|PRKAR1A|PRKCB|PRNP|PSMD9|RAN|SNAP25|SORL1|SRI|VAMP2|TCP1|CCT3|TTN|UBE2D3|UBE2L3|VSNL1|YWHAE|PDCD5|NPEPPS|BAG3|TOMM70|SAE1|DNM1L|HUWE1|TRIM28|CORO2B|RACK1|ANP32B|CCT7|CCT4|CCT2|CCT8|TMED10|PDCD10|RUFY3|CCT5|PL…	-16.85409903	0	32	0	0	-27.82961495	3.455297994
1	-18.52148034	GO:0048193	M1	1	0	GO Biological Processes	19	Golgi vesicle transport	19_GO:0051179 localization	-18.52148034	3.100512932	10.85844476	30304	280	2618	75	2.864782277	0.326023833	160|164|286|372|377|378|381|403|1176|1314|1315|1785|3916|3996|4218|4644|4905|5034|5861|5870|6102|6396|6642|6643|6653|6711|6844|6892|7415|8452|8615|8724|8773|8774|8775|9217|9218|9276|9341|9554|9632|10016|10133|10342|10484|10525|10652|10890|10960|10972|11031|11316|11345|22820|23256|23299|23760|27095|29934|29959|30845|51128|51552|51560|51762|54732|55204|56681|60412|64145|79585|81876|150786|222068|55…	AP2A1|AP1G1|ANK1|ARCN1|ARF3|ARF4|ARF5|ARL3|AP3S1|COPA|COPB1|DNM2|LAMP1|LLGL1|RAB8A|MYO5A|NSF|P4HB|RAB1A|RAB6A|RP2|SEC13|SNX1|SNX2|SORL1|SPTBN1|VAMP2|TAPBP|VCP|CUL3|USO1|SNX3|SNAP23|NAPG|NAPA|VAPB|VAPA|COPB2|VAMP3|SEC22B|SEC24C|PDCD6|OPTN|TFG|SEC23A|HYOU1|YKT6|RAB10|LMAN2|TMED10|RAB31|COPE|GABARAPL2|COPG1|SCFD1|BICD2|PITPNB|TRAPPC3|SNX12|NRBP1|EHD3|SAR1B|RAB14|RAB6B|RAB8B|TMED9|GOLPH3L|SAR1A|EXOC4…	-16.85111698	0	68	1	1	-18.52148034	4.006816713
1	-18.43306581	R-HSA-8878159	M1	1	0	Reactome Gene Sets	6	Transcriptional regulation by RUNX3		-18.43306581	4.94359562	11.90048147	30304	96	2618	41	1.566080978	0.242658034	1029|1499|5682|5683|5684|5686|5687|5688|5689|5690|5691|5692|5693|5694|5696|5698|5699|5700|5701|5702|5705|5706|5707|5708|5709|5710|5711|5713|5714|5715|5717|5718|5719|5720|5721|6696|7314|9491|9861|10197|10213	CDKN2A|CTNNB1|PSMA1|PSMA2|PSMA3|PSMA5|PSMA6|PSMA7|PSMB1|PSMB2|PSMB3|PSMB4|PSMB5|PSMB6|PSMB8|PSMB9|PSMB10|PSMC1|PSMC2|PSMC3|PSMC5|PSMC6|PSMD1|PSMD2|PSMD3|PSMD4|PSMD5|PSMD7|PSMD8|PSMD9|PSMD11|PSMD12|PSMD13|PSME1|PSME2|SPP1|UBB|PSMF1|PSMD6|PSME3|PSMD14	-16.76489068	0	11	0	0	-47.79654118	9.212952714
1	-18.43296828	GO:0031334	M1	1	0	GO Biological Processes	19	positive regulation of protein-containing complex assembly	19_GO:0048518 positive regulation of biological process	-18.43296828	3.566111844	11.13984568	30304	198	2618	61	2.330022918	0.294832814	274|382|387|389|402|581|637|1191|1639|1654|1981|2017|2634|2885|2932|3304|3320|3936|3958|4131|4137|4204|4478|4926|5058|5216|5217|5515|5706|5879|5908|6188|6622|6624|7037|7408|7415|7453|9026|9636|9793|10109|10399|10458|10787|10979|11076|11135|11315|22919|23580|28964|29108|51100|51673|55612|55626|55832|55845|57506|79969	BIN1|ARF6|RHOA|RHOC|ARL2|BAX|BID|CLU|DCTN1|DDX3X|EIF4G1|CTTN|GBP2|GRB2|GSK3B|HSPA1B|HSP90AA1|LCP1|LGALS3|MAP1B|MAPT|MECP2|MSN|NUMA1|PAK1|PFN1|PFN2|PPP2CA|PSMC6|RAC1|RAP1B|RPS3|SNCA|FSCN1|TFRC|VASP|VCP|WARS1|HIP1R|ISG15|CKAP5|ARPC2|RACK1|BAIAP2|NCKAP1|FERMT2|TPPP|CDC42EP1|PARK7|MAPRE1|CDC42EP4|GIT1|PYCARD|SH3GLB1|TPPP3|FERMT1|AMBRA1|CAND1|BRK1|MAVS|ATAT1	-16.76489068	0	16	0	0	-40.39528255	3.836368002
1	-18.41287305	R-HSA-5619115	M1	1	0	Reactome Gene Sets	6	Disorders of transmembrane transporters		-18.41287305	3.748802	11.24636482	30304	176	2618	57	2.17723453	0.285225108	335|682|1356|3098|5682|5683|5684|5686|5687|5688|5689|5690|5691|5692|5693|5694|5696|5698|5699|5700|5701|5702|5705|5706|5707|5708|5709|5710|5711|5713|5714|5715|5717|5718|5719|5720|5721|5903|6396|6507|6513|6520|6521|7314|7415|8480|8671|9491|9688|9861|10197|10213|11160|23165|23636|57122|129401	APOA1|BSG|CP|HK1|PSMA1|PSMA2|PSMA3|PSMA5|PSMA6|PSMA7|PSMB1|PSMB2|PSMB3|PSMB4|PSMB5|PSMB6|PSMB8|PSMB9|PSMB10|PSMC1|PSMC2|PSMC3|PSMC5|PSMC6|PSMD1|PSMD2|PSMD3|PSMD4|PSMD5|PSMD7|PSMD8|PSMD9|PSMD11|PSMD12|PSMD13|PSME1|PSME2|RANBP2|SEC13|SLC1A3|SLC2A1|SLC3A2|SLC4A1|UBB|VCP|RAE1|SLC4A4|PSMF1|NUP93|PSMD6|PSME3|PSMD14|ERLIN2|NUP205|NUP62|NUP107|NUP35	-16.74593384	0	11	0	0	-47.79654118	9.212952714
1	-18.37296518	R-HSA-8951664	M1	1	0	Reactome Gene Sets	6	Neddylation		-18.37296518	3.259967883	10.92183402	30304	245	2618	69	2.635599694	0.313079765	1642|2873|4738|5682|5683|5684|5686|5687|5688|5689|5690|5691|5692|5693|5694|5696|5698|5699|5700|5701|5702|5705|5706|5707|5708|5709|5710|5711|5713|5714|5715|5717|5718|5719|5720|5721|5931|6500|6921|6923|7314|7323|7347|7415|8450|8452|8453|8533|8878|8883|9039|9040|9318|9491|9861|9903|10072|10197|10213|10489|10920|10987|26232|26263|28991|29099|50813|51138|55832	DDB1|GPS1|NEDD8|PSMA1|PSMA2|PSMA3|PSMA5|PSMA6|PSMA7|PSMB1|PSMB2|PSMB3|PSMB4|PSMB5|PSMB6|PSMB8|PSMB9|PSMB10|PSMC1|PSMC2|PSMC3|PSMC5|PSMC6|PSMD1|PSMD2|PSMD3|PSMD4|PSMD5|PSMD7|PSMD8|PSMD9|PSMD11|PSMD12|PSMD13|PSME1|PSME2|RBBP7|SKP1|ELOC|ELOB|UBB|UBE2D3|UCHL3|VCP|CUL4B|CUL3|CUL2|COPS3|SQSTM1|NAE1|UBA3|UBE2M|COPS2|PSMF1|PSMD6|KLHL21|DPP3|PSME3|PSMD14|LRRC41|COPS8|COPS5|FBXO2|FBXO22|COMMD5|COMMD9|COPS7…	-16.70716138	0	11	0	0	-47.79654118	9.212952714
1	-18.33521428	R-HSA-2173782	M1	1	0	Reactome Gene Sets	6	Binding and Uptake of Ligands by Scavenger Receptors		-18.33521428	7.441231038	12.84524037	30304	42	2618	27	1.03132162	0.197451813	213|259|335|338|348|811|1277|1278|1281|1282|1284|2495|2512|3039|3043|3240|3263|3320|3512|4035|6678|7184|8542|9332|10525|10808|23166	ALB|AMBP|APOA1|APOB|APOE|CALR|COL1A1|COL1A2|COL3A1|COL4A1|COL4A2|FTH1|FTL|HBA1|HBB|HP|HPX|HSP90AA1|JCHAIN|LRP1|SPARC|HSP90B1|APOL1|CD163|HYOU1|HSPH1|STAB1	-16.67054293	0	69	1	1	-18.33521428	9.794440853
1	-18.32751475	GO:1901361	M1	1	0	GO Biological Processes	19	organic cyclic compound catabolic process	19_GO:0008152 metabolic process	-18.32751475	2.769347035	10.55878997	30304	372	2618	89	3.399541635	0.354172596	30|38|259|328|348|644|645|883|954|1267|1312|1655|1676|1777|1806|1807|1854|1890|2053|2107|2184|2237|2272|2806|2935|2954|3094|3162|3163|3176|3184|3251|3304|3646|3704|4116|4128|4129|4329|4860|5138|5860|5976|6050|6696|6741|6921|6923|7389|7415|7533|7812|8635|8659|8801|8802|8803|9615|9775|9939|9967|10128|10247|10591|11157|11164|11165|11332|22916|22978|23019|23098|23475|25804|25939|26986|27044|30833|510…	ACAA1|ACAT1|AMBP|APEX1|APOE|BLVRA|BLVRB|KYAT1|ENTPD2|CNP|COMT|DDX5|DFFA|DNASE2|DPYD|DPYS|DUT|TYMP|EPHX2|ETF1|FAH|FEN1|FHIT|GOT2|GSPT1|GSTZ1|HINT1|HMOX1|HMOX2|HNMT|HNRNPD|HPRT1|HSPA1B|EIF3E|ITPA|MAGOH|MAOA|MAOB|ALDH6A1|PNP|PDE2A|QDPR|UPF1|RNH1|SPP1|SSB|ELOC|ELOB|UROD|VCP|YWHAH|CSDE1|RNASET2|ALDH4A1|SUCLG2|SUCLG1|SUCLA2|GDA|EIF4A3|RBM8A|THRAP3|LRPPRC|RIDA|DNPH1|LSM6|NUDT5|NUDT3|ACOT7|NCBP2|NT5C2|CN…	-16.66397291	0	70	1	1	-18.32751475	2.834754681
1	-18.22662097	GO:0099177	M1	1	0	GO Biological Processes	19	regulation of trans-synaptic signaling	19_GO:0050789 regulation of biological process	-18.22662097	2.504033302	10.32150187	30304	490	2618	106	4.048892284	0.385219521	348|351|477|488|613|760|794|815|816|952|1000|1627|1742|1759|1949|1977|2043|2171|2670|2771|2891|2932|3688|4130|4131|4137|4204|4218|4744|4747|4915|5048|5216|5217|5413|5530|5532|5534|5566|5577|5579|5582|5594|5595|5621|5641|5802|5864|5868|5906|5908|6285|6507|6543|6616|6622|6623|6804|6812|6844|6853|6855|6857|6900|7143|7204|7425|7532|7533|8087|8224|8573|8878|9118|9145|9465|9590|9775|10013|10211|10458|1…	APOE|APP|ATP1A2|ATP2A2|BCR|CA2|CALB2|CAMK2A|CAMK2B|CD38|CDH2|DBN1|DLG4|DNM1|EFNB3|EIF4E|EPHA4|FABP5|GFAP|GNAI2|GRIA2|GSK3B|ITGB1|MAP1A|MAP1B|MAPT|MECP2|RAB8A|NEFH|NEFL|NTRK2|PAFAH1B1|PFN1|PFN2|SEPTIN5|PPP3CA|PPP3CB|PPP3R1|PRKACA|PRKAR2B|PRKCB|PRKCG|MAPK1|MAPK3|PRNP|LGMN|PTPRS|RAB3A|RAB5A|RAP1A|RAP1B|S100B|SLC1A3|SLC8A2|SNAP25|SNCA|SNCG|STX1A|STXBP1|VAMP2|SYN1|SYP|SYT1|CNTN2|TNR|TRIO|VGF|YWHAG|YWH…	-16.5642057	0	71	1	1	-18.22662097	2.504033302
1	-18.11844988	GO:0098754	M1	1	0	GO Biological Processes	19	detoxification	19_GO:0098754 detoxification	-18.11844988	4.170493866	11.39516554	30304	136	2618	49	1.871657754	0.264865644	128|213|216|337|348|847|1728|2098|2876|2879|2936|2944|2946|2947|2950|2954|3039|3043|3045|3050|3240|4257|4259|4353|5052|6280|6647|6648|7001|7295|7296|7837|9403|9446|9588|9973|10314|10327|10549|10587|10935|11315|23530|25824|51109|64757|84293|84817|373156	ADH5|ALB|ALDH1A1|APOA4|APOE|CAT|NQO1|ESD|GPX1|GPX4|GSR|GSTM1|GSTM2|GSTM3|GSTP1|GSTZ1|HBA1|HBB|HBD|HBZ|HP|MGST1|MGST3|MPO|PRDX1|S100A9|SOD1|SOD2|PRDX2|TXN|TXNRD1|PXDN|SELENOF|GSTO1|PRDX6|CCS|LANCL1|AKR1A1|PRDX4|TXNRD2|PRDX3|PARK7|NNT|PRDX5|RDH11|MTARC1|PRXL2A|TXNDC17|GSTK1	-16.45715827	0	43	0	0	-23.10061568	7.123229711
1	-18.09101048	GO:0006403	M1	1	0	GO Biological Processes	19	RNA localization	19_GO:0051179 localization	-18.09101048	3.746901178	11.14183804	30304	173	2618	56	2.139037433	0.282767253	1660|2091|3178|3181|3192|3837|4116|4869|4904|5901|5903|5976|6396|6426|6428|6432|6741|6950|7263|7514|7919|8106|8480|8570|8939|9444|9688|9775|9793|9804|9908|9939|9961|10128|10189|10204|10211|10212|10482|10575|10576|10643|11260|22916|23165|23299|23636|25909|51602|51637|57122|57510|84271|87178|129401|130132	DHX9|FBL|HNRNPA1|HNRNPA2B1|HNRNPU|KPNB1|MAGOH|NPM1|YBX1|RAN|RANBP2|UPF1|SEC13|SRSF1|SRSF3|SRSF7|SSB|TCP1|TST|XPO1|DDX39B|PABPN1|RAE1|KHSRP|FUBP3|QKI|NUP93|EIF4A3|CKAP5|TOMM20|G3BP2|RBM8A|MVP|LRPPRC|ALYREF|NUTF2|FLOT1|DDX39A|NXF1|CCT4|CCT2|IGF2BP3|XPOT|NCBP2|NUP205|BICD2|NUP62|AHCTF1|NOP58|RTRAF|NUP107|XPO5|POLDIP3|PNPT1|NUP35|RFTN2	-16.43083963	0	72	1	1	-18.09101048	4.512384923
1	-18.00251939	GO:0019439	M1	1	0	GO Biological Processes	19	aromatic compound catabolic process	19_GO:0008152 metabolic process	-18.00251939	2.834754681	10.50858978	30304	343	2618	84	3.20855615	0.344420097	30|38|259|328|644|645|883|954|1267|1312|1655|1676|1777|1806|1807|1854|1890|2052|2053|2107|2184|2237|2272|2935|2954|3094|3162|3163|3176|3184|3251|3304|3646|3704|4116|4128|4129|4860|5138|5445|5860|5976|6050|6741|6921|6923|7389|7415|7812|8635|8801|8802|8803|9615|9775|9939|9967|10128|10247|10591|11157|11164|11165|11332|22916|22978|23019|23098|25804|25939|26986|27044|30833|51071|51095|54512|57026|5781…	ACAA1|ACAT1|AMBP|APEX1|BLVRA|BLVRB|KYAT1|ENTPD2|CNP|COMT|DDX5|DFFA|DNASE2|DPYD|DPYS|DUT|TYMP|EPHX1|EPHX2|ETF1|FAH|FEN1|FHIT|GSPT1|GSTZ1|HINT1|HMOX1|HMOX2|HNMT|HNRNPD|HPRT1|HSPA1B|EIF3E|ITPA|MAGOH|MAOA|MAOB|PNP|PDE2A|PON2|QDPR|UPF1|RNH1|SSB|ELOC|ELOB|UROD|VCP|CSDE1|RNASET2|SUCLG2|SUCLG1|SUCLA2|GDA|EIF4A3|RBM8A|THRAP3|LRPPRC|RIDA|DNPH1|LSM6|NUDT5|NUDT3|ACOT7|NCBP2|NT5C2|CNOT1|SARM1|LSM4|SAMHD1|PABP…	-16.34346642	0	70	0	0	-18.32751475	2.834754681
1	-17.97123038	GO:0070585	M1	1	0	GO Biological Processes	19	protein localization to mitochondrion	19_GO:0051179 localization	-17.97123038	5.174816879	11.85234749	30304	85	2618	38	1.451489687	0.233747615	581|617|637|1678|3098|3099|3301|3308|3320|3329|4580|5898|9049|9131|9512|9636|9804|9868|10059|10469|10531|10651|23098|23203|23787|23788|25813|26517|26519|26520|26521|51024|51079|54332|56993|57506|80273|92609	BAX|BCS1L|BID|TIMM8A|HK1|HK2|DNAJA1|HSPA4|HSP90AA1|HSPD1|MTX1|RALA|AIP|AIFM1|PMPCB|ISG15|TOMM20|TOMM70|DNM1L|TIMM44|PITRM1|MTX2|SARM1|PMPCA|MTCH1|MTCH2|SAMM50|TIMM13|TIMM10|TIMM9|TIMM8B|FIS1|NDUFA13|GDAP1|TOMM22|MAVS|GRPEL1|TIMM50	-16.31329242	0	33	0	0	-27.41062242	8.268034487
1	-17.90122245	GO:0034250	M1	1	0	GO Biological Processes	19	positive regulation of amide metabolic process	19_GO:0048518 positive regulation of biological process	-17.90122245	3.767092636	11.09248831	30304	169	2618	55	2.100840336	0.280285857	708|836|1153|1191|1654|1660|1938|1981|1982|1984|1994|2043|2931|3184|3192|3276|3646|3692|3872|4869|4904|5315|5591|5935|5936|5970|6125|6191|6451|6741|7057|7431|7555|7812|8087|8301|8531|8663|8664|9475|9775|10492|10605|10657|23107|23367|23410|23654|26986|54505|54931|84271|84300|84305|339221	C1QBP|CASP3|CIRBP|CLU|DDX3X|DHX9|EEF2|EIF4G1|EIF4G2|EIF5A|ELAVL1|EPHA4|GSK3A|HNRNPD|HNRNPU|PRMT1|EIF3E|EIF6|KRT17|NPM1|YBX1|PKM|PRKDC|RBM3|RBM4|RELA|RPL5|RPS4X|SH3BGRL|SSB|THBS1|VIM|CNBP|CSDE1|FXR1|PICALM|YBX3|EIF3C|EIF3D|ROCK2|EIF4A3|SYNCRIP|PAIP1|KHDRBS1|MRPS27|LARP1|SIRT3|PLXNB2|PABPC1|DHX29|TRMT10C|POLDIP3|UQCC2|PYM1|ENPP7	-16.24439663	0	30	0	0	-28.79790279	3.776322134
1	-17.89499755	R-HSA-446652	M1	1	0	Reactome Gene Sets	6	Interleukin-1 family signaling		-17.89499755	3.934071311	11.18827279	30304	153	2618	52	1.986249045	0.27269397	351|1511|3146|5604|5682|5683|5684|5686|5687|5688|5689|5690|5691|5692|5693|5694|5696|5698|5699|5700|5701|5702|5705|5706|5707|5708|5709|5710|5711|5713|5714|5715|5717|5718|5719|5720|5721|5781|5970|6283|6285|6416|6500|7314|7334|8878|9097|9491|9861|10197|10213|54472	APP|CTSG|HMGB1|MAP2K1|PSMA1|PSMA2|PSMA3|PSMA5|PSMA6|PSMA7|PSMB1|PSMB2|PSMB3|PSMB4|PSMB5|PSMB6|PSMB8|PSMB9|PSMB10|PSMC1|PSMC2|PSMC3|PSMC5|PSMC6|PSMD1|PSMD2|PSMD3|PSMD4|PSMD5|PSMD7|PSMD8|PSMD9|PSMD11|PSMD12|PSMD13|PSME1|PSME2|PTPN11|RELA|S100A12|S100B|MAP2K4|SKP1|UBB|UBE2N|SQSTM1|USP14|PSMF1|PSMD6|PSME3|PSMD14|TOLLIP	-16.23928104	0	11	0	0	-47.79654118	9.212952714
1	-17.81520368	GO:0050804	M1	1	0	GO Biological Processes	19	modulation of chemical synaptic transmission	19_GO:0050789 regulation of biological process	-17.81520368	2.48548276	10.18361953	30304	489	2618	105	4.010695187	0.383474448	348|351|477|488|613|760|794|815|816|952|1000|1627|1742|1759|1949|1977|2043|2670|2771|2891|2932|3688|4130|4131|4137|4204|4218|4744|4747|4915|5048|5216|5217|5413|5530|5532|5534|5566|5577|5579|5582|5594|5595|5621|5641|5802|5864|5868|5906|5908|6285|6507|6543|6616|6622|6623|6804|6812|6844|6853|6855|6857|6900|7143|7204|7425|7532|7533|8087|8224|8573|8878|9118|9145|9465|9590|9775|10013|10211|10458|10675|…	APOE|APP|ATP1A2|ATP2A2|BCR|CA2|CALB2|CAMK2A|CAMK2B|CD38|CDH2|DBN1|DLG4|DNM1|EFNB3|EIF4E|EPHA4|GFAP|GNAI2|GRIA2|GSK3B|ITGB1|MAP1A|MAP1B|MAPT|MECP2|RAB8A|NEFH|NEFL|NTRK2|PAFAH1B1|PFN1|PFN2|SEPTIN5|PPP3CA|PPP3CB|PPP3R1|PRKACA|PRKAR2B|PRKCB|PRKCG|MAPK1|MAPK3|PRNP|LGMN|PTPRS|RAB3A|RAB5A|RAP1A|RAP1B|S100B|SLC1A3|SLC8A2|SNAP25|SNCA|SNCG|STX1A|STXBP1|VAMP2|SYN1|SYP|SYT1|CNTN2|TNR|TRIO|VGF|YWHAG|YWHAH|FXR…	-16.16059365	0	71	0	0	-18.22662097	2.504033302
1	-17.75378656	GO:0008064	M1	1	0	GO Biological Processes	19	regulation of actin polymerization or depolymerization	19_GO:0050789 regulation of biological process	-17.75378656	3.908525394	11.12723061	30304	154	2618	52	1.986249045	0.27269397	88|118|119|120|274|382|822|829|830|832|1073|2017|2039|2885|2934|3059|5216|5217|5756|5962|6708|6709|6710|6711|6712|7111|7408|9026|9948|10092|10094|10109|10458|10787|11034|11135|11151|11344|23191|23406|23580|29108|29767|51474|51571|55845|57026|57580|81553|81873|85477|136319	ACTN2|ADD1|ADD2|ADD3|BIN1|ARF6|CAPG|CAPZA1|CAPZA2|CAPZB|CFL2|CTTN|DMTN|GRB2|GSN|HCLS1|PFN1|PFN2|TWF1|RDX|SPTA1|SPTAN1|SPTB|SPTBN1|SPTBN2|TMOD1|VASP|HIP1R|WDR1|ARPC5|ARPC3|ARPC2|BAIAP2|NCKAP1|DSTN|CDC42EP1|CORO1A|TWF2|CYFIP1|COTL1|CDC42EP4|PYCARD|TMOD2|LIMA1|CYRIB|BRK1|PDXP|PREX1|CYRIA|ARPC5L|SCIN|MTPN	-16.1002802	0	18	0	0	-37.26983775	6.945148969
1	-17.72047965	GO:0071417	M1	1	0	GO Biological Processes	19	cellular response to organonitrogen compound	19_GO:0050896 response to stimulus	-17.72047965	2.326781327	10.02517096	30304	592	2618	119	4.545454545	0.407100978	60|88|142|183|333|351|478|493|598|760|781|815|820|824|836|1176|1277|1278|1281|1282|1291|1398|1399|1495|1499|1536|1729|1956|2039|2043|2058|2200|2203|2316|2350|2549|2697|2729|2767|2771|2773|2775|2776|2778|2781|2782|2805|2819|2885|2931|2932|2946|3184|3208|3383|3690|3728|3843|4035|4062|4131|4204|4218|4644|4841|4915|5106|5138|5315|5566|5573|5579|5591|5594|5595|5621|5641|5905|5906|5908|5910|5970|6470|6…	ACTB|ACTN2|PARP1|AGT|APLP1|APP|ATP1A3|ATP2B4|BCL2L1|CA2|CACNA2D1|CAMK2A|CAMP|CAPN2|CASP3|AP3S1|COL1A1|COL1A2|COL3A1|COL4A1|COL6A1|CRK|CRKL|CTNNA1|CTNNB1|CYBB|DIAPH1|EGFR|DMTN|EPHA4|EPRS1|FBN1|FBP1|FLNA|FOLR2|GAB1|GJA1|GCLC|GNA11|GNAI2|GNAI3|GNAO1|GNAQ|GNAS|GNAZ|GNB1|GOT1|GPD1|GRB2|GSK3A|GSK3B|GSTM2|HNRNPD|HPCA|ICAM1|ITGB3|JUP|IPO5|LRP1|LY6H|MAP1B|MECP2|RAB8A|MYO5A|NONO|NTRK2|PCK2|PDE2A|PKM|PRKACA…	-16.06807417	0	64	0	0	-18.9465772	2.326781327
1	-17.71637183	R-HSA-69306	M1	1	0	Reactome Gene Sets	6	DNA Replication		-17.71637183	3.590183959	10.92554437	30304	187	2618	58	2.215431627	0.287660026	2237|3021|3837|4171|4172|4173|4174|4175|4176|5111|5682|5683|5684|5686|5687|5688|5689|5690|5691|5692|5693|5694|5696|5698|5699|5700|5701|5702|5705|5706|5707|5708|5709|5710|5711|5713|5714|5715|5717|5718|5719|5720|5721|5985|6117|6118|6119|6500|7314|8345|8348|8350|8359|9491|9861|10197|10213|333932	FEN1|H3-3B|KPNB1|MCM2|MCM3|MCM4|MCM5|MCM6|MCM7|PCNA|PSMA1|PSMA2|PSMA3|PSMA5|PSMA6|PSMA7|PSMB1|PSMB2|PSMB3|PSMB4|PSMB5|PSMB6|PSMB8|PSMB9|PSMB10|PSMC1|PSMC2|PSMC3|PSMC5|PSMC6|PSMD1|PSMD2|PSMD3|PSMD4|PSMD5|PSMD7|PSMD8|PSMD9|PSMD11|PSMD12|PSMD13|PSME1|PSME2|RFC5|RPA1|RPA2|RPA3|SKP1|UBB|H2BC9|H2BC17|H3C1|H4C1|PSMF1|PSMD6|PSME3|PSMD14|H3C15	-16.06506444	0	11	0	0	-47.79654118	9.212952714
1	-17.61474905	GO:0048858	M1	1	0	GO Biological Processes	19	cell projection morphogenesis	19_GO:0032502 developmental process	-17.61474905	2.470327377	10.11110372	30304	492	2618	105	4.010695187	0.383474448	60|214|333|351|885|998|1267|1272|1496|1499|1501|1742|1785|1949|2017|2043|2596|2823|3251|3320|3326|3688|3798|3897|3913|3925|3996|4130|4131|4133|4135|4218|4684|4744|4747|4781|4884|4897|5048|5058|5364|5530|5532|5781|5803|5864|5879|6152|6277|6285|6456|6616|6642|6643|6812|6900|7143|7155|7204|7314|7345|7408|7414|7846|8301|8506|8826|8904|8936|8976|9201|10006|10013|10160|10163|10211|10458|10631|10675|107…	ACTB|ALCAM|APLP1|APP|CCK|CDC42|CNP|CNTN1|CTNNA2|CTNNB1|CTNND2|DLG4|DNM2|EFNB3|CTTN|EPHA4|GAP43|GPM6A|HPRT1|HSP90AA1|HSP90AB1|ITGB1|KIF5A|L1CAM|LAMB2|STMN1|LLGL1|MAP1A|MAP1B|MAP2|MAP6|RAB8A|NCAM1|NEFH|NEFL|NFIB|NPTX1|NRCAM|PAFAH1B1|PAK1|PLXNB1|PPP3CA|PPP3CB|PTPN11|PTPRZ1|RAB3A|RAC1|RPL24|S100A6|S100B|SH3GL2|SNAP25|SNX1|SNX2|STXBP1|CNTN2|TNR|TOP2B|TRIO|UBB|UCHL1|VASP|VCL|TUBA1A|PICALM|CNTNAP1|IQGAP…	-15.96453698	0	41	0	0	-24.05023345	3.105554417
1	-17.58955515	GO:0051338	M1	1	0	GO Biological Processes	19	regulation of transferase activity	19_GO:0065007 biological regulation	-17.58955515	2.207995337	9.885120356	30304	692	2618	132	5.042016807	0.427644671	60|103|183|335|336|337|348|351|387|493|566|572|805|972|1029|1116|1191|1499|1622|1654|1742|1845|1917|1956|1974|2043|2147|2547|2629|2776|2931|2932|2950|3123|3181|3184|3192|3301|3315|3320|3326|3690|3843|4057|4137|4345|4869|4915|5058|5062|5111|5245|5300|5478|5515|5525|5571|5573|5576|5577|5594|5595|5604|5621|5899|5906|5912|5985|6125|6135|6187|6188|6201|6283|6317|6500|6543|6622|6647|6653|6950|7057|7070…	ACTB|ADAR|AGT|APOA1|APOA2|APOA4|APOE|APP|RHOA|ATP2B4|AZU1|BAD|CALM2|CD74|CDKN2A|CHI3L1|CLU|CTNNB1|DBI|DDX3X|DLG4|DUSP3|EEF1A2|EGFR|EIF4A2|EPHA4|F2|XRCC6|GBA1|GNAQ|GSK3A|GSK3B|GSTP1|HLA-DRB1|HNRNPA2B1|HNRNPD|HNRNPU|DNAJA1|HSPB1|HSP90AA1|HSP90AB1|ITGB3|IPO5|LTF|MAPT|CD200|NPM1|NTRK2|PAK1|PAK2|PCNA|PHB1|PIN1|PPIA|PPP2CA|PPP2R5A|PRKAG1|PRKAR1A|PRKAR2A|PRKAR2B|MAPK1|MAPK3|MAP2K1|PRNP|RALB|RAP1A|RAP2B|…	-15.94043564	0	73	1	1	-17.58955515	2.298233315
1	-17.56756222	GO:0006096	M1	1	0	GO Biological Processes	19	glycolytic process	19_GO:0008152 metabolic process	-17.56756222	7.102993263	12.4575401	30304	44	2618	27	1.03132162	0.197451813	226|229|230|2023|2026|2584|2597|2821|3098|3099|3101|3939|4967|5208|5211|5213|5214|5223|5224|5230|5236|5315|7167|55526|55753|57103|441531	ALDOA|ALDOB|ALDOC|ENO1|ENO2|GALK1|GAPDH|GPI|HK1|HK2|HK3|LDHA|OGDH|PFKFB2|PFKL|PFKM|PFKP|PGAM1|PGAM2|PGK1|PGM1|PKM|TPI1|DHTKD1|OGDHL|TIGAR|PGAM4	-15.92170401	0	26	0	0	-29.9766386	8.359901536
1	-17.56756222	GO:0021762	M1	1	0	GO Biological Processes	19	substantia nigra development	19_GO:0032502 developmental process	-17.56756222	7.102993263	12.4575401	30304	44	2618	27	1.03132162	0.197451813	60|387|515|522|805|998|1152|1267|1340|2539|2746|3309|4129|4155|4722|5354|6271|7531|7533|8655|9118|10409|10971|11240|22933|57447|59345	ACTB|RHOA|ATP5PB|ATP5PF|CALM2|CDC42|CKB|CNP|COX6B1|G6PD|GLUD1|HSPA5|MAOB|MBP|NDUFS3|PLP1|S100A1|YWHAE|YWHAH|DYNLL1|INA|BASP1|YWHAQ|PADI2|SIRT2|NDRG2|GNB4	-15.92170401	0	74	1	1	-17.56756222	7.102993263
1	-17.56756222	GO:0043039	M1	1	0	GO Biological Processes	19	tRNA aminoacylation	19_GO:0008152 metabolic process	-17.56756222	7.102993263	12.4575401	30304	44	2618	27	1.03132162	0.197451813	16|833|1615|2058|2193|2617|3035|3376|3735|4141|4677|5917|6301|6897|7407|7453|8565|10056|23395|23438|51520|55157|55699|57176|57470|57505|80222	AARS1|CARS1|DARS1|EPRS1|FARSA|GARS1|HARS1|IARS1|KARS1|MARS1|NARS1|RARS1|SARS1|TARS1|VARS1|WARS1|YARS1|FARSB|LARS2|HARS2|LARS1|DARS2|IARS2|VARS2|LRRC47|AARS2|TARS2	-15.92170401	0	42	0	0	-23.82140592	11.09294627
1	-17.53842277	GO:1902600	M1	1	0	GO Biological Processes	19	proton transmembrane transport	19_GO:0051179 localization	-17.53842277	3.991464925	11.10342528	30304	145	2618	50	1.909854851	0.267502625	291|292|476|477|478|480|481|495|498|506|509|513|515|522|523|526|528|529|534|535|539|1327|1329|1340|1537|3954|4508|4513|4519|5250|7384|7386|7388|8604|9114|9167|9296|9377|9550|10165|10476|10632|23530|27109|51382|51606|57030|79751|83733|374291	SLC25A4|SLC25A5|ATP1A1|ATP1A2|ATP1A3|ATP1A4|ATP1B1|ATP4A|ATP5F1A|ATP5F1B|ATP5F1C|ATP5F1D|ATP5PB|ATP5PF|ATP6V1A|ATP6V1B2|ATP6V1C1|ATP6V1E1|ATP6V1G2|ATP6V0A1|ATP5PO|COX4I1|COX5B|COX6B1|CYC1|LETM1|ATP6|COX2|CYTB|SLC25A3|UQCRC1|UQCRFS1|UQCRH|SLC25A12|ATP6V0D1|COX7A2L|ATP6V1F|COX5A|ATP6V1G1|SLC25A13|ATP5PD|ATP5MG|NNT|DMAC2L|ATP6V1D|ATP6V1H|SLC17A7|SLC25A22|SLC25A18|NDUFS7	-15.89364625	0	75	1	1	-17.53842277	3.991464925
1	-17.52759868	GO:1903311	M1	1	0	GO Biological Processes	19	regulation of mRNA metabolic process	19_GO:0008152 metabolic process	-17.52759868	2.749920862	10.29982433	30304	362	2618	86	3.284950344	0.348358661	328|708|1153|1655|1660|1994|2521|3178|3181|3182|3183|3184|3190|3191|3192|3312|4076|4116|4691|4857|4858|4869|4904|5317|5578|5935|5936|5976|6294|6428|6431|6432|6434|6625|6651|6733|7072|7431|7536|7812|8087|8531|8570|8683|9238|9444|9475|9584|9588|9775|9939|9967|10236|10247|10250|10262|10492|10521|10605|10643|10657|10658|10768|10772|10949|11338|22827|22916|23019|23367|23435|23543|23589|26135|26528|269…	APEX1|C1QBP|CIRBP|DDX5|DHX9|ELAVL1|FUS|HNRNPA1|HNRNPA2B1|HNRNPAB|HNRNPC|HNRNPD|HNRNPK|HNRNPL|HNRNPU|HSPA8|CAPRIN1|MAGOH|NCL|NOVA1|NOVA2|NPM1|YBX1|PKP1|PRKCA|RBM3|RBM4|UPF1|SAFB|SRSF3|SRSF6|SRSF7|TRA2B|SNRNP70|SON|SRPK2|TIA1|VIM|SF1|CSDE1|FXR1|YBX3|KHSRP|SRSF9|TBRG4|QKI|ROCK2|RBM39|PRDX6|EIF4A3|RBM8A|THRAP3|HNRNPR|RIDA|SRRM1|SF3B4|SYNCRIP|DDX17|PAIP1|IGF2BP3|KHDRBS1|CELF1|AHCYL1|SRSF10|HNRNPA0|U2A…	-15.88390115	0	3	0	0	-94.1976371	5.084454852
1	-17.40111291	GO:0032388	M1	1	0	GO Biological Processes	19	positive regulation of intracellular transport	19_GO:0051179 localization	-17.40111291	3.455297994	10.73976739	30304	201	2618	60	2.291825821	0.292463338	88|302|975|983|1660|1778|2010|2040|2316|2931|2932|3059|3208|3320|3684|3689|3728|3843|4133|4204|4478|4771|4836|4926|5494|5566|5621|5901|5962|6342|6653|6844|7260|7323|7332|7430|7531|9141|9520|9531|9868|10055|10075|10155|10541|10657|10938|11052|11235|22902|22916|23011|23435|27429|51024|51100|51128|55754|56681|57506	ACTN2|ANXA2|CD81|CDK1|DHX9|DYNC1H1|EMD|STOM|FLNA|GSK3A|GSK3B|HCLS1|HPCA|HSP90AA1|ITGAM|ITGB2|JUP|IPO5|MAP2|MECP2|MSN|NF2|NMT1|NUMA1|PPM1A|PRKACA|PRNP|RAN|RDX|SCP2|SORL1|VAMP2|EIPR1|UBE2D3|UBE2L3|EZR|YWHAE|PDCD5|NPEPPS|BAG3|TOMM70|SAE1|HUWE1|TRIM28|ANP32B|KHDRBS1|EHD1|CPSF6|PDCD10|RUFY3|NCBP2|RAB21|TARDBP|HTRA2|FIS1|SH3GLB1|SAR1B|TMEM30A|SAR1A|MAVS	-15.7584917	0	32	0	0	-27.82961495	3.455297994
1	-17.38652454	GO:0002183	M1	1	0	GO Biological Processes	19	cytoplasmic translational initiation	19_GO:0008152 metabolic process	-17.38652454	8.319709702	12.73930736	30304	32	2618	23	0.878533231	0.182380388	1968|1973|1974|1981|1983|3646|5936|8562|8661|8662|8663|8664|8665|8666|8668|8669|8894|10480|22916|27335|28985|51386|54505	EIF2S3|EIF4A1|EIF4A2|EIF4G1|EIF5|EIF3E|RBM4|DENR|EIF3A|EIF3B|EIF3C|EIF3D|EIF3F|EIF3G|EIF3I|EIF3J|EIF2S2|EIF3M|NCBP2|EIF3K|MCTS1|EIF3L|DHX29	-15.74497699	0	37	0	0	-24.71611611	11.57524828
1	-17.34247955	R-HSA-391251	M1	1	0	Reactome Gene Sets	6	Protein folding		-17.34247955	4.77329826	11.44592067	30304	97	2618	40	1.527883881	0.239727021	60|402|908|1155|1457|1460|2629|2767|2776|2782|2783|2785|2788|5202|5203|5204|6000|6902|6904|6950|7203|7280|7411|7846|8237|10382|10383|10471|10528|10574|10575|10576|10694|22948|51807|54331|55970|59345|84617|347733	ACTB|ARL2|CCT6A|TBCB|CSNK2A1|CSNK2B|GBA1|GNA11|GNAQ|GNB1|GNB2|GNG3|GNG7|PFDN2|PFDN4|PFDN5|RGS7|TBCA|TBCD|TCP1|CCT3|TUBB2A|VBP1|TUBA1A|USP11|TUBB4A|TUBB4B|PFDN6|NOP56|CCT7|CCT4|CCT2|CCT8|CCT5|TUBA8|GNG2|GNG12|GNB4|TUBB6|TUBB2B	-15.70200301	0	76	1	1	-17.34247955	10.41772345
1	-17.34034424	GO:0051656	M1	1	0	GO Biological Processes	19	establishment of organelle localization	19_GO:0051179 localization	-17.34034424	2.629439116	10.15160812	30304	405	2618	92	3.514132926	0.359878684	81|164|547|998|1072|1113|1176|1499|1639|1759|1778|1785|2697|3281|3688|3692|3798|3837|3996|4000|4001|4131|4134|4137|4542|4627|4642|4644|4747|4869|4926|4976|5048|5413|5730|5861|5864|5870|5901|6059|6284|6622|6993|7314|7345|7430|7514|7534|7846|7879|8301|8452|8773|8825|8867|8976|9184|9230|9368|9892|10013|10016|10059|10128|10342|10540|10652|10726|10814|10972|10987|11235|22820|22919|23122|23299|23636|27…	ACTN4|AP1G1|KIF1A|CDC42|CFL1|CHGA|AP3S1|CTNNB1|DCTN1|DNM1|DYNC1H1|DNM2|GJA1|HSBP1|ITGB1|EIF6|KIF5A|KPNB1|LLGL1|LMNA|LMNB1|MAP1B|MAP4|MAPT|MYO1F|MYH9|MYO1D|MYO5A|NEFL|NPM1|NUMA1|OPA1|PAFAH1B1|SEPTIN5|PTGDS|RAB1A|RAB3A|RAB6A|RAN|ABCE1|S100A13|SNCA|DYNLT1|UBB|UCHL1|EZR|XPO1|YWHAZ|TUBA1A|RAB7A|PICALM|CUL3|SNAP23|LIN7A|SYNJ1|WASL|BUB3|RAB11B|NHERF1|SNAP91|HDAC6|PDCD6|DNM1L|LRPPRC|TFG|DCTN2|YKT6|NUDC|C…	-15.70133648	0	36	0	0	-25.02961751	2.878169843
1	-17.33907687	R-HSA-1632852	M1	1	0	Reactome Gene Sets	6	Macroautophagy		-17.33907687	4.085381746	11.08926156	30304	136	2618	48	1.833460657	0.262200018	123|1457|1460|1778|1781|1783|3312|3320|5571|6009|7280|7314|7334|7415|7416|7431|7846|8649|8655|8878|9804|9868|10013|10226|10382|10383|10533|10542|10670|11315|11345|23192|23710|51143|51807|55004|55626|56993|64422|79643|84557|84617|91782|128866|140735|192111|347688|347733	PLIN2|CSNK2A1|CSNK2B|DYNC1H1|DYNC1I2|DYNC1LI2|HSPA8|HSP90AA1|PRKAG1|RHEB|TUBB2A|UBB|UBE2N|VCP|VDAC1|VIM|TUBA1A|LAMTOR3|DYNLL1|SQSTM1|TOMM20|TOMM70|HDAC6|PLIN3|TUBB4A|TUBB4B|ATG7|LAMTOR5|RRAGA|PARK7|GABARAPL2|ATG4B|GABARAPL1|DYNC1LI1|TUBA8|LAMTOR1|AMBRA1|TOMM22|ATG3|CHMP6|MAP1LC3A|TUBB6|CHMP7|CHMP4B|DYNLL2|PGAM5|TUBB8|TUBB2B	-15.70133648	0	65	0	0	-18.94448046	5.65302823
1	-17.33861575	GO:0030832	M1	1	0	GO Biological Processes	19	regulation of actin filament length	19_GO:0050789 regulation of biological process	-17.33861575	3.833840195	10.94713965	30304	157	2618	52	1.986249045	0.27269397	88|118|119|120|274|382|822|829|830|832|1073|2017|2039|2885|2934|3059|5216|5217|5756|5962|6708|6709|6710|6711|6712|7111|7408|9026|9948|10092|10094|10109|10458|10787|11034|11135|11151|11344|23191|23406|23580|29108|29767|51474|51571|55845|57026|57580|81553|81873|85477|136319	ACTN2|ADD1|ADD2|ADD3|BIN1|ARF6|CAPG|CAPZA1|CAPZA2|CAPZB|CFL2|CTTN|DMTN|GRB2|GSN|HCLS1|PFN1|PFN2|TWF1|RDX|SPTA1|SPTAN1|SPTB|SPTBN1|SPTBN2|TMOD1|VASP|HIP1R|WDR1|ARPC5|ARPC3|ARPC2|BAIAP2|NCKAP1|DSTN|CDC42EP1|CORO1A|TWF2|CYFIP1|COTL1|CDC42EP4|PYCARD|TMOD2|LIMA1|CYRIB|BRK1|PDXP|PREX1|CYRIA|ARPC5L|SCIN|MTPN	-15.70133648	0	18	0	0	-37.26983775	6.945148969
1	-17.27412392	R-HSA-5668541	M1	1	0	Reactome Gene Sets	6	TNFR2 non-canonical NF-kB pathway		-17.27412392	4.652795878	11.36331812	30304	102	2618	41	1.566080978	0.242658034	5682|5683|5684|5686|5687|5688|5689|5690|5691|5692|5693|5694|5696|5698|5699|5700|5701|5702|5705|5706|5707|5708|5709|5710|5711|5713|5714|5715|5717|5718|5719|5720|5721|6500|7314|9039|9040|9491|9861|10197|10213	PSMA1|PSMA2|PSMA3|PSMA5|PSMA6|PSMA7|PSMB1|PSMB2|PSMB3|PSMB4|PSMB5|PSMB6|PSMB8|PSMB9|PSMB10|PSMC1|PSMC2|PSMC3|PSMC5|PSMC6|PSMD1|PSMD2|PSMD3|PSMD4|PSMD5|PSMD7|PSMD8|PSMD9|PSMD11|PSMD12|PSMD13|PSME1|PSME2|SKP1|UBB|UBA3|UBE2M|PSMF1|PSMD6|PSME3|PSMD14	-15.6379052	0	11	0	0	-47.79654118	9.212952714
1	-17.20696676	GO:0043038	M1	1	0	GO Biological Processes	19	amino acid activation	19_GO:0008152 metabolic process	-17.20696676	6.945148969	12.27267516	30304	45	2618	27	1.03132162	0.197451813	16|833|1615|2058|2193|2617|3035|3376|3735|4141|4677|5917|6301|6897|7407|7453|8565|10056|23395|23438|51520|55157|55699|57176|57470|57505|80222	AARS1|CARS1|DARS1|EPRS1|FARSA|GARS1|HARS1|IARS1|KARS1|MARS1|NARS1|RARS1|SARS1|TARS1|VARS1|WARS1|YARS1|FARSB|LARS2|HARS2|LARS1|DARS2|IARS2|VARS2|LRRC47|AARS2|TARS2	-15.57180601	0	42	0	0	-23.82140592	11.09294627
1	-17.17135332	R-HSA-913531	M1	1	0	Reactome Gene Sets	6	Interferon Signaling		-17.17135332	3.42125565	10.64377612	30304	203	2618	60	2.291825821	0.292463338	103|567|684|815|816|817|818|960|1973|1974|1977|1981|1982|2316|2317|2633|2634|3105|3113|3119|3122|3123|3383|3437|3837|3838|3839|3840|4599|4684|4904|4940|5300|5371|5594|5595|5610|5696|5781|5903|6059|6396|6772|7314|7334|7706|8480|9636|9688|9775|10379|10410|10437|10612|23165|23321|23636|25939|57122|129401	ADAR|B2M|BST2|CAMK2A|CAMK2B|CAMK2D|CAMK2G|CD44|EIF4A1|EIF4A2|EIF4E|EIF4G1|EIF4G2|FLNA|FLNB|GBP1|GBP2|HLA-A|HLA-DPA1|HLA-DQB1|HLA-DRA|HLA-DRB1|ICAM1|IFIT3|KPNB1|KPNA2|KPNA3|KPNA4|MX1|NCAM1|YBX1|OAS3|PIN1|PML|MAPK1|MAPK3|EIF2AK2|PSMB8|PTPN11|RANBP2|ABCE1|SEC13|STAT1|UBB|UBE2N|TRIM25|RAE1|ISG15|NUP93|EIF4A3|IRF9|IFITM3|IFI30|TRIM3|NUP205|TRIM2|NUP62|SAMHD1|NUP107|NUP35	-15.53724796	0	77	1	1	-17.17135332	5.573267691
1	-17.06866512	GO:0016241	M1	1	0	GO Biological Processes	19	regulation of macroautophagy	19_GO:0008152 metabolic process	-17.06866512	3.78561579	10.82953129	30304	159	2618	52	1.986249045	0.27269397	291|292|523|526|528|529|534|535|823|826|836|1634|2597|2629|2773|3162|4864|5049|5305|5566|5595|5899|6009|7345|7416|8396|8723|9114|9531|9550|9554|10013|10043|10133|10558|23256|23367|26073|26353|27131|29978|51100|51382|51606|55626|55737|56893|57103|58533|60412|79837|112574	SLC25A4|SLC25A5|ATP6V1A|ATP6V1B2|ATP6V1C1|ATP6V1E1|ATP6V1G2|ATP6V0A1|CAPN1|CAPNS1|CASP3|DCN|GAPDH|GBA1|GNAI3|HMOX1|NPC1|PAFAH1B2|PIP4K2A|PRKACA|MAPK3|RALB|RHEB|UCHL1|VDAC1|PIP4K2B|SNX4|ATP6V0D1|BAG3|ATP6V1G1|SEC22B|HDAC6|TOM1|OPTN|SPTLC1|SCFD1|LARP1|POLDIP2|HSPB8|SNX5|UBQLN2|SH3GLB1|ATP6V1D|ATP6V1H|AMBRA1|VPS35|UBQLN4|TIGAR|SNX6|EXOC4|PIP4K2C|SNX18	-15.43561259	0	52	0	0	-21.45409051	3.78561579
1	-17.02846998	GO:0006913	M1	1	0	GO Biological Processes	19	nucleocytoplasmic transport	19_GO:0051179 localization	-17.02846998	3.152608272	10.42437546	30304	246	2618	67	2.5592055	0.30863002	811|1434|1977|1994|3178|3181|3313|3692|3837|3838|3839|3840|3842|3843|4000|4116|4869|5371|5494|5530|5534|5566|5571|5901|5902|5903|5905|5976|6059|6396|6428|6741|7329|7514|7919|8106|8125|8480|8878|9349|9670|9688|9775|9939|10189|10204|10212|10482|10527|10768|11260|11331|22916|23165|23534|23636|25909|26060|26263|30000|51501|55705|57122|57510|84271|129401|400966	CALR|CSE1L|EIF4E|ELAVL1|HNRNPA1|HNRNPA2B1|HSPA9|EIF6|KPNB1|KPNA2|KPNA3|KPNA4|TNPO1|IPO5|LMNA|MAGOH|NPM1|PML|PPM1A|PPP3CA|PPP3R1|PRKACA|PRKAG1|RAN|RANBP1|RANBP2|RANGAP1|UPF1|ABCE1|SEC13|SRSF3|SSB|UBE2I|XPO1|DDX39B|PABPN1|ANP32A|RAE1|SQSTM1|RPL23|IPO13|NUP93|EIF4A3|RBM8A|ALYREF|NUTF2|DDX39A|NXF1|IPO7|AHCYL1|XPOT|PHB2|NCBP2|NUP205|TNPO3|NUP62|AHCTF1|APPL1|FBXO22|TNPO2|HIKESHI|IPO9|NUP107|XPO5|POLDIP…	-15.3975155	0	72	0	0	-18.09101048	4.512384923
1	-17.02846998	GO:0051169	M1	1	0	GO Biological Processes	19	nuclear transport	19_GO:0051179 localization	-17.02846998	3.152608272	10.42437546	30304	246	2618	67	2.5592055	0.30863002	811|1434|1977|1994|3178|3181|3313|3692|3837|3838|3839|3840|3842|3843|4000|4116|4869|5371|5494|5530|5534|5566|5571|5901|5902|5903|5905|5976|6059|6396|6428|6741|7329|7514|7919|8106|8125|8480|8878|9349|9670|9688|9775|9939|10189|10204|10212|10482|10527|10768|11260|11331|22916|23165|23534|23636|25909|26060|26263|30000|51501|55705|57122|57510|84271|129401|400966	CALR|CSE1L|EIF4E|ELAVL1|HNRNPA1|HNRNPA2B1|HSPA9|EIF6|KPNB1|KPNA2|KPNA3|KPNA4|TNPO1|IPO5|LMNA|MAGOH|NPM1|PML|PPM1A|PPP3CA|PPP3R1|PRKACA|PRKAG1|RAN|RANBP1|RANBP2|RANGAP1|UPF1|ABCE1|SEC13|SRSF3|SSB|UBE2I|XPO1|DDX39B|PABPN1|ANP32A|RAE1|SQSTM1|RPL23|IPO13|NUP93|EIF4A3|RBM8A|ALYREF|NUTF2|DDX39A|NXF1|IPO7|AHCYL1|XPOT|PHB2|NCBP2|NUP205|TNPO3|NUP62|AHCTF1|APPL1|FBXO22|TNPO2|HIKESHI|IPO9|NUP107|XPO5|POLDIP…	-15.3975155	0	72	0	0	-18.09101048	4.512384923
1	-17.00242196	GO:0120039	M1	1	0	GO Biological Processes	19	plasma membrane bounded cell projection morphogenesis	19_GO:0032502 developmental process	-17.00242196	2.448153127	9.907053793	30304	487	2618	103	3.934300993	0.379955857	60|214|333|351|885|998|1267|1272|1496|1499|1501|1742|1785|1949|2017|2043|2596|2823|3251|3320|3326|3688|3798|3897|3913|3925|3996|4130|4131|4133|4135|4218|4684|4744|4747|4781|4884|4897|5048|5058|5364|5530|5532|5781|5803|5864|5879|6152|6277|6285|6456|6616|6642|6643|6812|6900|7143|7155|7204|7314|7345|7408|7414|7846|8301|8506|8826|8904|8936|8976|9201|10006|10013|10160|10163|10211|10458|10631|10752|107…	ACTB|ALCAM|APLP1|APP|CCK|CDC42|CNP|CNTN1|CTNNA2|CTNNB1|CTNND2|DLG4|DNM2|EFNB3|CTTN|EPHA4|GAP43|GPM6A|HPRT1|HSP90AA1|HSP90AB1|ITGB1|KIF5A|L1CAM|LAMB2|STMN1|LLGL1|MAP1A|MAP1B|MAP2|MAP6|RAB8A|NCAM1|NEFH|NEFL|NFIB|NPTX1|NRCAM|PAFAH1B1|PAK1|PLXNB1|PPP3CA|PPP3CB|PTPN11|PTPRZ1|RAB3A|RAC1|RPL24|S100A6|S100B|SH3GL2|SNAP25|SNX1|SNX2|STXBP1|CNTN2|TNR|TOP2B|TRIO|UBB|UCHL1|VASP|VCL|TUBA1A|PICALM|CNTNAP1|IQGAP…	-15.37251272	0	41	0	0	-24.05023345	3.105554417
1	-16.96512851	R-HSA-9758941	M1	1	0	Reactome Gene Sets	6	Gastrulation		-16.96512851	4.676867992	11.26817912	30304	99	2618	40	1.527883881	0.239727021	1499|2043|5682|5683|5684|5686|5687|5688|5689|5690|5691|5692|5693|5694|5696|5698|5699|5700|5701|5702|5705|5706|5707|5708|5709|5710|5711|5713|5714|5715|5717|5718|5719|5720|5721|6657|9491|9861|10197|10213	CTNNB1|EPHA4|PSMA1|PSMA2|PSMA3|PSMA5|PSMA6|PSMA7|PSMB1|PSMB2|PSMB3|PSMB4|PSMB5|PSMB6|PSMB8|PSMB9|PSMB10|PSMC1|PSMC2|PSMC3|PSMC5|PSMC6|PSMD1|PSMD2|PSMD3|PSMD4|PSMD5|PSMD7|PSMD8|PSMD9|PSMD11|PSMD12|PSMD13|PSME1|PSME2|SOX2|PSMF1|PSMD6|PSME3|PSMD14	-15.33626199	0	11	0	0	-47.79654118	9.212952714
1	-16.91615841	R-HSA-5663213	M1	1	0	Reactome Gene Sets	6	RHO GTPases Activate WASPs and WAVEs		-16.91615841	7.716832187	12.39999222	30304	36	2618	24	0.916730328	0.186267096	60|998|2885|5594|5595|5879|8936|8976|10006|10092|10093|10094|10095|10096|10097|10109|10152|10163|10458|10552|10787|10810|23191|55845	ACTB|CDC42|GRB2|MAPK1|MAPK3|RAC1|WASF1|WASL|ABI1|ARPC5|ARPC4|ARPC3|ARPC1B|ACTR3|ACTR2|ARPC2|ABI2|WASF2|BAIAP2|ARPC1A|NCKAP1|WASF3|CYFIP1|BRK1	-15.28833211	0	55	0	0	-20.08220511	10.12834225
1	-16.91175083	GO:0045861	M1	1	0	GO Biological Processes	19	negative regulation of proteolysis	19_GO:0048519 negative regulation of biological process	-16.91175083	3.201664418	10.41892925	30304	235	2618	65	2.482811306	0.304107844	12|197|210|274|710|871|960|1378|1457|1469|1471|1475|1476|1522|1654|1992|2043|2147|2272|2597|2876|3053|3273|3326|3827|4035|4057|4130|4318|5062|5176|5265|5269|5271|5272|5345|5371|5582|5621|6125|6135|6201|6317|6449|6622|6653|7057|7448|7874|7917|8301|8996|9097|9349|9491|10013|10049|10542|11315|11345|29934|57805|65992|89777|258010	SERPINA3|AHSG|ALAD|BIN1|SERPING1|SERPINH1|CD44|CR1|CSNK2A1|CST1|CST3|CSTA|CSTB|CTSZ|DDX3X|SERPINB1|EPHA4|F2|FHIT|GAPDH|GPX1|SERPIND1|HRG|HSP90AB1|KNG1|LRP1|LTF|MAP1A|MMP9|PAK2|SERPINF1|SERPINA1|SERPINB6|SERPINB8|SERPINB9|SERPINF2|PML|PRKCG|PRNP|RPL5|RPL11|RPS7|SERPINB3|SGTA|SNCA|SORL1|THBS1|VTN|USP7|BAG6|PICALM|NOL3|USP14|RPL23|PSMF1|HDAC6|DNAJB6|LAMTOR5|PARK7|GABARAPL2|SNX12|CCAR2|DDRGK1|SERPINB…	-15.28496228	0	44	0	0	-23.03011744	3.379634535
1	-16.83975551	R-HSA-70171	M1	1	0	Reactome Gene Sets	6	Glycolysis		-16.83975551	5.391211528	11.55093282	30304	73	2618	34	1.298701299	0.22127444	226|229|230|2023|2026|2597|2821|3098|3099|3101|5208|5211|5213|5214|5223|5224|5230|5315|5515|5518|5528|5566|5567|5903|6396|7167|8480|9688|10007|23165|23636|57122|129401|283209	ALDOA|ALDOB|ALDOC|ENO1|ENO2|GAPDH|GPI|HK1|HK2|HK3|PFKFB2|PFKL|PFKM|PFKP|PGAM1|PGAM2|PGK1|PKM|PPP2CA|PPP2R1A|PPP2R5D|PRKACA|PRKACB|RANBP2|SEC13|TPI1|RAE1|NUP93|GNPDA1|NUP205|NUP62|NUP107|NUP35|PGM2L1	-15.21400222	0	26	0	0	-29.9766386	8.359901536
1	-16.67839604	GO:0006006	M1	1	0	GO Biological Processes	19	glucose metabolic process	19_GO:0008152 metabolic process	-16.67839604	4.244257703	10.95002468	30304	120	2618	44	1.680672269	0.251232689	229|230|347|572|1374|1737|2023|2026|2171|2203|2539|2548|2597|2805|2819|2821|3098|3099|3101|4190|4191|5091|5106|5160|5162|5208|5211|5213|5214|5223|5224|5230|5236|5315|6576|6652|7167|8402|8604|10165|51181|55276|57103|283209	ALDOB|ALDOC|APOD|BAD|CPT1A|DLAT|ENO1|ENO2|FABP5|FBP1|G6PD|GAA|GAPDH|GOT1|GPD1|GPI|HK1|HK2|HK3|MDH1|MDH2|PC|PCK2|PDHA1|PDHB|PFKFB2|PFKL|PFKM|PFKP|PGAM1|PGAM2|PGK1|PGM1|PKM|SLC25A1|SORD|TPI1|SLC25A11|SLC25A12|SLC25A13|DCXR|PGM2|TIGAR|PGM2L1	-15.05408029	0	26	0	0	-29.9766386	8.359901536
1	-16.67777041	GO:2001242	M1	1	0	GO Biological Processes	19	regulation of intrinsic apoptotic signaling pathway	19_GO:0050896 response to stimulus	-16.67777041	3.472574484	10.51331041	30304	190	2618	57	2.17723453	0.285225108	142|572|581|598|637|960|972|1191|1499|1654|1687|1984|2023|2876|3190|3301|3315|4282|4318|4722|4841|4976|5034|5414|5478|5831|6135|6188|6201|6279|6280|6421|6647|6648|7178|7314|7417|8531|8575|8996|9368|9774|10059|10105|10131|10399|10525|10961|11315|27429|29108|50484|51024|51079|57805|63979|83787	PARP1|BAD|BAX|BCL2L1|BID|CD44|CD74|CLU|CTNNB1|DDX3X|GSDME|EIF5A|ENO1|GPX1|HNRNPK|DNAJA1|HSPB1|MIF|MMP9|NDUFS3|NONO|OPA1|P4HB|SEPTIN4|PPIA|PYCR1|RPL11|RPS3|RPS7|S100A8|S100A9|SFPQ|SOD1|SOD2|TPT1|UBB|VDAC2|YBX3|PRKRA|NOL3|NHERF1|BCLAF1|DNM1L|PPIF|TRAP1|RACK1|HYOU1|ERP29|PARK7|HTRA2|PYCARD|RRM2B|FIS1|NDUFA13|CCAR2|FIGNL1|ARMC10	-15.05408029	0	57	0	0	-19.44622604	4.085381746
1	-16.67540168	GO:0007420	M1	1	0	GO Biological Processes	19	brain development	19_GO:0032502 developmental process	-16.67540168	2.147152052	9.55933376	30304	717	2618	133	5.080213904	0.429175136	16|18|60|333|347|351|372|387|471|477|482|493|515|522|581|613|805|836|875|998|1000|1021|1152|1267|1272|1281|1282|1340|1398|1399|1496|1499|1767|1956|2316|2539|2618|2629|2746|2932|3184|3251|3309|3337|3339|3684|3688|3912|4129|4155|4204|4677|4722|4724|4747|4771|4781|4897|4915|4967|5048|5101|5354|5538|5591|5604|5781|5802|5901|5928|5931|6252|6271|6434|6513|6657|6712|6900|7143|7155|7280|7314|7360|7531|75…	AARS1|ABAT|ACTB|APLP1|APOD|APP|ARCN1|RHOA|ATIC|ATP1A2|ATP1B2|ATP2B4|ATP5PB|ATP5PF|BAX|BCR|CALM2|CASP3|CBS|CDC42|CDH2|CDK6|CKB|CNP|CNTN1|COL3A1|COL4A1|COX6B1|CRK|CRKL|CTNNA2|CTNNB1|DNAH5|EGFR|FLNA|G6PD|GART|GBA1|GLUD1|GSK3B|HNRNPD|HPRT1|HSPA5|DNAJB1|HSPG2|ITGAM|ITGB1|LAMB1|MAOB|MBP|MECP2|NARS1|NDUFS3|NDUFS4|NEFL|NF2|NFIB|NRCAM|NTRK2|OGDH|PAFAH1B1|PCDH9|PLP1|PPT1|PRKDC|MAP2K1|PTPN11|PTPRS|RAN|RBBP4…	-15.05273948	0	78	1	1	-16.67540168	2.734310618
1	-16.62814795	R-HSA-6811442	M1	1	0	Reactome Gene Sets	6	Intra-Golgi and retrograde Golgi-to-ER traffic		-16.62814795	3.380889349	10.44034255	30304	202	2618	59	2.253628724	0.290072585	372|377|378|381|400|547|829|830|832|1314|1315|1639|1778|1781|1783|3798|4074|4905|5048|5049|5050|5861|5870|7280|7846|8655|8774|8775|9276|9341|9367|9554|10121|10226|10382|10383|10540|10652|10972|11258|11311|11316|22820|22931|23299|51143|51164|51560|51807|54732|55860|63908|64837|81876|84617|140735|347688|347733|100302736	ARCN1|ARF3|ARF4|ARF5|ARL1|KIF1A|CAPZA1|CAPZA2|CAPZB|COPA|COPB1|DCTN1|DYNC1H1|DYNC1I2|DYNC1LI2|KIF5A|M6PR|NSF|PAFAH1B1|PAFAH1B2|PAFAH1B3|RAB1A|RAB6A|TUBB2A|TUBA1A|DYNLL1|NAPG|NAPA|COPB2|VAMP3|RAB9A|SEC22B|ACTR1A|PLIN3|TUBB4A|TUBB4B|DCTN2|YKT6|TMED10|DCTN3|VPS45|COPE|COPG1|RAB18|BICD2|DYNC1LI1|DCTN4|RAB6B|TUBA8|TMED9|ACTR10|NAPB|KLC2|RAB1B|TUBB6|DYNLL2|TUBB8|TUBB2B|TMED7-TICAM2	-15.00651123	0	27	0	0	-29.58555562	7.576526148
1	-16.61688106	GO:0060322	M1	1	0	GO Biological Processes	19	head development	19_GO:0032502 developmental process	-16.61688106	2.103215047	9.503652032	30304	765	2618	139	5.309396486	0.438218997	16|18|60|333|347|351|372|387|444|471|477|482|493|515|522|581|613|805|836|875|998|1000|1021|1152|1267|1272|1277|1281|1282|1340|1398|1399|1496|1499|1767|1956|2316|2539|2618|2629|2746|2932|3184|3251|3309|3337|3339|3684|3688|3912|4129|4155|4204|4677|4722|4724|4747|4771|4781|4897|4915|4967|5048|5101|5198|5354|5538|5591|5594|5595|5604|5781|5802|5901|5928|5931|6237|6252|6271|6434|6513|6657|6712|6900|714…	AARS1|ABAT|ACTB|APLP1|APOD|APP|ARCN1|RHOA|ASPH|ATIC|ATP1A2|ATP1B2|ATP2B4|ATP5PB|ATP5PF|BAX|BCR|CALM2|CASP3|CBS|CDC42|CDH2|CDK6|CKB|CNP|CNTN1|COL1A1|COL3A1|COL4A1|COX6B1|CRK|CRKL|CTNNA2|CTNNB1|DNAH5|EGFR|FLNA|G6PD|GART|GBA1|GLUD1|GSK3B|HNRNPD|HPRT1|HSPA5|DNAJB1|HSPG2|ITGAM|ITGB1|LAMB1|MAOB|MBP|MECP2|NARS1|NDUFS3|NDUFS4|NEFL|NF2|NFIB|NRCAM|NTRK2|OGDH|PAFAH1B1|PCDH9|PFAS|PLP1|PPT1|PRKDC|MAPK1|MAPK3|…	-14.99626742	0	78	0	0	-16.67540168	2.734310618
1	-16.54004945	R-HSA-111885	M1	1	0	Reactome Gene Sets	6	Opioid Signalling		-16.54004945	4.781080812	11.16908669	30304	92	2618	38	1.451489687	0.233747615	805|815|816|817|818|2767|2770|2771|2773|2776|2782|2783|2785|2788|3838|5153|5173|5499|5515|5518|5528|5530|5532|5534|5566|5567|5573|5576|5577|5578|5582|5594|10768|23236|54331|55970|59345|84152	CALM2|CAMK2A|CAMK2B|CAMK2D|CAMK2G|GNA11|GNAI1|GNAI2|GNAI3|GNAQ|GNB1|GNB2|GNG3|GNG7|KPNA2|PDE1B|PDYN|PPP1CA|PPP2CA|PPP2R1A|PPP2R5D|PPP3CA|PPP3CB|PPP3R1|PRKACA|PRKACB|PRKAR1A|PRKAR2A|PRKAR2B|PRKCA|PRKCG|MAPK1|AHCYL1|PLCB1|GNG2|GNG12|GNB4|PPP1R1B	-14.92045648	0	40	0	0	-24.08050001	6.232825998
1	-16.47655204	R-HSA-112316	M1	1	0	Reactome Gene Sets	6	Neuronal System		-16.47655204	2.569140472	9.836922824	30304	410	2618	91	3.475935829	0.357988317	18|88|160|161|163|217|781|805|815|816|817|818|1173|1175|1312|1740|1742|2036|2572|2744|2752|2770|2771|2773|2782|2783|2785|2788|2891|3312|3838|4128|4137|4747|4893|4905|5566|5567|5571|5573|5576|5577|5578|5579|5582|5594|5595|5802|5864|5879|6507|6616|6804|6812|6844|6853|6854|6857|7280|7846|7915|8224|8514|8573|8825|8874|9647|10211|10313|10382|10383|10550|10611|23136|23236|27020|28964|28988|51807|54331|…	ABAT|ACTN2|AP2A1|AP2A2|AP2B1|ALDH2|CACNA2D1|CALM2|CAMK2A|CAMK2B|CAMK2D|CAMK2G|AP2M1|AP2S1|COMT|DLG2|DLG4|EPB41L1|GAD2|GLS|GLUL|GNAI1|GNAI2|GNAI3|GNB1|GNB2|GNG3|GNG7|GRIA2|HSPA8|KPNA2|MAOA|MAPT|NEFL|NRAS|NSF|PRKACA|PRKACB|PRKAG1|PRKAR1A|PRKAR2A|PRKAR2B|PRKCA|PRKCB|PRKCG|MAPK1|MAPK3|PTPRS|RAB3A|RAC1|SLC1A3|SNAP25|STX1A|STXBP1|VAMP2|SYN1|SYN2|SYT1|TUBB2A|TUBA1A|ALDH5A1|SYN3|KCNAB2|CASK|LIN7A|ARHGEF7…	-14.85797734	0	40	0	0	-24.08050001	6.232825998
1	-16.39107205	GO:0006631	M1	1	0	GO Biological Processes	19	fatty acid metabolic process	19_GO:0008152 metabolic process	-16.39107205	2.795261195	9.974781113	30304	323	2618	78	2.979373568	0.332284204	30|31|34|35|36|37|38|39|47|128|224|231|718|873|972|1374|1376|1384|1622|1632|1666|1891|1892|2052|2108|2109|2180|2639|2687|2876|2879|2944|2946|2948|2950|3028|3030|3032|3033|3295|3712|4259|4282|4706|5095|5096|5106|5354|5571|5577|5730|5825|6342|6622|7923|8644|9444|10434|10449|10455|10728|11332|11343|23305|28976|51084|51144|54995|55862|56898|80142|84532|145482|153364|160428|197322|414149|641371	ACAA1|ACACA|ACADM|ACADS|ACADSB|ACADVL|ACAT1|ACAT2|ACLY|ADH5|ALDH3A2|AKR1B1|C3|CBR1|CD74|CPT1A|CPT2|CRAT|DBI|ECI1|DECR1|ECH1|ECHS1|EPHX1|ETFA|ETFB|ACSL1|GCDH|GGT5|GPX1|GPX4|GSTM1|GSTM2|GSTM4|GSTP1|HSD17B10|HADHA|HADHB|HADH|HSD17B4|IVD|MGST3|MIF|NDUFAB1|PCCA|PCCB|PCK2|PLP1|PRKAG1|PRKAR2B|PTGDS|ABCD3|SCP2|SNCA|HSD17B8|AKR1C3|QKI|LYPLA1|ACAA2|ECI2|PTGES3|ACOT7|MGLL|ACSL6|ACAD9|CRYL1|HSD17B12|OXSM|ECH…	-14.77351324	0	17	0	0	-40.05564731	5.944046415
1	-16.38534423	R-HSA-2995410	M1	1	0	Reactome Gene Sets	6	Nuclear Envelope (NE) Reassembly		-16.38534423	5.247445887	11.32515417	30304	75	2618	34	1.298701299	0.22127444	983|1104|2010|3837|3842|4000|4001|5515|5518|5520|5901|5905|6396|7112|7280|7329|7846|8815|9688|10382|10383|22933|23165|23636|25909|51807|57122|79643|84617|91782|128866|129401|347688|347733	CDK1|RCC1|EMD|KPNB1|TNPO1|LMNA|LMNB1|PPP2CA|PPP2R1A|PPP2R2A|RAN|RANGAP1|SEC13|TMPO|TUBB2A|UBE2I|TUBA1A|BANF1|NUP93|TUBB4A|TUBB4B|SIRT2|NUP205|NUP62|AHCTF1|TUBA8|NUP107|CHMP6|TUBB6|CHMP7|CHMP4B|NUP35|TUBB8|TUBB2B	-14.76879895	0	79	1	1	-16.38534423	6.701459531
1	-16.29653389	R-HSA-112314	M1	1	0	Reactome Gene Sets	6	Neurotransmitter receptors and postsynaptic signal transmission		-16.29653389	3.33141292	10.29953512	30304	205	2618	59	2.253628724	0.290072585	88|160|161|163|805|815|816|817|818|1173|1175|1740|1742|2036|2770|2771|2773|2782|2783|2785|2788|2891|3838|4137|4747|4893|4905|5566|5567|5571|5573|5576|5577|5578|5579|5582|5594|5595|5879|7280|7846|8573|8825|8874|9647|10382|10383|23236|27020|28964|51807|54331|55327|55970|59345|83988|84617|347688|347733	ACTN2|AP2A1|AP2A2|AP2B1|CALM2|CAMK2A|CAMK2B|CAMK2D|CAMK2G|AP2M1|AP2S1|DLG2|DLG4|EPB41L1|GNAI1|GNAI2|GNAI3|GNB1|GNB2|GNG3|GNG7|GRIA2|KPNA2|MAPT|NEFL|NRAS|NSF|PRKACA|PRKACB|PRKAG1|PRKAR1A|PRKAR2A|PRKAR2B|PRKCA|PRKCB|PRKCG|MAPK1|MAPK3|RAC1|TUBB2A|TUBA1A|CASK|LIN7A|ARHGEF7|PPM1F|TUBB4A|TUBB4B|PLCB1|NPTN|GIT1|TUBA8|GNG2|LIN7C|GNG12|GNB4|NCALD|TUBB6|TUBB8|TUBB2B	-14.68099977	0	40	0	0	-24.08050001	6.232825998
1	-16.2230473	GO:0019318	M1	1	0	GO Biological Processes	19	hexose metabolic process	19_GO:0008152 metabolic process	-16.2230473	3.68961039	10.48929866	30304	160	2618	51	1.948051948	0.270111801	226|229|230|231|347|572|1374|1737|2023|2026|2171|2203|2539|2548|2584|2597|2805|2819|2821|3098|3099|3101|4125|4190|4191|4351|5091|5106|5160|5162|5208|5211|5213|5214|5223|5224|5230|5236|5315|6576|6652|7167|8402|8604|10165|23509|26007|51181|55276|57103|283209	ALDOA|ALDOB|ALDOC|AKR1B1|APOD|BAD|CPT1A|DLAT|ENO1|ENO2|FABP5|FBP1|G6PD|GAA|GALK1|GAPDH|GOT1|GPD1|GPI|HK1|HK2|HK3|MAN2B1|MDH1|MDH2|MPI|PC|PCK2|PDHA1|PDHB|PFKFB2|PFKL|PFKM|PFKP|PGAM1|PGAM2|PGK1|PGM1|PKM|SLC25A1|SORD|TPI1|SLC25A11|SLC25A12|SLC25A13|POFUT1|TKFC|DCXR|PGM2|TIGAR|PGM2L1	-14.60852199	0	26	0	0	-29.9766386	8.359901536
1	-16.20851054	GO:0043244	M1	1	0	GO Biological Processes	19	regulation of protein-containing complex disassembly	19_GO:0050789 regulation of biological process	-16.20851054	4.140739223	10.73285218	30304	123	2618	44	1.680672269	0.251232689	88|118|119|120|444|822|829|830|832|1073|1984|2039|2107|2629|2934|2935|4130|4131|5756|5962|5976|6708|6709|6710|6711|6712|7111|9948|10013|10043|10297|10763|11034|11344|23122|29767|50810|51474|56893|57026|57466|79929|85477|136319	ACTN2|ADD1|ADD2|ADD3|ASPH|CAPG|CAPZA1|CAPZA2|CAPZB|CFL2|EIF5A|DMTN|ETF1|GBA1|GSN|GSPT1|MAP1A|MAP1B|TWF1|RDX|UPF1|SPTA1|SPTAN1|SPTB|SPTBN1|SPTBN2|TMOD1|WDR1|HDAC6|TOM1|APC2|NES|DSTN|TWF2|CLASP2|TMOD2|HDGFL3|LIMA1|UBQLN4|PDXP|SCAF4|MAP6D1|SCIN|MTPN	-14.59499172	0	18	0	0	-37.26983775	6.945148969
1	-16.17205674	GO:1902074	M1	1	0	GO Biological Processes	19	response to salt	19_GO:0050896 response to stimulus	-16.17205674	2.65661436	9.805011309	30304	366	2618	84	3.20855615	0.344420097	18|118|210|311|493|567|805|811|817|825|847|1277|1399|1609|1740|1742|2039|2243|2244|2266|2539|2664|2729|2731|2767|2771|2776|2782|2931|3178|3184|3208|3320|4062|4204|4747|4884|5111|5339|5520|5530|5536|5579|5582|5641|6507|6648|6857|7052|7057|7155|7184|7273|7846|8437|8604|8644|8826|8895|8904|9131|9343|9362|9475|9804|9868|10016|10105|10165|10458|10768|23236|25932|27347|29957|57026|57699|80781|84152|846…	ABAT|ADD1|ALAD|ANXA11|ATP2B4|B2M|CALM2|CALR|CAMK2D|CAPN3|CAT|COL1A1|CRKL|DGKQ|DLG2|DLG4|DMTN|FGA|FGB|FGG|G6PD|GDI1|GCLC|GLDC|GNA11|GNAI2|GNAQ|GNB1|GSK3A|HNRNPA1|HNRNPD|HPCA|HSP90AA1|LY6H|MECP2|NEFL|NPTX1|PCNA|PLEC|PPP2R2A|PPP3CA|PPP5C|PRKCB|PRKCG|LGMN|SLC1A3|SOD2|SYT1|TGM2|THBS1|TOP2B|HSP90B1|TTN|TUBA1A|RASAL1|SLC25A12|AKR1C3|IQGAP1|CPNE3|CPNE1|AIFM1|EFTUD2|CPNE6|ROCK2|TOMM20|TOMM70|PDCD6|PPIF|SL…	-14.55954206	0	25	0	0	-30.02788246	2.966358891
1	-16.07388119	GO:0019058	M1	1	0	GO Biological Processes	19	viral life cycle	19_GO:0016032 viral process	-16.07388119	3.511592175	10.33441538	30304	178	2618	54	2.062643239	0.27778029	348|682|950|975|983|1378|1487|1508|1642|1656|1949|1956|3304|3326|3383|3609|3678|3685|3688|3690|3838|3839|3916|3921|4340|4360|4684|4774|4864|5091|5093|5245|5359|5478|5861|6317|6520|6993|7037|7415|7706|7879|7913|9218|10015|10542|30835|55207|79643|79720|81876|90861|91782|128866	APOE|BSG|SCARB2|CD81|CDK1|CR1|CTBP1|CTSB|DDB1|DDX6|EFNB3|EGFR|HSPA1B|HSP90AB1|ICAM1|ILF3|ITGA5|ITGAV|ITGB1|ITGB3|KPNA2|KPNA3|LAMP1|RPSA|MOG|MRC1|NCAM1|NFIA|NPC1|PC|PCBP1|PHB1|PLSCR1|PPIA|RAB1A|SERPINB3|SLC3A2|DYNLT1|TFRC|VCP|TRIM25|RAB7A|DEK|VAPA|PDCD6IP|LAMTOR5|CD209|ARL8B|CHMP6|VPS37B|RAB1B|JPT2|CHMP7|CHMP4B	-14.46236834	0	50	0	0	-21.95625678	3.511592175
1	-16.02453893	R-HSA-9706574	M1	1	0	Reactome Gene Sets	6	RHOBTB GTPase Cycle		-16.02453893	7.606591728	12.02568937	30304	35	2618	23	0.878533231	0.182380388	87|908|1627|2873|3183|3320|3326|5756|6434|7431|7919|8452|9318|9352|9475|10250|10574|10576|11140|27316|51138|79869|124540	ACTN1|CCT6A|DBN1|GPS1|HNRNPC|HSP90AA1|HSP90AB1|TWF1|TRA2B|VIM|DDX39B|CUL3|COPS2|TXNL1|ROCK2|SRRM1|CCT7|CCT2|CDC37|RBMX|COPS4|CPSF7|MSI2	-14.41402562	0	80	1	1	-16.02453893	8.555618295
1	-15.99806183	GO:1901615	M1	1	0	GO Biological Processes	19	organic hydroxy compound metabolic process	19_GO:0008152 metabolic process	-15.99806183	2.406496524	9.561654875	30304	481	2618	100	3.819709702	0.374604853	30|47|50|128|216|217|219|224|231|335|336|337|338|348|351|847|1312|1428|1508|1652|1727|1728|2184|2224|2232|2539|2584|2629|2638|2805|2819|2820|3028|3029|3069|3157|3251|3417|3418|3419|3420|3421|3422|3612|3632|3705|3939|3945|4128|4129|4204|4597|4864|5106|5153|5208|5360|5641|5825|5860|6342|6620|6622|6652|6697|7167|8542|8566|8574|8644|8813|8867|10327|10404|10449|10558|10577|10654|10901|11160|11165|1131…	ACAA1|ACLY|ACO2|ADH5|ALDH1A1|ALDH2|ALDH1B1|ALDH3A2|AKR1B1|APOA1|APOA2|APOA4|APOB|APOE|APP|CAT|COMT|CRYM|CTSB|DDT|CYB5R3|NQO1|FAH|FDPS|FDXR|G6PD|GALK1|GBA1|GC|GOT1|GPD1|GPD2|HSD17B10|HAGH|HDLBP|HMGCS1|HPRT1|IDH1|IDH2|IDH3A|IDH3B|IDH3G|IDI1|IMPA1|INPP5A|ITPK1|LDHA|LDHB|MAOA|MAOB|MECP2|MVD|NPC1|PCK2|PDE1B|PFKFB2|PLTP|LGMN|ABCD3|QDPR|SCP2|SNCB|SNCA|SORD|SPR|TPI1|APOL1|PDXK|AKR7A2|AKR1C3|DPM1|SYNJ1|AK…	-14.38854575	0	81	1	1	-15.99806183	2.916597992
1	-15.97041035	GO:0050657	M1	1	0	GO Biological Processes	19	nucleic acid transport	19_GO:0051179 localization	-15.97041035	3.756206396	10.44076865	30304	151	2618	49	1.871657754	0.264865644	1660|3178|3181|3837|4116|4869|4904|5901|5903|5976|6396|6426|6428|6432|6741|7263|7514|7919|8106|8480|8570|9444|9688|9775|9793|9804|9908|9939|9961|10128|10189|10204|10211|10212|10482|10643|11260|22916|23165|23299|23636|25909|51637|57122|57510|84271|87178|129401|130132	DHX9|HNRNPA1|HNRNPA2B1|KPNB1|MAGOH|NPM1|YBX1|RAN|RANBP2|UPF1|SEC13|SRSF1|SRSF3|SRSF7|SSB|TST|XPO1|DDX39B|PABPN1|RAE1|KHSRP|QKI|NUP93|EIF4A3|CKAP5|TOMM20|G3BP2|RBM8A|MVP|LRPPRC|ALYREF|NUTF2|FLOT1|DDX39A|NXF1|IGF2BP3|XPOT|NCBP2|NUP205|BICD2|NUP62|AHCTF1|RTRAF|NUP107|XPO5|POLDIP3|PNPT1|NUP35|RFTN2	-14.36288189	0	72	0	0	-18.09101048	4.512384923
1	-15.97041035	GO:0050658	M1	1	0	GO Biological Processes	19	RNA transport	19_GO:0051179 localization	-15.97041035	3.756206396	10.44076865	30304	151	2618	49	1.871657754	0.264865644	1660|3178|3181|3837|4116|4869|4904|5901|5903|5976|6396|6426|6428|6432|6741|7263|7514|7919|8106|8480|8570|9444|9688|9775|9793|9804|9908|9939|9961|10128|10189|10204|10211|10212|10482|10643|11260|22916|23165|23299|23636|25909|51637|57122|57510|84271|87178|129401|130132	DHX9|HNRNPA1|HNRNPA2B1|KPNB1|MAGOH|NPM1|YBX1|RAN|RANBP2|UPF1|SEC13|SRSF1|SRSF3|SRSF7|SSB|TST|XPO1|DDX39B|PABPN1|RAE1|KHSRP|QKI|NUP93|EIF4A3|CKAP5|TOMM20|G3BP2|RBM8A|MVP|LRPPRC|ALYREF|NUTF2|FLOT1|DDX39A|NXF1|IGF2BP3|XPOT|NCBP2|NUP205|BICD2|NUP62|AHCTF1|RTRAF|NUP107|XPO5|POLDIP3|PNPT1|NUP35|RFTN2	-14.36288189	0	72	0	0	-18.09101048	4.512384923
1	-15.93478187	GO:0048812	M1	1	0	GO Biological Processes	19	neuron projection morphogenesis	19_GO:0032502 developmental process	-15.93478187	2.401503793	9.537772085	30304	482	2618	100	3.819709702	0.374604853	60|214|333|351|885|998|1267|1272|1496|1499|1501|1742|1785|1949|2017|2043|2596|2823|3251|3320|3326|3688|3798|3897|3913|3925|3996|4130|4131|4133|4135|4218|4684|4744|4747|4781|4884|4897|5048|5058|5364|5530|5532|5781|5803|5864|5879|6152|6277|6285|6456|6616|6812|6900|7143|7155|7204|7314|7345|7408|7414|7846|8301|8506|8826|8904|8936|8976|9201|10006|10013|10160|10211|10458|10631|10752|10787|10890|10939|2…	ACTB|ALCAM|APLP1|APP|CCK|CDC42|CNP|CNTN1|CTNNA2|CTNNB1|CTNND2|DLG4|DNM2|EFNB3|CTTN|EPHA4|GAP43|GPM6A|HPRT1|HSP90AA1|HSP90AB1|ITGB1|KIF5A|L1CAM|LAMB2|STMN1|LLGL1|MAP1A|MAP1B|MAP2|MAP6|RAB8A|NCAM1|NEFH|NEFL|NFIB|NPTX1|NRCAM|PAFAH1B1|PAK1|PLXNB1|PPP3CA|PPP3CB|PTPN11|PTPRZ1|RAB3A|RAC1|RPL24|S100A6|S100B|SH3GL2|SNAP25|STXBP1|CNTN2|TNR|TOP2B|TRIO|UBB|UCHL1|VASP|VCL|TUBA1A|PICALM|CNTNAP1|IQGAP1|CPNE1|WA…	-14.32824382	0	41	0	0	-24.05023345	3.105554417
1	-15.93196589	GO:1901879	M1	1	0	GO Biological Processes	19	regulation of protein depolymerization	19_GO:0050789 regulation of biological process	-15.93196589	4.845452769	10.98149266	30304	86	2618	36	1.375095493	0.227601388	88|118|119|120|444|822|829|830|832|1073|2039|2934|4130|4131|5756|5962|6708|6709|6710|6711|6712|7111|9948|10013|10297|10763|11034|11344|23122|29767|50810|51474|57026|79929|85477|136319	ACTN2|ADD1|ADD2|ADD3|ASPH|CAPG|CAPZA1|CAPZA2|CAPZB|CFL2|DMTN|GSN|MAP1A|MAP1B|TWF1|RDX|SPTA1|SPTAN1|SPTB|SPTBN1|SPTBN2|TMOD1|WDR1|HDAC6|APC2|NES|DSTN|TWF2|CLASP2|TMOD2|HDGFL3|LIMA1|PDXP|MAP6D1|SCIN|MTPN	-14.326416	0	18	0	0	-37.26983775	6.945148969
1	-15.8446152	GO:0045087	M1	1	0	GO Biological Processes	19	innate immune response	19_GO:0044419 biological process involved in interspecies interaction between organisms	-15.8446152	2.06647382	9.236307764	30304	773	2618	138	5.271199389	0.436727883	103|142|199|301|325|337|361|373|383|481|629|671|684|708|710|713|714|718|721|722|731|735|815|820|929|961|972|998|1113|1130|1191|1378|1536|1653|1654|1660|1665|1668|1728|2058|2214|2243|2244|2317|2547|2597|2633|2634|2934|3075|3098|3105|3113|3146|3148|3149|3263|3426|3437|3507|3512|3684|3848|3868|3934|3958|3965|4057|4282|4360|4599|4841|4940|5052|5245|5371|5591|5610|5806|5970|6279|6280|6283|6421|6472|66…	ADAR|PARP1|AIF1|ANXA1|APCS|APOA4|AQP4|TRIM23|ARG1|ATP1B1|CFB|BPI|BST2|C1QBP|SERPING1|C1QB|C1QC|C3|C4B|C4BPA|C8A|C9|CAMK2A|CAMP|CD14|CD47|CD74|CDC42|CHGA|LYST|CLU|CR1|CYBB|DDX1|DDX3X|DHX9|DHX15|DEFA3|NQO1|EPRS1|FCGR3A|FGA|FGB|FLNB|XRCC6|GAPDH|GBP1|GBP2|GSN|CFH|HK1|HLA-A|HLA-DPA1|HMGB1|HMGB2|HMGB3|HPX|CFI|IFIT3|IGHM|JCHAIN|ITGAM|KRT1|KRT16|LCN2|LGALS3|LGALS9|LTF|MIF|MRC1|MX1|NONO|OAS3|PRDX1|PHB1|PM…	-14.24005122	0	82	1	1	-15.8446152	2.812677152
1	-15.84217002	GO:0051051	M1	1	0	GO Biological Processes	19	negative regulation of transport	19_GO:0051179 localization	-15.84217002	2.418708596	9.521691956	30304	469	2618	98	3.743315508	0.370987131	18|88|274|301|302|336|344|345|347|348|382|392|477|613|805|817|961|972|1113|1410|1742|2039|2171|2664|2697|2771|2781|2824|2931|2946|3033|3146|3685|3690|3958|3965|4043|4129|4131|4318|4345|5211|5359|5530|5532|5534|5579|5657|5715|5781|5879|5905|5906|5908|6457|6622|6717|7057|7295|7416|7447|7531|7879|8301|8682|8724|9341|9368|9446|9647|9943|10105|10399|10434|10550|10961|10971|11151|11315|23191|25953|2606…	ABAT|ACTN2|BIN1|ANXA1|ANXA2|APOA2|APOC2|APOC3|APOD|APOE|ARF6|ARHGAP1|ATP1A2|BCR|CALM2|CAMK2D|CD47|CD74|CHGA|CRYAB|DLG4|DMTN|FABP5|GDI1|GJA1|GNAI2|GNAZ|GPM6B|GSK3A|GSTM2|HADH|HMGB1|ITGAV|ITGB3|LGALS3|LGALS9|LRPAP1|MAOB|MAP1B|MMP9|CD200|PFKL|PLSCR1|PPP3CA|PPP3CB|PPP3R1|PRKCB|PRTN3|PSMD9|PTPN11|RAC1|RANGAP1|RAP1A|RAP1B|SH3GL3|SNCA|SRI|THBS1|TXN|VDAC1|VSNL1|YWHAE|RAB7A|PICALM|PEA15|SNX3|VAMP3|NHERF1|…	-14.23858972	0	83	1	1	-15.84217002	3.086732875
1	-15.82207661	GO:0019362	M1	1	0	GO Biological Processes	19	pyridine nucleotide metabolic process	19_GO:0008152 metabolic process	-15.82207661	5.368231087	11.17050201	30304	69	2618	32	1.222307105	0.214750798	952|1728|2539|2819|3417|3418|3945|4190|4191|4199|4837|5091|5226|6120|6888|7086|7415|8514|9540|10135|10840|23098|23171|23475|23530|25796|51071|51181|55739|128240|133686|160428	CD38|NQO1|G6PD|GPD1|IDH1|IDH2|LDHB|MDH1|MDH2|ME1|NNMT|PC|PGD|RPE|TALDO1|TKT|VCP|KCNAB2|TP53I3|NAMPT|ALDH1L1|SARM1|GPD1L|QPRT|NNT|PGLS|DERA|DCXR|NAXD|NAXE|NADK2|ALDH1L2	-14.220457	0	62	0	0	-19.09212255	7.366067088
1	-15.82207661	GO:0046496	M1	1	0	GO Biological Processes	19	nicotinamide nucleotide metabolic process	19_GO:0008152 metabolic process	-15.82207661	5.368231087	11.17050201	30304	69	2618	32	1.222307105	0.214750798	952|1728|2539|2819|3417|3418|3945|4190|4191|4199|4837|5091|5226|6120|6888|7086|7415|8514|9540|10135|10840|23098|23171|23475|23530|25796|51071|51181|55739|128240|133686|160428	CD38|NQO1|G6PD|GPD1|IDH1|IDH2|LDHB|MDH1|MDH2|ME1|NNMT|PC|PGD|RPE|TALDO1|TKT|VCP|KCNAB2|TP53I3|NAMPT|ALDH1L1|SARM1|GPD1L|QPRT|NNT|PGLS|DERA|DCXR|NAXD|NAXE|NADK2|ALDH1L2	-14.220457	0	62	0	0	-19.09212255	7.366067088
1	-15.80312354	GO:0016050	M1	1	0	GO Biological Processes	19	vesicle organization	19_GO:0009987 cellular process	-15.80312354	2.713485502	9.726828922	30304	337	2618	79	3.017570665	0.334341613	162|164|302|348|523|526|528|529|534|535|1130|1173|1176|1742|1759|4218|5048|5305|5861|5864|5869|6396|6616|6622|6804|6812|6843|6844|6855|7879|8301|8396|8417|8452|8615|8724|8773|8878|8907|8976|9114|9146|9217|9218|9296|9341|9550|9554|9632|9892|10015|10016|10043|10342|10484|10972|11151|23603|23673|27095|51128|51382|51552|51606|51762|54732|55004|55204|55207|56681|79643|79720|91782|112476|112755|128866|…	AP1B1|AP1G1|ANXA2|APOE|ATP6V1A|ATP6V1B2|ATP6V1C1|ATP6V1E1|ATP6V1G2|ATP6V0A1|LYST|AP2M1|AP3S1|DLG4|DNM1|RAB8A|PAFAH1B1|PIP4K2A|RAB1A|RAB3A|RAB5B|SEC13|SNAP25|SNCA|STX1A|STXBP1|VAMP1|VAMP2|SYP|RAB7A|PICALM|PIP4K2B|STX7|CUL3|USO1|SNX3|SNAP23|SQSTM1|AP1M1|WASL|ATP6V0D1|HGS|VAPB|VAPA|ATP6V1F|VAMP3|ATP6V1G1|SEC22B|SEC24C|SNAP91|PDCD6IP|PDCD6|TOM1|TFG|SEC23A|TMED10|CORO1A|CORO1C|STX12|TRAPPC3|SAR1B|ATP6…	-14.20265873	0	84	1	1	-15.80312354	3.670200675
[truncated: 2,938 more rows]
