# Supplementary material for: Proteomic Analysis of Spatial Heterogeneity Identifies HMGB2 as Putative Biomarker of Tumor Progression in Adult-Type Diffuse Astrocytomas
Source: Cancers (Basel). 2024 Apr 16;16(8):1516. doi: 10.3390/cancers16081516 (PMC11049315; doi:10.3390/cancers16081516)
Supplement: Supplementary file 1 [file cancers-16-01516-s001.zip › Supplement Table S4 - GO metanalysis HG versus LG areas.xlsx]

## Sheet: Annotation
Gene	original_id	High_grade	Low_grade	Gene ID	Type	Tax ID	Homologene Gene ID	Homologene Gene Tax ID	Gene Symbol	Description	Biological Process (GO)	Kinase Class (UniProt)	Protein Function (Protein Atlas)	Subcellular Location (Protein Atlas)	Drug (DrugBank)	Canonical Pathways_x000D_	Hallmark Gene Sets_x000D_	R-HSA-8953854 Metabolism of RNA	GO:0042254 ribosome biogenesis	GO:0016054 organic acid catabolic process	GO:0032787 monocarboxylic acid metabolic	CORUM:2755 17S U2 snRNP	R-HSA-73856 RNA Polymerase II Transcriptio	hsa01200 Carbon metabolism	R-HSA-1428517 The citric acid (TCA) cycle an	hsa00620 Pyruvate metabolism	GO:0043484 regulation of RNA splicing	hsa00280 Valine, leucine and isoleucine	hsa00380 Tryptophan metabolism	R-HSA-71406 Pyruvate metabolism and Citric	WP4320 Effect of progerin on genes in	GO:0006334 nucleosome assembly	hsa00270 Cysteine and methionine metabo	hsa04540 Gap junction	GO:0089718 amino acid import across plasm	GO:0009448 gamma-aminobutyric acid metabo	R-HSA-73886 Chromosome Maintenance	TotalEvidenceCount
8659	ALDH4A1	0	1	8659	Gene_ID	H. sapiens	8659	H. sapiens	ALDH4A1	aldehyde dehydrogenase 4 family member A1	GO:0010133 proline catabolic process to glutamate;GO:0006562 proline catabolic process;GO:0019470 4-hydroxyproline catabolic process		Potential drug targets; Disease related genes; Predicted intracellular proteins; ENZYME proteins:Oxidoreductases; Enzymes; Human disease related genes:Congenital disorders of metabolism:Congenital disorders of amino acid metabolism	Mitochondria (Supported)	NADH			0	0	1	0	0	0	0	1	0	0	0	0	1	0	0	0	0	0	0	0	0
4001	LMNB1	1	0	4001	Gene_ID	H. sapiens	4001	H. sapiens	LMNB1	lamin B1	GO:0051664 nuclear pore localization;GO:0090435 protein localization to nuclear envelope;GO:0007097 nuclear migration		Human disease related genes:Congenital malformations:Congenital malformations of the nervous system; Predicted intracellular proteins; Human disease related genes:Congenital disorders of metabolism:Other congenital disorders of metabolism; Disease related genes	Nuclear membrane (Supported)		(M220)PID CASPASE PATHWAY	(M5893)HALLMARK MITOTIC SPINDLE; (M5901)HALLMARK G2M CHECKPOINT; (M5925)HALLMARK E2F TARGETS	0	1	0	0	0	0	0	0	0	0	0	0	0	0	1	0	0	0	0	0	0
493	ATP2B4	0	1	493	Gene_ID	H. sapiens	493	H. sapiens	ATP2B4	ATPase plasma membrane Ca2+ transporting 4	GO:0098736 negative regulation of the force of heart contraction;GO:1903248 regulation of citrulline biosynthetic process;GO:1903249 negative regulation of citrulline biosynthetic process		Predicted intracellular proteins; Enzymes; ENZYME proteins; FDA approved drug targets:Small molecule drugs; Transporters:Primary Active Transporters	Plasma membrane (Supported)			(M5942)HALLMARK UV RESPONSE DN; (M5907)HALLMARK ESTROGEN RESPONSE LATE	0	0	0	0	0	0	0	1	0	0	0	0	0	0	0	0	1	1	0	0	0
54820	NDE1	0	1	54820	Gene_ID	H. sapiens	54820	H. sapiens	NDE1	nudE neurodevelopment protein 1	GO:0007100 mitotic centrosome separation;GO:0051299 centrosome separation;GO:0007020 microtubule nucleation		Human disease related genes:Congenital malformations:Congenital malformations of the nervous system; Predicted intracellular proteins; Disease related genes					0	0	0	0	0	0	0	1	0	0	0	0	0	0	0	0	0	0	0	0	0
9410	SNRNP40	1	0	9410	Gene_ID	H. sapiens	9410	H. sapiens	SNRNP40	small nuclear ribonucleoprotein U5 subunit 40	GO:0000377 RNA splicing, via transesterification reactions with bulged adenosine as nucleophile;GO:0000398 mRNA splicing, via spliceosome;GO:0000375 RNA splicing, via transesterification reactions		Predicted intracellular proteins	Nuclear speckles (Supported)				1	0	0	0	1	0	0	0	0	0	0	0	0	0	0	0	0	0	0	0	0
4329	ALDH6A1	0	1	4329	Gene_ID	H. sapiens	4329	H. sapiens	ALDH6A1	aldehyde dehydrogenase 6 family member A1	GO:0006208 pyrimidine nucleobase catabolic process;GO:0006210 thymine catabolic process;GO:0019859 thymine metabolic process		Potential drug targets; Disease related genes; Predicted intracellular proteins; ENZYME proteins:Oxidoreductases; Enzymes; Human disease related genes:Congenital disorders of metabolism:Congenital disorders of amino acid metabolism	Mitochondria (Enhanced)	NADH		(M5936)HALLMARK OXIDATIVE PHOSPHORYLATION; (M5945)HALLMARK HEME METABOLISM	0	0	1	0	0	0	1	1	0	0	1	0	0	0	0	0	0	0	0	0	0
2098	ESD	0	1	2098	Gene_ID	H. sapiens	2098	H. sapiens	ESD	esterase D	GO:0046294 formaldehyde catabolic process;GO:0046292 formaldehyde metabolic process;GO:0110095 cellular detoxification of aldehyde		Predicted intracellular proteins; ENZYME proteins:Hydrolases; Enzymes	Golgi apparatus (Approved); Additional: Cytosol;Nucleoplasm	Glutathione			0	0	1	0	0	0	1	0	1	0	0	0	0	0	0	0	0	0	0	0	0
217	ALDH2	0	1	217	Gene_ID	H. sapiens	217	H. sapiens	ALDH2	aldehyde dehydrogenase 2 family member	GO:1905627 regulation of serotonin biosynthetic process;GO:1903179 regulation of dopamine biosynthetic process;GO:0006068 ethanol catabolic process		Disease related genes; Predicted intracellular proteins; ENZYME proteins:Oxidoreductases; Enzymes; Human disease related genes:Other diseases:Mental and behavioural disorders; Human disease related genes:Congenital disorders of metabolism:Congenital disorders of carbohydrate metabolism; FDA approved drug targets:Small molecule drugs		NADH; Guanidine; Disulfiram; Daidzin; Crotonaldehyde		(M5905)HALLMARK ADIPOGENESIS; (M5934)HALLMARK XENOBIOTIC METABOLISM	0	0	1	0	0	0	1	1	1	0	1	1	0	0	0	0	1	0	0	0	0
1737	DLAT	0	1	1737	Gene_ID	H. sapiens	1737	H. sapiens	DLAT	dihydrolipoamide S-acetyltransferase	GO:0006086 acetyl-CoA biosynthetic process from pyruvate;GO:0006085 acetyl-CoA biosynthetic process;GO:0006084 acetyl-CoA metabolic process		Potential drug targets; Disease related genes; ENZYME proteins:Transferases; Predicted intracellular proteins; Enzymes; Citric acid cycle related proteins; Human disease related genes:Congenital disorders of metabolism:Congenital disorders of carbohydrate metabolism	Mitochondria (Supported)	NADH; Radicicol; Dihydrolipoic Acid		(M5905)HALLMARK ADIPOGENESIS; (M5936)HALLMARK OXIDATIVE PHOSPHORYLATION	0	0	1	1	0	0	1	1	1	0	0	0	1	0	0	0	0	0	0	0	0
10262	SF3B4	1	0	10262	Gene_ID	H. sapiens	10262	H. sapiens	SF3B4	splicing factor 3b subunit 4	GO:1903241 U2-type prespliceosome assembly;GO:0048026 positive regulation of mRNA splicing, via spliceosome;GO:0050685 positive regulation of mRNA processing		Predicted intracellular proteins; Human disease related genes:Congenital malformations:Congenital malformations of the musculoskeletal system; Disease related genes	Nuclear speckles (Approved)				1	0	0	0	1	0	0	0	0	1	0	0	0	0	0	0	0	0	0	0	0
9775	EIF4A3	1	0	9775	Gene_ID	H. sapiens	9775	H. sapiens	EIF4A3	eukaryotic translation initiation factor 4A3	GO:0072714 response to selenite ion;GO:0072715 cellular response to selenite ion;GO:1904569 regulation of selenocysteine incorporation		Potential drug targets; Human disease related genes:Congenital malformations:Other congenital malformations; Disease related genes; Predicted intracellular proteins; ENZYME proteins:Hydrolases; Enzymes; Transporters:Primary Active Transporters	Nucleoplasm (Supported)			(M5922)HALLMARK UNFOLDED PROTEIN RESPONSE	1	1	0	0	0	1	0	0	0	1	0	0	0	0	0	0	0	0	0	0	0
5578	PRKCA	0	1	5578	Gene_ID	H. sapiens	5578	H. sapiens	PRKCA	protein kinase C alpha	GO:0110063 positive regulation of angiotensin-activated signaling pathway;GO:2000707 positive regulation of dense core granule biogenesis;GO:2000705 regulation of dense core granule biogenesis	yes	Cancer-related genes:Candidate cancer biomarkers; ENZYME proteins:Transferases; RAS pathway related proteins; Predicted intracellular proteins; Enzymes; Kinases:AGC Ser/Thr protein kinases; FDA approved drug targets:Small molecule drugs	Cytosol;Plasma membrane (Enhanced)	Phosphatidyl serine; Vitamin E; Tamoxifen; Ingenol mebutate; Aprinocarsen; Midostaurin; Perifosine; Ellagic acid; Bryostatin 1; alpha-Tocopherol succinate; D-alpha-Tocopherol acetate	(M134)PID TCR RAS PATHWAY; (M37)PID NFKAPPAB CANONICAL PATHWAY; (M226)PID VEGFR1 PATHWAY	(M5903)HALLMARK NOTCH SIGNALING; (M5942)HALLMARK UV RESPONSE DN; (M5891)HALLMARK HYPOXIA	0	0	0	0	0	0	0	0	0	0	0	0	0	0	0	0	1	0	0	0	0
8407	TAGLN2	1	0	8407	Gene_ID	H. sapiens	8407	H. sapiens	TAGLN2	transgelin 2	GO:0007015 actin filament organization;GO:0030036 actin cytoskeleton organization;GO:0097435 supramolecular fiber organization		Predicted intracellular proteins	Cytosol (Approved); Additional: Actin filaments	Artenimol			0	0	0	0	0	0	0	0	0	0	0	0	0	0	0	0	0	0	0	0	0
84152	PPP1R1B	0	1	84152	Gene_ID	H. sapiens	84152	H. sapiens	PPP1R1B	protein phosphatase 1 regulatory inhibitor subunit 1B	GO:0007621 negative regulation of female receptivity;GO:0045924 regulation of female receptivity;GO:0060180 female mating behavior		Predicted intracellular proteins					0	0	0	0	0	0	0	0	0	0	0	0	0	0	0	0	1	0	0	0	0
5709	PSMD3	1	0	5709	Gene_ID	H. sapiens	5709	H. sapiens	PSMD3	proteasome 26S subunit, non-ATPase 3	GO:0043161 proteasome-mediated ubiquitin-dependent protein catabolic process;GO:0042176 regulation of protein catabolic process;GO:0010498 proteasomal protein catabolic process		Predicted intracellular proteins	Nucleoplasm (Approved); Additional: Cytosol			(M5926)HALLMARK MYC TARGETS V1	1	1	1	0	0	0	0	0	0	0	0	0	0	0	0	0	0	0	0	0	0
9900	SV2A	0	1	9900	Gene_ID	H. sapiens	9900	H. sapiens	SV2A	synaptic vesicle glycoprotein 2A	GO:0014052 regulation of gamma-aminobutyric acid secretion;GO:0016082 synaptic vesicle priming;GO:0051955 regulation of amino acid transport		FDA approved drug targets:Small molecule drugs	Cytosol (Approved)	Levetiracetam; Brivaracetam; Seletracetam			0	0	0	0	0	0	0	0	0	0	0	0	0	0	0	0	0	0	0	0	0
1615	DARS	0	1	1615	Gene_ID	H. sapiens	1615	H. sapiens	DARS1	aspartyl-tRNA synthetase 1	GO:0006422 aspartyl-tRNA aminoacylation;GO:0006418 tRNA aminoacylation for protein translation;GO:0043039 tRNA aminoacylation		Potential drug targets; Disease related genes; Predicted intracellular proteins; ENZYME proteins:Ligase; Enzymes; Human disease related genes:Congenital disorders of metabolism:Congenital disorders of nucleotide metabolism	Cytosol (Enhanced)	Aspartic acid		(M5950)HALLMARK ALLOGRAFT REJECTION	0	0	1	0	0	0	0	0	0	0	0	0	0	0	0	0	0	0	0	0	0
4000	LMNA	1	0	4000	Gene_ID	H. sapiens	4000	H. sapiens	LMNA	lamin A/C	GO:1990683 DNA double-strand break attachment to nuclear envelope;GO:0030951 establishment or maintenance of microtubule cytoskeleton polarity;GO:0051664 nuclear pore localization		Cancer-related genes:Candidate cancer biomarkers; Human disease related genes:Congenital malformations:Other congenital malformations; Human disease related genes:Nervous system diseases:Neurodegenerative diseases; Disease related genes; Human disease related genes:Cardiovascular diseases:Cardiac diseases; Human disease related genes:Musculoskeletal diseases:Muscular diseases; Predicted intracell…	Nuclear speckles (Supported)		(M220)PID CASPASE PATHWAY	(M5902)HALLMARK APOPTOSIS	0	1	0	0	0	1	0	0	0	0	0	0	0	0	1	0	0	0	0	0	0
2052	EPHX1	0	1	2052	Gene_ID	H. sapiens	2052	H. sapiens	EPHX1	epoxide hydrolase 1	GO:0097176 epoxide metabolic process;GO:0018904 ether metabolic process;GO:0019369 arachidonic acid metabolic process		Cancer-related genes:Candidate cancer biomarkers; Potential drug targets; Peptidases:Serine-type peptidases; Human disease related genes:Congenital disorders of metabolism:Congenital disorders of ion transport and metabolism; Disease related genes; Predicted intracellular proteins; ENZYME proteins:Hydrolases; Enzymes				(M5935)HALLMARK FATTY ACID METABOLISM; (M5941)HALLMARK UV RESPONSE UP; (M5934)HALLMARK XENOBIOTIC METABOLISM	0	0	0	1	0	0	0	1	0	0	0	0	0	0	0	0	1	0	0	0	0
159	ADSS	1	0	159	Gene_ID	H. sapiens	159	H. sapiens	ADSS2	adenylosuccinate synthase 2	GO:0060359 response to ammonium ion;GO:0044208 'de novo' AMP biosynthetic process;GO:0006531 aspartate metabolic process		Predicted intracellular proteins; ENZYME proteins:Ligase; Enzymes	Cytosol (Approved); Additional: Plasma membrane	Aspartic acid; Alanosine			0	0	0	0	0	0	0	0	0	0	0	0	0	0	0	0	0	0	0	0	0
6134	RPL10	1	0	6134	Gene_ID	H. sapiens	6134	H. sapiens	RPL10	ribosomal protein L10	GO:1990403 embryonic brain development;GO:0000027 ribosomal large subunit assembly;GO:0042255 ribosome assembly		Disease related genes; Predicted intracellular proteins; Cancer-related genes; Ribosomal proteins; Human disease related genes:Other diseases:Mental and behavioural disorders	Cytosol;Endoplasmic reticulum (Enhanced)	Artenimol			1	1	1	0	0	1	0	0	0	0	0	0	0	0	0	0	0	0	0	0	0
6223	RPS19	1	0	6223	Gene_ID	H. sapiens	6223	H. sapiens	RPS19	ribosomal protein S19	GO:0060265 positive regulation of respiratory burst involved in inflammatory response;GO:0060266 negative regulation of respiratory burst involved in inflammatory response;GO:0060268 negative regulation of respiratory burst		Disease related genes; Predicted intracellular proteins; Human disease related genes:Other congenital disorders:Ribosomopathies; Ribosomal proteins; Human disease related genes:Cardiovascular diseases:Hematologic diseases	Nucleoplasm (Supported)	Artenimol		(M5950)HALLMARK ALLOGRAFT REJECTION	1	1	1	0	0	0	0	0	0	0	0	0	0	0	0	0	0	0	0	0	0
9368	SLC9A3R1	0	1	9368	Gene_ID	H. sapiens	9368	H. sapiens	NHERF1	NHERF family PDZ scaffold protein 1	GO:0097291 renal phosphate ion absorption;GO:1903402 regulation of renal phosphate excretion;GO:0032782 bile acid secretion		Potential drug targets; Disease related genes; Transporters:Accessory Factors Involved in Transport; Human disease related genes:Urinary system diseases:Kidney diseases; Human disease related genes:Musculoskeletal diseases:Skeletal diseases; Predicted intracellular proteins	Plasma membrane (Approved); Additional: Centriolar satellite;Vesicles		(M99)PID TXA2PATHWAY; (M5493)WNT SIGNALING; (M186)PID PDGFRB PATHWAY	(M5906)HALLMARK ESTROGEN RESPONSE EARLY; (M5907)HALLMARK ESTROGEN RESPONSE LATE; (M5924)HALLMARK MTORC1 SIGNALING	0	0	0	0	0	0	0	0	0	0	0	0	0	0	0	0	1	1	0	0	0
3032	HADHB	0	1	3032	Gene_ID	H. sapiens	3032	H. sapiens	HADHB	hydroxyacyl-CoA dehydrogenase trifunctional multienzyme complex subunit beta	GO:0006635 fatty acid beta-oxidation;GO:0019395 fatty acid oxidation;GO:0034440 lipid oxidation		Potential drug targets; Disease related genes; ENZYME proteins:Transferases; Human disease related genes:Congenital disorders of metabolism:Mitochondrial diseases; Predicted intracellular proteins; Enzymes; Human disease related genes:Congenital disorders of metabolism:Congenital disorders of lipid/glycolipid metabolism	Mitochondria (Supported)			(M5935)HALLMARK FATTY ACID METABOLISM; (M5936)HALLMARK OXIDATIVE PHOSPHORYLATION	0	0	1	1	0	0	0	0	0	0	1	1	0	0	0	0	0	0	0	0	0
23122	CLASP2	0	1	23122	Gene_ID	H. sapiens	23122	H. sapiens	CLASP2	cytoplasmic linker associated protein 2	GO:1903690 negative regulation of wound healing, spreading of epidermal cells;GO:1904259 regulation of basement membrane assembly involved in embryonic body morphogenesis;GO:1904261 positive regulation of basement membrane assembly involved in embryonic body morphogenesis		Predicted intracellular proteins	Golgi apparatus (Supported); Additional: Cytosol				0	0	0	0	0	0	0	0	0	0	0	0	0	0	0	0	0	0	0	0	0
55207	ARL8B	0	1	55207	Gene_ID	H. sapiens	55207	H. sapiens	ARL8B	ADP ribosylation factor like GTPase 8B	GO:0002505 antigen processing and presentation of polysaccharide antigen via MHC class II;GO:0002747 antigen processing and presentation following phagocytosis;GO:0046754 viral exocytosis		Predicted intracellular proteins; ENZYME proteins:Hydrolases; Enzymes					0	0	0	0	0	0	0	0	0	0	0	0	0	0	0	0	0	0	0	0	0
55832	CAND1	0	1	55832	Gene_ID	H. sapiens	55832	H. sapiens	CAND1	cullin associated and neddylation dissociated 1	GO:0010265 SCF complex assembly;GO:0045899 positive regulation of RNA polymerase II transcription preinitiation complex assembly;GO:0045898 regulation of RNA polymerase II transcription preinitiation complex assembly		Predicted intracellular proteins	Cytosol;Golgi apparatus;Nucleoplasm (Enhanced)				0	0	0	0	0	0	0	0	0	0	0	0	0	0	0	0	0	0	0	0	0
1968	EIF2S3	1	0	1968	Gene_ID	H. sapiens	1968	H. sapiens	EIF2S3	eukaryotic translation initiation factor 2 subunit gamma	GO:0001731 formation of translation preinitiation complex;GO:0002183 cytoplasmic translational initiation;GO:0006413 translational initiation		Potential drug targets; Human disease related genes:Congenital malformations:Other congenital malformations; Disease related genes; Predicted intracellular proteins; ENZYME proteins:Hydrolases; Enzymes		Guanosine-5'-Diphosphate		(M5941)HALLMARK UV RESPONSE UP	1	1	0	0	0	0	0	0	0	0	0	0	0	0	0	0	0	0	0	0	0
5036	PA2G4	1	0	5036	Gene_ID	H. sapiens	5036	H. sapiens	PA2G4	proliferation-associated 2G4	GO:0006364 rRNA processing;GO:0016072 rRNA metabolic process;GO:0042254 ribosome biogenesis		Predicted intracellular proteins; Peptidases:Metallopeptidases; Enzymes	Cytosol (Approved)		(M58)PID AR PATHWAY	(M5928)HALLMARK MYC TARGETS V2; (M5908)HALLMARK ANDROGEN RESPONSE; (M5925)HALLMARK E2F TARGETS	1	1	0	0	0	1	0	0	0	0	0	0	0	0	0	0	0	0	0	0	0
5245	PHB	0	1	5245	Gene_ID	H. sapiens	5245	H. sapiens	PHB1	prohibitin 1	GO:1990051 activation of protein kinase C activity;GO:0044830 modulation by host of viral RNA genome replication;GO:2000323 negative regulation of glucocorticoid receptor signaling pathway		Predicted intracellular proteins; Transporters:Accessory Factors Involved in Transport	Mitochondria (Supported)	Rocaglamide; Didesmethylrocaglamide		(M5928)HALLMARK MYC TARGETS V2; (M5926)HALLMARK MYC TARGETS V1	0	0	0	0	0	0	0	0	0	0	0	0	0	0	0	0	0	0	0	0	0
6201	RPS7	1	0	6201	Gene_ID	H. sapiens	6201	H. sapiens	RPS7	ribosomal protein S7	GO:1902255 positive regulation of intrinsic apoptotic signaling pathway by p53 class mediator;GO:1904667 negative regulation of ubiquitin protein ligase activity;GO:0051444 negative regulation of ubiquitin-protein transferase activity		Disease related genes; Predicted intracellular proteins; Human disease related genes:Other congenital disorders:Ribosomopathies; Ribosomal proteins; Human disease related genes:Cardiovascular diseases:Hematologic diseases	Cytosol;Endoplasmic reticulum (Supported)				1	1	1	0	0	0	0	0	0	0	0	0	0	0	0	0	0	0	0	0	0
338	APOB	0	1	338	Gene_ID	H. sapiens	338	H. sapiens	APOB	apolipoprotein B	GO:0006642 triglyceride mobilization;GO:0010886 positive regulation of cholesterol storage;GO:0034379 very-low-density lipoprotein particle assembly		Disease related genes; Candidate cardiovascular disease genes; Human disease related genes:Congenital disorders of metabolism:Other congenital disorders of metabolism; Human disease related genes:Cardiovascular diseases:Vascular diseases; Human disease related genes:Congenital disorders of metabolism:Congenital disorders of lipid/glycolipid metabolism; Predicted secreted proteins	Cytosol;Vesicles (Supported)	Zinc chloride; Zinc sulfate, unspecified form	(M159)PID AMB2 NEUTROPHILS PATHWAY; (M285)PID HNF3A PATHWAY		0	0	0	1	0	0	0	0	0	0	0	0	0	0	0	0	1	0	0	0	0
133686	NADK2	0	1	133686	Gene_ID	H. sapiens	133686	H. sapiens	NADK2	NAD kinase 2, mitochondrial	GO:0006741 NADP biosynthetic process;GO:0019359 nicotinamide nucleotide biosynthetic process;GO:0019363 pyridine nucleotide biosynthetic process	yes	Potential drug targets; Disease related genes; ENZYME proteins:Transferases; Human disease related genes:Congenital disorders of metabolism:Mitochondrial diseases; Predicted intracellular proteins; Enzymes; Human disease related genes:Congenital disorders of metabolism:Congenital disorders of lipid/glycolipid metabolism	Mitochondria (Supported)				0	0	0	0	0	0	0	1	0	0	0	0	0	0	0	0	0	0	0	0	0
2079	ERH	1	0	2079	Gene_ID	H. sapiens	2079	H. sapiens	ERH	ERH mRNA splicing and mitosis factor	GO:0006213 pyrimidine nucleoside metabolic process;GO:0009116 nucleoside metabolic process;GO:1901657 glycosyl compound metabolic process		Predicted intracellular proteins	Nucleoplasm (Approved); Additional: Cytosol			(M5926)HALLMARK MYC TARGETS V1	0	0	0	0	0	0	0	0	0	0	0	0	0	0	0	0	0	0	0	0	0
18	ABAT	0	1	18	Gene_ID	H. sapiens	18	H. sapiens	ABAT	4-aminobutyrate aminotransferase	GO:1902722 positive regulation of prolactin secretion;GO:0009450 gamma-aminobutyric acid catabolic process;GO:1904448 regulation of aspartate secretion		Disease related genes; ENZYME proteins:Transferases; Predicted intracellular proteins; Enzymes; Human disease related genes:Congenital disorders of metabolism:Congenital disorders of amino acid metabolism; FDA approved drug targets:Small molecule drugs	Mitochondria (Supported)	Pyridoxal phosphate; Pyruvic acid; Glutamic acid; Alanine; Phenelzine; Vigabatrin; (4e)-4-Aminohex-4-Enoic Acid; 4-Amino Hexanoic Acid		(M5906)HALLMARK ESTROGEN RESPONSE EARLY; (M5939)HALLMARK P53 PATHWAY	0	0	1	1	0	0	0	0	0	0	1	0	0	0	0	0	1	1	1	0	0
2954	GSTZ1	0	1	2954	Gene_ID	H. sapiens	2954	H. sapiens	GSTZ1	glutathione S-transferase zeta 1	GO:0006572 tyrosine catabolic process;GO:0006558 L-phenylalanine metabolic process;GO:0006559 L-phenylalanine catabolic process		Potential drug targets; Disease related genes; ENZYME proteins:Transferases; ENZYME proteins:Isomerase; Predicted intracellular proteins; Enzymes	Cytosol (Approved); Additional: Nucleoplasm	Glutathione; 1,4-Dithiothreitol; Dichloroacetic acid; Glycerin		(M5935)HALLMARK FATTY ACID METABOLISM	0	0	1	0	0	0	0	1	0	0	0	0	1	0	0	0	0	0	0	0	0
7531	YWHAE	0	1	7531	Gene_ID	H. sapiens	7531	H. sapiens	YWHAE	tyrosine 3-monooxygenase/tryptophan 5-monooxygenase activation protein epsilon	GO:0003064 regulation of heart rate by hormone;GO:1902309 negative regulation of peptidyl-serine dephosphorylation;GO:1902308 regulation of peptidyl-serine dephosphorylation		Cancer-related genes:Candidate cancer biomarkers; Predicted intracellular proteins; Transporters:Accessory Factors Involved in Transport	Cytosol (Supported)	Fusicoccin; Phenethyl Isothiocyanate	(M199)PID P38 MK2 PATHWAY; (M247)PID INSULIN GLUCOSE PATHWAY; (M163)PID LIS1 PATHWAY	(M5893)HALLMARK MITOTIC SPINDLE; (M5926)HALLMARK MYC TARGETS V1	0	0	0	0	0	0	0	1	0	0	0	0	0	0	0	0	1	0	0	0	0
127018	LYPLAL1	0	1	127018	Gene_ID	H. sapiens	127018	H. sapiens	LYPLAL1	lysophospholipase like 1	GO:0002084 protein depalmitoylation;GO:0098734 macromolecule depalmitoylation;GO:0042159 lipoprotein catabolic process		Predicted intracellular proteins; ENZYME proteins:Hydrolases; Enzymes	Cytosol (Supported)				0	0	0	0	0	0	0	0	0	0	0	0	0	0	0	0	0	0	0	0	0
54433	GAR1	1	0	54433	Gene_ID	H. sapiens	54433	H. sapiens	GAR1	GAR1 ribonucleoprotein	GO:0000454 snoRNA guided rRNA pseudouridine synthesis;GO:0031118 rRNA pseudouridine synthesis;GO:0001522 pseudouridine synthesis		Predicted intracellular proteins	Nucleoli fibrillar center;Nucleoplasm (Approved)				1	1	0	0	1	0	0	0	0	0	0	0	0	0	0	0	0	0	0	1	0
515	ATP5F1	0	1	515	Gene_ID	H. sapiens	515	H. sapiens	ATP5PB	ATP synthase peripheral stalk-membrane subunit b	GO:0021762 substantia nigra development;GO:0042776 proton motive force-driven mitochondrial ATP synthesis;GO:0048857 neural nucleus development		Predicted intracellular proteins; Transporters:Primary Active Transporters	Mitochondria (Supported)			(M5936)HALLMARK OXIDATIVE PHOSPHORYLATION	0	0	0	0	0	0	0	1	0	0	0	0	0	0	0	0	0	0	0	0	0
274	BIN1	0	1	274	Gene_ID	H. sapiens	274	H. sapiens	BIN1	bridging integrator 1	GO:1903946 negative regulation of ventricular cardiac muscle cell action potential;GO:1902960 negative regulation of aspartic-type endopeptidase activity involved in amyloid precursor protein catabolic process;GO:1905246 negative regulation of aspartic-type peptidase activity		Human disease related genes:Musculoskeletal diseases:Muscular diseases; Predicted intracellular proteins; Disease related genes	Cytosol (Supported)		(M67)PID ARF6 TRAFFICKING PATHWAY; (M19)PID P73PATHWAY	(M5893)HALLMARK MITOTIC SPINDLE; (M5909)HALLMARK MYOGENESIS	0	0	0	0	0	0	0	0	0	0	0	0	0	0	0	0	0	0	0	0	0
1785	DNM2	1	0	1785	Gene_ID	H. sapiens	1785	H. sapiens	DNM2	dynamin 2	GO:1903526 negative regulation of membrane tubulation;GO:1903525 regulation of membrane tubulation;GO:0033572 transferrin transport		Potential drug targets; Human disease related genes:Nervous system diseases:Neurodegenerative diseases; Disease related genes; Transporters:Accessory Factors Involved in Transport; Human disease related genes:Congenital malformations:Congenital malformations of the musculoskeletal system; Predicted intracellular proteins; ENZYME proteins:Hydrolases; Enzymes; Cancer-related genes; Human disease re…	Cytosol;Golgi apparatus (Approved)		(M165)PID SYNDECAN 4 PATHWAY; (M238)PID THROMBIN PAR1 PATHWAY; (M142)PID AJDISS 2PATHWAY		0	1	0	0	0	0	0	0	0	0	0	0	0	0	0	0	0	0	0	0	0
3945	LDHB	0	1	3945	Gene_ID	H. sapiens	3945	H. sapiens	LDHB	lactate dehydrogenase B	GO:0006089 lactate metabolic process;GO:0019674 NAD metabolic process;GO:0006090 pyruvate metabolic process		Disease related genes; Predicted intracellular proteins; ENZYME proteins:Oxidoreductases; Enzymes; FDA approved drug targets:Small molecule drugs	Cytosol (Supported)	NADH; 4-Hydroxy-1,2,5-oxadiazole-3-carboxylic acid; Oxamic Acid; Stiripentol; Artenimol		(M5936)HALLMARK OXIDATIVE PHOSPHORYLATION; (M5939)HALLMARK P53 PATHWAY	0	0	0	1	0	0	1	1	1	0	1	0	1	0	0	1	0	0	0	0	0
7280	TUBB2A	0	1	7280	Gene_ID	H. sapiens	7280	H. sapiens	TUBB2A	tubulin beta 2A class IIa	GO:0021987 cerebral cortex development;GO:0021543 pallium development;GO:0021537 telencephalon development		Human disease related genes:Congenital malformations:Congenital malformations of the nervous system; Predicted intracellular proteins; Disease related genes	Microtubules (Approved); Additional: Cytokinetic bridge;Mitotic spindle	CYT997; Phenethyl Isothiocyanate	(M32)PID HDAC CLASSIII PATHWAY; (M30)PID HDAC CLASSII PATHWAY	(M5922)HALLMARK UNFOLDED PROTEIN RESPONSE; (M5890)HALLMARK TNFA SIGNALING VIA NFKB	0	0	0	0	0	0	0	1	0	0	0	0	0	0	0	0	1	0	0	0	0
10982	MAPRE2	0	1	10982	Gene_ID	H. sapiens	10982	H. sapiens	MAPRE2	microtubule associated protein RP/EB family member 2	GO:0032014 positive regulation of ARF protein signal transduction;GO:0120182 regulation of focal adhesion disassembly;GO:0120183 positive regulation of focal adhesion disassembly		Human disease related genes:Congenital malformations:Congenital malformations of skin; Predicted intracellular proteins; Disease related genes					0	0	0	0	0	0	0	0	0	0	0	0	0	0	0	0	0	0	0	0	0
126299	ZNF428	1	0	126299	Gene_ID	H. sapiens	126299	H. sapiens	ZNF428	zinc finger protein 428			Predicted intracellular proteins	Mitochondria (Approved); Additional: Nucleoli				0	0	0	0	0	0	0	0	0	0	0	0	0	0	0	0	0	0	0	0	0
231	AKR1B1	0	1	231	Gene_ID	H. sapiens	231	H. sapiens	AKR1B1	aldo-keto reductase family 1 member B	GO:0046370 fructose biosynthetic process;GO:0019853 L-ascorbic acid biosynthetic process;GO:1901336 lactone biosynthetic process		Cancer-related genes:Candidate cancer biomarkers; Predicted intracellular proteins; ENZYME proteins:Oxidoreductases; Enzymes; FDA approved drug targets:Small molecule drugs	Cytosol (Supported); Additional: Nucleoplasm	Glutathione; NADH; Sulindac; Inhibitor Idd 384; alpha-D-glucose 6-phosphate; Alrestatin; Fidarestat; (S,R)-fidarestat; Zenarestat; Tolrestat; N-Acetylalanine; Sorbinil; IDD552; Cacodylic acid; Nicotinamide adenine dinucleotide phosphate; Citric acid; Ranirestat; Pimagedine; QR-333; Exisulind; (2-{[(4-BROMO-2-FLUOROBENZYL)AMINO]CARBONYL}-5-CHLOROPHENOXY)ACETIC ACID; (5-CHLORO-2-{[(3-NITROBENZYL)AM…			0	0	0	1	0	0	0	1	0	0	0	0	0	0	0	0	0	0	0	0	0
8682	PEA15	0	1	8682	Gene_ID	H. sapiens	8682	H. sapiens	PEA15	proliferation and apoptosis adaptor protein 15	GO:1902043 positive regulation of extrinsic apoptotic signaling pathway via death domain receptors;GO:0046325 negative regulation of glucose import;GO:0010829 negative regulation of glucose transmembrane transport		Predicted intracellular proteins	Cytosol (Supported); Additional: Nucleoplasm;Vesicles		(M19)PID P73PATHWAY	(M5902)HALLMARK APOPTOSIS	0	0	0	0	0	0	0	0	0	0	0	0	0	0	0	0	0	0	0	0	0
112755	STX1B	0	1	112755	Gene_ID	H. sapiens	112755	H. sapiens	STX1B	syntaxin 1B	GO:1904050 positive regulation of spontaneous neurotransmitter secretion;GO:1905302 negative regulation of macropinocytosis;GO:1904048 regulation of spontaneous neurotransmitter secretion		Human disease related genes:Nervous system diseases:Epilepsy; Predicted intracellular proteins; Disease related genes	Vesicles (Approved); Additional: Nuclear membrane				0	0	0	0	0	0	0	0	0	0	0	0	0	0	0	0	0	0	0	0	0
5110	PCMT1	0	1	5110	Gene_ID	H. sapiens	5110	H. sapiens	PCMT1	protein-L-isoaspartate (D-aspartate) O-methyltransferase	GO:0030091 protein repair;GO:0006479 protein methylation;GO:0008213 protein alkylation		Predicted intracellular proteins; Enzymes; ENZYME proteins:Transferases	Cytosol (Supported)	S-adenosyl-L-homocysteine			0	0	0	0	0	0	0	0	0	0	0	0	0	0	0	0	0	0	0	0	0
83872	HMCN1	0	1	83872	Gene_ID	H. sapiens	83872	H. sapiens	HMCN1	hemicentin 1	GO:0071711 basement membrane organization;GO:0007157 heterophilic cell-cell adhesion via plasma membrane cell adhesion molecules;GO:0007156 homophilic cell adhesion via plasma membrane adhesion molecules		Predicted intracellular proteins; Human disease related genes:Nervous system diseases:Eye disease; Disease related genes; Predicted secreted proteins	Cytosol;Golgi apparatus (Approved)		(M5887)NABA BASEMENT MEMBRANES; (M3008)NABA ECM GLYCOPROTEINS; (M5884)NABA CORE MATRISOME		0	0	0	0	0	0	0	0	0	0	0	0	0	0	0	0	0	0	0	0	0
113026	PLCD3	0	1	113026	Gene_ID	H. sapiens	113026	H. sapiens	PLCD3	phospholipase C delta 3	GO:0060716 labyrinthine layer blood vessel development;GO:0060674 placenta blood vessel development;GO:0060711 labyrinthine layer development		Predicted intracellular proteins; ENZYME proteins:Hydrolases; Enzymes	Plasma membrane (Supported); Additional: Nucleoplasm				0	0	0	1	0	0	0	0	0	0	0	0	0	0	0	0	0	0	0	0	0
10189	ALYREF	1	0	10189	Gene_ID	H. sapiens	10189	H. sapiens	ALYREF	Aly/REF export factor	GO:0044417 translocation of molecules into host;GO:0046784 viral mRNA export from host cell nucleus;GO:0031297 replication fork processing		Predicted intracellular proteins	Nuclear speckles;Nucleoplasm (Approved)			(M5898)HALLMARK DNA REPAIR	1	0	0	0	0	1	0	0	0	0	0	0	0	0	0	0	0	0	0	0	0
216	ALDH1A1	0	1	216	Gene_ID	H. sapiens	216	H. sapiens	ALDH1A1	aldehyde dehydrogenase 1 family member A1	GO:0030392 fructosamine catabolic process;GO:0030389 fructosamine metabolic process;GO:0009449 gamma-aminobutyric acid biosynthetic process		Predicted intracellular proteins; ENZYME proteins:Oxidoreductases; Enzymes	Cytosol (Enhanced)	NADH; Vitamin A; Tretinoin; 1,4-Dithiothreitol		(M5949)HALLMARK PEROXISOME; (M5948)HALLMARK BILE ACID METABOLISM; (M5935)HALLMARK FATTY ACID METABOLISM	0	0	1	1	0	0	0	0	1	0	0	0	0	0	0	0	0	0	1	0	0
55347	ABHD10	0	1	55347	Gene_ID	H. sapiens	55347	H. sapiens	ABHD10	abhydrolase domain containing 10, depalmitoylase	GO:0019389 glucuronoside metabolic process;GO:0019391 glucuronoside catabolic process;GO:0002084 protein depalmitoylation		Predicted intracellular proteins; ENZYME proteins:Hydrolases; Enzymes	Mitochondria (Approved)				0	0	0	1	0	0	0	0	0	0	0	0	0	0	0	0	0	0	0	0	0
9444	QKI	0	1	9444	Gene_ID	H. sapiens	9444	H. sapiens	QKI	QKI, KH domain containing RNA binding	GO:0035886 vascular associated smooth muscle cell differentiation;GO:0042759 long-chain fatty acid biosynthetic process;GO:0051145 smooth muscle cell differentiation		Predicted intracellular proteins; Cancer-related genes:Mutated cancer genes	Nucleoplasm (Supported)				0	0	0	1	0	0	0	0	0	0	0	0	0	0	0	0	0	0	0	0	0
84064	HDHD2	0	1	84064	Gene_ID	H. sapiens	84064	H. sapiens	HDHD2	haloacid dehalogenase like hydrolase domain containing 2	GO:0016311 dephosphorylation;GO:0006796 phosphate-containing compound metabolic process;GO:0006793 phosphorus metabolic process		Predicted intracellular proteins	Vesicles (Approved)				0	0	0	0	0	0	0	0	0	0	0	0	0	0	0	0	0	0	0	0	0
1501	CTNND2	0	1	1501	Gene_ID	H. sapiens	1501	H. sapiens	CTNND2	catenin delta 2	GO:0060997 dendritic spine morphogenesis;GO:0060996 dendritic spine development;GO:0097061 dendritic spine organization		Predicted intracellular proteins; Disease related genes; Human disease related genes:Other congenital disorders:Chromosomal abnormalities	Cell Junctions;Nucleoplasm (Approved); Additional: Cytosol				0	0	0	0	0	0	0	0	0	0	0	0	0	0	0	0	0	0	0	0	0
51097	SCCPDH	0	1	51097	Gene_ID	H. sapiens	51097	H. sapiens	SCCPDH	saccharopine dehydrogenase (putative)	GO:0009247 glycolipid biosynthetic process;GO:0006664 glycolipid metabolic process;GO:1903509 liposaccharide metabolic process			Vesicles (Approved)				0	0	0	0	0	0	0	1	0	0	0	0	0	0	0	0	0	0	0	0	0
10130	PDIA6	1	0	10130	Gene_ID	H. sapiens	10130	H. sapiens	PDIA6	protein disulfide isomerase family A member 6	GO:0006457 protein folding;GO:0034976 response to endoplasmic reticulum stress;GO:0051604 protein maturation		ENZYME proteins:Isomerase; Predicted intracellular proteins; Enzymes	Cytosol;Endoplasmic reticulum (Supported)			(M5922)HALLMARK UNFOLDED PROTEIN RESPONSE	0	1	0	0	0	0	0	0	0	0	0	0	0	0	0	0	0	0	0	0	0
54472	TOLLIP	0	1	54472	Gene_ID	H. sapiens	54472	H. sapiens	TOLLIP	toll interacting protein	GO:0033235 positive regulation of protein sumoylation;GO:0036010 protein localization to endosome;GO:0070498 interleukin-1-mediated signaling pathway		Predicted intracellular proteins	Cytosol (Approved)		(M110)PID IL1 PATHWAY		0	0	0	0	0	0	0	0	0	0	0	0	0	0	0	0	0	0	0	0	0
55204	GOLPH3L	1	0	55204	Gene_ID	H. sapiens	55204	H. sapiens	GOLPH3L	golgi phosphoprotein 3 like	GO:0048194 Golgi vesicle budding;GO:0043001 Golgi to plasma membrane protein transport;GO:0006893 Golgi to plasma membrane transport		Predicted intracellular proteins	Golgi apparatus (Supported); Additional: Cytosol				0	0	0	0	0	0	0	0	0	0	0	0	0	0	0	0	0	0	0	0	0
1665	DHX15	1	0	1665	Gene_ID	H. sapiens	1665	H. sapiens	DHX15	DEAH-box helicase 15	GO:0140374 antiviral innate immune response;GO:0043279 response to alkaloid;GO:0043123 positive regulation of canonical NF-kappaB signal transduction		Predicted intracellular proteins; ENZYME proteins:Hydrolases; Enzymes	Nuclear speckles (Enhanced)			(M5926)HALLMARK MYC TARGETS V1	1	0	0	0	1	0	0	0	0	0	0	0	0	0	0	0	0	0	0	0	0
29957	SLC25A24	1	0	29957	Gene_ID	H. sapiens	29957	H. sapiens	SLC25A24	solute carrier family 25 member 24	GO:1990544 mitochondrial ATP transmembrane transport;GO:0015866 ADP transport;GO:0015867 ATP transport		Potential drug targets; Human disease related genes:Congenital malformations:Other congenital malformations; Disease related genes; Transporters:Electrochemical Potential-driven transporters; Predicted intracellular proteins	Mitochondria (Enhanced)				0	0	0	0	0	1	0	0	0	0	0	0	0	0	0	0	0	0	0	0	0
2746	GLUD1	0	1	2746	Gene_ID	H. sapiens	2746	H. sapiens	GLUD1	glutamate dehydrogenase 1	GO:0006537 glutamate biosynthetic process;GO:0006538 glutamate catabolic process;GO:0043650 dicarboxylic acid biosynthetic process		Potential drug targets; Disease related genes; Predicted intracellular proteins; ENZYME proteins:Oxidoreductases; Enzymes; Human disease related genes:Congenital disorders of metabolism:Other congenital disorders of metabolism; Human disease related genes:Congenital disorders of metabolism:Congenital disorders of amino acid metabolism	Mitochondria (Supported)	Glutamic acid; NADH; Hexachlorophene; Guanosine-5'-Triphosphate; Aluminum chloride		(M5936)HALLMARK OXIDATIVE PHOSPHORYLATION	0	0	1	0	0	0	1	1	0	0	0	0	0	0	0	0	0	0	0	0	0
22820	COPG1	1	0	22820	Gene_ID	H. sapiens	22820	H. sapiens	COPG1	COPI coat complex subunit gamma 1	GO:0051683 establishment of Golgi localization;GO:0051645 Golgi localization;GO:0006891 intra-Golgi vesicle-mediated transport		Predicted intracellular proteins	Golgi apparatus (Supported); Additional: Cytosol;Nucleoplasm	S-(Dimethylarsenic)Cysteine			0	0	0	0	0	0	0	0	0	0	0	0	0	0	0	0	0	0	0	0	0
539	ATP5O	0	1	539	Gene_ID	H. sapiens	539	H. sapiens	ATP5PO	ATP synthase peripheral stalk subunit OSCP	GO:0042776 proton motive force-driven mitochondrial ATP synthesis;GO:0015986 proton motive force-driven ATP synthesis;GO:0006754 ATP biosynthetic process		Predicted intracellular proteins; Transporters:Primary Active Transporters	Mitochondria (Approved)	Artenimol		(M5905)HALLMARK ADIPOGENESIS; (M5936)HALLMARK OXIDATIVE PHOSPHORYLATION	0	0	0	0	0	0	0	1	0	0	0	0	0	0	0	0	0	0	0	0	0
2697	GJA1	0	1	2697	Gene_ID	H. sapiens	2697	H. sapiens	GJA1	gap junction protein alpha 1	GO:1905772 positive regulation of mesodermal cell differentiation;GO:0032277 negative regulation of gonadotropin secretion;GO:0034775 glutathione transmembrane transport		Cancer-related genes:Candidate cancer biomarkers; Human disease related genes:Congenital malformations:Other congenital malformations; Human disease related genes:Congenital malformations:Congenital malformations of the circulatory system; Potential drug targets; Disease related genes; Human disease related genes:Congenital malformations:Congenital malformations of the musculoskeletal system; Hum…	Cell Junctions;Vesicles (Supported); Additional: Nucleoplasm	Carvedilol	(M266)PID NCADHERIN PATHWAY; (M65)PID FRA PATHWAY; (M167)PID AP1 PATHWAY	(M5942)HALLMARK UV RESPONSE DN; (M5906)HALLMARK ESTROGEN RESPONSE EARLY; (M5930)HALLMARK EPITHELIAL MESENCHYMAL TRANSITION	0	0	0	0	0	0	0	0	0	0	0	0	0	0	0	0	1	1	0	0	0
92259	MRPS36	0	1	92259	Gene_ID	H. sapiens	92259	H. sapiens	MRPS36	mitochondrial ribosomal protein S36	GO:0006103 2-oxoglutarate metabolic process;GO:0006099 tricarboxylic acid cycle;GO:0043648 dicarboxylic acid metabolic process		Predicted intracellular proteins	Mitochondria (Enhanced)				0	0	0	0	0	0	0	1	0	0	0	0	1	0	0	0	0	0	0	0	0
1729	DIAPH1	0	1	1729	Gene_ID	H. sapiens	1729	H. sapiens	DIAPH1	diaphanous related formin 1	GO:0071420 cellular response to histamine;GO:0034776 response to histamine;GO:0035372 protein localization to microtubule		Human disease related genes:Nervous system diseases:Ear disease; Disease related genes; Cancer-related genes:Mutated cancer genes; Predicted intracellular proteins; Human disease related genes:Cardiovascular diseases:Hematologic diseases	Cytosol;Plasma membrane (Uncertain)		(M232)PID ECADHERIN STABILIZATION PATHWAY; (M71)PID ILK PATHWAY; (M12)PID RHOA PATHWAY		0	0	0	0	0	0	0	0	0	0	0	0	0	0	0	0	0	0	0	0	0
509	ATP5F1C	0	1	509	Gene_ID	H. sapiens	509	H. sapiens	ATP5F1C	ATP synthase F1 subunit gamma	GO:0042776 proton motive force-driven mitochondrial ATP synthesis;GO:0015986 proton motive force-driven ATP synthesis;GO:0006754 ATP biosynthetic process		Predicted intracellular proteins; Transporters:Primary Active Transporters		Quercetin; 1-ACETYL-2-CARBOXYPIPERIDINE; AUROVERTIN B; Piceatannol; N1-(2-AMINO-4-METHYLPENTYL)OCTAHYDRO-PYRROLO[1,2-A] PYRIMIDINE		(M5936)HALLMARK OXIDATIVE PHOSPHORYLATION	0	0	0	0	0	0	0	1	0	0	0	0	0	0	0	0	0	0	0	0	0
9414	TJP2	0	1	9414	Gene_ID	H. sapiens	9414	H. sapiens	TJP2	tight junction protein 2	GO:1905605 positive regulation of blood-brain barrier permeability;GO:1905603 regulation of blood-brain barrier permeability;GO:0046710 GDP metabolic process	yes	Human disease related genes:Digestive system diseases:Liver diseases; Human disease related genes:Congenital disorders of metabolism:Congenital disorders of ion transport and metabolism; Disease related genes; Predicted intracellular proteins; Cancer-related genes:Mutational cancer driver genes	Cell Junctions;Plasma membrane (Enhanced); Additional: Nucleoplasm		(M254)PID MYC REPRESS PATHWAY		0	0	0	0	0	0	0	1	0	0	0	0	0	0	0	0	0	1	0	0	0
3148	HMGB2	1	0	3148	Gene_ID	H. sapiens	3148	H. sapiens	HMGB2	high mobility group box 2	GO:0032075 positive regulation of nuclease activity;GO:0006265 DNA topological change;GO:0045654 positive regulation of megakaryocyte differentiation		Predicted intracellular proteins; Predicted secreted proteins	Nucleoplasm (Supported); Additional: Nucleoli			(M5902)HALLMARK APOPTOSIS; (M5925)HALLMARK E2F TARGETS	0	0	0	0	0	0	0	0	0	0	0	0	0	0	1	0	0	0	0	0	0
4817	NIT1	0	1	4817	Gene_ID	H. sapiens	4817	H. sapiens	NIT1	nitrilase 1	GO:0043605 amide catabolic process;GO:0043603 amide metabolic process;GO:0009056 catabolic process		Predicted intracellular proteins; ENZYME proteins:Hydrolases; Enzymes	Cytosol;Mitochondria (Approved)				0	0	0	0	0	0	0	0	0	0	0	0	0	0	0	0	0	0	0	0	0
5631	PRPS1	0	1	5631	Gene_ID	H. sapiens	5631	H. sapiens	PRPS1	phosphoribosyl pyrophosphate synthetase 1	GO:0034418 urate biosynthetic process;GO:0046101 hypoxanthine biosynthetic process;GO:0046100 hypoxanthine metabolic process	yes	Potential drug targets; Human disease related genes:Congenital malformations:Other congenital malformations; Human disease related genes:Nervous system diseases:Neurodegenerative diseases; Disease related genes; ENZYME proteins:Transferases; Human disease related genes:Nervous system diseases:Ear disease; Predicted intracellular proteins; Enzymes; Human disease related genes:Congenital disorders …	Vesicles (Approved)			(M5925)HALLMARK E2F TARGETS; (M5937)HALLMARK GLYCOLYSIS	0	0	0	0	0	0	1	1	0	0	0	0	0	0	0	0	0	0	0	0	0
29767	TMOD2	0	1	29767	Gene_ID	H. sapiens	29767	H. sapiens	TMOD2	tropomodulin 2	GO:0007270 neuron-neuron synaptic transmission;GO:0051694 pointed-end actin filament capping;GO:0045745 positive regulation of G protein-coupled receptor signaling pathway		Predicted intracellular proteins	Nucleoli fibrillar center (Approved); Additional: Nucleoplasm				0	0	0	0	0	0	0	0	0	0	0	0	0	0	0	0	0	0	0	0	0
29968	PSAT1	0	1	29968	Gene_ID	H. sapiens	29968	H. sapiens	PSAT1	phosphoserine aminotransferase 1	GO:0008614 pyridoxine metabolic process;GO:0008615 pyridoxine biosynthetic process;GO:0042819 vitamin B6 biosynthetic process		Potential drug targets; Disease related genes; ENZYME proteins:Transferases; Predicted intracellular proteins; Enzymes; Human disease related genes:Congenital disorders of metabolism:Congenital disorders of amino acid metabolism	Cytosol (Enhanced)	Pyridoxal phosphate; Glutamic acid		(M5922)HALLMARK UNFOLDED PROTEIN RESPONSE; (M5924)HALLMARK MTORC1 SIGNALING	0	0	1	0	0	0	1	0	0	0	0	0	0	0	0	1	0	0	0	0	0
6782	HSPA13	0	1	6782	Gene_ID	H. sapiens	6782	H. sapiens	HSPA13	heat shock protein family A (Hsp70) member 13	GO:0042026 protein refolding;GO:0051085 chaperone cofactor-dependent protein refolding;GO:0051084 'de novo' post-translational protein folding		Predicted intracellular proteins		Copper		(M5941)HALLMARK UV RESPONSE UP	0	0	0	0	0	0	0	0	0	0	0	0	0	0	0	0	0	0	0	0	0
119	ADD2	0	1	119	Gene_ID	H. sapiens	119	H. sapiens	ADD2	adducin 2	GO:0051016 barbed-end actin filament capping;GO:0050901 leukocyte tethering or rolling;GO:0061756 leukocyte adhesion to vascular endothelial cell		Predicted intracellular proteins	Cytosol;Nucleoplasm (Approved); Additional: Plasma membrane			(M5945)HALLMARK HEME METABOLISM	0	0	0	0	0	0	0	0	0	0	0	0	0	0	0	0	0	0	0	0	0
5364	PLXNB1	0	1	5364	Gene_ID	H. sapiens	5364	H. sapiens	PLXNB1	plexin B1	GO:1900220 semaphorin-plexin signaling pathway involved in bone trabecula morphogenesis;GO:0061430 bone trabecula morphogenesis;GO:1902287 semaphorin-plexin signaling pathway involved in axon guidance					(M5880)NABA ECM AFFILIATED; (M5885)NABA MATRISOME ASSOCIATED; (M5889)NABA MATRISOME	(M5907)HALLMARK ESTROGEN RESPONSE LATE	0	0	0	0	0	0	0	0	0	0	0	0	0	0	0	0	1	0	0	0	0
5834	PYGB	0	1	5834	Gene_ID	H. sapiens	5834	H. sapiens	PYGB	glycogen phosphorylase B	GO:0005980 glycogen catabolic process;GO:0009251 glucan catabolic process;GO:0000272 polysaccharide catabolic process		Candidate cardiovascular disease genes; Predicted intracellular proteins; Enzymes; ENZYME proteins:Transferases	Cytosol (Approved)	Pyridoxal phosphate; Alvocidib		(M5937)HALLMARK GLYCOLYSIS	0	0	0	0	0	0	0	1	0	0	0	0	0	0	0	0	0	0	0	0	0
2771	GNAI2	0	1	2771	Gene_ID	H. sapiens	2771	H. sapiens	GNAI2	G protein subunit alpha i2	GO:0140192 regulation of adenylate cyclase-activating adrenergic receptor signaling pathway involved in heart process;GO:0140199 negative regulation of adenylate cyclase-activating adrenergic receptor signaling pathway involved in heart process;GO:0071878 negative regulation of adenylate cyclase-activating adrenergic receptor signaling pathway		Human disease related genes:Cancers:Cancers of endocrine organs; Human disease related genes:Cardiovascular diseases:Cardiac diseases; Predicted intracellular proteins	Cytosol (Supported); Additional: Nucleoplasm;Plasma membrane		(M64)PID S1P S1P4 PATHWAY; (M103)PID S1P S1P1 PATHWAY; (M155)PID S1P META PATHWAY	(M5915)HALLMARK APICAL JUNCTION; (M5921)HALLMARK COMPLEMENT	0	0	0	0	0	0	0	0	0	0	0	0	0	0	0	0	1	0	0	0	0
59336	PRDM13	0	1	59336	Gene_ID	H. sapiens	59336	H. sapiens	PRDM13	PR/SET domain 13	GO:0021979 hypothalamus cell differentiation;GO:0097154 GABAergic neuron differentiation;GO:0021854 hypothalamus development		Cancer-related genes:Candidate cancer biomarkers; Transcription factors:Zinc-coordinating DNA-binding domains; Disease related genes; Human disease related genes:Congenital malformations:Congenital malformations of the nervous system; Predicted intracellular proteins	Nucleoplasm (Supported)				0	0	0	0	0	0	0	0	0	0	0	0	0	0	0	0	0	0	0	0	0
210	ALAD	0	1	210	Gene_ID	H. sapiens	210	H. sapiens	ALAD	aminolevulinate dehydratase	GO:0010266 response to vitamin B1;GO:0070541 response to platinum ion;GO:0009635 response to herbicide		Disease related genes; Predicted intracellular proteins; Enzymes; Human disease related genes:Congenital disorders of metabolism:Congenital disorders of cofactor/vitamin metabolism; FDA approved drug targets:Small molecule drugs; ENZYME proteins:Lyases	Cytosol (Approved)	Aminolevulinic acid; Delta-Amino Valeric Acid; Laevulinic Acid; 4-Oxosebacic Acid; Porphobilinogen; 3-(2-Aminoethyl)-4-(Aminomethyl)Heptanedioic Acid; 4,7-Dioxosebacic Acid; 5-hydroxyvaleric acid		(M5935)HALLMARK FATTY ACID METABOLISM; (M5945)HALLMARK HEME METABOLISM	0	0	0	0	0	0	0	0	0	0	0	0	0	0	0	0	0	0	0	0	0
6228	RPS23	1	0	6228	Gene_ID	H. sapiens	6228	H. sapiens	RPS23	ribosomal protein S23	GO:1990145 maintenance of translational fidelity;GO:0034063 stress granule assembly;GO:0042274 ribosomal small subunit biogenesis		Predicted intracellular proteins; Ribosomal proteins; Disease related genes	Cytosol (Supported); Additional: Endoplasmic reticulum				1	1	1	0	0	0	0	0	0	0	0	0	0	0	0	0	0	0	0	0	0
5091	PC	0	1	5091	Gene_ID	H. sapiens	5091	H. sapiens	PC	pyruvate carboxylase	GO:0019072 viral genome packaging;GO:0019074 viral RNA genome packaging;GO:0006734 NADH metabolic process		Potential drug targets; Disease related genes; Predicted intracellular proteins; ENZYME proteins:Ligase; Enzymes; Citric acid cycle related proteins; Human disease related genes:Congenital disorders of metabolism:Congenital disorders of amino acid metabolism; Human disease related genes:Congenital disorders of metabolism:Congenital disorders of carbohydrate metabolism	Mitochondria (Enhanced)	Pyruvic acid; Biotin; 5-(HEXAHYDRO-2-OXO-1H-THIENO[3,4-D]IMIDAZOL-6-YL)PENTANAL		(M5909)HALLMARK MYOGENESIS; (M5934)HALLMARK XENOBIOTIC METABOLISM; (M5937)HALLMARK GLYCOLYSIS	0	0	1	1	0	0	1	1	1	0	0	0	1	0	0	0	0	0	0	0	0
8424	BBOX1	0	1	8424	Gene_ID	H. sapiens	8424	H. sapiens	BBOX1	gamma-butyrobetaine hydroxylase 1	GO:0045329 carnitine biosynthetic process;GO:0006578 amino-acid betaine biosynthetic process;GO:0009437 carnitine metabolic process		Predicted intracellular proteins; ENZYME proteins:Oxidoreductases; Enzymes	Vesicles (Uncertain); Additional: Actin filaments	Ascorbic acid		(M5948)HALLMARK BILE ACID METABOLISM	0	0	1	0	0	0	0	0	0	0	0	1	0	0	0	0	0	0	0	0	0
4976	OPA1	0	1	4976	Gene_ID	H. sapiens	4976	H. sapiens	OPA1	OPA1 mitochondrial dynamin like GTPase	GO:0097749 membrane tubulation;GO:0000266 mitochondrial fission;GO:0019896 axonal transport of mitochondrion		Potential drug targets; Disease related genes; Human disease related genes:Congenital disorders of metabolism:Mitochondrial diseases; Predicted intracellular proteins; ENZYME proteins:Hydrolases; Enzymes; Human disease related genes:Nervous system diseases:Eye disease; Transporters:Transporter channels and pores	Mitochondria;Nucleoplasm (Supported)			(M5936)HALLMARK OXIDATIVE PHOSPHORYLATION	0	0	0	0	0	0	0	1	0	0	0	0	0	0	0	0	0	0	0	0	0
513	ATP5F1D	0	1	513	Gene_ID	H. sapiens	513	H. sapiens	ATP5F1D	ATP synthase F1 subunit delta	GO:0033615 mitochondrial proton-transporting ATP synthase complex assembly;GO:0043461 proton-transporting ATP synthase complex assembly;GO:0070071 proton-transporting two-sector ATPase complex assembly		Potential drug targets; Disease related genes; Human disease related genes:Congenital disorders of metabolism:Mitochondrial diseases; Predicted intracellular proteins; Transporters:Primary Active Transporters		Isoflurane; Desflurane		(M5936)HALLMARK OXIDATIVE PHOSPHORYLATION	0	0	0	0	0	0	0	1	0	0	0	0	0	0	0	0	0	0	0	0	0
3912	LAMB1	1	0	3912	Gene_ID	H. sapiens	3912	H. sapiens	LAMB1	laminin subunit beta 1	GO:0021812 neuronal-glial interaction involved in cerebral cortex radial glia guided migration;GO:0110011 regulation of basement membrane organization;GO:2001046 positive regulation of integrin-mediated signaling pathway		Cancer-related genes:Candidate cancer biomarkers; Disease related genes; Human disease related genes:Congenital malformations:Congenital malformations of the nervous system; Predicted intracellular proteins; Predicted secreted proteins		Lanoteplase	(M158)PID INTEGRIN4 PATHWAY; (M5887)NABA BASEMENT MEMBRANES; (M53)PID INTEGRIN3 PATHWAY		0	1	0	0	0	0	0	0	0	0	0	0	0	0	0	0	0	0	0	0	0
23576	DDAH1	0	1	23576	Gene_ID	H. sapiens	23576	H. sapiens	DDAH1	dimethylarginine dimethylaminohydrolase 1	GO:0000052 citrulline metabolic process;GO:0006527 arginine catabolic process;GO:1900038 negative regulation of cellular response to hypoxia		Predicted intracellular proteins; ENZYME proteins:Hydrolases; Enzymes	Cytosol;Plasma membrane (Approved); Additional: Nucleoli	Citrulline; Pantoprazole; Esomeprazole; Dexlansoprazole		(M5942)HALLMARK UV RESPONSE DN	0	0	1	0	0	0	0	0	0	0	0	0	0	0	0	0	0	1	0	0	0
84890	ADO	0	1	84890	Gene_ID	H. sapiens	84890	H. sapiens	ADO	2-aminoethanethiol dioxygenase	GO:0071456 cellular response to hypoxia;GO:0036294 cellular response to decreased oxygen levels;GO:0071453 cellular response to oxygen levels		Predicted intracellular proteins; ENZYME proteins:Oxidoreductases; Enzymes					0	0	1	0	0	0	0	0	0	0	0	0	0	0	0	1	0	0	0	0	0
1808	DPYSL2	0	1	1808	Gene_ID	H. sapiens	1808	H. sapiens	DPYSL2	dihydropyrimidinase like 2	GO:0006897 endocytosis;GO:0098657 import into cell;GO:0007010 cytoskeleton organization		Predicted intracellular proteins	Cytosol (Supported); Additional: Plasma membrane	Artenimol		(M5919)HALLMARK HEDGEHOG SIGNALING	0	0	0	0	0	0	0	0	0	0	0	0	0	0	0	0	0	0	0	0	0
55752	SEPT11	0	1	55752	Gene_ID	H. sapiens	55752	H. sapiens	SEPTIN11	septin 11	GO:0061640 cytoskeleton-dependent cytokinesis;GO:0000910 cytokinesis;GO:0050807 regulation of synapse organization		Predicted intracellular proteins; Disease related genes	Cytosol (Approved)				0	0	0	0	0	0	0	0	0	0	0	0	0	0	0	0	0	0	0	0	0
4082	MARCKS	0	1	4082	Gene_ID	H. sapiens	4082	H. sapiens	MARCKS	myristoylated alanine rich protein kinase C substrate	GO:0051764 actin crosslink formation;GO:0051017 actin filament bundle assembly;GO:0061572 actin filament bundle organization		Predicted intracellular proteins	Plasma membrane (Approved); Additional: Cytosol;Endoplasmic reticulum;Nucleoplasm			(M5893)HALLMARK MITOTIC SPINDLE; (M5890)HALLMARK TNFA SIGNALING VIA NFKB; (M5901)HALLMARK G2M CHECKPOINT	0	0	0	0	0	0	0	0	0	0	0	0	0	0	0	0	1	0	0	0	0
501	ALDH7A1	0	1	501	Gene_ID	H. sapiens	501	H. sapiens	ALDH7A1	aldehyde dehydrogenase 7 family member A1	GO:0019285 glycine betaine biosynthetic process from choline;GO:0031455 glycine betaine metabolic process;GO:0031456 glycine betaine biosynthetic process		Potential drug targets; Disease related genes; Predicted intracellular proteins; ENZYME proteins:Oxidoreductases; Enzymes; Human disease related genes:Nervous system diseases:Epilepsy	Mitochondria (Supported); Additional: Cytosol	NADH; Artenimol		(M5937)HALLMARK GLYCOLYSIS	0	0	1	0	0	0	1	0	1	0	1	1	0	0	0	0	0	0	0	0	0
5781	PTPN11	0	1	5781	Gene_ID	H. sapiens	5781	H. sapiens	PTPN11	protein tyrosine phosphatase non-receptor type 11	GO:0051463 negative regulation of cortisol secretion;GO:0060125 negative regulation of growth hormone secretion;GO:0061582 intestinal epithelial cell migration		Potential drug targets; Human disease related genes:Congenital malformations:Other congenital malformations; Disease related genes; Cancer-related genes:Mutated cancer genes; Human disease related genes:Congenital malformations:Congenital malformations of the musculoskeletal system; RAS pathway related proteins; Predicted intracellular proteins; ENZYME proteins:Hydrolases; Enzymes; Cancer-related…	Actin filaments;Nucleoli rim (Approved); Additional: Cytosol;Nucleoplasm	Dodecyltrimethylammonium	(M135)PID IL5 PATHWAY; (M182)PID IL3 PATHWAY; (M226)PID VEGFR1 PATHWAY	(M5897)HALLMARK IL6 JAK STAT3 SIGNALING; (M5923)HALLMARK PI3K AKT MTOR SIGNALING	0	0	0	0	0	0	0	1	0	0	0	0	0	0	0	0	1	0	0	0	0
23191	CYFIP1	0	1	23191	Gene_ID	H. sapiens	23191	H. sapiens	CYFIP1	cytoplasmic FMR1 interacting protein 1	GO:1903422 negative regulation of synaptic vesicle recycling;GO:0099547 regulation of translation at synapse, modulating synaptic transmission;GO:0099578 regulation of translation at postsynapse, modulating synaptic transmission		Predicted intracellular proteins				(M5947)HALLMARK IL2 STAT5 SIGNALING	0	0	0	0	0	0	0	0	0	0	0	0	0	0	0	0	0	0	0	0	0
27316	RBMX	1	0	27316	Gene_ID	H. sapiens	27316	H. sapiens	RBMX	RNA binding motif protein X-linked	GO:0048025 negative regulation of mRNA splicing, via spliceosome;GO:0006509 membrane protein ectodomain proteolysis;GO:0050686 negative regulation of mRNA processing		Cancer-related genes:Mutational cancer driver genes; Predicted intracellular proteins; Human disease related genes:Other diseases:Mental and behavioural disorders; Disease related genes	Nucleoplasm (Supported)				1	0	0	0	1	0	0	0	0	1	0	0	0	0	0	0	0	0	0	0	0
10294	DNAJA2	0	1	10294	Gene_ID	H. sapiens	10294	H. sapiens	DNAJA2	DnaJ heat shock protein family (Hsp40) member A2	GO:0042026 protein refolding;GO:0009408 response to heat;GO:0009266 response to temperature stimulus		Predicted intracellular proteins	Cytosol;Nucleoli (Approved); Additional: Intermediate filaments				0	0	0	0	0	0	0	0	0	0	0	0	0	0	0	0	0	0	0	0	0
223	ALDH9A1	0	1	223	Gene_ID	H. sapiens	223	H. sapiens	ALDH9A1	aldehyde dehydrogenase 9 family member A1	GO:0045329 carnitine biosynthetic process;GO:0006578 amino-acid betaine biosynthetic process;GO:0009437 carnitine metabolic process		Predicted intracellular proteins; ENZYME proteins:Oxidoreductases; Enzymes	Cytosol (Approved)	NADH	(M254)PID MYC REPRESS PATHWAY	(M5949)HALLMARK PEROXISOME; (M5948)HALLMARK BILE ACID METABOLISM; (M5935)HALLMARK FATTY ACID METABOLISM	0	0	1	0	0	0	1	0	1	0	1	1	0	0	0	0	0	0	0	0	0
5594	MAPK1	0	1	5594	Gene_ID	H. sapiens	5594	H. sapiens	MAPK1	mitogen-activated protein kinase 1	GO:0019858 cytosine metabolic process;GO:0090170 regulation of Golgi inheritance;GO:0072584 caveolin-mediated endocytosis	yes	Cancer-related genes:Candidate cancer biomarkers; Human disease related genes:Congenital malformations:Other congenital malformations; Kinases:CMGC Ser/Thr protein kinases; Disease related genes; ENZYME proteins:Transferases; RAS pathway related proteins; Predicted intracellular proteins; Enzymes; FDA approved drug targets:Small molecule drugs	Cytosol (Supported); Additional: Nuclear speckles	Acetylsalicylic acid; Minocycline; Isoprenaline; Arsenic trioxide; Olomoucine; Phosphonothreonine; Purvalanol; SB220025; Seliciclib; Perifosine; N,N-DIMETHYL-4-(4-PHENYL-1H-PYRAZOL-3-YL)-1H-PYRROLE-2-CARBOXAMIDE; N-BENZYL-4-[4-(3-CHLOROPHENYL)-1H-PYRAZOL-3-YL]-1H-PYRROLE-2-CARBOXAMIDE; (S)-N-(1-(3-CHLORO-4-FLUOROPHENYL)-2-HYDROXYETHYL)-4-(4-(3-CHLOROPHENYL)-1H-PYRAZOL-3-YL)-1H-PYRROLE-2-CARBOXAMI…	(M64)PID S1P S1P4 PATHWAY; (M134)PID TCR RAS PATHWAY; (M120)PID ARF6 DOWNSTREAM PATHWAY	(M5910)HALLMARK PROTEIN SECRETION; (M5923)HALLMARK PI3K AKT MTOR SIGNALING	0	0	0	0	0	0	0	1	0	0	0	0	0	0	0	0	1	0	0	0	0
1738	DLD	0	1	1738	Gene_ID	H. sapiens	1738	H. sapiens	DLD	dihydrolipoamide dehydrogenase	GO:0018335 protein succinylation;GO:0106077 histone succinylation;GO:0006086 acetyl-CoA biosynthetic process from pyruvate		Potential drug targets; Disease related genes; Human disease related genes:Congenital disorders of metabolism:Mitochondrial diseases; Predicted intracellular proteins; ENZYME proteins:Oxidoreductases; Enzymes; Citric acid cycle related proteins; Human disease related genes:Congenital disorders of metabolism:Congenital disorders of amino acid metabolism; Human disease related genes:Congenital diso…	Mitochondria (Approved); Additional: Nucleoplasm	NADH; Flavin adenine dinucleotide		(M5935)HALLMARK FATTY ACID METABOLISM; (M5905)HALLMARK ADIPOGENESIS; (M5936)HALLMARK OXIDATIVE PHOSPHORYLATION	0	0	1	1	0	0	1	1	1	0	1	1	1	0	0	0	0	0	0	0	0
6428	SRSF3	1	0	6428	Gene_ID	H. sapiens	6428	H. sapiens	SRSF3	serine and arginine rich splicing factor 3	GO:0031053 primary miRNA processing;GO:0035196 miRNA processing;GO:0006406 mRNA export from nucleus		Cancer-related genes; Predicted intracellular proteins	Nucleoplasm (Supported)			(M5926)HALLMARK MYC TARGETS V1	1	1	0	0	0	1	0	0	0	1	0	0	0	0	0	0	0	0	0	0	0
10314	LANCL1	0	1	10314	Gene_ID	H. sapiens	10314	H. sapiens	LANCL1	LanC like glutathione S-transferase 1	GO:0031179 peptide modification;GO:1990748 cellular detoxification;GO:0097237 cellular response to toxic substance		Predicted intracellular proteins; Enzymes; ENZYME proteins:Transferases	Microtubules (Uncertain)				0	0	0	0	0	0	0	0	0	0	0	0	0	0	0	0	0	0	0	0	0
1376	CPT2	0	1	1376	Gene_ID	H. sapiens	1376	H. sapiens	CPT2	carnitine palmitoyltransferase 2	GO:0006853 carnitine shuttle;GO:0009437 carnitine metabolic process;GO:1902001 fatty acid transmembrane transport		Disease related genes; ENZYME proteins:Transferases; Human disease related genes:Nervous system diseases:Other nervous and sensory system diseases; Predicted intracellular proteins; Enzymes; Human disease related genes:Congenital disorders of metabolism:Congenital disorders of amino acid metabolism; FDA approved drug targets:Small molecule drugs; Human disease related genes:Congenital disorders o…	Mitochondria;Nucleoplasm (Approved); Additional: Nucleoli	Levocarnitine; Perhexiline		(M5935)HALLMARK FATTY ACID METABOLISM; (M5905)HALLMARK ADIPOGENESIS	0	0	1	1	0	0	0	1	0	0	0	1	0	0	0	0	0	0	0	0	0
653689	GSTT2B	0	1	653689	Gene_ID	H. sapiens	653689	H. sapiens	GSTT2B	glutathione S-transferase theta 2B	GO:0006749 glutathione metabolic process;GO:0071704 organic substance metabolic process;GO:0008152 metabolic process		Predicted intracellular proteins; Enzymes; ENZYME proteins:Transferases	Cytosol (Supported); Additional: Nucleoplasm				0	0	0	0	0	0	0	1	0	0	0	0	0	0	0	0	1	0	0	0	0
8533	COPS3	0	1	8533	Gene_ID	H. sapiens	8533	H. sapiens	COPS3	COP9 signalosome subunit 3	GO:1902162 regulation of DNA damage response, signal transduction by p53 class mediator resulting in transcription of p21 class mediator;GO:0000338 protein deneddylation;GO:2000434 regulation of protein neddylation		Predicted intracellular proteins	Nucleoplasm (Supported); Additional: Cytosol				0	0	0	0	0	0	0	0	0	0	0	0	0	0	0	0	0	0	0	0	0
3840	KPNA4	0	1	3840	Gene_ID	H. sapiens	3840	H. sapiens	KPNA4	karyopherin subunit alpha 4	GO:0014046 dopamine secretion;GO:0050432 catecholamine secretion;GO:0015872 dopamine transport		Transporters:Transporter channels and pores; Predicted intracellular proteins	Nucleoplasm (Enhanced); Additional: Nuclear membrane				0	0	0	0	0	0	0	0	0	0	0	0	0	0	0	0	1	0	0	0	0
387	RHOA	0	1	387	Gene_ID	H. sapiens	387	H. sapiens	RHOA	ras homolog family member A	GO:0001998 angiotensin-mediated vasoconstriction involved in regulation of systemic arterial blood pressure;GO:1903673 mitotic cleavage furrow formation;GO:0003189 aortic valve formation		Cancer-related genes:Candidate cancer biomarkers; Potential drug targets; Disease related genes; Cancer-related genes:Mutated cancer genes; RAS pathway related proteins; Predicted intracellular proteins; ENZYME proteins:Hydrolases; Enzymes; Cancer-related genes:Mutational cancer driver genes; Human disease related genes:Congenital malformations:Congenital malformations of skin	Cytosol;Plasma membrane (Supported)	Guanosine-5'-Diphosphate	(M64)PID S1P S1P4 PATHWAY; (M120)PID ARF6 DOWNSTREAM PATHWAY; (M138)PID THROMBIN PAR4 PATHWAY	(M5896)HALLMARK TGF BETA SIGNALING	0	0	0	0	0	0	0	0	0	0	0	0	0	0	0	0	1	1	0	0	0
38	ACAT1	0	1	38	Gene_ID	H. sapiens	38	H. sapiens	ACAT1	acetyl-CoA acetyltransferase 1	GO:1902860 propionyl-CoA biosynthetic process;GO:0072019 proximal convoluted tubule development;GO:0072229 metanephric proximal convoluted tubule development		Disease related genes; ENZYME proteins:Transferases; Predicted intracellular proteins; Enzymes; Human disease related genes:Congenital disorders of metabolism:Congenital disorders of amino acid metabolism; FDA approved drug targets:Small molecule drugs	Mitochondria (Enhanced)	Sulfasalazine; Cannabidiol; Medical Cannabis; Nabiximols		(M5936)HALLMARK OXIDATIVE PHOSPHORYLATION	0	0	1	1	0	0	1	1	1	0	1	1	1	0	0	0	0	0	0	0	0
51560	RAB6B	0	1	51560	Gene_ID	H. sapiens	51560	H. sapiens	RAB6B	RAB6B, member RAS oncogene family	GO:1903292 protein localization to Golgi membrane;GO:0034067 protein localization to Golgi apparatus;GO:0006891 intra-Golgi vesicle-mediated transport		Predicted intracellular proteins; ENZYME proteins:Hydrolases; Enzymes	Golgi apparatus (Supported)				0	0	0	0	0	0	0	0	0	0	0	0	0	0	0	0	0	0	0	0	0
2764	GMFB	0	1	2764	Gene_ID	H. sapiens	2764	H. sapiens	GMFB	glia maturation factor beta	GO:0071846 actin filament debranching;GO:0034316 negative regulation of Arp2/3 complex-mediated actin nucleation;GO:0051126 negative regulation of actin nucleation		Predicted intracellular proteins	Cytosol;Nucleoplasm (Approved); Additional: Nuclear bodies			(M5921)HALLMARK COMPLEMENT	0	0	0	0	0	0	0	0	0	0	0	0	0	0	0	0	0	0	0	0	0
28896	IGKV1D-33	1	0	28896	Gene_ID	H. sapiens	28896	H. sapiens	IGKV1D-33	immunoglobulin kappa variable 1D-33	GO:0002377 immunoglobulin production;GO:0002440 production of molecular mediator of immune response;GO:0002250 adaptive immune response		Predicted secreted proteins					0	0	0	0	0	0	0	0	0	0	0	0	0	0	0	0	0	0	0	0	0
9521	EEF1E1	1	0	9521	Gene_ID	H. sapiens	9521	H. sapiens	EEF1E1	eukaryotic translation elongation factor 1 epsilon 1	GO:0043517 positive regulation of DNA damage response, signal transduction by p53 class mediator;GO:2000774 positive regulation of cellular senescence;GO:1901798 positive regulation of signal transduction by p53 class mediator		Predicted intracellular proteins	Cytosol;Nucleoplasm (Supported)			(M5924)HALLMARK MTORC1 SIGNALING	0	1	1	0	0	0	0	0	0	0	0	0	0	0	0	0	0	0	0	0	0
5432	POLR2C	1	0	5432	Gene_ID	H. sapiens	5432	H. sapiens	POLR2C	RNA polymerase II subunit C	GO:0006366 transcription by RNA polymerase II;GO:0006351 DNA-templated transcription;GO:0032774 RNA biosynthetic process		Predicted intracellular proteins; RNA polymerase related proteins	Nucleoplasm (Supported); Additional: Cytosol			(M5898)HALLMARK DNA REPAIR	1	1	0	0	1	0	0	0	0	0	0	0	0	0	1	0	0	0	0	1	0
4723	NDUFV1	0	1	4723	Gene_ID	H. sapiens	4723	H. sapiens	NDUFV1	NADH:ubiquinone oxidoreductase core subunit V1	GO:0006120 mitochondrial electron transport, NADH to ubiquinone;GO:0042776 proton motive force-driven mitochondrial ATP synthesis;GO:0015986 proton motive force-driven ATP synthesis		Potential drug targets; Disease related genes; Human disease related genes:Congenital disorders of metabolism:Mitochondrial diseases; Predicted intracellular proteins; Enzymes; ENZYME proteins	Mitochondria (Supported); Additional: Cytosol	NADH		(M5936)HALLMARK OXIDATIVE PHOSPHORYLATION	0	0	0	0	0	0	0	1	0	0	0	0	0	0	0	0	0	0	0	0	0
4134	MAP4	0	1	4134	Gene_ID	H. sapiens	4134	H. sapiens	MAP4	microtubule associated protein 4	GO:1902856 negative regulation of non-motile cilium assembly;GO:0051012 microtubule sliding;GO:0061523 cilium disassembly		Predicted intracellular proteins; FDA approved drug targets:Small molecule drugs	Cytosol;Microtubules;Plasma membrane (Approved)	Paclitaxel; Docetaxel; Artenimol			0	0	0	0	0	0	0	0	0	0	0	0	0	0	0	0	0	0	0	0	0
8668	EIF3I	1	0	8668	Gene_ID	H. sapiens	8668	H. sapiens	EIF3I	eukaryotic translation initiation factor 3 subunit I	GO:0001732 formation of cytoplasmic translation initiation complex;GO:0002183 cytoplasmic translational initiation;GO:0006413 translational initiation		Predicted intracellular proteins	Cytosol (Approved)				1	1	0	0	0	0	0	0	0	0	0	0	0	0	0	0	0	0	0	0	0
64129	TINAGL1	0	1	64129	Gene_ID	H. sapiens	64129	H. sapiens	TINAGL1	tubulointerstitial nephritis antigen like 1	GO:0016197 endosomal transport;GO:0016192 vesicle-mediated transport;GO:0046907 intracellular transport		Predicted secreted proteins; Peptidases:Cysteine-type peptidases; Predicted intracellular proteins; Enzymes			(M3008)NABA ECM GLYCOPROTEINS; (M5884)NABA CORE MATRISOME; (M5889)NABA MATRISOME		0	0	0	0	0	0	0	0	0	0	0	0	0	0	0	0	0	0	0	0	0
81628	TSC22D4	0	1	81628	Gene_ID	H. sapiens	81628	H. sapiens	TSC22D4	TSC22 domain family member 4	GO:0070050 neuron cellular homeostasis;GO:0006970 response to osmotic stress;GO:1990138 neuron projection extension		Predicted intracellular proteins; Transcription factors:Basic domains	Cytosol (Approved)				0	0	0	0	0	0	0	0	0	0	0	0	0	0	0	0	0	0	0	0	0
9026	HIP1R	0	1	9026	Gene_ID	H. sapiens	9026	H. sapiens	HIP1R	huntingtin interacting protein 1 related	GO:1905443 regulation of clathrin coat assembly;GO:1905445 positive regulation of clathrin coat assembly;GO:2000588 positive regulation of platelet-derived growth factor receptor-beta signaling pathway		Cancer-related genes:Candidate cancer biomarkers; Predicted intracellular proteins	Cytosol;Plasma membrane (Supported); Additional: Vesicles				0	0	0	0	0	0	0	0	0	0	0	0	0	0	0	0	0	0	0	0	0
6396	SEC13	1	0	6396	Gene_ID	H. sapiens	6396	H. sapiens	SEC13	SEC13 homolog, nuclear pore and COPII coat complex component	GO:0090110 COPII-coated vesicle cargo loading;GO:0032527 protein exit from endoplasmic reticulum;GO:0035459 vesicle cargo loading		Transporters:Transporter channels and pores; Predicted intracellular proteins	Nucleoplasm;Vesicles (Supported)				1	1	0	0	1	1	0	0	0	0	0	0	0	0	1	0	0	0	0	0	0
5571	PRKAG1	0	1	5571	Gene_ID	H. sapiens	5571	H. sapiens	PRKAG1	protein kinase AMP-activated non-catalytic subunit gamma 1	GO:0006110 regulation of glycolytic process;GO:0043470 regulation of carbohydrate catabolic process;GO:0051170 import into nucleus		Predicted intracellular proteins; FDA approved drug targets:Small molecule drugs	Cytosol (Approved); Additional: Nucleoplasm		(M87)PID LKB1 PATHWAY; (M237)PID VEGFR1 2 PATHWAY	(M5923)HALLMARK PI3K AKT MTOR SIGNALING	0	0	0	1	0	0	0	1	0	0	0	0	0	0	0	0	1	0	0	0	0
2824	GPM6B	0	1	2824	Gene_ID	H. sapiens	2824	H. sapiens	GPM6B	glycoprotein M6B	GO:0051581 negative regulation of neurotransmitter uptake;GO:0051612 negative regulation of serotonin uptake;GO:0051611 regulation of serotonin uptake							0	0	0	0	0	0	0	0	0	0	0	0	0	0	0	0	0	0	0	0	0
3304	HSPA1B	0	1	3304	Gene_ID	H. sapiens	3304	H. sapiens	HSPA1B	heat shock protein family A (Hsp70) member 1B	GO:0010286 heat acclimation;GO:0070370 cellular heat acclimation;GO:0070434 positive regulation of nucleotide-binding oligomerization domain containing 2 signaling pathway		Predicted intracellular proteins	Cytosol;Vesicles (Approved); Additional: Nucleoplasm				0	0	0	0	0	0	0	1	0	0	0	0	0	0	0	0	0	0	0	0	0
3628	INPP1	0	1	3628	Gene_ID	H. sapiens	3628	H. sapiens	INPP1	inositol polyphosphate-1-phosphatase	GO:0046854 phosphatidylinositol phosphate biosynthetic process;GO:0006661 phosphatidylinositol biosynthetic process;GO:0046488 phosphatidylinositol metabolic process		Predicted intracellular proteins; ENZYME proteins:Hydrolases; Enzymes	Centriolar satellite (Approved); Additional: Cytosol				0	0	0	0	0	0	0	1	0	0	0	0	0	0	0	0	0	0	0	0	0
25934	NIPSNAP3A	0	1	25934	Gene_ID	H. sapiens	25934	H. sapiens	NIPSNAP3A	nipsnap homolog 3A			Predicted intracellular proteins					0	0	0	0	0	0	0	0	0	0	0	0	0	0	0	0	0	0	0	0	0
2664	GDI1	0	1	2664	Gene_ID	H. sapiens	2664	H. sapiens	GDI1	GDP dissociation inhibitor 1	GO:0090315 negative regulation of protein targeting to membrane;GO:0032482 Rab protein signal transduction;GO:0090313 regulation of protein targeting to membrane		Predicted intracellular proteins; Human disease related genes:Other diseases:Mental and behavioural disorders; Disease related genes	Cytosol;Plasma membrane (Approved)		(M16801)SIG REGULATION OF THE ACTIN CYTOSKELETON BY RHO GTPASES; (M229)PID P38 ALPHA BETA DOWNSTREAM PATHWAY; (M5193)SIG CHEMOTAXIS		0	0	0	0	0	0	0	0	0	0	0	0	0	0	0	0	0	0	0	0	0
5211	PFKL	0	1	5211	Gene_ID	H. sapiens	5211	H. sapiens	PFKL	phosphofructokinase, liver type	GO:0030388 fructose 1,6-bisphosphate metabolic process;GO:0006002 fructose 6-phosphate metabolic process;GO:0006735 NADH regeneration	yes	Predicted intracellular proteins; Enzymes; ENZYME proteins:Transferases	Mitochondria;Nucleoli (Uncertain)		(M255)PID HIF1 TFPATHWAY	(M5891)HALLMARK HYPOXIA; (M5905)HALLMARK ADIPOGENESIS; (M5924)HALLMARK MTORC1 SIGNALING	0	0	1	1	0	0	1	1	0	0	0	0	0	0	0	0	0	0	0	0	0
79929	MAP6D1	0	1	79929	Gene_ID	H. sapiens	79929	H. sapiens	MAP6D1	MAP6 domain containing 1	GO:0007026 negative regulation of microtubule depolymerization;GO:0031114 regulation of microtubule depolymerization;GO:0031111 negative regulation of microtubule polymerization or depolymerization		Predicted intracellular proteins	Cytosol (Approved)				0	0	0	0	0	0	0	0	0	0	0	0	0	0	0	0	0	0	0	0	0
2778	GNAS	0	1	2778	Gene_ID	H. sapiens	2778	H. sapiens	GNAS	GNAS complex locus	GO:0007191 adenylate cyclase-activating dopamine receptor signaling pathway;GO:0007212 dopamine receptor signaling pathway;GO:0070527 platelet aggregation		Cancer-related genes:Candidate cancer biomarkers; Potential drug targets; Disease related genes; Transporters:Accessory Factors Involved in Transport; Human disease related genes:Congenital malformations:Congenital malformations of the musculoskeletal system; Human disease related genes:Musculoskeletal diseases:Skeletal diseases; Predicted intracellular proteins; Cancer-related genes:Mutational c…	Nucleoplasm (Approved); Additional: Cytosol;Plasma membrane	Colforsin; 2',5'-DIDEOXY-ADENOSINE 3'-MONOPHOSPHATE		(M5910)HALLMARK PROTEIN SECRETION	0	0	0	0	0	0	0	1	0	0	0	0	0	0	0	0	1	0	0	0	0
120	ADD3	0	1	120	Gene_ID	H. sapiens	120	H. sapiens	ADD3	adducin 3	GO:0051016 barbed-end actin filament capping;GO:0045907 positive regulation of vasoconstriction;GO:0051693 actin filament capping		Human disease related genes:Nervous system diseases:Other nervous and sensory system diseases; Predicted intracellular proteins; Disease related genes	Plasma membrane (Supported)			(M5942)HALLMARK UV RESPONSE DN; (M5906)HALLMARK ESTROGEN RESPONSE EARLY; (M5907)HALLMARK ESTROGEN RESPONSE LATE	0	0	0	0	0	0	0	0	0	0	0	0	0	0	0	0	0	1	0	0	0
9588	PRDX6	0	1	9588	Gene_ID	H. sapiens	9588	H. sapiens	PRDX6	peroxiredoxin 6	GO:0046475 glycerophospholipid catabolic process;GO:0048026 positive regulation of mRNA splicing, via spliceosome;GO:0050685 positive regulation of mRNA processing		ENZYME proteins:Transferases; Predicted intracellular proteins; ENZYME proteins:Hydrolases; Enzymes; ENZYME proteins:Oxidoreductases	Cytosol;Plasma membrane (Supported)	2-(N-morpholino)ethanesulfonic acid; Copper		(M5938)HALLMARK REACTIVE OXYGEN SPECIES PATHWAY; (M5935)HALLMARK FATTY ACID METABOLISM	0	0	0	1	0	0	0	0	0	0	0	0	0	0	0	0	0	0	0	0	0
9805	SCRN1	0	1	9805	Gene_ID	H. sapiens	9805	H. sapiens	SCRN1	secernin 1	GO:0098693 regulation of synaptic vesicle cycle;GO:0006887 exocytosis;GO:0032940 secretion by cell		Peptidases:Cysteine-type peptidases; Predicted intracellular proteins; Enzymes	Cytosol (Approved)			(M5910)HALLMARK PROTEIN SECRETION	0	0	0	0	0	0	0	0	0	0	0	0	0	0	0	0	0	0	0	0	0
5213	PFKM	0	1	5213	Gene_ID	H. sapiens	5213	H. sapiens	PFKM	phosphofructokinase, muscle	GO:0093001 glycolysis from storage polysaccharide through glucose-1-phosphate;GO:0061622 glycolytic process through glucose-1-phosphate;GO:0030388 fructose 1,6-bisphosphate metabolic process	yes	Potential drug targets; Disease related genes; ENZYME proteins:Transferases; Predicted intracellular proteins; Enzymes; Human disease related genes:Congenital disorders of metabolism:Congenital disorders of carbohydrate metabolism	Endoplasmic reticulum (Approved)		(M66)PID MYC ACTIV PATHWAY	(M5948)HALLMARK BILE ACID METABOLISM; (M5909)HALLMARK MYOGENESIS	0	0	1	1	0	0	1	1	0	0	0	0	0	0	0	0	0	0	0	0	0
1384	CRAT	0	1	1384	Gene_ID	H. sapiens	1384	H. sapiens	CRAT	carnitine O-acetyltransferase	GO:0019254 carnitine metabolic process, CoA-linked;GO:0033540 fatty acid beta-oxidation using acyl-CoA oxidase;GO:0009437 carnitine metabolic process		Potential drug targets; Human disease related genes:Nervous system diseases:Neurodegenerative diseases; Disease related genes; ENZYME proteins:Transferases; Predicted intracellular proteins; Enzymes; Transporters	Cytosol;Golgi apparatus (Approved)	Levocarnitine; Coenzyme A; (3-Carboxy-2-(R)-Hydroxy-Propyl)-Trimethyl-Ammonium		(M5949)HALLMARK PEROXISOME; (M5935)HALLMARK FATTY ACID METABOLISM; (M5905)HALLMARK ADIPOGENESIS	0	0	1	1	0	0	0	0	0	0	0	0	0	0	0	0	0	0	0	0	0
54927	CHCHD3	0	1	54927	Gene_ID	H. sapiens	54927	H. sapiens	CHCHD3	coiled-coil-helix-coiled-coil-helix domain containing 3	GO:0042407 cristae formation;GO:0008053 mitochondrial fusion;GO:0007007 inner mitochondrial membrane organization		Predicted intracellular proteins	Mitochondria (Supported)				0	0	0	0	0	0	0	1	0	0	0	0	0	0	0	0	0	0	0	0	0
6507	SLC1A3	0	1	6507	Gene_ID	H. sapiens	6507	H. sapiens	SLC1A3	solute carrier family 1 member 3	GO:0070777 D-aspartate transport;GO:0070779 D-aspartate import across plasma membrane;GO:0009449 gamma-aminobutyric acid biosynthetic process		Potential drug targets; Human disease related genes:Nervous system diseases:Neurodegenerative diseases; Disease related genes; Cancer-related genes:Mutated cancer genes; Transporters:Electrochemical Potential-driven transporters; Predicted intracellular proteins	Nucleoli;Vesicles (Approved)	Glutamic acid			0	0	1	1	0	0	0	1	0	0	0	0	0	0	0	0	1	1	1	0	0
23450	SF3B3	1	0	23450	Gene_ID	H. sapiens	23450	H. sapiens	SF3B3	splicing factor 3b subunit 3	GO:1903241 U2-type prespliceosome assembly;GO:0000245 spliceosomal complex assembly;GO:0042177 negative regulation of protein catabolic process		Predicted intracellular proteins	Nucleoli;Nucleoli rim;Nucleoplasm (Supported)	Quercetin		(M5926)HALLMARK MYC TARGETS V1	1	0	0	0	1	0	0	0	0	1	0	0	0	0	0	0	0	0	0	0	0
1994	ELAVL1	1	0	1994	Gene_ID	H. sapiens	1994	H. sapiens	ELAVL1	ELAV like RNA binding protein 1	GO:0060965 negative regulation of miRNA-mediated gene silencing;GO:0060149 negative regulation of post-transcriptional gene silencing;GO:0060967 negative regulation of gene silencing by regulatory ncRNA		Predicted intracellular proteins	Nucleoplasm (Supported); Additional: Cytosol;Nucleoli				1	0	0	0	0	1	0	0	0	1	0	0	0	0	0	0	0	0	0	0	0
6635	SNRPE	1	0	6635	Gene_ID	H. sapiens	6635	H. sapiens	SNRPE	small nuclear ribonucleoprotein polypeptide E	GO:0036261 7-methylguanosine cap hypermethylation;GO:1903241 U2-type prespliceosome assembly;GO:0036260 RNA capping		Predicted intracellular proteins; Human disease related genes:Skin diseases:Skin and soft tissue diseases; Disease related genes					1	1	0	0	1	1	0	0	0	0	0	0	0	0	0	0	0	0	0	0	0
83692	CD99L2	0	1	83692	Gene_ID	H. sapiens	83692	H. sapiens	CD99L2	CD99 molecule like 2	GO:2000409 positive regulation of T cell extravasation;GO:2000407 regulation of T cell extravasation;GO:2000391 positive regulation of neutrophil extravasation		Predicted intracellular proteins	Plasma membrane (Supported)				0	0	0	0	0	0	0	0	0	0	0	0	0	0	0	0	0	0	0	0	0
11345	GABARAPL2	0	1	11345	Gene_ID	H. sapiens	11345	H. sapiens	GABARAPL2	GABA type A receptor associated protein like 2	GO:0006995 cellular response to nitrogen starvation;GO:0043562 cellular response to nitrogen levels;GO:0006891 intra-Golgi vesicle-mediated transport		Predicted intracellular proteins	Cytosol;Nucleoplasm (Uncertain); Additional: Nuclear bodies			(M5909)HALLMARK MYOGENESIS	0	0	0	0	0	0	0	0	0	0	0	0	0	0	0	0	1	0	0	0	0
133619	PRRC1	1	0	133619	Gene_ID	H. sapiens	133619	H. sapiens	PRRC1	proline rich coiled-coil 1	GO:0034199 activation of protein kinase A activity;GO:0032147 activation of protein kinase activity;GO:0045860 positive regulation of protein kinase activity		Predicted intracellular proteins	Vesicles (Approved)				0	0	0	0	0	0	0	0	0	0	0	0	0	0	0	0	0	0	0	0	0
2729	GCLC	0	1	2729	Gene_ID	H. sapiens	2729	H. sapiens	GCLC	glutamate-cysteine ligase catalytic subunit	GO:0097069 cellular response to thyroxine stimulus;GO:1904387 cellular response to L-phenylalanine derivative;GO:2000490 negative regulation of hepatic stellate cell activation		Potential drug targets; Disease related genes; Human disease related genes:Cardiovascular diseases:Cardiac diseases; Predicted intracellular proteins; ENZYME proteins:Ligase; Enzymes; Human disease related genes:Cardiovascular diseases:Hematologic diseases; Human disease related genes:Congenital disorders of metabolism:Congenital disorders of amino acid metabolism	Nucleoplasm (Approved); Additional: Cytosol;Nucleoli	Glutamic acid; Cysteine		(M5938)HALLMARK REACTIVE OXYGEN SPECIES PATHWAY; (M5924)HALLMARK MTORC1 SIGNALING; (M5934)HALLMARK XENOBIOTIC METABOLISM	0	0	1	0	0	0	0	0	0	0	0	0	0	0	0	1	0	1	0	0	0
58478	ENOPH1	0	1	58478	Gene_ID	H. sapiens	58478	H. sapiens	ENOPH1	enolase-phosphatase 1	GO:0019284 L-methionine salvage from S-adenosylmethionine;GO:0019509 L-methionine salvage from methylthioadenosine;GO:0033353 S-adenosylmethionine cycle		Predicted intracellular proteins; ENZYME proteins:Hydrolases; Enzymes	Nucleoplasm (Approved); Additional: Nuclear bodies;Nucleoli	2-OXOHEPTYLPHOSPHONIC ACID			0	0	1	0	0	0	0	0	0	0	0	0	0	0	0	1	0	0	0	0	0
98	ACYP2	0	1	98	Gene_ID	H. sapiens	98	H. sapiens	ACYP2	acylphosphatase 2	GO:0006796 phosphate-containing compound metabolic process;GO:0006793 phosphorus metabolic process;GO:0044237 cellular metabolic process		Predicted intracellular proteins; ENZYME proteins:Hydrolases; Enzymes	Nucleoplasm (Approved)	Formic acid			0	0	0	0	0	0	0	0	1	0	0	0	0	0	0	0	0	0	0	0	0
10589	DRAP1	1	0	10589	Gene_ID	H. sapiens	10589	H. sapiens	DRAP1	DR1 associated protein 1	GO:0006366 transcription by RNA polymerase II;GO:0006351 DNA-templated transcription;GO:0032774 RNA biosynthetic process		Predicted intracellular proteins	Cytosol (Approved)				0	0	0	0	0	0	0	0	0	0	0	0	0	0	0	0	0	0	0	0	0
230	ALDOC	0	1	230	Gene_ID	H. sapiens	230	H. sapiens	ALDOC	aldolase, fructose-bisphosphate C	GO:0030388 fructose 1,6-bisphosphate metabolic process;GO:0006000 fructose metabolic process;GO:0006096 glycolytic process		Cancer-related genes:Candidate cancer biomarkers; Candidate cardiovascular disease genes; Predicted intracellular proteins; Enzymes; ENZYME proteins:Lyases	Nucleoli fibrillar center;Nucleoplasm (Approved); Additional: Cytosol;Vesicles			(M5892)HALLMARK CHOLESTEROL HOMEOSTASIS; (M5891)HALLMARK HYPOXIA	0	0	0	1	0	0	1	1	0	0	0	0	0	0	0	0	0	0	0	0	0
3983	ABLIM1	0	1	3983	Gene_ID	H. sapiens	3983	H. sapiens	ABLIM1	actin binding LIM protein 1	GO:0030032 lamellipodium assembly;GO:0097581 lamellipodium organization;GO:0007601 visual perception		Predicted intracellular proteins	Cytosol (Supported)			(M5906)HALLMARK ESTROGEN RESPONSE EARLY; (M5909)HALLMARK MYOGENESIS	0	0	0	0	0	0	0	0	0	0	0	0	0	0	0	0	0	0	0	0	0
51520	LARS	0	1	51520	Gene_ID	H. sapiens	51520	H. sapiens	LARS1	leucyl-tRNA synthetase 1	GO:0006425 glutaminyl-tRNA aminoacylation;GO:0006429 leucyl-tRNA aminoacylation;GO:0071233 cellular response to leucine		Potential drug targets; Disease related genes; Human disease related genes:Congenital disorders of metabolism:Mitochondrial diseases; Predicted intracellular proteins; ENZYME proteins:Ligase; Enzymes	Cytosol;Nuclear bodies (Approved)	Leucine			0	0	1	0	0	0	0	0	0	0	0	0	0	0	0	0	0	0	0	0	0
10552	ARPC1A	0	1	10552	Gene_ID	H. sapiens	10552	H. sapiens	ARPC1A	actin related protein 2/3 complex subunit 1A	GO:0034314 Arp2/3 complex-mediated actin nucleation;GO:0045010 actin nucleation;GO:0007015 actin filament organization		Predicted intracellular proteins	Cell Junctions (Approved); Additional: Cytosol				0	0	0	0	0	0	0	0	0	0	0	0	0	0	0	0	0	0	0	0	0
5520	PPP2R2A	0	1	5520	Gene_ID	H. sapiens	5520	H. sapiens	PPP2R2A	protein phosphatase 2 regulatory subunit Balpha	GO:0043278 response to morphine;GO:0014072 response to isoquinoline alkaloid;GO:0043279 response to alkaloid		Predicted intracellular proteins	Cytosol (Approved)	2,6,8-Trimethyl-3-Amino-9-Benzyl-9-Methoxynonanoic Acid	(M286)PID TGFBR PATHWAY; (M164)PID ERBB1 DOWNSTREAM PATHWAY		0	0	0	0	0	0	0	0	0	0	0	0	0	0	0	0	1	0	0	0	0
7290	HIRA	0	1	7290	Gene_ID	H. sapiens	7290	H. sapiens	HIRA	histone cell cycle regulator	GO:0006334 nucleosome assembly;GO:0034728 nucleosome organization;GO:0001649 osteoblast differentiation		Predicted intracellular proteins	Nucleoplasm (Enhanced)			(M5901)HALLMARK G2M CHECKPOINT	0	0	0	0	0	0	0	0	0	0	0	0	0	0	0	0	0	0	0	0	0
11260	XPOT	0	1	11260	Gene_ID	H. sapiens	11260	H. sapiens	XPOT	exportin for tRNA	GO:0071528 tRNA re-export from nucleus;GO:0006409 tRNA export from nucleus;GO:0051031 tRNA transport		Transporters:Transporter channels and pores; Predicted intracellular proteins	Nucleoplasm (Enhanced); Additional: Cytosol			(M5922)HALLMARK UNFOLDED PROTEIN RESPONSE; (M5926)HALLMARK MYC TARGETS V1	0	0	0	0	0	0	0	0	0	0	0	0	0	0	0	0	0	0	0	0	0
11112	HIBADH	0	1	11112	Gene_ID	H. sapiens	11112	H. sapiens	HIBADH	3-hydroxyisobutyrate dehydrogenase	GO:0006574 valine catabolic process;GO:0006573 valine metabolic process;GO:0009083 branched-chain amino acid catabolic process		Predicted intracellular proteins; ENZYME proteins:Oxidoreductases; Enzymes		NADH			0	0	1	0	0	0	0	0	0	0	1	0	0	0	0	0	0	0	0	0	0
1272	CNTN1	0	1	1272	Gene_ID	H. sapiens	1272	H. sapiens	CNTN1	contactin 1	GO:0032289 central nervous system myelin formation;GO:0032288 myelin assembly;GO:0022010 central nervous system myelination		Human disease related genes:Musculoskeletal diseases:Muscular diseases; Predicted intracellular proteins; Disease related genes			(M17)PID NOTCH PATHWAY	(M5915)HALLMARK APICAL JUNCTION	0	0	0	0	0	0	0	0	0	0	0	0	0	0	0	0	0	0	0	0	0
3418	IDH2	0	1	3418	Gene_ID	H. sapiens	3418	H. sapiens	IDH2	isocitrate dehydrogenase (NADP(+)) 2	GO:0006097 glyoxylate cycle;GO:0006102 isocitrate metabolic process;GO:0046487 glyoxylate metabolic process		Disease related genes; Cancer-related genes:Mutated cancer genes; Predicted intracellular proteins; ENZYME proteins:Oxidoreductases; Enzymes; Cancer-related genes:Mutational cancer driver genes; Human disease related genes:Cardiovascular diseases:Hematologic diseases; Citric acid cycle related proteins; Human disease related genes:Congenital disorders of metabolism:Congenital disorders of amino a…	Mitochondria (Supported)	Isocitric Acid; Enasidenib		(M5949)HALLMARK PEROXISOME; (M5948)HALLMARK BILE ACID METABOLISM; (M5907)HALLMARK ESTROGEN RESPONSE LATE	0	0	0	1	0	0	1	1	1	0	0	0	1	0	0	0	0	0	0	0	0
1152	CKB	0	1	1152	Gene_ID	H. sapiens	1152	H. sapiens	CKB	creatine kinase B	GO:0140651 futile creatine cycle;GO:0006599 phosphagen metabolic process;GO:0006603 phosphocreatine metabolic process	yes	Cancer-related genes:Candidate cancer biomarkers; ENZYME proteins:Transferases; Candidate cardiovascular disease genes; Predicted intracellular proteins; Enzymes; FDA approved drug targets:Small molecule drugs	Cytosol (Supported)	Creatine; Phosphocreatine		(M5907)HALLMARK ESTROGEN RESPONSE LATE; (M5909)HALLMARK MYOGENESIS	0	0	1	0	0	0	0	1	0	0	0	0	0	0	0	0	0	0	0	0	0
10611	PDLIM5	0	1	10611	Gene_ID	H. sapiens	10611	H. sapiens	PDLIM5	PDZ and LIM domain 5	GO:0003298 physiological muscle hypertrophy;GO:0003301 physiological cardiac muscle hypertrophy;GO:0061049 cell growth involved in cardiac muscle cell development		Predicted intracellular proteins	Plasma membrane (Approved); Additional: Focal adhesion sites;Nucleoplasm			(M5908)HALLMARK ANDROGEN RESPONSE; (M5942)HALLMARK UV RESPONSE DN; (M5893)HALLMARK MITOTIC SPINDLE	0	0	0	0	0	0	0	0	0	0	0	0	0	0	0	0	1	0	0	0	0
5049	PAFAH1B2	0	1	5049	Gene_ID	H. sapiens	5049	H. sapiens	PAFAH1B2	platelet activating factor acetylhydrolase 1b catalytic subunit 2	GO:0016239 positive regulation of macroautophagy;GO:0010508 positive regulation of autophagy;GO:0016241 regulation of macroautophagy		Predicted intracellular proteins; Cancer-related genes; ENZYME proteins:Hydrolases; Enzymes	Cytosol (Supported); Additional: Nucleoli;Plasma membrane		(M163)PID LIS1 PATHWAY		0	0	0	1	0	0	0	0	0	0	0	0	0	0	0	0	0	0	0	0	0
6160	RPL31	1	0	6160	Gene_ID	H. sapiens	6160	H. sapiens	RPL31	ribosomal protein L31	GO:0002181 cytoplasmic translation;GO:0006412 translation;GO:0043043 peptide biosynthetic process		Ribosomal proteins; Predicted intracellular proteins					1	1	1	0	0	0	0	0	0	0	0	0	0	0	0	0	0	0	0	0	0
6418	SET	1	0	6418	Gene_ID	H. sapiens	6418	H. sapiens	SET	SET nuclear proto-oncogene	GO:0035067 negative regulation of histone acetylation;GO:2000757 negative regulation of peptidyl-lysine acetylation;GO:1901984 negative regulation of protein acetylation		Predicted intracellular proteins; Cancer-related genes; Disease related genes; Human disease related genes:Other diseases:Mental and behavioural disorders	Nucleoplasm (Enhanced); Additional: Lipid droplets		(M200)PID ERA GENOMIC PATHWAY	(M5926)HALLMARK MYC TARGETS V1	1	0	0	0	0	0	0	0	0	0	0	0	0	0	1	0	0	0	0	0	0
11335	CBX3	1	0	11335	Gene_ID	H. sapiens	11335	H. sapiens	CBX3	chromobox 3	GO:0031507 heterochromatin formation;GO:0070828 heterochromatin organization;GO:0045814 negative regulation of gene expression, epigenetic		Predicted intracellular proteins	Nucleoplasm (Supported); Additional: Nuclear bodies			(M5928)HALLMARK MYC TARGETS V2; (M5926)HALLMARK MYC TARGETS V1	0	0	0	0	0	0	0	0	0	0	0	0	0	1	1	0	0	0	0	0	0
526	ATP6V1B2	0	1	526	Gene_ID	H. sapiens	526	H. sapiens	ATP6V1B2	ATPase H+ transporting V1 subunit B2	GO:0097401 synaptic vesicle lumen acidification;GO:0016188 synaptic vesicle maturation;GO:0007035 vacuolar acidification		Human disease related genes:Congenital malformations:Other congenital malformations; Disease related genes; Predicted intracellular proteins; FDA approved drug targets:Small molecule drugs; Transporters:Primary Active Transporters	Vesicles (Supported)	Gallium nitrate; 4-(2-Aminoethyl)Benzenesulfonyl Fluoride			0	0	0	0	0	0	0	1	0	0	0	0	0	0	0	0	0	0	0	0	0
6205	RPS11	1	0	6205	Gene_ID	H. sapiens	6205	H. sapiens	RPS11	ribosomal protein S11	GO:0042274 ribosomal small subunit biogenesis;GO:0002181 cytoplasmic translation;GO:0042254 ribosome biogenesis		Ribosomal proteins; Predicted intracellular proteins	Cytosol (Approved); Additional: Endoplasmic reticulum;Nucleoli				1	1	1	0	0	0	0	0	0	0	0	0	0	0	0	0	0	0	0	0	0
310	ANXA7	0	1	310	Gene_ID	H. sapiens	310	H. sapiens	ANXA7	annexin A7	GO:0006914 autophagy;GO:0061919 process utilizing autophagic mechanism;GO:0030855 epithelial cell differentiation		Cancer-related genes:Candidate cancer biomarkers; Predicted intracellular proteins			(M5880)NABA ECM AFFILIATED; (M5885)NABA MATRISOME ASSOCIATED; (M5889)NABA MATRISOME		0	0	0	0	0	0	0	0	0	0	0	0	0	0	0	0	0	0	0	0	0
8531	YBX3	1	0	8531	Gene_ID	H. sapiens	8531	H. sapiens	YBX3	Y-box binding protein 3	GO:0048642 negative regulation of skeletal muscle tissue development;GO:1902219 negative regulation of intrinsic apoptotic signaling pathway in response to osmotic stress;GO:1902218 regulation of intrinsic apoptotic signaling pathway in response to osmotic stress		Predicted intracellular proteins; Transcription factors:beta-Barrel DNA-binding domains	Cytosol (Supported)				0	0	0	0	0	1	0	0	0	1	0	0	0	0	0	0	0	0	0	0	0
30833	NT5C	0	1	30833	Gene_ID	H. sapiens	30833	H. sapiens	NT5C	5', 3'-nucleotidase, cytosolic	GO:0046074 dTMP catabolic process;GO:0046055 dGMP catabolic process;GO:0009175 pyrimidine ribonucleoside monophosphate catabolic process		Predicted intracellular proteins	Cytosol (Supported)			(M5898)HALLMARK DNA REPAIR	0	0	0	0	0	0	0	1	0	0	0	0	0	0	0	0	0	0	0	0	0
55074	OXR1	0	1	55074	Gene_ID	H. sapiens	55074	H. sapiens	OXR1	oxidation resistance 1	GO:1902083 negative regulation of peptidyl-cysteine S-nitrosylation;GO:0071447 cellular response to hydroperoxide;GO:1900408 negative regulation of cellular response to oxidative stress		Human disease related genes:Congenital malformations:Congenital malformations of the nervous system; Predicted intracellular proteins; Disease related genes	Vesicles (Approved)				0	0	0	0	0	0	0	0	0	0	0	0	0	0	0	0	0	0	0	0	0
9939	RBM8A	1	0	9939	Gene_ID	H. sapiens	9939	H. sapiens	RBM8A	RNA binding motif protein 8A	GO:2000622 regulation of nuclear-transcribed mRNA catabolic process, nonsense-mediated decay;GO:0000184 nuclear-transcribed mRNA catabolic process, nonsense-mediated decay;GO:0000381 regulation of alternative mRNA splicing, via spliceosome		Potential drug targets; Human disease related genes:Congenital malformations:Other congenital malformations; Disease related genes; Predicted intracellular proteins; Transporters:Primary Active Transporters	Nuclear speckles (Supported)				1	1	0	0	0	1	0	0	0	1	0	0	0	0	0	0	0	0	0	0	0
10726	NUDC	0	1	10726	Gene_ID	H. sapiens	10726	H. sapiens	NUDC	nuclear distribution C, dynein complex regulator	GO:0007097 nuclear migration;GO:0051647 nucleus localization;GO:0007080 mitotic metaphase chromosome alignment		Predicted intracellular proteins	Cytosol (Enhanced)	Phenethyl Isothiocyanate	(M163)PID LIS1 PATHWAY; (M129)PID PLK1 PATHWAY		0	0	0	0	0	0	0	0	0	0	0	0	0	0	0	0	0	0	0	0	0
5837	PYGM	0	1	5837	Gene_ID	H. sapiens	5837	H. sapiens	PYGM	glycogen phosphorylase, muscle associated	GO:0005980 glycogen catabolic process;GO:0009251 glucan catabolic process;GO:0000272 polysaccharide catabolic process		Potential drug targets; Disease related genes; ENZYME proteins:Transferases; Predicted intracellular proteins; Enzymes; Human disease related genes:Congenital disorders of metabolism:Congenital disorders of carbohydrate metabolism		Pyridoxal phosphate; Beta-D-Glucopyranose Spirohydantoin; (5S,7R,8S,9S,10R)-3-Amino-8,9,10-trihydroxy-7-(hydroxymethyl)-6-oxa-1,3-diazaspiro[4.5]decane-2,4-dione; alpha-D-glucose 6-phosphate; N-beta-D-glucopyranosylacetamide; Monofluorophosphate ion; Beta-D-Glucose; 3,8,9,10-tetrahydroxy-7-hydroxymethyl-6-oxa-1,3-diaza-spiro[4.5]decane-2,4-dione; Nojirimycine Tetrazole; Indirubin-5-sulphonate; 2-…		(M5891)HALLMARK HYPOXIA; (M5909)HALLMARK MYOGENESIS	0	0	0	0	0	0	0	1	0	0	0	0	0	0	0	0	0	0	0	0	0
7846	TUBA1A	0	1	7846	Gene_ID	H. sapiens	7846	H. sapiens	TUBA1A	tubulin alpha 1a	GO:0048853 forebrain morphogenesis;GO:1902065 response to L-glutamate;GO:0140058 neuron projection arborization		Disease related genes; Transporters:Accessory Factors Involved in Transport; Human disease related genes:Congenital malformations:Congenital malformations of the nervous system; Predicted intracellular proteins; Cancer-related genes:Mutational cancer driver genes; FDA approved drug targets:Small molecule drugs	Microtubules (Enhanced)	Albendazole; Vinblastine; Mebendazole; Epothilone D; Patupilone; CYT997; 2-MERCAPTO-N-[1,2,3,10-TETRAMETHOXY-9-OXO-5,6,7,9-TETRAHYDRO-BENZO[A]HEPTALEN-7-YL]ACETAMIDE; Artenimol; Phenethyl Isothiocyanate; Colchiceine	(M19)PID P73PATHWAY		0	0	0	0	0	0	0	1	0	0	0	0	0	0	0	0	1	0	0	0	0
10946	SF3A3	1	0	10946	Gene_ID	H. sapiens	10946	H. sapiens	SF3A3	splicing factor 3a subunit 3	GO:0000389 mRNA 3'-splice site recognition;GO:1903241 U2-type prespliceosome assembly;GO:0006376 mRNA splice site recognition		Predicted intracellular proteins	Nuclear speckles (Supported); Additional: Nucleoplasm	Phenethyl Isothiocyanate		(M5898)HALLMARK DNA REPAIR	1	0	0	0	1	0	0	0	0	0	0	0	0	0	0	0	0	0	0	0	0
64122	FN3K	0	1	64122	Gene_ID	H. sapiens	64122	H. sapiens	FN3K	fructosamine 3 kinase	GO:0030393 fructoselysine metabolic process;GO:0030389 fructosamine metabolic process;GO:0036525 protein deglycation	yes	Predicted intracellular proteins; Enzymes; ENZYME proteins:Transferases	Mitochondria (Approved)			(M5945)HALLMARK HEME METABOLISM	0	0	1	0	0	0	0	0	0	0	0	0	0	0	0	0	0	0	0	0	0
115098	CCDC124	1	0	115098	Gene_ID	H. sapiens	115098	H. sapiens	CCDC124	coiled-coil domain containing 124	GO:0006366 transcription by RNA polymerase II;GO:0006351 DNA-templated transcription;GO:0051301 cell division		Predicted intracellular proteins	Cytosol;Plasma membrane (Enhanced)				0	0	0	0	0	0	0	0	0	0	0	0	0	0	0	0	0	0	0	0	0
26275	HIBCH	0	1	26275	Gene_ID	H. sapiens	26275	H. sapiens	HIBCH	3-hydroxyisobutyryl-CoA hydrolase	GO:0006574 valine catabolic process;GO:0006573 valine metabolic process;GO:0009083 branched-chain amino acid catabolic process		Potential drug targets; Disease related genes; Human disease related genes:Congenital disorders of metabolism:Mitochondrial diseases; Predicted intracellular proteins; ENZYME proteins:Hydrolases; Enzymes	Mitochondria (Enhanced)	Quercetin		(M5935)HALLMARK FATTY ACID METABOLISM; (M5905)HALLMARK ADIPOGENESIS	0	0	1	0	0	0	1	0	0	0	1	0	0	0	0	0	0	0	0	0	0
5250	SLC25A3	0	1	5250	Gene_ID	H. sapiens	5250	H. sapiens	SLC25A3	solute carrier family 25 member 3	GO:1990547 mitochondrial phosphate ion transmembrane transport;GO:0035435 phosphate ion transmembrane transport;GO:0006817 phosphate ion transport		Potential drug targets; Disease related genes; Transporters:Electrochemical Potential-driven transporters; Human disease related genes:Congenital disorders of metabolism:Mitochondrial diseases; Predicted intracellular proteins	Mitochondria (Supported)		(M195)PID CMYB PATHWAY	(M5926)HALLMARK MYC TARGETS V1; (M5936)HALLMARK OXIDATIVE PHOSPHORYLATION	0	0	0	0	0	0	0	1	0	0	0	0	0	0	0	0	0	0	0	0	0
5510	PPP1R7	0	1	5510	Gene_ID	H. sapiens	5510	H. sapiens	PPP1R7	protein phosphatase 1 regulatory subunit 7	GO:0035307 positive regulation of protein dephosphorylation;GO:0035306 positive regulation of dephosphorylation;GO:0035304 regulation of protein dephosphorylation		Predicted intracellular proteins	Nucleoli (Approved)				0	0	0	0	0	0	0	0	0	0	0	0	0	0	0	0	0	0	0	0	0
203	AK1	0	1	203	Gene_ID	H. sapiens	203	H. sapiens	AK1	adenylate kinase 1	GO:0006172 ADP biosynthetic process;GO:0009180 purine ribonucleoside diphosphate biosynthetic process;GO:0009136 purine nucleoside diphosphate biosynthetic process	yes	Potential drug targets; Disease related genes; ENZYME proteins:Transferases; Predicted intracellular proteins; Enzymes; Human disease related genes:Cardiovascular diseases:Hematologic diseases	Cytosol (Supported)	Bis(Adenosine)-5'-Pentaphosphate		(M5898)HALLMARK DNA REPAIR; (M5909)HALLMARK MYOGENESIS; (M5939)HALLMARK P53 PATHWAY	0	0	0	0	0	0	0	1	0	0	0	0	0	0	0	0	0	0	0	0	0
5064	PALM	0	1	5064	Gene_ID	H. sapiens	5064	H. sapiens	PALM	paralemmin	GO:0060160 negative regulation of dopamine receptor signaling pathway;GO:0060159 regulation of dopamine receptor signaling pathway;GO:0071257 cellular response to electrical stimulus		Predicted intracellular proteins	Nucleoplasm;Plasma membrane (Enhanced)				0	0	0	0	0	0	0	0	0	0	0	0	0	0	0	0	1	0	0	0	0
3996	LLGL1	0	1	3996	Gene_ID	H. sapiens	3996	H. sapiens	LLGL1	LLGL scribble cell polarity complex component 1	GO:0032878 regulation of establishment or maintenance of cell polarity;GO:0030866 cortical actin cytoskeleton organization;GO:0051294 establishment of spindle orientation		Predicted intracellular proteins				(M5893)HALLMARK MITOTIC SPINDLE	0	0	0	0	0	0	0	0	0	0	0	0	0	0	0	0	0	0	0	0	0
6157	RPL27A	1	0	6157	Gene_ID	H. sapiens	6157	H. sapiens	RPL27A	ribosomal protein L27a	GO:0002181 cytoplasmic translation;GO:0006412 translation;GO:0043043 peptide biosynthetic process		Ribosomal proteins; Predicted intracellular proteins	Cytosol;Endoplasmic reticulum (Enhanced)				1	1	1	0	0	0	0	0	0	0	0	0	0	0	0	0	0	0	0	0	0
10987	COPS5	0	1	10987	Gene_ID	H. sapiens	10987	H. sapiens	COPS5	COP9 signalosome subunit 5	GO:1990182 exosomal secretion;GO:0097734 extracellular exosome biogenesis;GO:0140112 extracellular vesicle biogenesis		Predicted intracellular proteins; Peptidases:Metallopeptidases; Enzymes	Nucleoplasm (Enhanced)		(M180)PID HIF1A PATHWAY; (M255)PID HIF1 TFPATHWAY; (M167)PID AP1 PATHWAY	(M5924)HALLMARK MTORC1 SIGNALING; (M5926)HALLMARK MYC TARGETS V1	0	0	0	0	0	0	0	0	0	0	0	0	0	0	0	0	0	0	0	0	0
7430	EZR	0	1	7430	Gene_ID	H. sapiens	7430	H. sapiens	EZR	ezrin	GO:0072697 protein localization to cell cortex;GO:1902896 terminal web assembly;GO:0043622 cortical microtubule organization		Cancer-related genes:Candidate cancer biomarkers; Predicted intracellular proteins; Cancer-related genes:Mutated cancer genes	Plasma membrane (Supported)		(M240)PID SYNDECAN 2 PATHWAY; (M94)PID FAS PATHWAY; (M12)PID RHOA PATHWAY	(M5893)HALLMARK MITOTIC SPINDLE	0	0	0	0	0	0	0	0	0	0	0	0	0	0	0	0	0	0	0	0	0
57447	NDRG2	0	1	57447	Gene_ID	H. sapiens	57447	H. sapiens	NDRG2	NDRG family member 2	GO:0090361 regulation of platelet-derived growth factor production;GO:1990874 vascular associated smooth muscle cell proliferation;GO:0048659 smooth muscle cell proliferation		Predicted intracellular proteins	Centriolar satellite (Approved); Additional: Cytosol;Nucleoplasm		(M254)PID MYC REPRESS PATHWAY	(M5934)HALLMARK XENOBIOTIC METABOLISM	0	0	0	0	0	0	0	0	0	0	0	0	0	0	0	0	0	0	0	0	0
6432	SRSF7	1	0	6432	Gene_ID	H. sapiens	6432	H. sapiens	SRSF7	serine and arginine rich splicing factor 7	GO:0048025 negative regulation of mRNA splicing, via spliceosome;GO:0050686 negative regulation of mRNA processing;GO:0033119 negative regulation of RNA splicing		Predicted intracellular proteins	Nucleoplasm (Enhanced)			(M5926)HALLMARK MYC TARGETS V1	1	0	0	0	1	1	0	0	0	1	0	0	0	0	0	0	0	0	0	0	0
6232	RPS27	1	0	6232	Gene_ID	H. sapiens	6232	H. sapiens	RPS27	ribosomal protein S27	GO:0000028 ribosomal small subunit assembly;GO:0042255 ribosome assembly;GO:0042274 ribosomal small subunit biogenesis		Disease related genes; Predicted intracellular proteins; Human disease related genes:Other congenital disorders:Ribosomopathies; Ribosomal proteins; Human disease related genes:Cardiovascular diseases:Hematologic diseases	Cytosol;Endoplasmic reticulum (Approved); Additional: Nucleoli				1	1	1	0	0	0	0	0	0	0	0	0	0	0	0	0	0	0	0	0	0
10120	ACTR1B	0	1	10120	Gene_ID	H. sapiens	10120	H. sapiens	ACTR1B	actin related protein 1B			Predicted intracellular proteins	Microtubules (Approved)				0	0	0	0	0	0	0	0	0	0	0	0	0	0	0	0	0	0	0	0	0
6152	RPL24	1	0	6152	Gene_ID	H. sapiens	6152	H. sapiens	RPL24	ribosomal protein L24	GO:0010458 exit from mitosis;GO:0031290 retinal ganglion cell axon guidance;GO:0021554 optic nerve development		Ribosomal proteins; Predicted intracellular proteins	Cytosol;Endoplasmic reticulum (Enhanced)				1	1	1	0	0	0	0	0	0	0	0	0	0	0	0	0	0	0	0	0	0
55856	ACOT13	0	1	55856	Gene_ID	H. sapiens	55856	H. sapiens	ACOT13	acyl-CoA thioesterase 13	GO:0120163 negative regulation of cold-induced thermogenesis;GO:0051289 protein homotetramerization;GO:0051262 protein tetramerization		Predicted intracellular proteins; ENZYME proteins:Hydrolases; Enzymes	Cell Junctions (Approved)	2-Undecanone			0	0	0	1	0	0	0	0	0	0	0	0	0	0	0	0	0	0	0	0	0
22800	RRAS2	0	1	22800	Gene_ID	H. sapiens	22800	H. sapiens	RRAS2	RAS related 2	GO:0036135 Schwann cell migration;GO:1900149 positive regulation of Schwann cell migration;GO:1900147 regulation of Schwann cell migration		Human disease related genes:Congenital malformations:Other congenital malformations; RAS pathway related proteins; Disease related genes; Predicted intracellular proteins	Cytosol;Nucleoplasm (Approved)				0	0	0	0	0	0	0	0	0	0	0	0	0	0	0	0	1	0	0	0	0
2109	ETFB	0	1	2109	Gene_ID	H. sapiens	2109	H. sapiens	ETFB	electron transfer flavoprotein subunit beta	GO:0033539 fatty acid beta-oxidation using acyl-CoA dehydrogenase;GO:0006635 fatty acid beta-oxidation;GO:0019395 fatty acid oxidation		Human disease related genes:Congenital disorders of metabolism:Congenital disorders of amino acid metabolism; Predicted intracellular proteins; Disease related genes	Mitochondria (Enhanced)			(M5905)HALLMARK ADIPOGENESIS; (M5907)HALLMARK ESTROGEN RESPONSE LATE; (M5936)HALLMARK OXIDATIVE PHOSPHORYLATION	0	0	1	1	0	0	0	1	0	0	0	0	0	0	0	0	0	0	0	0	0
1743	DLST	0	1	1743	Gene_ID	H. sapiens	1743	H. sapiens	DLST	dihydrolipoamide S-succinyltransferase	GO:0033512 L-lysine catabolic process to acetyl-CoA via saccharopine;GO:0018335 protein succinylation;GO:0106077 histone succinylation		Potential drug targets; Disease related genes; ENZYME proteins:Transferases; Predicted intracellular proteins; Enzymes; Citric acid cycle related proteins; Human disease related genes:Cancers:Cancers of endocrine organs	Nucleoplasm (Supported); Additional: Cytosol;Mitochondria			(M5935)HALLMARK FATTY ACID METABOLISM; (M5936)HALLMARK OXIDATIVE PHOSPHORYLATION	0	0	1	0	0	0	1	1	0	0	0	1	1	0	0	0	0	0	0	0	0
50808	AK3	0	1	50808	Gene_ID	H. sapiens	50808	H. sapiens	AK3	adenylate kinase 3	GO:0046041 ITP metabolic process;GO:0006172 ADP biosynthetic process;GO:0009180 purine ribonucleoside diphosphate biosynthetic process	yes	Predicted intracellular proteins; Enzymes; ENZYME proteins:Transferases	Mitochondria (Supported)			(M5898)HALLMARK DNA REPAIR; (M5937)HALLMARK GLYCOLYSIS	0	0	0	0	0	0	0	1	0	0	0	0	0	0	0	0	0	0	0	0	0
3030	HADHA	0	1	3030	Gene_ID	H. sapiens	3030	H. sapiens	HADHA	hydroxyacyl-CoA dehydrogenase trifunctional multienzyme complex subunit alpha	GO:0035965 cardiolipin acyl-chain remodeling;GO:0032048 cardiolipin metabolic process;GO:0046471 phosphatidylglycerol metabolic process		Potential drug targets; Disease related genes; Human disease related genes:Congenital disorders of metabolism:Mitochondrial diseases; Predicted intracellular proteins; ENZYME proteins:Oxidoreductases; Enzymes; Human disease related genes:Congenital disorders of metabolism:Congenital disorders of lipid/glycolipid metabolism; ENZYME proteins:Lyases	Mitochondria (Enhanced)	NADH		(M5936)HALLMARK OXIDATIVE PHOSPHORYLATION	0	0	1	1	0	0	0	0	0	0	1	1	0	0	0	0	0	0	0	0	0
55651	NHP2	1	0	55651	Gene_ID	H. sapiens	55651	H. sapiens	NHP2	NHP2 ribonucleoprotein	GO:0031120 snRNA pseudouridine synthesis;GO:0040031 snRNA modification;GO:0031118 rRNA pseudouridine synthesis		Predicted intracellular proteins; Human disease related genes:Other congenital disorders:Ribosomopathies; Ribosomal proteins; Disease related genes				(M5922)HALLMARK UNFOLDED PROTEIN RESPONSE; (M5926)HALLMARK MYC TARGETS V1	1	1	0	0	1	0	0	0	0	0	0	0	0	0	0	0	0	0	0	1	0
11338	U2AF2	1	0	11338	Gene_ID	H. sapiens	11338	H. sapiens	U2AF2	U2 small nuclear RNA auxiliary factor 2	GO:0048025 negative regulation of mRNA splicing, via spliceosome;GO:0050686 negative regulation of mRNA processing;GO:0033119 negative regulation of RNA splicing		Predicted intracellular proteins	Nuclear speckles;Nucleoplasm (Supported)				1	1	0	0	1	1	0	0	0	1	0	0	0	0	0	0	0	0	0	0	0
11052	CPSF6	1	0	11052	Gene_ID	H. sapiens	11052	H. sapiens	CPSF6	cleavage and polyadenylation specific factor 6	GO:1990120 messenger ribonucleoprotein complex assembly;GO:0046833 positive regulation of RNA export from nucleus;GO:0110104 mRNA alternative polyadenylation		Predicted intracellular proteins	Nuclear speckles;Nucleoplasm (Enhanced)				1	0	0	0	1	1	0	0	0	0	0	0	0	0	0	0	0	0	0	0	0
3419	IDH3A	0	1	3419	Gene_ID	H. sapiens	3419	H. sapiens	IDH3A	isocitrate dehydrogenase (NAD(+)) 3 catalytic subunit alpha	GO:0006102 isocitrate metabolic process;GO:0072350 tricarboxylic acid metabolic process;GO:0006099 tricarboxylic acid cycle		Disease related genes; Predicted intracellular proteins; ENZYME proteins:Oxidoreductases; Enzymes; Human disease related genes:Nervous system diseases:Eye disease; Citric acid cycle related proteins; FDA approved drug targets:Small molecule drugs	Mitochondria (Enhanced)	NADH; Manganese; Xanthinol; Copper		(M5905)HALLMARK ADIPOGENESIS; (M5936)HALLMARK OXIDATIVE PHOSPHORYLATION	0	0	0	0	0	0	1	1	0	0	0	0	1	0	0	0	0	0	0	0	0
4116	MAGOH	1	0	4116	Gene_ID	H. sapiens	4116	H. sapiens	MAGOH	mago homolog, exon junction complex subunit	GO:2000622 regulation of nuclear-transcribed mRNA catabolic process, nonsense-mediated decay;GO:0000184 nuclear-transcribed mRNA catabolic process, nonsense-mediated decay;GO:0000381 regulation of alternative mRNA splicing, via spliceosome		Predicted intracellular proteins; Transporters:Primary Active Transporters	Nucleoplasm (Supported)				1	1	0	0	0	1	0	0	0	1	0	0	0	0	0	0	0	0	0	0	0
2108	ETFA	0	1	2108	Gene_ID	H. sapiens	2108	H. sapiens	ETFA	electron transfer flavoprotein subunit alpha	GO:0033539 fatty acid beta-oxidation using acyl-CoA dehydrogenase;GO:0006635 fatty acid beta-oxidation;GO:0019395 fatty acid oxidation		Human disease related genes:Congenital disorders of metabolism:Congenital disorders of amino acid metabolism; Predicted intracellular proteins; Disease related genes	Mitochondria (Enhanced)			(M5936)HALLMARK OXIDATIVE PHOSPHORYLATION	0	0	1	1	0	0	0	1	0	0	0	0	0	0	0	0	0	0	0	0	0
84457	PHYHIPL	0	1	84457	Gene_ID	H. sapiens	84457	H. sapiens	PHYHIPL	phytanoyl-CoA 2-hydroxylase interacting protein like			Predicted intracellular proteins	Cytosol (Approved)				0	0	0	0	0	0	0	0	0	0	0	0	0	0	0	0	0	0	0	0	0
5476	CTSA	1	0	5476	Gene_ID	H. sapiens	5476	H. sapiens	CTSA	cathepsin A	GO:1904715 negative regulation of chaperone-mediated autophagy;GO:1904714 regulation of chaperone-mediated autophagy;GO:0010507 negative regulation of autophagy		Potential drug targets; Human disease related genes:Congenital disorders of metabolism:Congenital disorders of glycan/glycoprotein metabolism; Peptidases:Serine-type peptidases; Disease related genes; Predicted intracellular proteins; ENZYME proteins:Hydrolases; Enzymes; Human disease related genes:Congenital disorders of metabolism:Lysosomal storage diseases	Vesicles (Enhanced)		(M3468)NABA ECM REGULATORS; (M5885)NABA MATRISOME ASSOCIATED; (M5889)NABA MATRISOME		0	0	0	0	0	0	0	0	0	0	0	0	0	0	0	0	0	0	0	0	0
54332	GDAP1	0	1	54332	Gene_ID	H. sapiens	54332	H. sapiens	GDAP1	ganglioside induced differentiation associated protein 1	GO:0071305 cellular response to vitamin D;GO:0000266 mitochondrial fission;GO:0008053 mitochondrial fusion		Human disease related genes:Nervous system diseases:Neurodegenerative diseases; Predicted intracellular proteins; Disease related genes	Mitochondria (Supported); Additional: Cytosol				0	0	0	0	0	0	0	0	0	0	0	0	0	0	0	0	0	0	0	0	0
55611	OTUB1	0	1	55611	Gene_ID	H. sapiens	55611	H. sapiens	OTUB1	OTU deubiquitinase, ubiquitin aldehyde binding 1	GO:0071108 protein K48-linked deubiquitination;GO:2000780 negative regulation of double-strand break repair;GO:0045738 negative regulation of DNA repair		Peptidases:Cysteine-type peptidases; Predicted intracellular proteins; ENZYME proteins:Hydrolases; Enzymes	Cytosol (Approved); Additional: Cytoplasmic bodies				0	0	0	0	0	0	0	0	0	0	0	0	0	0	0	0	0	0	0	0	0
63826	SRR	0	1	63826	Gene_ID	H. sapiens	63826	H. sapiens	SRR	serine racemase	GO:0046437 D-amino acid biosynthetic process;GO:0070179 D-serine biosynthetic process;GO:0070178 D-serine metabolic process		ENZYME proteins:Isomerase; Enzymes; Predicted intracellular proteins; ENZYME proteins:Lyases	Vesicles (Approved)	Pyridoxal phosphate; Serine			0	0	1	1	0	0	0	0	0	0	0	0	0	0	0	0	0	0	0	0	0
5048	PAFAH1B1	0	1	5048	Gene_ID	H. sapiens	5048	H. sapiens	PAFAH1B1	platelet activating factor acetylhydrolase 1b regulatory subunit 1	GO:0051012 microtubule sliding;GO:0090176 microtubule cytoskeleton organization involved in establishment of planar polarity;GO:0043622 cortical microtubule organization		Human disease related genes:Congenital malformations:Congenital malformations of the nervous system; Predicted intracellular proteins; Disease related genes	Centrosome (Supported)		(M69)PID REELIN PATHWAY; (M163)PID LIS1 PATHWAY	(M5893)HALLMARK MITOTIC SPINDLE; (M5901)HALLMARK G2M CHECKPOINT	0	0	0	1	0	0	0	1	0	0	0	0	0	0	0	0	0	0	0	0	0
8345	HIST1H2BH	1	0	8345	Gene_ID	H. sapiens	8345	H. sapiens	H2BC9	H2B clustered histone 9	GO:0006334 nucleosome assembly;GO:0034728 nucleosome organization;GO:0065004 protein-DNA complex assembly		Predicted intracellular proteins	Nucleoplasm (Approved); Additional: Cytosol				0	1	0	0	0	0	0	0	0	0	0	0	0	0	1	0	0	0	0	1	0
2271	FH	0	1	2271	Gene_ID	H. sapiens	2271	H. sapiens	FH	fumarate hydratase	GO:0006106 fumarate metabolic process;GO:0006108 malate metabolic process;GO:0006099 tricarboxylic acid cycle		Potential drug targets; Human disease related genes:Cancers:Cancers of the urinary system; Disease related genes; Human disease related genes:Congenital disorders of metabolism:Mitochondrial diseases; Human disease related genes:Other diseases:Others; Predicted intracellular proteins; Enzymes; Cancer-related genes; Citric acid cycle related proteins; Human disease related genes:Reproductive syste…	Mitochondria (Supported)			(M5935)HALLMARK FATTY ACID METABOLISM; (M5936)HALLMARK OXIDATIVE PHOSPHORYLATION	0	0	1	0	0	0	1	1	1	0	0	0	1	0	0	0	0	0	0	0	0
5217	PFN2	0	1	5217	Gene_ID	H. sapiens	5217	H. sapiens	PFN2	profilin 2	GO:0098885 modification of postsynaptic actin cytoskeleton;GO:1900028 negative regulation of ruffle assembly;GO:0099010 modification of postsynaptic structure		Predicted intracellular proteins		Triglyme; Pentaglyme	(M16801)SIG REGULATION OF THE ACTIN CYTOSKELETON BY RHO GTPASES	(M5930)HALLMARK EPITHELIAL MESENCHYMAL TRANSITION	0	0	0	0	0	0	0	0	0	0	0	0	0	0	0	0	0	0	0	0	0
1400	CRMP1	0	1	1400	Gene_ID	H. sapiens	1400	H. sapiens	CRMP1	collapsin response mediator protein 1	GO:1904530 negative regulation of actin filament binding;GO:1904617 negative regulation of actin binding;GO:1904529 regulation of actin filament binding		Predicted intracellular proteins	Centrosome (Supported); Additional: Cytosol			(M5919)HALLMARK HEDGEHOG SIGNALING	0	0	0	0	0	0	0	0	0	0	0	0	0	0	0	0	0	0	0	0	0
9520	NPEPPS	0	1	9520	Gene_ID	H. sapiens	9520	H. sapiens	NPEPPS	aminopeptidase puromycin sensitive	GO:0043171 peptide catabolic process;GO:1903955 positive regulation of protein targeting to mitochondrion;GO:1903749 positive regulation of establishment of protein localization to mitochondrion		Predicted intracellular proteins; Peptidases:Metallopeptidases; ENZYME proteins:Hydrolases; Enzymes	Cytosol (Supported)	Artenimol; Tosedostat			0	0	0	0	0	0	0	0	0	0	0	0	0	0	0	0	0	0	0	0	0
25824	PRDX5	0	1	25824	Gene_ID	H. sapiens	25824	H. sapiens	PRDX5	peroxiredoxin 5	GO:0016480 negative regulation of transcription by RNA polymerase III;GO:0042744 hydrogen peroxide catabolic process;GO:0006359 regulation of transcription by RNA polymerase III		Predicted intracellular proteins; FDA approved drug targets:Small molecule drugs; ENZYME proteins:Oxidoreductases; Enzymes	Mitochondria (Supported)	Auranofin; Diminazene		(M5949)HALLMARK PEROXISOME; (M5948)HALLMARK BILE ACID METABOLISM; (M5891)HALLMARK HYPOXIA	0	0	0	0	0	0	0	0	0	0	0	0	0	0	0	0	0	0	0	0	0
10528	NOP56	0	1	10528	Gene_ID	H. sapiens	10528	H. sapiens	NOP56	NOP56 ribonucleoprotein	GO:0042274 ribosomal small subunit biogenesis;GO:0006364 rRNA processing;GO:0016072 rRNA metabolic process		Human disease related genes:Nervous system diseases:Neurodegenerative diseases; Predicted intracellular proteins; Disease related genes	Nucleoli fibrillar center (Enhanced)			(M5928)HALLMARK MYC TARGETS V2; (M5922)HALLMARK UNFOLDED PROTEIN RESPONSE; (M5925)HALLMARK E2F TARGETS	0	0	0	0	0	0	0	0	0	0	0	0	0	0	0	0	0	0	0	0	0
1891	ECH1	0	1	1891	Gene_ID	H. sapiens	1891	H. sapiens	ECH1	enoyl-CoA hydratase 1	GO:0006635 fatty acid beta-oxidation;GO:0019395 fatty acid oxidation;GO:0034440 lipid oxidation		Predicted intracellular proteins	Mitochondria (Supported)			(M5892)HALLMARK CHOLESTEROL HOMEOSTASIS; (M5949)HALLMARK PEROXISOME; (M5935)HALLMARK FATTY ACID METABOLISM	0	0	1	1	0	0	0	0	0	0	0	0	0	0	0	0	0	0	0	0	0
9380	GRHPR	0	1	9380	Gene_ID	H. sapiens	9380	H. sapiens	GRHPR	glyoxylate and hydroxypyruvate reductase	GO:0046487 glyoxylate metabolic process;GO:0006081 cellular aldehyde metabolic process;GO:0043648 dicarboxylic acid metabolic process		Potential drug targets; Disease related genes; Predicted intracellular proteins; ENZYME proteins:Oxidoreductases; Enzymes; Human disease related genes:Congenital disorders of metabolism:Congenital disorders of carbohydrate metabolism	Cytosol (Approved); Additional: Nucleoplasm			(M5935)HALLMARK FATTY ACID METABOLISM; (M5891)HALLMARK HYPOXIA	0	0	1	1	0	0	0	0	1	0	0	0	1	0	0	0	0	0	0	0	0
7086	TKT	0	1	7086	Gene_ID	H. sapiens	7086	H. sapiens	TKT	transketolase	GO:0046166 glyceraldehyde-3-phosphate biosynthetic process;GO:0019682 glyceraldehyde-3-phosphate metabolic process;GO:0009052 pentose-phosphate shunt, non-oxidative branch		Potential drug targets; Disease related genes; ENZYME proteins:Transferases; Predicted intracellular proteins; Enzymes; Human disease related genes:Congenital disorders of metabolism:Congenital disorders of carbohydrate metabolism	Nucleoplasm (Enhanced)	Copper		(M5905)HALLMARK ADIPOGENESIS	0	0	0	0	0	0	1	1	1	0	0	0	0	0	0	0	1	0	0	0	0
2639	GCDH	0	1	2639	Gene_ID	H. sapiens	2639	H. sapiens	GCDH	glutaryl-CoA dehydrogenase	GO:0033539 fatty acid beta-oxidation using acyl-CoA dehydrogenase;GO:0006568 tryptophan metabolic process;GO:0006586 indolalkylamine metabolic process		Potential drug targets; Disease related genes; Predicted intracellular proteins; ENZYME proteins:Oxidoreductases; Enzymes; Human disease related genes:Congenital disorders of metabolism:Congenital disorders of amino acid metabolism	Mitochondria (Supported)	Flavin adenine dinucleotide; S-4-Nitrobutyryl-CoA		(M5935)HALLMARK FATTY ACID METABOLISM	0	0	1	1	0	0	1	1	0	0	0	1	0	0	0	0	0	0	0	0	0
80150	ASRGL1	0	1	80150	Gene_ID	H. sapiens	80150	H. sapiens	ASRGL1	asparaginase and isoaspartyl peptidase 1	GO:0006530 asparagine catabolic process;GO:0033345 asparagine catabolic process via L-aspartate;GO:0006528 asparagine metabolic process		Predicted intracellular proteins; ENZYME proteins:Hydrolases; Enzymes	Microtubules (Approved); Additional: Cytokinetic bridge;Nucleoplasm	Aspartic acid; Asparagine			0	0	1	0	0	0	0	0	0	0	0	0	0	0	0	0	0	0	0	0	0
6634	SNRPD3	1	0	6634	Gene_ID	H. sapiens	6634	H. sapiens	SNRPD3	small nuclear ribonucleoprotein D3 polypeptide	GO:0036261 7-methylguanosine cap hypermethylation;GO:1903241 U2-type prespliceosome assembly;GO:0036260 RNA capping		Predicted intracellular proteins	Nucleoplasm (Supported); Additional: Cytosol;Nuclear bodies			(M5926)HALLMARK MYC TARGETS V1	1	1	0	0	1	1	0	0	0	0	0	0	0	0	1	0	0	0	0	0	0
55163	PNPO	0	1	55163	Gene_ID	H. sapiens	55163	H. sapiens	PNPO	pyridoxamine 5'-phosphate oxidase	GO:0042823 pyridoxal phosphate biosynthetic process;GO:0042818 pyridoxamine metabolic process;GO:0008614 pyridoxine metabolic process		Potential drug targets; Disease related genes; Predicted intracellular proteins; ENZYME proteins:Oxidoreductases; Enzymes; Human disease related genes:Nervous system diseases:Epilepsy	Cytosol;Nucleoplasm (Approved)	Pyridoxal phosphate; Flavin mononucleotide; Mercaptoethanol			0	0	0	0	0	0	0	1	1	0	0	0	0	0	0	0	0	0	0	0	0
10951	CBX1	1	0	10951	Gene_ID	H. sapiens	10951	H. sapiens	CBX1	chromobox 1	GO:0006974 DNA damage response;GO:0006325 chromatin organization;GO:0071824 protein-DNA complex organization		Predicted intracellular proteins	Nuclear bodies;Nucleoplasm (Supported)			(M5901)HALLMARK G2M CHECKPOINT	0	1	0	0	0	0	0	0	0	0	0	0	0	1	1	0	0	0	0	0	0
374454	KRT77	1	0	374454	Gene_ID	H. sapiens	374454	H. sapiens	KRT77	keratin 77	GO:0045109 intermediate filament organization;GO:0031424 keratinization;GO:0045104 intermediate filament cytoskeleton organization		Predicted intracellular proteins	Nuclear membrane;Plasma membrane (Approved)				0	0	0	0	0	0	0	0	0	0	0	0	0	0	0	0	0	0	0	0	0
4048	LTA4H	0	1	4048	Gene_ID	H. sapiens	4048	H. sapiens	LTA4H	leukotriene A4 hydrolase	GO:0060509 type I pneumocyte differentiation;GO:0019370 leukotriene biosynthetic process;GO:0043171 peptide catabolic process		Cancer-related genes:Candidate cancer biomarkers; Predicted intracellular proteins; ENZYME proteins:Hydrolases; Enzymes; Peptidases:Metallopeptidases	Cytosol (Supported); Additional: Nucleoplasm	Captopril; N-[3-[(1-Aminoethyl)(Hydroxy)Phosphoryl]-2-(1,1'-Biphenyl-4-Ylmethyl)Propanoyl]Alanine; 3-(Benzyloxy)Pyridin-2-Amine; Imidazole; Ubenimex; DG051; 5-[2-(1H-pyrrol-1-yl)ethoxy]-1H-indole; N-(pyridin-3-ylmethyl)aniline; (4-fluorophenyl)(pyridin-4-yl)methanone; 1-(2,2'-bithiophen-5-yl)methanamine; N-[4-(benzyloxy)phenyl]glycinamide; (2S)-2-amino-5-oxo-5-[(4-phenylmethoxyphenyl)amino]pentan…		(M5946)HALLMARK COAGULATION; (M5921)HALLMARK COMPLEMENT; (M5924)HALLMARK MTORC1 SIGNALING	0	0	0	1	0	0	0	0	0	0	0	0	0	0	0	0	0	0	0	0	0
3336	HSPE1	0	1	3336	Gene_ID	H. sapiens	3336	H. sapiens	HSPE1	heat shock protein family E (Hsp10) member 1	GO:0051085 chaperone cofactor-dependent protein refolding;GO:0051084 'de novo' post-translational protein folding;GO:0006458 'de novo' protein folding		Cancer-related genes:Candidate cancer biomarkers; Predicted intracellular proteins		Phenethyl Isothiocyanate		(M5928)HALLMARK MYC TARGETS V2; (M5924)HALLMARK MTORC1 SIGNALING; (M5926)HALLMARK MYC TARGETS V1	0	0	0	0	0	0	0	0	0	0	0	0	0	0	0	0	0	0	0	0	0
58527	ABRACL	1	0	58527	Gene_ID	H. sapiens	58527	H. sapiens	ABRACL	ABRA C-terminal like	GO:0032970 regulation of actin filament-based process;GO:0050794 regulation of cellular process;GO:0050789 regulation of biological process		Predicted intracellular proteins	Nucleoplasm (Approved); Additional: Cytosol				0	0	0	0	0	0	0	0	0	0	0	0	0	0	0	0	0	0	0	0	0
7915	ALDH5A1	0	1	7915	Gene_ID	H. sapiens	7915	H. sapiens	ALDH5A1	aldehyde dehydrogenase 5 family member A1	GO:0009450 gamma-aminobutyric acid catabolic process;GO:0006105 succinate metabolic process;GO:0009448 gamma-aminobutyric acid metabolic process		Potential drug targets; Disease related genes; Predicted intracellular proteins; ENZYME proteins:Oxidoreductases; Enzymes; Human disease related genes:Congenital disorders of metabolism:Congenital disorders of amino acid metabolism	Mitochondria (Supported)	Succinic acid; NADH; Valproic acid; Chlormerodrin			0	0	1	1	0	0	0	0	0	0	0	0	0	0	0	0	1	0	1	0	0
10313	RTN3	0	1	10313	Gene_ID	H. sapiens	10313	H. sapiens	RTN3	reticulon 3	GO:0071787 endoplasmic reticulum tubular network formation;GO:0071786 endoplasmic reticulum tubular network organization;GO:1902430 negative regulation of amyloid-beta formation		Predicted intracellular proteins	Endoplasmic reticulum (Supported)			(M5905)HALLMARK ADIPOGENESIS	0	0	0	0	0	0	0	0	0	0	0	0	0	0	0	0	1	0	0	0	0
4869	NPM1	1	0	4869	Gene_ID	H. sapiens	4869	H. sapiens	NPM1	nucleophosmin 1	GO:0060735 regulation of eIF2 alpha phosphorylation by dsRNA;GO:1902629 regulation of mRNA stability involved in cellular response to UV;GO:0006407 rRNA export from nucleus		Disease related genes; Cancer-related genes:Mutated cancer genes; Predicted intracellular proteins; Cancer-related genes:Mutational cancer driver genes; Human disease related genes:Cancers:Cancers of haematopoietic and lymphoid tissues	Nucleoli rim (Enhanced); Additional: Nucleoplasm	Artenimol	(M258)PID BARD1 PATHWAY; (M14)PID AURORA B PATHWAY; (M255)PID HIF1 TFPATHWAY	(M5928)HALLMARK MYC TARGETS V2; (M5922)HALLMARK UNFOLDED PROTEIN RESPONSE; (M5926)HALLMARK MYC TARGETS V1	1	1	0	0	0	1	0	0	0	1	0	0	0	0	1	0	0	0	0	1	0
10672	GNA13	0	1	10672	Gene_ID	H. sapiens	10672	H. sapiens	GNA13	G protein subunit alpha 13	GO:0031584 activation of phospholipase D activity;GO:1904753 negative regulation of vascular associated smooth muscle cell migration;GO:0001569 branching involved in blood vessel morphogenesis		Human disease related genes:Cancers:Cancers of haematopoietic and lymphoid tissues; Predicted intracellular proteins; Cancer-related genes:Mutated cancer genes	Cytosol (Supported)		(M64)PID S1P S1P4 PATHWAY; (M138)PID THROMBIN PAR4 PATHWAY; (M155)PID S1P META PATHWAY		0	0	0	0	0	0	0	0	0	0	0	0	0	0	0	0	1	1	0	0	0
8803	SUCLA2	0	1	8803	Gene_ID	H. sapiens	8803	H. sapiens	SUCLA2	succinate-CoA ligase ADP-forming subunit beta	GO:0006781 succinyl-CoA pathway;GO:0006780 uroporphyrinogen III biosynthetic process;GO:0046502 uroporphyrinogen III metabolic process		Potential drug targets; Disease related genes; Human disease related genes:Congenital disorders of metabolism:Mitochondrial diseases; Predicted intracellular proteins; ENZYME proteins:Ligase; Enzymes; Citric acid cycle related proteins	Mitochondria (Enhanced)			(M5935)HALLMARK FATTY ACID METABOLISM; (M5936)HALLMARK OXIDATIVE PHOSPHORYLATION	0	0	0	0	0	0	1	1	0	0	1	0	1	0	0	0	0	0	0	0	0
403	ARL3	0	1	403	Gene_ID	H. sapiens	403	H. sapiens	ARL3	ADP ribosylation factor like GTPase 3	GO:1903441 protein localization to ciliary membrane;GO:0006893 Golgi to plasma membrane transport;GO:0042073 intraciliary transport		Human disease related genes:Congenital malformations:Congenital malformations of the nervous system; Predicted intracellular proteins; Human disease related genes:Nervous system diseases:Eye disease; Disease related genes	Centrosome (Supported); Additional: Nucleoplasm	2-(N-morpholino)ethanesulfonic acid; Guanosine-5'-Diphosphate		(M5906)HALLMARK ESTROGEN RESPONSE EARLY; (M5907)HALLMARK ESTROGEN RESPONSE LATE	0	0	0	0	0	0	0	1	0	0	0	0	0	0	0	0	0	0	0	0	0
8774	NAPG	0	1	8774	Gene_ID	H. sapiens	8774	H. sapiens	NAPG	NSF attachment protein gamma	GO:0006891 intra-Golgi vesicle-mediated transport;GO:0061025 membrane fusion;GO:0050821 protein stabilization		Predicted intracellular proteins	Plasma membrane (Supported)			(M5910)HALLMARK PROTEIN SECRETION	0	0	0	0	0	0	0	0	0	0	0	0	0	0	0	0	0	0	0	0	0
6456	SH3GL2	0	1	6456	Gene_ID	H. sapiens	6456	H. sapiens	SH3GL2	SH3 domain containing GRB2 like 2, endophilin A1	GO:1905604 negative regulation of blood-brain barrier permeability;GO:0016191 synaptic vesicle uncoating;GO:0072318 clathrin coat disassembly		Predicted intracellular proteins	Microtubules (Approved); Additional: Cytokinetic bridge;Mitotic spindle		(M214)PID ERBB1 INTERNALIZATION PATHWAY; (M12)PID RHOA PATHWAY; (M48)PID MET PATHWAY	(M5910)HALLMARK PROTEIN SECRETION	0	0	0	0	0	0	0	0	0	0	0	0	0	0	0	0	0	1	0	0	0
55177	RMDN3	0	1	55177	Gene_ID	H. sapiens	55177	H. sapiens	RMDN3	regulator of microtubule dynamics 3	GO:0006874 intracellular calcium ion homeostasis;GO:0055074 calcium ion homeostasis;GO:0030003 intracellular monoatomic cation homeostasis		Predicted intracellular proteins	Mitochondria (Enhanced); Additional: Cytokinetic bridge			(M5905)HALLMARK ADIPOGENESIS	0	0	0	0	0	0	0	0	0	0	0	0	0	0	0	0	0	0	0	0	0
10801	SEPT9	0	1	10801	Gene_ID	H. sapiens	10801	H. sapiens	SEPTIN9	septin 9	GO:1902857 positive regulation of non-motile cilium assembly;GO:1902855 regulation of non-motile cilium assembly;GO:0045724 positive regulation of cilium assembly		Human disease related genes:Nervous system diseases:Other nervous and sensory system diseases; Predicted intracellular proteins; Disease related genes	Actin filaments (Enhanced)			(M5893)HALLMARK MITOTIC SPINDLE	0	0	0	0	0	0	0	0	0	0	0	0	0	0	0	0	0	0	0	0	0
84263	HSDL2	0	1	84263	Gene_ID	H. sapiens	84263	H. sapiens	HSDL2	hydroxysteroid dehydrogenase like 2	GO:0008150 biological_process		Predicted intracellular proteins	Mitochondria (Enhanced)			(M5935)HALLMARK FATTY ACID METABOLISM	0	0	0	0	0	0	0	0	0	0	0	0	0	0	0	0	0	0	0	0	0
2665	GDI2	0	1	2665	Gene_ID	H. sapiens	2665	H. sapiens	GDI2	GDP dissociation inhibitor 2	GO:1903565 negative regulation of protein localization to cilium;GO:1903564 regulation of protein localization to cilium;GO:1902018 negative regulation of cilium assembly		Predicted intracellular proteins	Cytosol;Plasma membrane (Approved)		(M16801)SIG REGULATION OF THE ACTIN CYTOSKELETON BY RHO GTPASES; (M5193)SIG CHEMOTAXIS		0	0	0	0	0	0	0	0	0	0	0	0	0	0	0	0	0	0	0	0	0
8896	BUD31	1	0	8896	Gene_ID	H. sapiens	8896	H. sapiens	BUD31	BUD31 homolog	GO:2000825 positive regulation of androgen receptor activity;GO:2000273 positive regulation of signaling receptor activity;GO:0010469 regulation of signaling receptor activity		Predicted intracellular proteins	Nucleoplasm (Approved); Additional: Centrosome;Microtubules				1	0	0	0	0	0	0	0	0	0	0	0	0	0	0	0	0	0	0	0	0
2788	GNG7	0	1	2788	Gene_ID	H. sapiens	2788	H. sapiens	GNG7	G protein subunit gamma 7	GO:0007168 receptor guanylyl cyclase signaling pathway;GO:0001662 behavioral fear response;GO:0002209 behavioral defense response		RAS pathway related proteins; Predicted intracellular proteins					0	0	0	0	0	0	0	0	0	0	0	0	0	0	0	0	1	0	0	0	0
4897	NRCAM	0	1	4897	Gene_ID	H. sapiens	4897	H. sapiens	NRCAM	neuronal cell adhesion molecule	GO:0045162 clustering of voltage-gated sodium channels;GO:0019227 neuronal action potential propagation;GO:0098870 action potential propagation		Disease related genes; Predicted secreted proteins	Nucleoplasm (Approved); Additional: Plasma membrane;Vesicles			(M5919)HALLMARK HEDGEHOG SIGNALING	0	0	0	0	0	0	0	0	0	0	0	0	0	0	0	0	0	0	0	0	0
2670	GFAP	0	1	2670	Gene_ID	H. sapiens	2670	H. sapiens	GFAP	glial fibrillary acidic protein	GO:0010625 positive regulation of Schwann cell proliferation;GO:0014010 Schwann cell proliferation;GO:0070777 D-aspartate transport		Human disease related genes:Nervous system diseases:Neurodegenerative diseases; Candidate cardiovascular disease genes; Predicted intracellular proteins; Disease related genes	Intermediate filaments (Supported)				0	0	0	0	0	0	0	0	0	0	0	0	0	0	0	0	0	1	0	0	0
506	ATP5F1B	0	1	506	Gene_ID	H. sapiens	506	H. sapiens	ATP5F1B	ATP synthase F1 subunit beta	GO:0006933 negative regulation of cell adhesion involved in substrate-bound cell migration;GO:0098761 cellular response to interleukin-7;GO:0098760 response to interleukin-7		Transporters:Primary Active Transporters; ENZYME proteins; Predicted intracellular proteins; Enzymes	Mitochondria (Enhanced)	Quercetin; 1-ACETYL-2-CARBOXYPIPERIDINE; AUROVERTIN B; Piceatannol; N1-(2-AMINO-4-METHYLPENTYL)OCTAHYDRO-PYRROLO[1,2-A] PYRIMIDINE; Phenethyl Isothiocyanate		(M5936)HALLMARK OXIDATIVE PHOSPHORYLATION	0	0	0	0	0	0	0	1	0	0	0	0	0	0	0	0	0	0	0	0	0
56896	DPYSL5	0	1	56896	Gene_ID	H. sapiens	56896	H. sapiens	DPYSL5	dihydropyrimidinase like 5	GO:0050774 negative regulation of dendrite morphogenesis;GO:0048814 regulation of dendrite morphogenesis;GO:0050773 regulation of dendrite development		Human disease related genes:Congenital malformations:Other congenital malformations; Predicted intracellular proteins; Disease related genes	Nucleoplasm (Approved); Additional: Cytosol				0	0	0	0	0	0	0	0	0	0	0	0	0	0	0	0	0	0	0	0	0
5860	QDPR	0	1	5860	Gene_ID	H. sapiens	5860	H. sapiens	QDPR	quinoid dihydropteridine reductase	GO:0051066 dihydrobiopterin metabolic process;GO:0006729 tetrahydrobiopterin biosynthetic process;GO:0006558 L-phenylalanine metabolic process		Potential drug targets; Disease related genes; Predicted intracellular proteins; ENZYME proteins:Oxidoreductases; Enzymes; Human disease related genes:Congenital disorders of metabolism:Congenital disorders of amino acid metabolism	Mitochondria (Approved)	NADH; 2-(N-morpholino)ethanesulfonic acid		(M5905)HALLMARK ADIPOGENESIS; (M5924)HALLMARK MTORC1 SIGNALING	0	0	1	0	0	0	0	1	0	0	0	0	0	0	0	0	0	0	0	0	0
5931	RBBP7	1	0	5931	Gene_ID	H. sapiens	5931	H. sapiens	RBBP7	RB binding protein 7, chromatin remodeling factor	GO:0010286 heat acclimation;GO:0070370 cellular heat acclimation;GO:0016575 histone deacetylation		Predicted intracellular proteins	Nucleoplasm (Enhanced)		(M219)PID HEDGEHOG GLI PATHWAY; (M101)PID HDAC CLASSI PATHWAY; (M105)PID TELOMERASE PATHWAY	(M5925)HALLMARK E2F TARGETS	0	1	0	0	0	0	0	0	0	0	0	0	0	1	1	0	0	0	0	1	0
6155	RPL27	1	0	6155	Gene_ID	H. sapiens	6155	H. sapiens	RPL27	ribosomal protein L27	GO:1904044 response to aldosterone;GO:0051385 response to mineralocorticoid;GO:0002181 cytoplasmic translation		Cancer-related genes:Candidate cancer biomarkers; Disease related genes; Human disease related genes:Other congenital disorders:Ribosomopathies; Predicted intracellular proteins; Ribosomal proteins; Human disease related genes:Cardiovascular diseases:Hematologic diseases	Nucleoli (Enhanced); Additional: Nucleoplasm				1	1	1	0	0	0	0	0	0	0	0	0	0	0	0	0	0	0	0	0	0
5898	RALA	0	1	5898	Gene_ID	H. sapiens	5898	H. sapiens	RALA	RAS like proto-oncogene A	GO:0051665 membrane raft localization;GO:0099149 regulation of postsynaptic neurotransmitter receptor internalization;GO:0090141 positive regulation of mitochondrial fission		Potential drug targets; Disease related genes; Human disease related genes:Congenital malformations:Congenital malformations of the nervous system; RAS pathway related proteins; Predicted intracellular proteins; ENZYME proteins:Hydrolases; Enzymes	Plasma membrane (Supported); Additional: Focal adhesion sites	Guanosine-5'-Diphosphate	(M76)PID P38 ALPHA BETA PATHWAY; (M67)PID ARF6 TRAFFICKING PATHWAY; (M136)PID FOXO PATHWAY	(M5898)HALLMARK DNA REPAIR	0	0	0	0	0	0	0	0	0	0	0	0	0	0	0	0	0	0	0	0	0
26353	HSPB8	0	1	26353	Gene_ID	H. sapiens	26353	H. sapiens	HSPB8	heat shock protein family B (small) member 8	GO:1905335 regulation of aggrephagy;GO:1905337 positive regulation of aggrephagy;GO:0034620 cellular response to unfolded protein		Human disease related genes:Nervous system diseases:Neurodegenerative diseases; Predicted intracellular proteins; Disease related genes	Cytosol (Supported); Additional: Nucleoplasm			(M5905)HALLMARK ADIPOGENESIS; (M5906)HALLMARK ESTROGEN RESPONSE EARLY; (M5907)HALLMARK ESTROGEN RESPONSE LATE	0	0	0	0	0	0	0	0	0	0	0	0	0	0	0	0	0	0	0	0	0
3612	IMPA1	0	1	3612	Gene_ID	H. sapiens	3612	H. sapiens	IMPA1	inositol monophosphatase 1	GO:0006021 inositol biosynthetic process;GO:0006020 inositol metabolic process;GO:0046173 polyol biosynthetic process		Potential drug targets; Disease related genes; Predicted intracellular proteins; ENZYME proteins:Hydrolases; Enzymes; Human disease related genes:Other diseases:Mental and behavioural disorders		Lithium cation; L-Myo-Inositol-1-Phosphate; Lithium citrate; Lithium succinate; Lithium carbonate			0	0	0	0	0	0	0	1	0	0	0	0	0	0	0	0	0	0	0	0	0
5610	EIF2AK2	1	0	5610	Gene_ID	H. sapiens	5610	H. sapiens	EIF2AK2	eukaryotic translation initiation factor 2 alpha kinase 2	GO:0033689 negative regulation of osteoblast proliferation;GO:1902036 regulation of hematopoietic stem cell differentiation;GO:1902033 regulation of hematopoietic stem cell proliferation	yes	Potential drug targets; Human disease related genes:Nervous system diseases:Neurodegenerative diseases; Kinases; Disease related genes; ENZYME proteins:Transferases; Human disease related genes:Nervous system diseases:Other nervous and sensory system diseases; Predicted intracellular proteins; Enzymes	Cytosol (Enhanced)	Fostamatinib	(M91)PID TCPTP PATHWAY; (M144)PID CERAMIDE PATHWAY; (M186)PID PDGFRB PATHWAY	(M5911)HALLMARK INTERFERON ALPHA RESPONSE; (M5913)HALLMARK INTERFERON GAMMA RESPONSE; (M5932)HALLMARK INFLAMMATORY RESPONSE	0	1	0	0	0	1	0	0	0	0	0	0	0	0	0	0	0	0	0	0	0
1666	DECR1	0	1	1666	Gene_ID	H. sapiens	1666	H. sapiens	DECR1	2,4-dienoyl-CoA reductase 1	GO:0006635 fatty acid beta-oxidation;GO:0019395 fatty acid oxidation;GO:0034440 lipid oxidation		Potential drug targets; Disease related genes; Predicted intracellular proteins; ENZYME proteins:Oxidoreductases; Enzymes	Mitochondria (Supported); Additional: Cytosol	Nicotinamide adenine dinucleotide phosphate; 6-METHYL-2(PROPANE-1-SULFONYL)-2H-THIENO[3,2-D][1,2,3]DIAZABORININ-1-OL		(M5935)HALLMARK FATTY ACID METABOLISM; (M5905)HALLMARK ADIPOGENESIS; (M5936)HALLMARK OXIDATIVE PHOSPHORYLATION	0	0	1	1	0	0	0	0	0	0	0	0	0	0	0	0	0	0	0	0	0
55748	CNDP2	0	1	55748	Gene_ID	H. sapiens	55748	H. sapiens	CNDP2	carnosine dipeptidase 2	GO:0006508 proteolysis;GO:0019538 protein metabolic process;GO:1901564 organonitrogen compound metabolic process		Predicted intracellular proteins; Peptidases:Metallopeptidases; ENZYME proteins:Hydrolases; Enzymes	Cytosol;Nucleoplasm (Enhanced)			(M5934)HALLMARK XENOBIOTIC METABOLISM	0	0	0	0	0	0	0	0	0	0	0	0	0	0	0	0	0	0	0	0	0
5861	RAB1A	0	1	5861	Gene_ID	H. sapiens	5861	H. sapiens	RAB1A	RAB1A, member RAS oncogene family	GO:0030252 growth hormone secretion;GO:0090110 COPII-coated vesicle cargo loading;GO:0032402 melanosome transport		Predicted intracellular proteins; ENZYME proteins:Hydrolases; Enzymes	Cytosol;Endoplasmic reticulum (Supported)		(M129)PID PLK1 PATHWAY	(M5924)HALLMARK MTORC1 SIGNALING	0	0	0	0	0	0	0	0	0	0	0	0	0	0	0	0	0	0	0	0	0
10247	RIDA	0	1	10247	Gene_ID	H. sapiens	10247	H. sapiens	RIDA	reactive intermediate imine deaminase A homolog	GO:0019518 L-threonine catabolic process to glycine;GO:0006567 threonine catabolic process;GO:0006566 threonine metabolic process		Predicted intracellular proteins; ENZYME proteins:Hydrolases; Enzymes					0	0	1	0	0	0	0	0	0	0	0	0	0	0	0	0	0	0	0	0	0
23787	MTCH1	1	0	23787	Gene_ID	H. sapiens	23787	H. sapiens	MTCH1	mitochondrial carrier 1	GO:0045161 neuronal ion channel clustering;GO:0007008 outer mitochondrial membrane organization;GO:0045040 protein insertion into mitochondrial outer membrane		Transporters:Electrochemical Potential-driven transporters; Predicted intracellular proteins					0	0	0	0	0	0	0	0	0	0	0	0	0	0	0	0	0	0	0	0	0
145482	PTGR2	0	1	145482	Gene_ID	H. sapiens	145482	H. sapiens	PTGR2	prostaglandin reductase 2	GO:0006693 prostaglandin metabolic process;GO:0006692 prostanoid metabolic process;GO:0033559 unsaturated fatty acid metabolic process		Predicted intracellular proteins; ENZYME proteins:Oxidoreductases; Enzymes	Vesicles (Approved)	Indomethacin; (5E,13E)-11-HYDROXY-9,15-DIOXOPROSTA-5,13-DIEN-1-OIC ACID			0	0	0	1	0	0	0	0	0	0	0	0	0	0	0	0	0	0	0	0	0
3054	HCFC1	0	1	3054	Gene_ID	H. sapiens	3054	H. sapiens	HCFC1	host cell factor C1	GO:0019045 latent virus replication;GO:0019046 release from viral latency;GO:0019042 viral latency		Disease related genes; Predicted intracellular proteins; Human disease related genes:Congenital disorders of metabolism:Congenital disorders of cofactor/vitamin metabolism; Human disease related genes:Other diseases:Mental and behavioural disorders; Human disease related genes:Congenital disorders of metabolism:Congenital disorders of amino acid metabolism	Nucleoplasm (Supported)		(M5883)NABA SECRETED FACTORS; (M5885)NABA MATRISOME ASSOCIATED; (M5889)NABA MATRISOME		0	0	0	0	0	0	0	1	0	0	0	0	0	0	0	0	0	0	0	0	0
6520	SLC3A2	0	1	6520	Gene_ID	H. sapiens	6520	H. sapiens	SLC3A2	solute carrier family 3 member 2	GO:0015821 methionine transport;GO:0015828 tyrosine transport;GO:0098713 leucine import across plasma membrane		Cancer-related genes:Candidate cancer biomarkers; Transporters:Accessory Factors Involved in Transport; Transporters:Electrochemical Potential-driven transporters; Predicted intracellular proteins; CD markers	Nucleoplasm;Plasma membrane (Approved)		(M60)PID NFAT TFPATHWAY	(M5939)HALLMARK P53 PATHWAY	0	0	1	0	0	0	0	1	0	0	0	0	0	0	0	0	0	1	0	0	0
6132	RPL8	1	0	6132	Gene_ID	H. sapiens	6132	H. sapiens	RPL8	ribosomal protein L8	GO:0002181 cytoplasmic translation;GO:0006412 translation;GO:0043043 peptide biosynthetic process		Ribosomal proteins; Predicted intracellular proteins	Cytosol;Endoplasmic reticulum;Nucleoli (Supported)	(S)-3-phenyllactic acid; Anisomycin; Puromycin			1	1	1	0	0	0	0	0	0	0	0	0	0	0	0	0	0	0	0	0	0
64837	KLC2	0	1	64837	Gene_ID	H. sapiens	64837	H. sapiens	KLC2	kinesin light chain 2	GO:0032418 lysosome localization;GO:1990849 vacuolar localization;GO:0007018 microtubule-based movement		Predicted intracellular proteins; Human disease related genes:Nervous system diseases:Eye disease; Disease related genes	Cytosol;Plasma membrane (Supported); Additional: Mitochondria;Nucleoplasm				0	0	0	0	0	0	0	0	0	0	0	0	0	0	0	0	0	0	0	0	0
4684	NCAM1	0	1	4684	Gene_ID	H. sapiens	4684	H. sapiens	NCAM1	neural cell adhesion molecule 1	GO:2001260 regulation of semaphorin-plexin signaling pathway;GO:0071679 commissural neuron axon guidance;GO:0001837 epithelial to mesenchymal transition		Cancer-related genes:Candidate cancer biomarkers; Transporters:Accessory Factors Involved in Transport; Predicted intracellular proteins; CD markers; Predicted secreted proteins	Plasma membrane (Enhanced); Additional: Cytosol		(M276)PID FGF PATHWAY	(M5909)HALLMARK MYOGENESIS	0	0	0	0	0	0	0	0	0	0	0	0	0	0	0	0	0	0	0	0	0
1496	CTNNA2	0	1	1496	Gene_ID	H. sapiens	1496	H. sapiens	CTNNA2	catenin alpha 2	GO:0021942 radial glia guided migration of Purkinje cell;GO:0034316 negative regulation of Arp2/3 complex-mediated actin nucleation;GO:0051823 regulation of synapse structural plasticity		Human disease related genes:Congenital malformations:Congenital malformations of the nervous system; Predicted intracellular proteins; Disease related genes					0	0	0	0	0	0	0	0	0	0	0	0	0	0	0	0	0	0	0	0	0
84886	C1orf198	0	1	84886	Gene_ID	H. sapiens	84886	H. sapiens	C1orf198	chromosome 1 open reading frame 198			Predicted intracellular proteins	Cytosol (Supported)				0	0	0	0	0	0	0	0	0	0	0	0	0	0	0	0	0	0	0	0	0
84293	FAM213A	0	1	84293	Gene_ID	H. sapiens	84293	H. sapiens	PRXL2A	peroxiredoxin like 2A	GO:0045670 regulation of osteoclast differentiation;GO:0098869 cellular oxidant detoxification;GO:1990748 cellular detoxification		Predicted intracellular proteins; Predicted secreted proteins					0	0	0	0	0	0	0	0	0	0	0	0	0	0	0	0	0	0	0	0	0
10383	TUBB4B	0	1	10383	Gene_ID	H. sapiens	10383	H. sapiens	TUBB4B	tubulin beta 4B class IVb	GO:0042267 natural killer cell mediated cytotoxicity;GO:0002228 natural killer cell mediated immunity;GO:0001909 leukocyte mediated cytotoxicity		Human disease related genes:Nervous system diseases:Eye disease; Predicted intracellular proteins; FDA approved drug targets:Small molecule drugs; Disease related genes	Microtubules (Supported); Additional: Cytokinetic bridge;Mitotic spindle	Albendazole; Mebendazole; Epothilone D; Patupilone; Oxibendazole; CYT997; Phenethyl Isothiocyanate			0	0	0	0	0	0	0	1	0	0	0	0	0	0	0	0	1	0	0	0	0
6231	RPS26	1	0	6231	Gene_ID	H. sapiens	6231	H. sapiens	RPS26	ribosomal protein S26	GO:0033119 negative regulation of RNA splicing;GO:0002181 cytoplasmic translation;GO:0043484 regulation of RNA splicing		Disease related genes; Predicted intracellular proteins; Human disease related genes:Other congenital disorders:Ribosomopathies; Ribosomal proteins; Human disease related genes:Cardiovascular diseases:Hematologic diseases	Cytosol;Endoplasmic reticulum (Enhanced); Additional: Nucleoli				1	1	1	0	0	0	0	0	0	1	0	0	0	0	0	0	0	0	0	0	0
3009	HIST1H1B	1	0	3009	Gene_ID	H. sapiens	3009	H. sapiens	H1-5	H1.5 linker histone, cluster member	GO:0071169 establishment of protein localization to chromatin;GO:0070199 establishment of protein localization to chromosome;GO:0030261 chromosome condensation		Predicted intracellular proteins	Nucleoplasm (Supported)				0	1	0	0	0	0	0	0	0	0	0	0	0	0	1	0	0	0	0	0	0
5870	RAB6A	0	1	5870	Gene_ID	H. sapiens	5870	H. sapiens	RAB6A	RAB6A, member RAS oncogene family	GO:0018125 peptidyl-cysteine methylation;GO:0072385 minus-end-directed organelle transport along microtubule;GO:1903292 protein localization to Golgi membrane		Predicted intracellular proteins	Golgi apparatus (Supported)				0	0	0	0	0	0	0	0	0	0	0	0	0	0	0	0	0	0	0	0	0
1000	CDH2	0	1	1000	Gene_ID	H. sapiens	1000	H. sapiens	CDH2	cadherin 2	GO:2000809 positive regulation of synaptic vesicle clustering;GO:0097118 neuroligin clustering involved in postsynaptic membrane assembly;GO:1902897 regulation of postsynaptic density protein 95 clustering		Human disease related genes:Congenital malformations:Other congenital malformations; Disease related genes; Human disease related genes:Cardiovascular diseases:Cardiac diseases; Predicted intracellular proteins; CD markers	Plasma membrane (Supported); Additional: Cell Junctions		(M266)PID NCADHERIN PATHWAY; (M142)PID AJDISS 2PATHWAY; (M50)PID PTP1B PATHWAY	(M5930)HALLMARK EPITHELIAL MESENCHYMAL TRANSITION	0	0	0	0	0	0	0	0	0	0	0	0	0	0	0	0	1	0	0	0	0
53938	PPIL3	1	0	53938	Gene_ID	H. sapiens	53938	H. sapiens	PPIL3	peptidylprolyl isomerase like 3	GO:0000413 protein peptidyl-prolyl isomerization;GO:0018208 peptidyl-proline modification;GO:0006457 protein folding		ENZYME proteins:Isomerase; Predicted intracellular proteins; Enzymes	Nucleoplasm (Approved); Additional: Nucleoli				1	0	0	0	0	0	0	0	0	0	0	0	0	0	0	0	0	0	0	0	0
11157	LSM6	1	0	11157	Gene_ID	H. sapiens	11157	H. sapiens	LSM6	LSM6 homolog, U6 small nuclear RNA and mRNA degradation associated	GO:0030490 maturation of SSU-rRNA;GO:0042274 ribosomal small subunit biogenesis;GO:0006402 mRNA catabolic process		Predicted intracellular proteins	Actin filaments (Approved)	Uridine; Uridine monophosphate; Citric acid			1	1	0	0	0	1	0	0	0	0	0	0	0	0	0	0	0	0	0	0	0
1327	COX4I1	0	1	1327	Gene_ID	H. sapiens	1327	H. sapiens	COX4I1	cytochrome c oxidase subunit 4I1	GO:0006123 mitochondrial electron transport, cytochrome c to oxygen;GO:0019646 aerobic electron transport chain;GO:0042773 ATP synthesis coupled electron transport		Potential drug targets; Disease related genes; Human disease related genes:Congenital disorders of metabolism:Mitochondrial diseases; Predicted intracellular proteins; Transporters:Primary Active Transporters	Mitochondria (Supported)	Cholic Acid; N-Formylmethionine		(M5936)HALLMARK OXIDATIVE PHOSPHORYLATION	0	0	0	0	0	0	0	1	0	0	0	0	0	0	0	0	0	0	0	0	0
722	C4BPA	1	0	722	Gene_ID	H. sapiens	722	H. sapiens	C4BPA	complement component 4 binding protein alpha	GO:0009608 response to symbiont;GO:0009609 response to symbiotic bacterium;GO:0045959 negative regulation of complement activation, classical pathway		Human disease related genes:Immune system diseases:Primary immunodeficiency; Predicted secreted proteins		Zinc; Copper; Zinc acetate; Zinc chloride; Zinc sulfate, unspecified form	(M45)PID CD40 PATHWAY		0	0	0	0	0	0	0	0	0	0	0	0	0	0	0	0	0	0	0	0	0
5730	PTGDS	0	1	5730	Gene_ID	H. sapiens	5730	H. sapiens	PTGDS	prostaglandin D2 synthase	GO:1905937 negative regulation of germ cell proliferation;GO:2000255 negative regulation of male germ cell proliferation;GO:2000254 regulation of male germ cell proliferation		Predicted secreted proteins; ENZYME proteins:Isomerase; Predicted intracellular proteins; Enzymes		Vitamin A		(M5934)HALLMARK XENOBIOTIC METABOLISM	0	0	0	1	0	0	0	0	0	0	0	0	0	0	0	0	0	0	0	0	0
7111	TMOD1	0	1	7111	Gene_ID	H. sapiens	7111	H. sapiens	TMOD1	tropomodulin 1	GO:0051694 pointed-end actin filament capping;GO:0070307 lens fiber cell development;GO:0070306 lens fiber cell differentiation		Predicted intracellular proteins					0	0	0	0	0	0	0	0	0	0	0	0	0	0	0	0	0	0	0	0	0
55964	SEPT3	0	1	55964	Gene_ID	H. sapiens	55964	H. sapiens	SEPTIN3	septin 3	GO:0061640 cytoskeleton-dependent cytokinesis;GO:0000910 cytokinesis;GO:0051301 cell division		Predicted intracellular proteins	Nucleoplasm;Plasma membrane (Approved); Additional: Actin filaments				0	0	0	0	0	0	0	0	0	0	0	0	0	0	0	0	0	0	0	0	0
5162	PDHB	0	1	5162	Gene_ID	H. sapiens	5162	H. sapiens	PDHB	pyruvate dehydrogenase E1 subunit beta	GO:0006086 acetyl-CoA biosynthetic process from pyruvate;GO:0006085 acetyl-CoA biosynthetic process;GO:0006084 acetyl-CoA metabolic process		Potential drug targets; Disease related genes; Predicted intracellular proteins; ENZYME proteins:Oxidoreductases; Enzymes; Citric acid cycle related proteins; Human disease related genes:Congenital disorders of metabolism:Congenital disorders of carbohydrate metabolism	Mitochondria (Supported); Additional: Nucleoplasm	Pyruvic acid; NADH		(M5935)HALLMARK FATTY ACID METABOLISM; (M5936)HALLMARK OXIDATIVE PHOSPHORYLATION	0	0	1	1	0	0	1	1	1	0	0	0	1	0	0	0	0	0	0	0	0
391356	PTRHD1	0	1	391356	Gene_ID	H. sapiens	391356	H. sapiens	PTRHD1	peptidyl-tRNA hydrolase domain containing 1			Predicted intracellular proteins; ENZYME proteins:Hydrolases; Enzymes	Nucleoplasm (Approved)				0	0	0	0	0	0	0	0	0	0	0	0	0	0	0	0	0	0	0	0	0
581	BAX	1	0	581	Gene_ID	H. sapiens	581	H. sapiens	BAX	BCL2 associated X, apoptosis regulator	GO:0001777 T cell homeostatic proliferation;GO:0032976 release of matrix enzymes from mitochondria;GO:0002352 B cell negative selection		Cancer-related genes:Candidate cancer biomarkers; Transporters:Transporter channels and pores; Human disease related genes:Cancers:Cancers of the digestive system; Predicted intracellular proteins			(M13096)SA PROGRAMMED CELL DEATH; (M32)PID HDAC CLASSIII PATHWAY; (M240)PID SYNDECAN 2 PATHWAY	(M5902)HALLMARK APOPTOSIS; (M5936)HALLMARK OXIDATIVE PHOSPHORYLATION; (M5939)HALLMARK P53 PATHWAY	0	0	0	0	0	0	0	0	0	0	0	0	0	0	0	0	0	0	0	0	0
2775	GNAO1	0	1	2775	Gene_ID	H. sapiens	2775	H. sapiens	GNAO1	G protein subunit alpha o1	GO:0007212 dopamine receptor signaling pathway;GO:1903351 cellular response to dopamine;GO:1903350 response to dopamine		Human disease related genes:Nervous system diseases:Epilepsy; Predicted intracellular proteins; Disease related genes			(M64)PID S1P S1P4 PATHWAY; (M103)PID S1P S1P1 PATHWAY; (M155)PID S1P META PATHWAY	(M5909)HALLMARK MYOGENESIS	0	0	0	0	0	0	0	0	0	0	0	0	0	0	0	0	1	0	0	0	0
6000	RGS7	0	1	6000	Gene_ID	H. sapiens	6000	H. sapiens	RGS7	regulator of G protein signaling 7	GO:0001975 response to amphetamine;GO:1901381 positive regulation of potassium ion transmembrane transport;GO:0043268 positive regulation of potassium ion transport		Predicted intracellular proteins	Cytosol (Supported); Additional: Mitochondria				0	0	0	0	0	0	0	0	0	0	0	0	0	0	0	0	1	0	0	0	0
6509	SLC1A4	0	1	6509	Gene_ID	H. sapiens	6509	H. sapiens	SLC1A4	solute carrier family 1 member 4	GO:0015826 threonine transport;GO:0034589 hydroxyproline transport;GO:0098718 serine import across plasma membrane		Human disease related genes:Congenital malformations:Congenital malformations of the nervous system; Transporters:Electrochemical Potential-driven transporters; Potential drug targets; Disease related genes	Centrosome (Enhanced)	Alanine		(M5922)HALLMARK UNFOLDED PROTEIN RESPONSE; (M5906)HALLMARK ESTROGEN RESPONSE EARLY; (M5907)HALLMARK ESTROGEN RESPONSE LATE	0	0	0	0	0	0	0	1	0	0	0	0	0	0	0	0	0	1	0	0	0
5935	RBM3	1	0	5935	Gene_ID	H. sapiens	5935	H. sapiens	RBM3	RNA binding motif protein 3	GO:0048026 positive regulation of mRNA splicing, via spliceosome;GO:0050685 positive regulation of mRNA processing;GO:0033120 positive regulation of RNA splicing		Predicted intracellular proteins	Nucleoplasm (Enhanced)				0	0	0	0	0	1	0	0	0	1	0	0	0	0	0	0	0	0	0	0	0
826	CAPNS1	0	1	826	Gene_ID	H. sapiens	826	H. sapiens	CAPNS1	calpain small subunit 1	GO:0016241 regulation of macroautophagy;GO:0010506 regulation of autophagy;GO:0031329 regulation of cellular catabolic process		Predicted intracellular proteins	Cytosol;Nucleoplasm (Approved)	PD150606			0	0	0	0	0	0	0	0	0	0	0	0	0	0	0	0	0	0	0	0	0
23468	CBX5	1	0	23468	Gene_ID	H. sapiens	23468	H. sapiens	CBX5	chromobox 5	GO:0006974 DNA damage response;GO:0006325 chromatin organization;GO:0071824 protein-DNA complex organization		Predicted intracellular proteins	Nucleoplasm (Enhanced)	Copper	(M14)PID AURORA B PATHWAY; (M40)PID E2F PATHWAY	(M5925)HALLMARK E2F TARGETS	0	0	0	0	0	0	0	0	0	0	0	0	0	1	1	0	0	0	0	0	0
54512	EXOSC4	1	0	54512	Gene_ID	H. sapiens	54512	H. sapiens	EXOSC4	exosome component 4	GO:0071051 polyadenylation-dependent snoRNA 3'-end processing;GO:0034475 U4 snRNA 3'-end processing;GO:0071028 nuclear mRNA surveillance		Predicted intracellular proteins	Cytosol;Nucleoplasm (Supported); Additional: Vesicles			(M5922)HALLMARK UNFOLDED PROTEIN RESPONSE	1	1	0	0	0	1	0	0	0	0	0	0	0	0	0	0	0	0	0	0	0
5573	PRKAR1A	0	1	5573	Gene_ID	H. sapiens	5573	H. sapiens	PRKAR1A	protein kinase cAMP-dependent type I regulatory subunit alpha	GO:2000480 negative regulation of cAMP-dependent protein kinase activity;GO:0071377 cellular response to glucagon stimulus;GO:2000479 regulation of cAMP-dependent protein kinase activity		Disease related genes; Human disease related genes:Other diseases:Others; Human disease related genes:Congenital malformations:Congenital malformations of the musculoskeletal system; Predicted intracellular proteins; Cancer-related genes:Mutational cancer driver genes; Human disease related genes:Endocrine and metabolic diseases:Hypothalamus and pituitary gland diseases; Human disease related gen…	Cytosol (Approved)	(Rp)-cAMPS; Cyclic GMP; Cyclic adenosine monophosphate; GEM-231	(M277)PID INTEGRIN A4B1 PATHWAY		0	0	0	0	0	0	0	0	0	0	0	0	0	0	0	0	1	0	0	0	0
3033	HADH	0	1	3033	Gene_ID	H. sapiens	3033	H. sapiens	HADH	hydroxyacyl-CoA dehydrogenase	GO:0046676 negative regulation of insulin secretion;GO:0090278 negative regulation of peptide hormone secretion;GO:0002792 negative regulation of peptide secretion		Disease related genes; Human disease related genes:Congenital disorders of metabolism:Mitochondrial diseases; Predicted intracellular proteins; ENZYME proteins:Oxidoreductases; Enzymes; Human disease related genes:Congenital disorders of metabolism:Other congenital disorders of metabolism; FDA approved drug targets:Small molecule drugs; Human disease related genes:Congenital disorders of metaboli…	Mitochondria (Supported)	NADH; Acetoacetyl-CoA; 3-Hydroxybutyryl-Coenzyme A; Omega-3-carboxylic acids	(M106)PID HNF3B PATHWAY	(M5935)HALLMARK FATTY ACID METABOLISM; (M5905)HALLMARK ADIPOGENESIS; (M5915)HALLMARK APICAL JUNCTION	0	0	1	1	0	0	1	0	0	0	1	1	0	0	0	0	0	0	0	0	0
309	ANXA6	0	1	309	Gene_ID	H. sapiens	309	H. sapiens	ANXA6	annexin A6	GO:0003418 growth plate cartilage chondrocyte differentiation;GO:0003413 chondrocyte differentiation involved in endochondral bone morphogenesis;GO:0003417 growth plate cartilage development		Transporters:Transporter channels and pores; Predicted intracellular proteins	Cytosol (Approved)		(M5880)NABA ECM AFFILIATED; (M5885)NABA MATRISOME ASSOCIATED; (M5889)NABA MATRISOME		0	0	0	0	0	0	0	1	0	0	0	0	0	0	0	0	1	0	0	0	0
813	CALU	1	0	813	Gene_ID	H. sapiens	813	H. sapiens	CALU	calumenin	GO:0008150 biological_process		Predicted intracellular proteins	Endoplasmic reticulum (Enhanced)			(M5930)HALLMARK EPITHELIAL MESENCHYMAL TRANSITION	0	0	0	0	0	0	0	0	0	0	0	0	0	0	0	0	0	0	0	0	0
2992	GYG1	0	1	2992	Gene_ID	H. sapiens	2992	H. sapiens	GYG1	glycogenin 1	GO:0005978 glycogen biosynthetic process;GO:0009250 glucan biosynthetic process;GO:0000271 polysaccharide biosynthetic process		Potential drug targets; Disease related genes; ENZYME proteins:Transferases; Predicted intracellular proteins; Enzymes; Human disease related genes:Immune system diseases:Other immune system diseases; Human disease related genes:Congenital disorders of metabolism:Congenital disorders of carbohydrate metabolism	Vesicles (Approved)	Uridine diphosphate glucose; Uridine-5'-Diphosphate			0	0	0	0	0	0	0	1	0	0	0	0	0	0	0	0	0	0	0	0	0
25909	AHCTF1	0	1	25909	Gene_ID	H. sapiens	25909	H. sapiens	AHCTF1	AT-hook containing transcription factor 1	GO:0051292 nuclear pore complex assembly;GO:0006999 nuclear pore organization;GO:0046931 pore complex assembly		Transporters:Transporter channels and pores; Predicted intracellular proteins	Nuclear bodies;Nuclear membrane;Nucleoplasm (Supported)				0	0	0	0	0	0	0	0	0	0	0	0	0	0	0	0	0	0	0	0	0
85301	COL27A1	0	1	85301	Gene_ID	H. sapiens	85301	H. sapiens	COL27A1	collagen type XXVII alpha 1 chain	GO:0003431 growth plate cartilage chondrocyte development;GO:0003433 chondrocyte development involved in endochondral bone morphogenesis;GO:0003418 growth plate cartilage chondrocyte differentiation		Predicted intracellular proteins; Human disease related genes:Congenital malformations:Congenital malformations of the musculoskeletal system; Disease related genes; Predicted secreted proteins			(M3005)NABA COLLAGENS; (M5884)NABA CORE MATRISOME; (M5889)NABA MATRISOME		0	0	0	0	0	0	0	0	0	0	0	0	0	0	0	0	0	0	0	0	0
8566	PDXK	0	1	8566	Gene_ID	H. sapiens	8566	H. sapiens	PDXK	pyridoxal kinase	GO:0009443 pyridoxal 5'-phosphate salvage;GO:0042817 pyridoxal metabolic process;GO:0042823 pyridoxal phosphate biosynthetic process	yes	Human disease related genes:Nervous system diseases:Neurodegenerative diseases; Disease related genes; ENZYME proteins:Transferases; Predicted intracellular proteins; Enzymes; FDA approved drug targets:Small molecule drugs	Nucleoplasm (Enhanced)	Pyridoxal; Pyridoxine; Adenosine-5'-[Beta, Gamma-Methylene]Triphosphate; O6-(R)-ROSCOVITINE, R-2-(6-BENZYLOXY-9-ISOPROPYL-9H-PURIN-2-YLAMINO)-BUTAN-1-OL; (2R)-2-({6-[benzyl(methyl)amino]-9-isopropyl-9H-purin-2-yl}amino)butan-1-ol			0	0	0	0	0	0	0	1	1	0	0	0	0	0	0	0	0	0	0	0	0
4351	MPI	0	1	4351	Gene_ID	H. sapiens	4351	H. sapiens	MPI	mannose phosphate isomerase	GO:0061611 mannose to fructose-6-phosphate metabolic process;GO:0009298 GDP-mannose biosynthetic process;GO:0019673 GDP-mannose metabolic process		Potential drug targets; Human disease related genes:Congenital disorders of metabolism:Congenital disorders of glycan/glycoprotein metabolism; Disease related genes; ENZYME proteins:Isomerase; Predicted intracellular proteins; Enzymes	Cytosol (Approved); Additional: Plasma membrane			(M5937)HALLMARK GLYCOLYSIS	0	0	0	0	0	0	0	1	0	0	0	0	0	0	0	0	0	0	0	0	0
220296	HEPACAM	0	1	220296	Gene_ID	H. sapiens	220296	H. sapiens	HEPACAM	hepatic and glial cell adhesion molecule	GO:0007155 cell adhesion;GO:0051726 regulation of cell cycle;GO:0007049 cell cycle		Potential drug targets; Human disease related genes:Nervous system diseases:Neurodegenerative diseases; Disease related genes; Transporters:Accessory Factors Involved in Transport; Human disease related genes:Congenital disorders of metabolism:Congenital disorders of lipid/glycolipid metabolism	Vesicles (Approved)				0	0	0	0	0	0	0	0	0	0	0	0	0	0	0	0	0	0	0	0	0
5869	RAB5B	0	1	5869	Gene_ID	H. sapiens	5869	H. sapiens	RAB5B	RAB5B, member RAS oncogene family	GO:0048227 plasma membrane to endosome transport;GO:0007032 endosome organization;GO:0019882 antigen processing and presentation		Predicted intracellular proteins; RAS pathway related proteins; ENZYME proteins:Hydrolases; Enzymes	Vesicles (Supported)				0	0	0	0	0	0	0	0	0	0	0	0	0	0	0	0	0	0	0	0	0
26227	PHGDH	0	1	26227	Gene_ID	H. sapiens	26227	H. sapiens	PHGDH	phosphoglycerate dehydrogenase	GO:0006564 L-serine biosynthetic process;GO:0006566 threonine metabolic process;GO:0009448 gamma-aminobutyric acid metabolic process		Potential drug targets; Disease related genes; Predicted intracellular proteins; ENZYME proteins:Oxidoreductases; Enzymes; Human disease related genes:Congenital disorders of metabolism:Congenital disorders of amino acid metabolism	Cytosol;Plasma membrane (Enhanced); Additional: Nucleoplasm	NADH		(M5924)HALLMARK MTORC1 SIGNALING	0	0	1	1	0	0	1	1	0	0	0	0	0	0	0	1	0	0	1	0	0
79870	BAALC	0	1	79870	Gene_ID	H. sapiens	79870	H. sapiens	BAALC	BAALC binder of MAP3K1 and KLF4			Predicted intracellular proteins	Cytosol (Supported); Additional: Nucleoplasm				0	0	0	0	0	0	0	0	0	0	0	0	0	0	0	0	0	0	0	0	0
3176	HNMT	0	1	3176	Gene_ID	H. sapiens	3176	H. sapiens	HNMT	histamine N-methyltransferase	GO:0001695 histamine catabolic process;GO:0052805 imidazole-containing compound catabolic process;GO:0001692 histamine metabolic process		Potential drug targets; Disease related genes; ENZYME proteins:Transferases; Predicted intracellular proteins; Enzymes; Human disease related genes:Other diseases:Mental and behavioural disorders	Cytosol;Nucleoplasm (Approved); Additional: Centrosome	Amodiaquine; S-adenosyl-L-homocysteine; Metoprine; SKF-91488; Harmaline			0	0	1	0	0	0	0	0	0	0	0	0	0	0	0	0	0	0	0	0	0
51084	CRYL1	0	1	51084	Gene_ID	H. sapiens	51084	H. sapiens	CRYL1	crystallin lambda 1	GO:0006064 glucuronate catabolic process;GO:0019640 glucuronate catabolic process to xylulose 5-phosphate;GO:0051167 xylulose 5-phosphate metabolic process		Predicted intracellular proteins; ENZYME proteins:Oxidoreductases; Enzymes	Nucleoli;Nucleoplasm (Approved); Additional: Golgi apparatus;Plasma membrane				0	0	1	1	0	0	0	1	0	0	0	0	0	0	0	0	0	0	0	0	0
10131	TRAP1	0	1	10131	Gene_ID	H. sapiens	10131	H. sapiens	TRAP1	TNF receptor associated protein 1	GO:0009386 translational attenuation;GO:1903750 regulation of intrinsic apoptotic signaling pathway in response to hydrogen peroxide;GO:1903751 negative regulation of intrinsic apoptotic signaling pathway in response to hydrogen peroxide		Predicted intracellular proteins	Mitochondria (Enhanced)				0	0	0	0	0	0	0	1	0	0	0	0	0	0	0	0	0	0	0	0	0
2946	GSTM2	0	1	2946	Gene_ID	H. sapiens	2946	H. sapiens	GSTM2	glutathione S-transferase mu 2	GO:0014809 regulation of skeletal muscle contraction by regulation of release of sequestered calcium ion;GO:0018916 nitrobenzene metabolic process;GO:0051410 detoxification of nitrogen compound		Predicted intracellular proteins; Enzymes; ENZYME proteins:Transferases	Cytosol (Supported); Additional: Vesicles	Glutathione; S-(2,4-dinitrophenyl)glutathione; Glutathione disulfide; S-Methyl glutathione		(M5892)HALLMARK CHOLESTEROL HOMEOSTASIS	0	0	0	1	0	0	0	1	0	0	0	0	0	0	0	0	1	0	0	0	0
5333	PLCD1	0	1	5333	Gene_ID	H. sapiens	5333	H. sapiens	PLCD1	phospholipase C delta 1	GO:0048015 phosphatidylinositol-mediated signaling;GO:0051209 release of sequestered calcium ion into cytosol;GO:0051283 negative regulation of sequestering of calcium ion		Potential drug targets; Human disease related genes:Skin diseases:Skin and soft tissue diseases; Disease related genes; Predicted intracellular proteins; ENZYME proteins:Hydrolases; Enzymes	Microtubules (Approved)	1D-myo-inositol 1,4,5-trisphosphate; Inositol 2,4,5-trisphosphate			0	0	0	1	0	0	0	1	0	0	0	0	0	0	0	0	1	0	0	0	0
23382	AHCYL2	0	1	23382	Gene_ID	H. sapiens	23382	H. sapiens	AHCYL2	adenosylhomocysteinase like 2	GO:0033353 S-adenosylmethionine cycle;GO:0046500 S-adenosylmethionine metabolic process;GO:0006730 one-carbon metabolic process		Predicted intracellular proteins; ENZYME proteins:Hydrolases; Enzymes	Cytosol (Approved); Additional: Nucleoplasm				0	0	0	0	0	0	0	0	0	0	0	0	0	0	0	1	0	0	0	0	0
3029	HAGH	0	1	3029	Gene_ID	H. sapiens	3029	H. sapiens	HAGH	hydroxyacylglutathione hydrolase	GO:0019243 methylglyoxal catabolic process to D-lactate via S-lactoyl-glutathione;GO:0051596 methylglyoxal catabolic process;GO:0061727 methylglyoxal catabolic process to lactate		Predicted intracellular proteins; ENZYME proteins:Hydrolases; Enzymes		Glutathione; S-(N-hydroxy-N-bromophenylcarbamoyl)glutathione	(M19)PID P73PATHWAY	(M5945)HALLMARK HEME METABOLISM	0	0	1	1	0	0	0	1	1	0	0	0	1	0	0	0	0	0	0	0	0
471	ATIC	0	1	471	Gene_ID	H. sapiens	471	H. sapiens	ATIC	5-aminoimidazole-4-carboxamide ribonucleotide formyltransferase/IMP cyclohydrolase	GO:0046452 dihydrofolate metabolic process;GO:0006189 'de novo' IMP biosynthetic process;GO:0046654 tetrahydrofolate biosynthetic process		Disease related genes; ENZYME proteins:Transferases; Predicted intracellular proteins; ENZYME proteins:Hydrolases; Enzymes; Cancer-related genes; Human disease related genes:Congenital disorders of metabolism:Congenital disorders of nucleotide metabolism; FDA approved drug targets:Small molecule drugs	Cytosol (Approved); Additional: Plasma membrane	Tetrahydrofolic acid; Methotrexate; Pemetrexed; AICA ribonucleotide; Guanosine-5'-Monophosphate; 5-monophosphate-9-beta-D-ribofuranosyl xanthine; Acid yellow 54 free acid; N-[4-([(2-Amino-4-oxo-1,4-dihydropyrido[3,2-d]pyrimidin-6-yl)methyl]{(2E)-3-[4-carbamoyl-1-(5-O-phosphono-beta-D-ribofuranosyl)-1H-imidazol-5-yl]-2-propenoyl}amino)benzoyl]-L-glutamic acid			0	0	0	0	0	0	0	1	0	0	0	0	0	0	0	0	0	0	0	0	0
482	ATP1B2	0	1	482	Gene_ID	H. sapiens	482	H. sapiens	ATP1B2	ATPase Na+/K+ transporting subunit beta 2	GO:0021944 neuronal-glial interaction involved in hindbrain glial-mediated radial cell migration;GO:1903288 positive regulation of potassium ion import across plasma membrane;GO:1903276 regulation of sodium ion export across plasma membrane		Predicted intracellular proteins					0	0	0	0	0	0	0	1	0	0	0	0	0	0	0	0	1	1	0	0	0
6625	SNRNP70	1	0	6625	Gene_ID	H. sapiens	6625	H. sapiens	SNRNP70	small nuclear ribonucleoprotein U1 subunit 70	GO:0061083 regulation of protein refolding;GO:0061084 negative regulation of protein refolding;GO:1904715 negative regulation of chaperone-mediated autophagy		Predicted intracellular proteins	Nucleoplasm (Enhanced)				1	0	0	0	0	0	0	0	0	1	0	0	0	0	0	0	0	0	0	0	0
8125	ANP32A	1	0	8125	Gene_ID	H. sapiens	8125	H. sapiens	ANP32A	acidic nuclear phosphoprotein 32 family member A	GO:0006913 nucleocytoplasmic transport;GO:0051169 nuclear transport;GO:0046907 intracellular transport		Predicted intracellular proteins	Nucleoplasm (Supported); Additional: Centrosome;Cytosol		(M200)PID ERA GENOMIC PATHWAY		1	0	0	0	0	1	0	0	0	0	0	0	0	0	0	0	0	0	0	0	0
5567	PRKACB	0	1	5567	Gene_ID	H. sapiens	5567	H. sapiens	PRKACB	protein kinase cAMP-activated catalytic subunit beta	GO:1901621 negative regulation of smoothened signaling pathway involved in dorsal/ventral neural tube patterning;GO:0034380 high-density lipoprotein particle assembly;GO:1901620 regulation of smoothened signaling pathway involved in dorsal/ventral neural tube patterning	yes	Potential drug targets; Human disease related genes:Congenital malformations:Other congenital malformations; Disease related genes; ENZYME proteins:Transferases; RAS pathway related proteins; Predicted intracellular proteins; Enzymes; Kinases:AGC Ser/Thr protein kinases	Cytosol (Approved); Additional: Cytokinetic bridge	Phosphonothreonine; Fostamatinib	(M182)PID IL3 PATHWAY; (M277)PID INTEGRIN A4B1 PATHWAY; (M22)PID GMCSF PATHWAY		0	0	0	0	0	0	0	1	0	0	0	0	0	0	0	0	1	0	0	0	0
6208	RPS14	1	0	6208	Gene_ID	H. sapiens	6208	H. sapiens	RPS14	ribosomal protein S14	GO:0000028 ribosomal small subunit assembly;GO:0030490 maturation of SSU-rRNA;GO:0042255 ribosome assembly		Ribosomal proteins; Human disease related genes:Cardiovascular diseases:Hematologic diseases; Predicted intracellular proteins	Cytosol;Endoplasmic reticulum (Supported)			(M5922)HALLMARK UNFOLDED PROTEIN RESPONSE	1	1	1	0	0	1	0	0	0	0	0	0	0	0	0	0	0	0	0	0	0
3608	ILF2	1	0	3608	Gene_ID	H. sapiens	3608	H. sapiens	ILF2	interleukin enhancer binding factor 2	GO:0045893 positive regulation of DNA-templated transcription;GO:1902680 positive regulation of RNA biosynthetic process;GO:0051254 positive regulation of RNA metabolic process		Predicted intracellular proteins	Nucleoplasm (Supported); Additional: Cytosol			(M5926)HALLMARK MYC TARGETS V1	0	1	0	0	1	0	0	0	0	0	0	0	0	0	0	0	0	0	0	0	0
6227	RPS21	1	0	6227	Gene_ID	H. sapiens	6227	H. sapiens	RPS21	ribosomal protein S21	GO:0000461 endonucleolytic cleavage to generate mature 3'-end of SSU-rRNA from (SSU-rRNA, 5.8S rRNA, LSU-rRNA);GO:0031125 rRNA 3'-end processing;GO:0000447 endonucleolytic cleavage in ITS1 to separate SSU-rRNA from 5.8S rRNA and LSU-rRNA from tricistronic rRNA transcript (SSU-rRNA, 5.8S rRNA, LSU-rRNA)		Ribosomal proteins; Predicted intracellular proteins	Cytosol;Endoplasmic reticulum (Supported)				1	1	1	0	0	0	0	0	0	0	0	0	0	0	0	0	0	0	0	0	0
5813	PURA	0	1	5813	Gene_ID	H. sapiens	5813	H. sapiens	PURA	purine rich element binding protein A	GO:0098961 dendritic transport of ribonucleoprotein complex;GO:0098963 dendritic transport of messenger ribonucleoprotein complex;GO:0098935 dendritic transport		Cancer-related genes:Candidate cancer biomarkers; Transcription factors:Yet undefined DNA-binding domains; Disease related genes; Predicted intracellular proteins; Human disease related genes:Other diseases:Mental and behavioural disorders				(M5901)HALLMARK G2M CHECKPOINT	0	0	0	0	0	0	0	0	0	0	0	0	0	0	0	0	0	0	0	0	0
5833	PCYT2	0	1	5833	Gene_ID	H. sapiens	5833	H. sapiens	PCYT2	phosphate cytidylyltransferase 2, ethanolamine	GO:0006646 phosphatidylethanolamine biosynthetic process;GO:0046337 phosphatidylethanolamine metabolic process;GO:0046474 glycerophospholipid biosynthetic process		Potential drug targets; Disease related genes; ENZYME proteins:Transferases; Human disease related genes:Nervous system diseases:Other nervous and sensory system diseases; Predicted intracellular proteins; Enzymes	Cytosol (Approved); Additional: Nucleoplasm			(M5892)HALLMARK CHOLESTEROL HOMEOSTASIS	0	0	0	0	0	0	0	1	0	0	0	0	0	0	0	0	0	0	0	0	0
6745	SSR1	1	0	6745	Gene_ID	H. sapiens	6745	H. sapiens	SSR1	signal sequence receptor subunit 1	GO:0006613 cotranslational protein targeting to membrane;GO:0006612 protein targeting to membrane;GO:0090150 establishment of protein localization to membrane		Transporters:Primary Active Transporters	Endoplasmic reticulum (Supported)			(M5922)HALLMARK UNFOLDED PROTEIN RESPONSE; (M5924)HALLMARK MTORC1 SIGNALING	0	1	0	0	0	0	0	0	0	0	0	0	0	0	0	0	0	0	0	0	0
3329	HSPD1	0	1	3329	Gene_ID	H. sapiens	3329	H. sapiens	HSPD1	heat shock protein family D (Hsp60) member 1	GO:0048291 isotype switching to IgG isotypes;GO:0034514 mitochondrial unfolded protein response;GO:0045041 protein import into mitochondrial intermembrane space		Cancer-related genes:Candidate cancer biomarkers; Potential drug targets; Disease related genes; Human disease related genes:Nervous system diseases:Other nervous and sensory system diseases; ENZYME proteins:Isomerase; Predicted intracellular proteins; Enzymes; Human disease related genes:Congenital disorders of metabolism:Congenital disorders of lipid/glycolipid metabolism	Mitochondria (Enhanced)	Copper	(M264)PID TOLL ENDOGENOUS PATHWAY; (M66)PID MYC ACTIV PATHWAY	(M5928)HALLMARK MYC TARGETS V2; (M5924)HALLMARK MTORC1 SIGNALING; (M5926)HALLMARK MYC TARGETS V1	0	0	0	0	0	0	0	0	0	0	0	0	0	0	0	0	0	0	0	0	0
11034	DSTN	0	1	11034	Gene_ID	H. sapiens	11034	H. sapiens	DSTN	destrin, actin depolymerizing factor	GO:0030043 actin filament fragmentation;GO:0030042 actin filament depolymerization;GO:0030836 positive regulation of actin filament depolymerization		Predicted intracellular proteins	Plasma membrane (Approved)	Dodecyldimethylamine N-oxide			0	0	0	0	0	0	0	0	0	0	0	0	0	0	0	0	0	0	0	0	0
5037	PEBP1	0	1	5037	Gene_ID	H. sapiens	5037	H. sapiens	PEBP1	phosphatidylethanolamine binding protein 1	GO:0043409 negative regulation of MAPK cascade;GO:1902532 negative regulation of intracellular signal transduction;GO:0043408 regulation of MAPK cascade		Predicted intracellular proteins	Cytosol;Plasma membrane (Approved)	Copper	(M14)PID AURORA B PATHWAY; (M164)PID ERBB1 DOWNSTREAM PATHWAY	(M5951)HALLMARK SPERMATOGENESIS	0	0	0	0	0	0	0	0	0	0	0	0	0	0	0	0	0	0	0	0	0
8880	FUBP1	1	0	8880	Gene_ID	H. sapiens	8880	H. sapiens	FUBP1	far upstream element binding protein 1	GO:0010628 positive regulation of gene expression;GO:0010557 positive regulation of macromolecule biosynthetic process;GO:0031328 positive regulation of cellular biosynthetic process		Cancer-related genes; Predicted intracellular proteins	Nucleoplasm (Enhanced)	Irofulven; Sacituzumab govitecan			0	0	0	0	0	0	0	0	0	0	0	0	0	0	0	0	0	0	0	0	0
22931	RAB18	0	1	22931	Gene_ID	H. sapiens	22931	H. sapiens	RAB18	RAB18, member RAS oncogene family	GO:0071786 endoplasmic reticulum tubular network organization;GO:0034389 lipid droplet organization;GO:0007029 endoplasmic reticulum organization		Human disease related genes:Congenital malformations:Congenital malformations of the nervous system; Cancer-related genes:Candidate cancer biomarkers; Predicted intracellular proteins; Disease related genes					0	0	0	0	0	0	0	0	0	0	0	0	0	0	0	0	0	0	0	0	0
7923	HSD17B8	0	1	7923	Gene_ID	H. sapiens	7923	H. sapiens	HSD17B8	hydroxysteroid 17-beta dehydrogenase 8	GO:0006703 estrogen biosynthetic process;GO:0051290 protein heterotetramerization;GO:0051291 protein heterooligomerization		Predicted intracellular proteins; ENZYME proteins:Oxidoreductases; Enzymes		NADH; Nicotinamide adenine dinucleotide phosphate			0	0	0	1	0	0	0	0	0	0	0	0	0	0	0	0	0	0	0	0	0
5019	OXCT1	0	1	5019	Gene_ID	H. sapiens	5019	H. sapiens	OXCT1	3-oxoacid CoA-transferase 1	GO:0046952 ketone body catabolic process;GO:0046950 cellular ketone body metabolic process;GO:1902224 ketone body metabolic process		Potential drug targets; Disease related genes; ENZYME proteins:Transferases; Predicted intracellular proteins; Enzymes; Human disease related genes:Congenital disorders of metabolism:Congenital disorders of amino acid metabolism	Mitochondria (Enhanced)	Ethylmercurithiosalicylic acid			0	0	1	1	0	0	0	1	0	0	1	0	0	0	0	0	0	0	0	0	0
23580	CDC42EP4	0	1	23580	Gene_ID	H. sapiens	23580	H. sapiens	CDC42EP4	CDC42 effector protein 4	GO:0031272 regulation of pseudopodium assembly;GO:0031274 positive regulation of pseudopodium assembly;GO:0030838 positive regulation of actin filament polymerization		Predicted intracellular proteins	Actin filaments;Microtubules (Supported); Additional: Plasma membrane			(M5893)HALLMARK MITOTIC SPINDLE	0	0	0	0	0	0	0	0	0	0	0	0	0	0	0	0	0	0	0	0	0
7143	TNR	0	1	7143	Gene_ID	H. sapiens	7143	H. sapiens	TNR	tenascin R	GO:0048677 axon extension involved in regeneration;GO:0048682 sprouting of injured axon;GO:0048688 negative regulation of sprouting of injured axon		Predicted intracellular proteins; Disease related genes; Predicted secreted proteins			(M3008)NABA ECM GLYCOPROTEINS; (M5884)NABA CORE MATRISOME; (M5889)NABA MATRISOME		0	0	0	0	0	0	0	0	0	0	0	0	0	0	0	0	0	0	0	0	0
6641	SNTB1	0	1	6641	Gene_ID	H. sapiens	6641	H. sapiens	SNTB1	syntrophin beta 1	GO:0006936 muscle contraction;GO:0003012 muscle system process;GO:0003008 system process		Predicted intracellular proteins				(M5930)HALLMARK EPITHELIAL MESENCHYMAL TRANSITION	0	0	0	0	0	0	0	0	0	0	0	0	0	0	0	0	0	0	0	0	0
11212	PLPBP	0	1	11212	Gene_ID	H. sapiens	11212	H. sapiens	PLPBP	pyridoxal phosphate binding protein	GO:0008150 biological_process		Human disease related genes:Nervous system diseases:Epilepsy; Predicted intracellular proteins; Disease related genes	Cytosol (Enhanced)	Pyridoxal phosphate; Proline			0	0	0	0	0	0	0	0	0	0	0	0	0	0	0	0	0	0	0	0	0
59345	GNB4	0	1	59345	Gene_ID	H. sapiens	59345	H. sapiens	GNB4	G protein subunit beta 4	GO:0021762 substantia nigra development;GO:0048857 neural nucleus development;GO:0030901 midbrain development		Human disease related genes:Nervous system diseases:Neurodegenerative diseases; RAS pathway related proteins; Disease related genes; Predicted intracellular proteins	Plasma membrane (Supported)			(M5921)HALLMARK COMPLEMENT	0	0	0	0	0	0	0	0	0	0	0	0	0	0	0	0	1	0	0	0	0
100130932	SNRPGP15	1	0	100130932	Gene_ID	H. sapiens	100130932	H. sapiens	SNRPGP15	small nuclear ribonucleoprotein polypeptide G pseudogene 15	GO:0000387 spliceosomal snRNP assembly;GO:0022618 protein-RNA complex assembly;GO:0071826 protein-RNA complex organization							1	0	0	0	1	0	0	0	0	0	0	0	0	0	0	0	0	0	0	0	0
10382	TUBB4A	0	1	10382	Gene_ID	H. sapiens	10382	H. sapiens	TUBB4A	tubulin beta 4A class IVa	GO:0031115 negative regulation of microtubule polymerization;GO:0031111 negative regulation of microtubule polymerization or depolymerization;GO:0031113 regulation of microtubule polymerization		Human disease related genes:Nervous system diseases:Other nervous and sensory system diseases; Predicted intracellular proteins; Human disease related genes:Congenital disorders of metabolism:Congenital disorders of lipid/glycolipid metabolism; Disease related genes	Microtubules (Supported); Additional: Cytokinetic bridge;Mitotic spindle	Epothilone D; Patupilone; CYT997; ZEN-012; Artenimol			0	0	0	0	0	0	0	1	0	0	0	0	0	0	0	0	1	0	0	0	0
8878	SQSTM1	1	0	8878	Gene_ID	H. sapiens	8878	H. sapiens	SQSTM1	sequestosome 1	GO:0070342 brown fat cell proliferation;GO:0000425 pexophagy;GO:0071211 protein targeting to vacuole involved in autophagy		Human disease related genes:Nervous system diseases:Neurodegenerative diseases; Disease related genes; Human disease related genes:Musculoskeletal diseases:Skeletal diseases; Predicted intracellular proteins; Human disease related genes:Musculoskeletal diseases:Muscular diseases	Cytosol;Vesicles (Supported)		(M110)PID IL1 PATHWAY; (M128)PID TNF PATHWAY; (M187)PID TRKR PATHWAY	(M5923)HALLMARK PI3K AKT MTOR SIGNALING; (M5941)HALLMARK UV RESPONSE UP; (M5902)HALLMARK APOPTOSIS	0	1	0	0	0	1	0	0	0	0	0	0	0	0	0	0	0	0	0	0	0
22913	RALY	1	0	22913	Gene_ID	H. sapiens	22913	H. sapiens	RALY	RALY heterogeneous nuclear ribonucleoprotein	GO:0042632 cholesterol homeostasis;GO:0055092 sterol homeostasis;GO:0055088 lipid homeostasis		Predicted intracellular proteins	Nucleoplasm (Enhanced); Additional: Vesicles				1	0	0	0	0	0	0	0	0	0	0	0	0	0	0	0	0	0	0	0	0
51501	HIKESHI	0	1	51501	Gene_ID	H. sapiens	51501	H. sapiens	HIKESHI	heat shock protein nuclear import factor hikeshi	GO:0034605 cellular response to heat;GO:0009408 response to heat;GO:0006606 protein import into nucleus		Predicted intracellular proteins; Human disease related genes:Congenital disorders of metabolism:Congenital disorders of lipid/glycolipid metabolism; Disease related genes	Nuclear speckles (Approved); Additional: Nuclear bodies;Nucleoplasm				0	0	0	0	0	0	0	0	0	0	0	0	0	0	0	0	0	0	0	0	0
4974	OMG	0	1	4974	Gene_ID	H. sapiens	4974	H. sapiens	OMG	oligodendrocyte myelin glycoprotein	GO:0031102 neuron projection regeneration;GO:0031099 regeneration;GO:0031175 neuron projection development		Predicted intracellular proteins			(M153)PID P75 NTR PATHWAY		0	0	0	0	0	0	0	0	0	0	0	0	0	0	0	0	0	0	0	0	0
6652	SORD	0	1	6652	Gene_ID	H. sapiens	6652	H. sapiens	SORD	sorbitol dehydrogenase	GO:0006060 sorbitol metabolic process;GO:0006062 sorbitol catabolic process;GO:0019407 hexitol catabolic process		Potential drug targets; Disease related genes; Predicted intracellular proteins; ENZYME proteins:Oxidoreductases; Enzymes; Human disease related genes:Congenital disorders of metabolism:Congenital disorders of carbohydrate metabolism	Cytosol (Approved)	NADH; Cp-166572, 2-Hydroxymethyl-4-(4-N,N-Dimethylaminosulfonyl-1-Piperazino)-Pyrimidine		(M5928)HALLMARK MYC TARGETS V2; (M5908)HALLMARK ANDROGEN RESPONSE; (M5907)HALLMARK ESTROGEN RESPONSE LATE	0	0	1	1	0	0	0	1	0	0	0	0	0	0	0	0	0	0	0	0	0
5096	PCCB	0	1	5096	Gene_ID	H. sapiens	5096	H. sapiens	PCCB	propionyl-CoA carboxylase subunit beta	GO:0019626 short-chain fatty acid catabolic process;GO:0046459 short-chain fatty acid metabolic process;GO:0009081 branched-chain amino acid metabolic process		Potential drug targets; Disease related genes; Predicted intracellular proteins; ENZYME proteins:Ligase; Enzymes; Human disease related genes:Congenital disorders of metabolism:Congenital disorders of amino acid metabolism		Biotin; Valine			0	0	1	1	0	0	1	0	0	0	1	0	0	0	0	0	0	0	0	0	0
2739	GLO1	0	1	2739	Gene_ID	H. sapiens	2739	H. sapiens	GLO1	glyoxalase I	GO:0009438 methylglyoxal metabolic process;GO:0030316 osteoclast differentiation;GO:0006749 glutathione metabolic process		Cancer-related genes:Candidate cancer biomarkers; Predicted intracellular proteins; Enzymes; ENZYME proteins:Lyases	Cytosol;Nucleoplasm;Plasma membrane (Supported)	Glutathione; Indomethacin; S-P-Nitrobenzyloxycarbonylglutathione; S-(N-hydroxy-N-iodophenylcarbamoyl)glutathione; Mercaptoethanol; S-benzylglutathione; S-Hexylglutathione; methyl 4-(2,3-dihydroxy-5-methylphenoxy)-2-hydroxy-6-methylbenzoate		(M5926)HALLMARK MYC TARGETS V1	0	0	0	0	0	0	0	1	1	0	0	0	1	0	0	0	0	0	0	0	0
8671	SLC4A4	0	1	8671	Gene_ID	H. sapiens	8671	H. sapiens	SLC4A4	solute carrier family 4 member 4	GO:0036376 sodium ion export across plasma membrane;GO:0045821 positive regulation of glycolytic process;GO:0015701 bicarbonate transport		Potential drug targets; Disease related genes; Human disease related genes:Urinary system diseases:Kidney diseases; Transporters:Electrochemical Potential-driven transporters; Predicted intracellular proteins				(M5932)HALLMARK INFLAMMATORY RESPONSE	0	0	0	0	0	0	0	1	0	0	0	0	0	0	0	0	0	1	0	0	0
9601	PDIA4	1	0	9601	Gene_ID	H. sapiens	9601	H. sapiens	PDIA4	protein disulfide isomerase family A member 4	GO:0061077 chaperone-mediated protein folding;GO:0009306 protein secretion;GO:0035592 establishment of protein localization to extracellular region		ENZYME proteins:Isomerase; Predicted intracellular proteins; Enzymes	Endoplasmic reticulum (Supported)				0	0	0	0	0	0	0	0	0	0	0	0	0	0	0	0	0	0	0	0	0
883	KYAT1	0	1	883	Gene_ID	H. sapiens	883	H. sapiens	KYAT1	kynurenine aminotransferase 1	GO:0097053 L-kynurenine catabolic process;GO:0097052 L-kynurenine metabolic process;GO:0070189 kynurenine metabolic process		Predicted intracellular proteins; ENZYME proteins:Lyases; Enzymes; ENZYME proteins:Transferases	Cytosol (Supported, Approved)	Pyridoxal phosphate; Pyridoxamine-5'-Phosphate; D-Phenylalanine; N(6)-(pyridoxal phosphate)-L-lysine; Indoleacetic acid			0	0	1	0	0	0	0	0	0	0	0	1	0	0	0	1	0	0	0	0	0
7385	UQCRC2	0	1	7385	Gene_ID	H. sapiens	7385	H. sapiens	UQCRC2	ubiquinol-cytochrome c reductase core protein 2	GO:0006122 mitochondrial electron transport, ubiquinol to cytochrome c;GO:0019646 aerobic electron transport chain;GO:0042773 ATP synthesis coupled electron transport		Potential drug targets; Disease related genes; Human disease related genes:Congenital disorders of metabolism:Mitochondrial diseases; Predicted intracellular proteins; Enzymes; Peptidases:Metallopeptidases	Mitochondria (Enhanced)	2-Hexyloxy-6-Hydroxymethyl-Tetrahydro-Pyran-3,4,5-Triol; 6-Hydroxy-5-undecyl-4,7-benzothiazoledione; Azoxystrobin; (5S)-3-ANILINO-5-(2,4-DIFLUOROPHENYL)-5-METHYL-1,3-OXAZOLIDINE-2,4-DIONE; (S)-famoxadone; METHYL (2Z)-3-METHOXY-2-{2-[(E)-2-PHENYLVINYL]PHENYL}ACRYLATE; 2-Nonyl-4-quinolinol 1-oxide; Ubiquinone Q2		(M5936)HALLMARK OXIDATIVE PHOSPHORYLATION	0	0	0	0	0	0	0	1	0	0	0	0	0	0	0	0	0	0	0	0	0
10747	SMAP	1	0	10747	Gene_ID	H. sapiens	10747	H. sapiens	MASP2	MBL associated serine protease 2	GO:0001867 complement activation, lectin pathway;GO:0006958 complement activation, classical pathway;GO:0002455 humoral immune response mediated by circulating immunoglobulin		Potential drug targets; Peptidases:Serine-type peptidases; Disease related genes; ENZYME proteins:Hydrolases; Enzymes; Human disease related genes:Immune system diseases:Primary immunodeficiency; Predicted secreted proteins	Golgi apparatus (Supported)	beta-Hydroxyasparagine	(M3468)NABA ECM REGULATORS; (M5885)NABA MATRISOME ASSOCIATED; (M5889)NABA MATRISOME	(M5946)HALLMARK COAGULATION	0	1	0	0	0	0	0	0	0	0	0	0	0	0	0	0	0	0	0	0	0
10529	NEBL	0	1	10529	Gene_ID	H. sapiens	10529	H. sapiens	NEBL	nebulette	GO:0071691 cardiac muscle thin filament assembly;GO:0055003 cardiac myofibril assembly;GO:0030239 myofibril assembly		Predicted intracellular proteins					0	0	0	0	0	0	0	0	0	0	0	0	0	0	0	0	0	0	0	0	0
23176	SEPT8	0	1	23176	Gene_ID	H. sapiens	23176	H. sapiens	SEPTIN8	septin 8	GO:0035542 regulation of SNARE complex assembly;GO:0061640 cytoskeleton-dependent cytokinesis;GO:0000910 cytokinesis		Predicted intracellular proteins	Cytosol (Approved); Additional: Actin filaments				0	0	0	0	0	0	0	0	0	0	0	0	0	0	0	0	0	0	0	0	0
3420	IDH3B	0	1	3420	Gene_ID	H. sapiens	3420	H. sapiens	IDH3B	isocitrate dehydrogenase (NAD(+)) 3 non-catalytic subunit beta	GO:0006102 isocitrate metabolic process;GO:0072350 tricarboxylic acid metabolic process;GO:0006099 tricarboxylic acid cycle		Citric acid cycle related proteins; Predicted intracellular proteins; Human disease related genes:Nervous system diseases:Eye disease; Disease related genes	Mitochondria (Enhanced)	NADH		(M5935)HALLMARK FATTY ACID METABOLISM; (M5936)HALLMARK OXIDATIVE PHOSPHORYLATION	0	0	0	0	0	0	1	1	0	0	0	0	1	0	0	0	0	0	0	0	0
5518	PPP2R1A	0	1	5518	Gene_ID	H. sapiens	5518	H. sapiens	PPP2R1A	protein phosphatase 2 scaffold subunit Aalpha	GO:0051232 meiotic spindle elongation;GO:1903538 regulation of meiotic cell cycle process involved in oocyte maturation;GO:0051754 meiotic sister chromatid cohesion, centromeric		Disease related genes; Cancer-related genes:Mutated cancer genes; Predicted intracellular proteins; Cancer-related genes:Mutational cancer driver genes; Human disease related genes:Other diseases:Mental and behavioural disorders	Cytosol (Approved)	2,6,8-Trimethyl-3-Amino-9-Benzyl-9-Methoxynonanoic Acid; (2S,3S,4E,6E,8S,9S)-3-amino-9-methoxy-2,6,8-trimethyl-10-phenyldeca-4,6-dienoic acid	(M210)PID IL8 CXCR2 PATHWAY; (M46)PID ATR PATHWAY; (M129)PID PLK1 PATHWAY		0	0	0	0	0	0	0	1	0	0	0	0	0	0	0	0	1	0	0	0	0
133121	ENPP6	0	1	133121	Gene_ID	H. sapiens	133121	H. sapiens	ENPP6	ectonucleotide pyrophosphatase/phosphodiesterase 6	GO:0019695 choline metabolic process;GO:0097164 ammonium ion metabolic process;GO:0046475 glycerophospholipid catabolic process		Predicted intracellular proteins; ENZYME proteins:Hydrolases; Enzymes	Golgi apparatus (Approved)				0	0	0	1	0	0	0	0	0	0	0	0	0	0	0	0	0	0	0	0	0
1429	CRYZ	0	1	1429	Gene_ID	H. sapiens	1429	H. sapiens	CRYZ	crystallin zeta	GO:0042178 xenobiotic catabolic process;GO:0051289 protein homotetramerization;GO:0051262 protein tetramerization		Predicted intracellular proteins; ENZYME proteins:Oxidoreductases; Enzymes	Cytosol (Supported)	Dicoumarol; Nicotinamide adenine dinucleotide phosphate; Medical Cannabis; Nabiximols		(M5935)HALLMARK FATTY ACID METABOLISM	0	0	0	0	0	0	0	0	0	0	0	0	0	0	0	0	0	0	0	0	0
3146	HMGB1	0	1	3146	Gene_ID	H. sapiens	3146	H. sapiens	HMGB1	high mobility group box 1	GO:0032072 regulation of restriction endodeoxyribonuclease activity;GO:0017055 negative regulation of RNA polymerase II transcription preinitiation complex assembly;GO:0035711 T-helper 1 cell activation		Predicted intracellular proteins; Predicted secreted proteins	Nucleoplasm (Supported)	Chloroquine; Ethyl pyruvate	(M264)PID TOLL ENDOGENOUS PATHWAY; (M159)PID AMB2 NEUTROPHILS PATHWAY; (M53)PID INTEGRIN3 PATHWAY		0	0	0	0	0	0	0	0	0	0	0	0	0	0	0	0	0	0	0	0	0
10399	RACK1	1	0	10399	Gene_ID	H. sapiens	10399	H. sapiens	RACK1	receptor for activated C kinase 1	GO:0051343 positive regulation of cyclic-nucleotide phosphodiesterase activity;GO:0042998 positive regulation of Golgi to plasma membrane protein transport;GO:1903750 regulation of intrinsic apoptotic signaling pathway in response to hydrogen peroxide		Ribosomal proteins; Predicted intracellular proteins; Transporters:Accessory Factors Involved in Transport	Nucleoplasm (Supported); Additional: Cytosol	Copper	(M180)PID HIF1A PATHWAY; (M125)PID IGF1 PATHWAY; (M240)PID SYNDECAN 2 PATHWAY	(M5926)HALLMARK MYC TARGETS V1; (M5939)HALLMARK P53 PATHWAY	0	1	0	0	0	1	0	0	0	0	0	0	0	0	0	0	0	0	0	0	0
56954	NIT2	0	1	56954	Gene_ID	H. sapiens	56954	H. sapiens	NIT2	nitrilase family member 2	GO:0006528 asparagine metabolic process;GO:0006107 oxaloacetate metabolic process;GO:0006541 glutamine metabolic process		Predicted intracellular proteins; ENZYME proteins:Hydrolases; Enzymes	Cytosol (Supported); Additional: Centrosome				0	0	1	0	0	0	0	0	0	0	0	0	0	0	0	0	0	0	0	0	0
2631	NIPSNAP2	0	1	2631	Gene_ID	H. sapiens	2631	H. sapiens	NIPSNAP2	nipsnap homolog 2	GO:1901843 positive regulation of high voltage-gated calcium channel activity;GO:1901387 positive regulation of voltage-gated calcium channel activity;GO:1901841 regulation of high voltage-gated calcium channel activity		Predicted intracellular proteins	Mitochondria (Supported)				0	0	0	0	0	0	0	1	0	0	0	0	0	0	0	0	0	0	0	0	0
498	ATP5F1A	0	1	498	Gene_ID	H. sapiens	498	H. sapiens	ATP5F1A	ATP synthase F1 subunit alpha	GO:0071732 cellular response to nitric oxide;GO:1902170 cellular response to reactive nitrogen species;GO:0071731 response to nitric oxide		Potential drug targets; Disease related genes; Human disease related genes:Congenital disorders of metabolism:Mitochondrial diseases; Predicted intracellular proteins; Transporters:Primary Active Transporters	Mitochondria (Supported)	Quercetin; 1-ACETYL-2-CARBOXYPIPERIDINE; AUROVERTIN B; Piceatannol; N1-(2-AMINO-4-METHYLPENTYL)OCTAHYDRO-PYRROLO[1,2-A] PYRIMIDINE; Artenimol		(M5936)HALLMARK OXIDATIVE PHOSPHORYLATION	0	0	0	0	0	0	0	1	0	0	0	0	0	0	0	0	0	0	0	0	0
10890	RAB10	0	1	10890	Gene_ID	H. sapiens	10890	H. sapiens	RAB10	RAB10, member RAS oncogene family	GO:0045196 establishment or maintenance of neuroblast polarity;GO:0045200 establishment of neuroblast polarity;GO:0097051 establishment of protein localization to endoplasmic reticulum membrane		Predicted intracellular proteins; ENZYME proteins:Hydrolases; Enzymes					0	0	0	0	0	0	0	0	0	0	0	0	0	0	0	0	0	0	0	0	0
10787	NCKAP1	0	1	10787	Gene_ID	H. sapiens	10787	H. sapiens	NCKAP1	NCK associated protein 1	GO:2000601 positive regulation of Arp2/3 complex-mediated actin nucleation;GO:0051127 positive regulation of actin nucleation;GO:0016601 Rac protein signal transduction			Cytosol (Approved)		(M156)PID ECADHERIN NASCENT AJ PATHWAY; (M232)PID ECADHERIN STABILIZATION PATHWAY; (M278)PID RAC1 PATHWAY		0	0	0	0	0	0	0	0	0	0	0	0	0	0	0	0	0	0	0	0	0
199731	CADM4	0	1	199731	Gene_ID	H. sapiens	199731	H. sapiens	CADM4	cell adhesion molecule 4	GO:0030948 negative regulation of vascular endothelial growth factor receptor signaling pathway;GO:1900747 negative regulation of vascular endothelial growth factor signaling pathway;GO:1902548 negative regulation of cellular response to vascular endothelial growth factor stimulus			Nuclear membrane (Uncertain); Additional: Nucleoplasm				0	0	0	0	0	0	0	0	0	0	0	0	0	0	0	0	0	0	0	0	0
477	ATP1A2	0	1	477	Gene_ID	H. sapiens	477	H. sapiens	ATP1A2	ATPase Na+/K+ transporting subunit alpha 2	GO:0021989 olfactory cortex development;GO:1903280 negative regulation of calcium:sodium antiporter activity;GO:1903279 regulation of calcium:sodium antiporter activity		Potential drug targets; Disease related genes; Human disease related genes:Nervous system diseases:Other nervous and sensory system diseases; Enzymes; Human disease related genes:Nervous system diseases:Epilepsy; ENZYME proteins; Transporters:Primary Active Transporters		Ouabain			0	0	0	0	0	0	0	1	0	0	0	0	0	0	0	0	1	1	0	0	0
1267	CNP	0	1	1267	Gene_ID	H. sapiens	1267	H. sapiens	CNP	2',3'-cyclic nucleotide 3' phosphodiesterase	GO:0009214 cyclic nucleotide catabolic process;GO:0009187 cyclic nucleotide metabolic process;GO:0021762 substantia nigra development		Potential drug targets; Disease related genes; Predicted intracellular proteins; ENZYME proteins:Hydrolases; Enzymes; Human disease related genes:Congenital disorders of metabolism:Congenital disorders of lipid/glycolipid metabolism	Plasma membrane (Approved)			(M5911)HALLMARK INTERFERON ALPHA RESPONSE; (M5941)HALLMARK UV RESPONSE UP	0	0	0	0	0	0	0	1	0	0	0	0	0	0	0	0	0	0	0	0	0
5095	PCCA	0	1	5095	Gene_ID	H. sapiens	5095	H. sapiens	PCCA	propionyl-CoA carboxylase subunit alpha	GO:0019626 short-chain fatty acid catabolic process;GO:0046459 short-chain fatty acid metabolic process;GO:0009081 branched-chain amino acid metabolic process		Potential drug targets; Disease related genes; Predicted intracellular proteins; ENZYME proteins:Ligase; Enzymes; Human disease related genes:Congenital disorders of metabolism:Congenital disorders of amino acid metabolism	Mitochondria (Supported)	Biotin			0	0	1	1	0	0	1	0	0	0	1	0	0	0	0	0	0	0	0	0	0
79763	ISOC2	0	1	79763	Gene_ID	H. sapiens	79763	H. sapiens	ISOC2	isochorismatase domain containing 2	GO:0031648 protein destabilization;GO:0031647 regulation of protein stability;GO:0065008 regulation of biological quality		Predicted intracellular proteins	Mitochondria (Approved); Additional: Cytosol				0	0	0	0	0	0	0	0	0	0	0	0	0	0	0	0	0	0	0	0	0
2783	GNB2	0	1	2783	Gene_ID	H. sapiens	2783	H. sapiens	GNB2	G protein subunit beta 2	GO:1901379 regulation of potassium ion transmembrane transport;GO:0043266 regulation of potassium ion transport;GO:1904062 regulation of monoatomic cation transmembrane transport		Potential drug targets; Disease related genes; Transporters:Accessory Factors Involved in Transport; Human disease related genes:Congenital malformations:Congenital malformations of the nervous system; Human disease related genes:Cardiovascular diseases:Cardiac diseases; RAS pathway related proteins; Predicted intracellular proteins	Plasma membrane (Supported)			(M5946)HALLMARK COAGULATION; (M5921)HALLMARK COMPLEMENT	0	0	0	0	0	0	0	0	0	0	0	0	0	0	0	0	1	0	0	0	0
6448	SGSH	0	1	6448	Gene_ID	H. sapiens	6448	H. sapiens	SGSH	N-sulfoglucosamine sulfohydrolase	GO:0030200 heparan sulfate proteoglycan catabolic process;GO:0030167 proteoglycan catabolic process;GO:0061744 motor behavior		Potential drug targets; Human disease related genes:Congenital disorders of metabolism:Congenital disorders of glycan/glycoprotein metabolism; Disease related genes; Predicted intracellular proteins; ENZYME proteins:Hydrolases; Enzymes; Human disease related genes:Congenital disorders of metabolism:Lysosomal storage diseases					0	0	0	0	0	0	0	0	0	0	0	0	0	0	0	0	0	0	0	0	0
7263	TST	0	1	7263	Gene_ID	H. sapiens	7263	H. sapiens	TST	thiosulfate sulfurtransferase	GO:0009439 cyanate metabolic process;GO:0009440 cyanate catabolic process;GO:0035928 rRNA import into mitochondrion		Predicted intracellular proteins; Enzymes; ENZYME proteins:Transferases	Mitochondria (Supported)	S-Mercaptocysteine		(M5941)HALLMARK UV RESPONSE UP; (M5905)HALLMARK ADIPOGENESIS; (M5907)HALLMARK ESTROGEN RESPONSE LATE	0	0	1	0	0	0	0	0	0	0	0	0	0	0	0	1	0	0	0	0	0
2823	GPM6A	0	1	2823	Gene_ID	H. sapiens	2823	H. sapiens	GPM6A	glycoprotein M6A	GO:0051491 positive regulation of filopodium assembly;GO:0051489 regulation of filopodium assembly;GO:0003407 neural retina development		Predicted intracellular proteins					0	0	0	0	0	0	0	1	0	0	0	0	0	0	0	0	0	0	0	0	0
5910	RAP1GDS1	0	1	5910	Gene_ID	H. sapiens	5910	H. sapiens	RAP1GDS1	Rap1 GTPase-GDP dissociation stimulator 1	GO:0086098 angiotensin-activated signaling pathway involved in heart process;GO:0070376 regulation of ERK5 cascade;GO:0031034 myosin filament assembly		Predicted intracellular proteins; Cancer-related genes; Disease related genes	Cytosol (Supported)		(M241)PID RAC1 REG PATHWAY	(M5935)HALLMARK FATTY ACID METABOLISM	0	0	0	0	0	0	0	0	0	0	0	0	0	0	0	0	0	1	0	0	0
10476	ATP5H	0	1	10476	Gene_ID	H. sapiens	10476	H. sapiens	ATP5PD	ATP synthase peripheral stalk subunit d	GO:0042776 proton motive force-driven mitochondrial ATP synthesis;GO:0015986 proton motive force-driven ATP synthesis;GO:0006754 ATP biosynthetic process		Predicted intracellular proteins; Transporters:Primary Active Transporters	Mitochondria (Supported)			(M5936)HALLMARK OXIDATIVE PHOSPHORYLATION	0	0	0	0	0	0	0	1	0	0	0	0	0	0	0	0	0	0	0	0	0
2806	GOT2	0	1	2806	Gene_ID	H. sapiens	2806	H. sapiens	GOT2	glutamic-oxaloacetic transaminase 2	GO:0019550 glutamate catabolic process to aspartate;GO:0019551 glutamate catabolic process to 2-oxoglutarate;GO:0006106 fumarate metabolic process		Potential drug targets; Disease related genes; ENZYME proteins:Transferases; Candidate cardiovascular disease genes; Predicted intracellular proteins; Enzymes; Human disease related genes:Nervous system diseases:Epilepsy; Cancer-related genes:Mutational cancer driver genes; Transporters		Pyridoxal phosphate; Aspartic acid; Glutamic acid; Cysteine; 4'-Deoxy-4'-Acetylyamino-Pyridoxal-5'-Phosphate		(M5926)HALLMARK MYC TARGETS V1; (M5936)HALLMARK OXIDATIVE PHOSPHORYLATION; (M5937)HALLMARK GLYCOLYSIS	0	0	1	0	0	0	1	0	0	0	0	1	1	0	0	1	0	0	0	0	0
399979	SNX19	1	0	399979	Gene_ID	H. sapiens	399979	H. sapiens	SNX19	sorting nexin 19	GO:0061792 secretory granule maturation;GO:1990502 dense core granule maturation;GO:0030073 insulin secretion		Predicted intracellular proteins	Mitochondria (Approved)				0	0	0	0	0	0	0	0	0	0	0	0	0	0	0	0	0	0	0	0	0
1654	DDX3X	1	0	1654	Gene_ID	H. sapiens	1654	H. sapiens	DDX3X	DEAD-box helicase 3 X-linked	GO:0034159 regulation of toll-like receptor 8 signaling pathway;GO:0034161 positive regulation of toll-like receptor 8 signaling pathway;GO:0042256 cytosolic ribosome assembly		Potential drug targets; Disease related genes; Cancer-related genes:Mutated cancer genes; Predicted intracellular proteins; ENZYME proteins:Hydrolases; Enzymes; Human disease related genes:Other diseases:Mental and behavioural disorders; Transporters:Transporter channels and pores	Cytosol (Approved); Additional: Nucleoplasm				1	1	0	0	0	1	0	0	0	0	0	0	0	0	0	0	0	0	0	0	0
8836	GGH	1	0	8836	Gene_ID	H. sapiens	8836	H. sapiens	GGH	gamma-glutamyl hydrolase	GO:0046900 tetrahydrofolylpolyglutamate metabolic process;GO:0006760 folic acid-containing compound metabolic process;GO:0042558 pteridine-containing compound metabolic process		Peptidases:Cysteine-type peptidases; Predicted intracellular proteins; ENZYME proteins:Hydrolases; Enzymes				(M5941)HALLMARK UV RESPONSE UP	0	0	0	0	0	0	0	0	0	0	0	0	0	0	0	0	0	0	0	0	0
4357	MPST	0	1	4357	Gene_ID	H. sapiens	4357	H. sapiens	MPST	mercaptopyruvate sulfurtransferase	GO:0009439 cyanate metabolic process;GO:0009440 cyanate catabolic process;GO:0070814 hydrogen sulfide biosynthetic process		Potential drug targets; Disease related genes; ENZYME proteins:Transferases; Predicted intracellular proteins; Enzymes	Mitochondria (Approved); Additional: Cytosol				0	0	1	0	0	0	0	0	0	0	0	0	0	0	0	1	0	0	0	0	0
25927	CNRIP1	0	1	25927	Gene_ID	H. sapiens	25927	H. sapiens	CNRIP1	cannabinoid receptor interacting protein 1	GO:2000272 negative regulation of signaling receptor activity;GO:0010469 regulation of signaling receptor activity;GO:0044092 negative regulation of molecular function		Predicted intracellular proteins	Cytosol (Approved)				0	0	0	0	0	0	0	0	0	0	0	0	0	0	0	0	0	0	0	0	0
10580	SORBS1	0	1	10580	Gene_ID	H. sapiens	10580	H. sapiens	SORBS1	sorbin and SH3 domain containing 1	GO:0045725 positive regulation of glycogen biosynthetic process;GO:0070875 positive regulation of glycogen metabolic process;GO:0030038 contractile actin filament bundle assembly		Predicted intracellular proteins	Focal adhesion sites (Supported); Additional: Centrosome;Plasma membrane		(M16)PID INSULIN PATHWAY; (M7955)SIG INSULIN RECEPTOR PATHWAY IN CARDIAC MYOCYTES	(M5905)HALLMARK ADIPOGENESIS; (M5909)HALLMARK MYOGENESIS	0	0	0	0	0	0	0	0	0	0	0	0	0	0	0	0	0	0	0	0	0
2053	EPHX2	0	1	2053	Gene_ID	H. sapiens	2053	H. sapiens	EPHX2	epoxide hydrolase 2	GO:0009810 stilbene metabolic process;GO:0046272 stilbene catabolic process;GO:0120256 olefinic compound catabolic process		Predicted intracellular proteins; Human disease related genes:Congenital disorders of metabolism:Congenital disorders of lipid/glycolipid metabolism; ENZYME proteins:Hydrolases; Enzymes	Cytosol (Enhanced)	N-Cyclohexyl-N'-(4-Iodophenyl)Urea; N-Cyclohexyl-N'-Decylurea; N-Cyclohexyl-N'-(Propyl)Phenyl Urea; AR-9281; N-[(CYCLOHEXYLAMINO)CARBONYL]GLYCINE; 4-{[(CYCLOHEXYLAMINO)CARBONYL]AMINO}BUTANOIC ACID; 6-{[(CYCLOHEXYLAMINO)CARBONYL]AMINO}HEXANOIC ACID; 7-{[(CYCLOHEXYLAMINO)CARBONYL]AMINO}HEPTANOIC ACID; Ebselen		(M5949)HALLMARK PEROXISOME; (M5948)HALLMARK BILE ACID METABOLISM; (M5905)HALLMARK ADIPOGENESIS	0	0	0	1	0	0	0	1	0	0	0	0	0	0	0	0	1	0	0	0	0
7247	TSN	0	1	7247	Gene_ID	H. sapiens	7247	H. sapiens	TSN	translin	GO:0030422 siRNA processing;GO:0070918 regulatory ncRNA processing;GO:0006310 DNA recombination		Predicted intracellular proteins	Endoplasmic reticulum;Nucleoplasm (Supported)			(M5951)HALLMARK SPERMATOGENESIS	0	0	0	0	0	0	0	0	0	0	0	0	0	0	0	0	0	0	0	0	0
823	CAPN1	0	1	823	Gene_ID	H. sapiens	823	H. sapiens	CAPN1	calpain 1	GO:0060056 mammary gland involution;GO:0097264 self proteolysis;GO:2000310 regulation of NMDA receptor activity		Potential drug targets; Disease related genes; Human disease related genes:Nervous system diseases:Other nervous and sensory system diseases; Predicted intracellular proteins; ENZYME proteins:Hydrolases; Enzymes; Peptidases:Cysteine-type peptidases	Cytosol (Supported)	4-[[(2S)-2-[[(2S)-3-Carboxy-2-hydroxypropanoyl]amino]-4-methylpentanoyl]amino]butyl-(diaminomethylidene)azanium; N-[(benzyloxy)carbonyl]-L-leucyl-N-[(1S)-3-fluoro-1-(4-hydroxybenzyl)-2-oxopropyl]-L-leucinamide; (2S)-4-METHYL-2-(3-PHENYLTHIOUREIDO)-N-((3S)-TETRAHYDRO-2-HYDROXY-3-FURANYL)PENTANAMIDE	(M50)PID PTP1B PATHWAY		0	0	0	0	0	0	0	0	0	0	0	0	0	0	0	0	0	0	0	0	0
6632	SNRPD1	1	0	6632	Gene_ID	H. sapiens	6632	H. sapiens	SNRPD1	small nuclear ribonucleoprotein D1 polypeptide	GO:0036261 7-methylguanosine cap hypermethylation;GO:1903241 U2-type prespliceosome assembly;GO:0036260 RNA capping		Predicted intracellular proteins				(M5901)HALLMARK G2M CHECKPOINT; (M5926)HALLMARK MYC TARGETS V1	1	1	0	0	1	0	0	0	0	0	0	0	0	0	1	0	0	0	0	0	0
9555	H2AFY	1	0	9555	Gene_ID	H. sapiens	9555	H. sapiens	MACROH2A1	macroH2A.1 histone	GO:1904815 negative regulation of protein localization to chromosome, telomeric region;GO:1902688 regulation of NAD metabolic process;GO:1903226 positive regulation of endodermal cell differentiation		Predicted intracellular proteins	Nucleoplasm (Supported)		(M166)PID ATF2 PATHWAY		0	0	0	0	0	0	0	0	0	0	0	0	0	0	1	0	0	0	0	0	0
4677	NARS	0	1	4677	Gene_ID	H. sapiens	4677	H. sapiens	NARS1	asparaginyl-tRNA synthetase 1	GO:0006421 asparaginyl-tRNA aminoacylation;GO:0006418 tRNA aminoacylation for protein translation;GO:0043039 tRNA aminoacylation		Potential drug targets; Disease related genes; Human disease related genes:Congenital malformations:Congenital malformations of the nervous system; Predicted intracellular proteins; ENZYME proteins:Ligase; Enzymes	Cytosol (Supported)	Asparagine			0	0	1	0	0	0	0	0	0	0	0	0	0	0	0	0	0	0	0	0	0
27089	UQCRQ	0	1	27089	Gene_ID	H. sapiens	27089	H. sapiens	UQCRQ	ubiquinol-cytochrome c reductase complex III subunit VII	GO:0021539 subthalamus development;GO:0021548 pons development;GO:0021860 pyramidal neuron development		Human disease related genes:Congenital disorders of metabolism:Mitochondrial diseases; Predicted intracellular proteins; Disease related genes	Mitochondria (Enhanced)	2-Hexyloxy-6-Hydroxymethyl-Tetrahydro-Pyran-3,4,5-Triol; 6-Hydroxy-5-undecyl-4,7-benzothiazoledione; Azoxystrobin; (5S)-3-ANILINO-5-(2,4-DIFLUOROPHENYL)-5-METHYL-1,3-OXAZOLIDINE-2,4-DIONE; (S)-famoxadone; METHYL (2Z)-3-METHOXY-2-{2-[(E)-2-PHENYLVINYL]PHENYL}ACRYLATE; 2-Nonyl-4-quinolinol 1-oxide; Ubiquinone Q2		(M5905)HALLMARK ADIPOGENESIS; (M5936)HALLMARK OXIDATIVE PHOSPHORYLATION	0	0	0	0	0	0	0	1	0	0	0	0	0	0	0	0	0	0	0	0	0
928	CD9	0	1	928	Gene_ID	H. sapiens	928	H. sapiens	CD9	CD9 molecule	GO:0014905 myoblast fusion involved in skeletal muscle regeneration;GO:0030913 paranodal junction assembly;GO:0014908 myotube differentiation involved in skeletal muscle regeneration		Cancer-related genes:Candidate cancer biomarkers; CD markers; Transporters:Accessory Factors Involved in Transport	Plasma membrane (Supported)	C31G	(M239)PID A6B1 A6B4 INTEGRIN PATHWAY	(M5892)HALLMARK CHOLESTEROL HOMEOSTASIS; (M5897)HALLMARK IL6 JAK STAT3 SIGNALING; (M5946)HALLMARK COAGULATION	0	0	0	0	0	0	0	0	0	0	0	0	0	0	0	0	0	0	0	0	0
57221	ARFGEF3	0	1	57221	Gene_ID	H. sapiens	57221	H. sapiens	ARFGEF3	ARFGEF family member 3	GO:0032012 regulation of ARF protein signal transduction;GO:0046578 regulation of Ras protein signal transduction;GO:0051056 regulation of small GTPase mediated signal transduction		Predicted intracellular proteins					0	0	0	0	0	0	0	0	0	0	0	0	0	0	0	0	0	0	0	0	0
1783	DYNC1LI2	0	1	1783	Gene_ID	H. sapiens	1783	H. sapiens	DYNC1LI2	dynein cytoplasmic 1 light intermediate chain 2	GO:0051642 centrosome localization;GO:0061842 microtubule organizing center localization;GO:1990090 cellular response to nerve growth factor stimulus		Predicted intracellular proteins	Centrosome (Approved); Additional: Cytosol				0	0	0	0	0	0	0	0	0	0	0	0	0	0	0	0	0	0	0	0	0
2937	GSS	0	1	2937	Gene_ID	H. sapiens	2937	H. sapiens	GSS	glutathione synthetase	GO:0006750 glutathione biosynthetic process;GO:0019184 nonribosomal peptide biosynthetic process;GO:0006749 glutathione metabolic process		Disease related genes; Predicted intracellular proteins; ENZYME proteins:Ligase; Enzymes; Human disease related genes:Cardiovascular diseases:Hematologic diseases; Human disease related genes:Congenital disorders of metabolism:Congenital disorders of amino acid metabolism; FDA approved drug targets:Small molecule drugs	Nucleoplasm (Supported)	Glutathione; Glycine; Cysteine; gamma-Glutamylcysteine; Phosphoaminophosphonic Acid-Adenylate Ester; Acetylcysteine; Copper		(M5934)HALLMARK XENOBIOTIC METABOLISM	0	0	1	0	0	0	0	0	0	0	0	0	0	0	0	1	0	0	0	0	0
327	APEH	0	1	327	Gene_ID	H. sapiens	327	H. sapiens	APEH	acylaminoacyl-peptide hydrolase	GO:0006415 translational termination;GO:0050435 amyloid-beta metabolic process;GO:0032984 protein-containing complex disassembly		Predicted intracellular proteins; Peptidases:Serine-type peptidases; ENZYME proteins:Hydrolases; Enzymes	Cytosol (Enhanced)				0	0	0	0	0	0	0	0	0	0	0	0	0	0	0	0	0	0	0	0	0
128	ADH5	0	1	128	Gene_ID	H. sapiens	128	H. sapiens	ADH5	alcohol dehydrogenase 5 (class III), chi polypeptide	GO:0046294 formaldehyde catabolic process;GO:0046292 formaldehyde metabolic process;GO:0010430 fatty acid omega-oxidation		Potential drug targets; Disease related genes; Predicted intracellular proteins; ENZYME proteins:Oxidoreductases; Enzymes; Human disease related genes:Cardiovascular diseases:Hematologic diseases		NADH; Lauric acid; 12-Hydroxydodecanoic Acid; S-Hydroxymethyl Glutathione		(M5934)HALLMARK XENOBIOTIC METABOLISM	0	0	1	1	0	0	1	1	1	0	0	1	0	0	0	0	0	1	0	0	0
6194	RPS6	1	0	6194	Gene_ID	H. sapiens	6194	H. sapiens	RPS6	ribosomal protein S6	GO:0002309 T cell proliferation involved in immune response;GO:0006924 activation-induced cell death of T cells;GO:0022605 mammalian oogenesis stage		Ribosomal proteins; Predicted intracellular proteins	Cytosol;Endoplasmic reticulum (Enhanced)	Artenimol	(M143)PID IL2 PI3K PATHWAY; (M164)PID ERBB1 DOWNSTREAM PATHWAY	(M5926)HALLMARK MYC TARGETS V1	1	1	1	0	0	0	0	0	0	0	0	0	0	0	0	0	0	0	0	0	0
51727	CMPK1	0	1	51727	Gene_ID	H. sapiens	51727	H. sapiens	CMPK1	cytidine/uridine monophosphate kinase 1	GO:0046704 CDP metabolic process;GO:0046705 CDP biosynthetic process;GO:0006225 UDP biosynthetic process	yes	Predicted intracellular proteins; Enzymes; ENZYME proteins:Transferases	Nucleoplasm (Supported)	Gemcitabine; Cytidine-5'-Monophosphate; Uridine-5'-Diphosphate; P1-(adenosine-5'-P5-(uridine-5')pentaphosphate; Tetrafluoroaluminate Ion		(M5905)HALLMARK ADIPOGENESIS	0	0	0	0	0	0	0	1	0	0	0	0	0	0	0	0	0	0	0	0	0
22866	CNKSR2	0	1	22866	Gene_ID	H. sapiens	22866	H. sapiens	CNKSR2	connector enhancer of kinase suppressor of Ras 2	GO:0099173 postsynapse organization;GO:0050808 synapse organization;GO:0034330 cell junction organization		Predicted intracellular proteins; Human disease related genes:Other diseases:Mental and behavioural disorders; Disease related genes	Golgi apparatus;Plasma membrane (Approved)				0	0	0	0	0	0	0	0	0	0	0	0	0	0	0	0	0	0	0	0	0
4508	MT-ATP6	0	1	4508	Gene_ID	H. sapiens	4508	H. sapiens	ATP6	ATP synthase F0 subunit 6	GO:0055093 response to hyperoxia;GO:0036296 response to increased oxygen levels;GO:0042776 proton motive force-driven mitochondrial ATP synthesis		Potential drug targets; Human disease related genes:Nervous system diseases:Neurodegenerative diseases; Disease related genes; Human disease related genes:Congenital disorders of metabolism:Mitochondrial diseases; Transporters:Primary Active Transporters		Estradiol; Estradiol acetate; Estradiol benzoate; Estradiol cypionate; Estradiol dienanthate; Estradiol valerate			0	0	0	0	0	0	0	1	0	0	0	0	0	0	0	0	0	0	0	0	0
6147	RPL23A	1	0	6147	Gene_ID	H. sapiens	6147	H. sapiens	RPL23A	ribosomal protein L23a	GO:0000027 ribosomal large subunit assembly;GO:0042255 ribosome assembly;GO:0042273 ribosomal large subunit biogenesis		Ribosomal proteins; Predicted intracellular proteins	Cytosol;Endoplasmic reticulum;Nucleoli fibrillar center (Approved)	(S)-3-phenyllactic acid; Anisomycin; Puromycin; Artenimol			1	1	1	0	0	0	0	0	0	0	0	0	0	0	0	0	0	0	0	0	0
7001	PRDX2	0	1	7001	Gene_ID	H. sapiens	7001	H. sapiens	PRDX2	peroxiredoxin 2	GO:0002536 respiratory burst involved in inflammatory response;GO:0002679 respiratory burst involved in defense response;GO:0019430 removal of superoxide radicals		Cancer-related genes:Candidate cancer biomarkers; Predicted intracellular proteins; ENZYME proteins:Oxidoreductases; Enzymes	Cytosol (Supported)	3-sulfino-L-alanine; N-Carbamoyl-Alanine; Copper		(M5938)HALLMARK REACTIVE OXYGEN SPECIES PATHWAY; (M5945)HALLMARK HEME METABOLISM	0	0	0	0	0	0	0	0	0	0	0	0	0	0	0	0	0	0	0	0	0
10146	G3BP1	1	0	10146	Gene_ID	H. sapiens	10146	H. sapiens	G3BP1	G3BP stress granule assembly factor 1	GO:0062029 positive regulation of stress granule assembly;GO:0062028 regulation of stress granule assembly;GO:0034063 stress granule assembly		Predicted intracellular proteins; ENZYME proteins:Hydrolases; Enzymes	Cytosol (Supported)			(M5901)HALLMARK G2M CHECKPOINT; (M5926)HALLMARK MYC TARGETS V1	0	1	0	0	0	0	0	0	0	0	0	0	0	0	0	0	0	0	0	0	0
118	ADD1	0	1	118	Gene_ID	H. sapiens	118	H. sapiens	ADD1	adducin 1	GO:1903393 positive regulation of adherens junction organization;GO:1903391 regulation of adherens junction organization;GO:1901552 positive regulation of endothelial cell development		Predicted intracellular proteins	Plasma membrane (Enhanced); Additional: Nucleoplasm			(M5902)HALLMARK APOPTOSIS; (M5945)HALLMARK HEME METABOLISM	0	0	0	0	0	0	0	0	0	0	0	0	0	0	0	0	0	0	0	0	0
6711	SPTBN1	0	1	6711	Gene_ID	H. sapiens	6711	H. sapiens	SPTBN1	spectrin beta, non-erythrocytic 1	GO:0021556 central nervous system formation;GO:0021551 central nervous system morphogenesis;GO:0043001 Golgi to plasma membrane protein transport		Potential drug targets; Predicted intracellular proteins; Disease related genes; Transporters:Accessory Factors Involved in Transport	Cytosol (Uncertain)	Calcium; 1D-myo-inositol 1,4,5-trisphosphate	(M286)PID TGFBR PATHWAY	(M5896)HALLMARK TGF BETA SIGNALING; (M5893)HALLMARK MITOTIC SPINDLE	0	0	0	0	0	0	0	0	0	0	0	0	0	0	0	0	0	0	0	0	0
25804	LSM4	1	0	25804	Gene_ID	H. sapiens	25804	H. sapiens	LSM4	LSM4 homolog, U6 small nuclear RNA and mRNA degradation associated	GO:0033962 P-body assembly;GO:0000387 spliceosomal snRNP assembly;GO:0000956 nuclear-transcribed mRNA catabolic process		Predicted intracellular proteins	Vesicles (Approved)			(M5922)HALLMARK UNFOLDED PROTEIN RESPONSE	1	1	0	0	1	1	0	0	0	0	0	0	0	0	0	0	0	0	0	0	0
2776	GNAQ	0	1	2776	Gene_ID	H. sapiens	2776	H. sapiens	GNAQ	G protein subunit alpha q	GO:0060158 phospholipase C-activating dopamine receptor signaling pathway;GO:0007603 phototransduction, visible light;GO:0007213 G protein-coupled acetylcholine receptor signaling pathway		Human disease related genes:Cardiovascular diseases:Vascular diseases; Predicted intracellular proteins; Cancer-related genes; Disease related genes	Nuclear speckles (Approved); Additional: Cytosol;Plasma membrane		(M138)PID THROMBIN PAR4 PATHWAY; (M155)PID S1P META PATHWAY; (M268)PID S1P S1P2 PATHWAY		0	0	0	0	0	0	0	0	0	0	0	0	0	0	0	0	1	0	0	0	0
9903	KLHL21	0	1	9903	Gene_ID	H. sapiens	9903	H. sapiens	KLHL21	kelch like family member 21	GO:0035853 chromosome passenger complex localization to spindle midzone;GO:0044380 protein localization to cytoskeleton;GO:0032465 regulation of cytokinesis		Predicted intracellular proteins	Centrosome (Supported)				0	0	0	0	0	0	0	0	0	0	0	0	0	0	0	0	0	0	0	0	0
5223	PGAM1	0	1	5223	Gene_ID	H. sapiens	5223	H. sapiens	PGAM1	phosphoglycerate mutase 1	GO:0043456 regulation of pentose-phosphate shunt;GO:1902031 regulation of NADP metabolic process;GO:0006735 NADH regeneration		Candidate cardiovascular disease genes; ENZYME proteins:Isomerase; Predicted intracellular proteins; Enzymes	Nucleoplasm (Supported)	Copper; Artenimol		(M5937)HALLMARK GLYCOLYSIS	0	0	1	1	0	0	1	1	0	0	0	0	0	0	0	0	0	0	0	0	0
50863	NTM	0	1	50863	Gene_ID	H. sapiens	50863	H. sapiens	NTM	neurotrimin	GO:0008038 neuron recognition;GO:0008037 cell recognition;GO:0048666 neuron development		Predicted intracellular proteins				(M5930)HALLMARK EPITHELIAL MESENCHYMAL TRANSITION	0	0	0	0	0	0	0	0	0	0	0	0	0	0	0	0	0	0	0	0	0
975	CD81	0	1	975	Gene_ID	H. sapiens	975	H. sapiens	CD81	CD81 molecule	GO:0034238 macrophage fusion;GO:0035783 CD4-positive, alpha-beta T cell costimulation;GO:1905676 positive regulation of adaptive immune memory response		Potential drug targets; Disease related genes; Transporters:Accessory Factors Involved in Transport; CD markers; Human disease related genes:Immune system diseases:Primary immunodeficiency	Plasma membrane (Supported); Additional: Cytosol		(M277)PID INTEGRIN A4B1 PATHWAY; (M8626)SIG BCR SIGNALING PATHWAY; (M18)PID INTEGRIN1 PATHWAY	(M5947)HALLMARK IL2 STAT5 SIGNALING; (M5939)HALLMARK P53 PATHWAY	0	0	0	0	0	0	0	0	0	0	0	0	0	0	0	0	0	0	0	0	0
10972	TMED10	1	0	10972	Gene_ID	H. sapiens	10972	H. sapiens	TMED10	transmembrane p24 trafficking protein 10	GO:0106272 protein localization to ERGIC;GO:0106273 cytosol to ERGIC protein transport;GO:0035964 COPI-coated vesicle budding		Transporters	Golgi apparatus (Supported)			(M5910)HALLMARK PROTEIN SECRETION	1	0	0	0	0	1	0	0	0	0	0	0	0	0	0	0	0	0	0	0	0
9611	NCOR1	0	1	9611	Gene_ID	H. sapiens	9611	H. sapiens	NCOR1	nuclear receptor corepressor 1	GO:0045475 locomotor rhythm;GO:0060766 negative regulation of androgen receptor signaling pathway;GO:0045820 negative regulation of glycolytic process		Transcription factors:Helix-turn-helix domains; Cancer-related genes:Mutational cancer driver genes; Predicted intracellular proteins; Cancer-related genes:Mutated cancer genes	Nucleoplasm (Enhanced); Additional: Cytosol		(M13)PID ERBB4 PATHWAY; (M288)PID HES HEY PATHWAY; (M17)PID NOTCH PATHWAY		0	0	0	0	0	0	0	1	0	0	0	0	0	0	0	0	0	0	0	0	0
6627	SNRPA1	1	0	6627	Gene_ID	H. sapiens	6627	H. sapiens	SNRPA1	small nuclear ribonucleoprotein polypeptide A'	GO:1903241 U2-type prespliceosome assembly;GO:0000245 spliceosomal complex assembly;GO:0022618 protein-RNA complex assembly		Predicted intracellular proteins	Nucleoplasm (Supported); Additional: Nuclear bodies;Nuclear speckles			(M5926)HALLMARK MYC TARGETS V1	1	0	0	0	1	0	0	0	0	0	0	0	0	0	0	0	0	0	0	0	0
4133	MAP2	0	1	4133	Gene_ID	H. sapiens	4133	H. sapiens	MAP2	microtubule associated protein 2	GO:1902805 positive regulation of synaptic vesicle transport;GO:1903742 regulation of anterograde synaptic vesicle transport;GO:1903744 positive regulation of anterograde synaptic vesicle transport		Predicted intracellular proteins; FDA approved drug targets:Small molecule drugs	Cytosol;Plasma membrane (Approved)	Estramustine; Paclitaxel; Docetaxel	(M87)PID LKB1 PATHWAY		0	0	0	0	0	0	0	0	0	0	0	0	0	0	0	0	0	0	0	0	0
1632	ECI1	0	1	1632	Gene_ID	H. sapiens	1632	H. sapiens	ECI1	enoyl-CoA delta isomerase 1	GO:0006635 fatty acid beta-oxidation;GO:0019395 fatty acid oxidation;GO:0034440 lipid oxidation		ENZYME proteins:Isomerase; Predicted intracellular proteins; Enzymes	Mitochondria (Enhanced)	Octanoyl-Coenzyme A; Benzamidine		(M5935)HALLMARK FATTY ACID METABOLISM; (M5936)HALLMARK OXIDATIVE PHOSPHORYLATION	0	0	1	1	0	0	0	0	0	0	0	1	0	0	0	0	0	0	0	0	0
5595	MAPK3	0	1	5595	Gene_ID	H. sapiens	5595	H. sapiens	MAPK3	mitogen-activated protein kinase 3	GO:0090170 regulation of Golgi inheritance;GO:0072584 caveolin-mediated endocytosis;GO:0120041 positive regulation of macrophage proliferation	yes	Cancer-related genes:Candidate cancer biomarkers; Kinases:CMGC Ser/Thr protein kinases; ENZYME proteins:Transferases; RAS pathway related proteins; Predicted intracellular proteins; Enzymes; FDA approved drug targets:Small molecule drugs	Nucleoplasm (Supported)	Sulindac; Arsenic trioxide; Purvalanol; 5-iodotubercidin; Seliciclib; Cholecystokinin; Ulixertinib	(M64)PID S1P S1P4 PATHWAY; (M134)PID TCR RAS PATHWAY; (M120)PID ARF6 DOWNSTREAM PATHWAY		0	0	0	0	0	0	0	1	0	0	0	0	0	0	0	0	1	0	0	0	0
8801	SUCLG2	0	1	8801	Gene_ID	H. sapiens	8801	H. sapiens	SUCLG2	succinate-CoA ligase GDP-forming subunit beta	GO:0006105 succinate metabolic process;GO:1901289 succinyl-CoA catabolic process;GO:0006104 succinyl-CoA metabolic process		Predicted intracellular proteins; ENZYME proteins:Ligase; Citric acid cycle related proteins; Enzymes	Mitochondria (Approved); Additional: Plasma membrane	Phenethyl Isothiocyanate		(M5935)HALLMARK FATTY ACID METABOLISM	0	0	0	0	0	0	1	1	0	0	1	0	1	0	0	0	0	0	0	0	0
50865	HEBP1	1	0	50865	Gene_ID	H. sapiens	50865	H. sapiens	HEBP1	heme binding protein 1	GO:0007623 circadian rhythm;GO:0048511 rhythmic process;GO:0008150 biological_process		Predicted intracellular proteins	Vesicles (Approved); Additional: Nucleoplasm			(M5945)HALLMARK HEME METABOLISM	0	0	0	0	0	0	0	0	0	0	0	0	0	0	0	0	0	0	0	0	0
29896	TRA2A	1	0	29896	Gene_ID	H. sapiens	29896	H. sapiens	TRA2A	transformer 2 alpha homolog	GO:0048026 positive regulation of mRNA splicing, via spliceosome;GO:0050685 positive regulation of mRNA processing;GO:0033120 positive regulation of RNA splicing		Predicted intracellular proteins	Nucleoli (Supported); Additional: Nucleoplasm;Vesicles				1	0	0	0	0	0	0	0	0	1	0	0	0	0	0	0	0	0	0	0	0
10550	ARL6IP5	0	1	10550	Gene_ID	H. sapiens	10550	H. sapiens	ARL6IP5	ADP ribosylation factor like GTPase 6 interacting protein 5	GO:0002037 negative regulation of L-glutamate import across plasma membrane;GO:0002036 regulation of L-glutamate import across plasma membrane;GO:0098712 L-glutamate import across plasma membrane		Transporters	Endoplasmic reticulum (Approved)				0	0	0	0	0	0	0	0	0	0	0	0	0	0	0	0	1	1	0	0	0
6252	RTN1	0	1	6252	Gene_ID	H. sapiens	6252	H. sapiens	RTN1	reticulon 1	GO:0071787 endoplasmic reticulum tubular network formation;GO:0071786 endoplasmic reticulum tubular network organization;GO:1902430 negative regulation of amyloid-beta formation		Transporters:Accessory Factors Involved in Transport	Endoplasmic reticulum (Supported); Additional: Nuclear bodies			(M5919)HALLMARK HEDGEHOG SIGNALING	0	0	0	0	0	0	0	0	0	0	0	0	0	0	0	0	0	0	0	0	0
8574	AKR7A2	0	1	8574	Gene_ID	H. sapiens	8574	H. sapiens	AKR7A2	aldo-keto reductase family 7 member A2	GO:0044597 daunorubicin metabolic process;GO:0030638 polyketide metabolic process;GO:0030647 aminoglycoside antibiotic metabolic process		Predicted intracellular proteins; ENZYME proteins:Oxidoreductases; Enzymes	Cytosol (Supported); Additional: Golgi apparatus				0	0	0	0	0	0	0	1	1	0	0	0	0	0	0	0	0	0	0	0	0
8350	HIST1H3A	1	0	8350	Gene_ID	H. sapiens	8350	H. sapiens	H3C1	H3 clustered histone 1	GO:0006334 nucleosome assembly;GO:0032200 telomere organization;GO:0034728 nucleosome organization		Predicted intracellular proteins; Disease related genes	Nucleoplasm (Supported)				0	1	0	0	0	0	0	0	0	0	0	0	0	1	1	0	0	0	0	0	0
2947	GSTM3	0	1	2947	Gene_ID	H. sapiens	2947	H. sapiens	GSTM3	glutathione S-transferase mu 3	GO:0008065 establishment of blood-nerve barrier;GO:0018916 nitrobenzene metabolic process;GO:0051410 detoxification of nitrogen compound		Cancer-related genes:Candidate cancer biomarkers; Predicted intracellular proteins; Enzymes; ENZYME proteins:Transferases	Cytosol (Approved)	Glutathione		(M5916)HALLMARK APICAL SURFACE; (M5951)HALLMARK SPERMATOGENESIS	0	0	0	0	0	0	0	1	0	0	0	0	0	0	0	0	1	0	0	0	0
9468	PCYT1B	0	1	9468	Gene_ID	H. sapiens	9468	H. sapiens	PCYT1B	phosphate cytidylyltransferase 1B, choline	GO:0006657 CDP-choline pathway;GO:0006656 phosphatidylcholine biosynthetic process;GO:0001541 ovarian follicle development		Predicted intracellular proteins; Enzymes; ENZYME proteins:Transferases		Choline; Choline salicylate			0	0	0	0	0	0	0	1	0	0	0	0	0	0	0	0	0	0	0	0	0

## Sheet: Enrichment
GroupID	Category	Term	Description	LogP	Log(q-value)	Genes	Symbols	InTerm_InList
1_Summary	Reactome Gene Sets	R-HSA-8953854	Metabolism of RNA	-22.1261	-17.7796	1665,1994,4116,5432,5709,6132,6134,6147,6152,6155,6157,6160,6194,6201,6205,6208,6223,6227,6228,6231,6232,6396,6418,6428,6432,6625,6627,6632,6634,6635,8125,8896,9410,9775,9939,10189,10262,10946,11052,11157,11338,23450,25804,27316,53938,54433,54512,55651,1654,1968,4869,5036,8668,100130932,29896,22913,10972	DHX15,ELAVL1,MAGOH,POLR2C,PSMD3,RPL8,RPL10,RPL23A,RPL24,RPL27,RPL27A,RPL31,RPS6,RPS7,RPS11,RPS14,RPS19,RPS21,RPS23,RPS26,RPS27,SEC13,SET,SRSF3,SRSF7,SNRNP70,SNRPA1,SNRPD1,SNRPD3,SNRPE,ANP32A,BUD31,SNRNP40,EIF4A3,RBM8A,ALYREF,SF3B4,SF3A3,CPSF6,LSM6,U2AF2,SF3B3,LSM4,RBMX,PPIL3,GAR1,EXOSC4,NHP2,DDX3X,EIF2S3,NPM1,PA2G4,EIF3I,SNRPGP15,TRA2A,RALY,TMED10	57/-
1_Member	Reactome Gene Sets	R-HSA-8953854	Metabolism of RNA	-22.1261	-17.7796	1665,1994,4116,5432,5709,6132,6134,6147,6152,6155,6157,6160,6194,6201,6205,6208,6223,6227,6228,6231,6232,6396,6418,6428,6432,6625,6627,6632,6634,6635,8125,8896,9410,9775,9939,10189,10262,10946,11052,11157,11338,23450,25804,27316,53938,54433,54512,55651	DHX15,ELAVL1,MAGOH,POLR2C,PSMD3,RPL8,RPL10,RPL23A,RPL24,RPL27,RPL27A,RPL31,RPS6,RPS7,RPS11,RPS14,RPS19,RPS21,RPS23,RPS26,RPS27,SEC13,SET,SRSF3,SRSF7,SNRNP70,SNRPA1,SNRPD1,SNRPD3,SNRPE,ANP32A,BUD31,SNRNP40,EIF4A3,RBM8A,ALYREF,SF3B4,SF3A3,CPSF6,LSM6,U2AF2,SF3B3,LSM4,RBMX,PPIL3,GAR1,EXOSC4,NHP2	48/258
1_Member	GO Biological Processes	GO:0022613	ribonucleoprotein complex biogenesis	-16.8887	-13.0101	1654,1968,4869,5036,6134,6147,6152,6155,6194,6201,6205,6208,6223,6227,6228,6232,6627,6632,6634,6635,8668,9775,10262,10946,11052,11157,23450,25804,54433,54512,55651,100130932	DDX3X,EIF2S3,NPM1,PA2G4,RPL10,RPL23A,RPL24,RPL27,RPS6,RPS7,RPS11,RPS14,RPS19,RPS21,RPS23,RPS27,SNRPA1,SNRPD1,SNRPD3,SNRPE,EIF3I,EIF4A3,SF3B4,SF3A3,CPSF6,LSM6,SF3B3,LSM4,GAR1,EXOSC4,NHP2,SNRPGP15	32/139
1_Member	CORUM	CORUM:351	Spliceosome	-16.8794	-13.0101	1654,1665,4116,6428,6432,6625,6627,6632,6634,6635,8896,9410,9775,9939,10189,10262,10946,11052,11157,11338,23450,25804,53938	DDX3X,DHX15,MAGOH,SRSF3,SRSF7,SNRNP70,SNRPA1,SNRPD1,SNRPD3,SNRPE,BUD31,SNRNP40,EIF4A3,RBM8A,ALYREF,SF3B4,SF3A3,CPSF6,LSM6,U2AF2,SF3B3,LSM4,PPIL3	23/63
1_Member	KEGG Pathway	hsa03040	Spliceosome	-15.8219	-12.0775	1665,4116,6428,6432,6625,6627,6632,6634,6635,8896,9410,9775,9939,10189,10262,10946,11157,11338,23450,25804,27316,29896	DHX15,MAGOH,SRSF3,SRSF7,SNRNP70,SNRPA1,SNRPD1,SNRPD3,SNRPE,BUD31,SNRNP40,EIF4A3,RBM8A,ALYREF,SF3B4,SF3A3,LSM6,U2AF2,SF3B3,LSM4,RBMX,TRA2A	22/62
1_Member	GO Biological Processes	GO:0000377	RNA splicing, via transesterification reactions with bulged adenosine as nucleophile	-15.1215	-11.5531	1665,4116,6428,6432,6625,6627,6632,6634,6635,8896,9410,9775,9939,10189,10262,10946,11157,11338,22913,23450,25804,27316,29896,53938,100130932	DHX15,MAGOH,SRSF3,SRSF7,SNRNP70,SNRPA1,SNRPD1,SNRPD3,SNRPE,BUD31,SNRNP40,EIF4A3,RBM8A,ALYREF,SF3B4,SF3A3,LSM6,U2AF2,RALY,SF3B3,LSM4,RBMX,TRA2A,PPIL3,SNRPGP15	25/90
1_Member	GO Biological Processes	GO:0000398	mRNA splicing, via spliceosome	-15.1215	-11.5531	1665,4116,6428,6432,6625,6627,6632,6634,6635,8896,9410,9775,9939,10189,10262,10946,11157,11338,22913,23450,25804,27316,29896,53938,100130932	DHX15,MAGOH,SRSF3,SRSF7,SNRNP70,SNRPA1,SNRPD1,SNRPD3,SNRPE,BUD31,SNRNP40,EIF4A3,RBM8A,ALYREF,SF3B4,SF3A3,LSM6,U2AF2,RALY,SF3B3,LSM4,RBMX,TRA2A,PPIL3,SNRPGP15	25/90
1_Member	GO Biological Processes	GO:0000375	RNA splicing, via transesterification reactions	-14.9952	-11.4938	1665,4116,6428,6432,6625,6627,6632,6634,6635,8896,9410,9775,9939,10189,10262,10946,11157,11338,22913,23450,25804,27316,29896,53938,100130932	DHX15,MAGOH,SRSF3,SRSF7,SNRNP70,SNRPA1,SNRPD1,SNRPD3,SNRPE,BUD31,SNRNP40,EIF4A3,RBM8A,ALYREF,SF3B4,SF3A3,LSM6,U2AF2,RALY,SF3B3,LSM4,RBMX,TRA2A,PPIL3,SNRPGP15	25/91
1_Member	Reactome Gene Sets	R-HSA-72163	mRNA Splicing - Major Pathway	-14.5155	-11.1233	1665,4116,5432,6428,6432,6625,6627,6632,6634,6635,8896,9410,9775,9939,10189,10262,10946,11157,11338,23450,25804,27316,53938	DHX15,MAGOH,POLR2C,SRSF3,SRSF7,SNRNP70,SNRPA1,SNRPD1,SNRPD3,SNRPE,BUD31,SNRNP40,EIF4A3,RBM8A,ALYREF,SF3B4,SF3A3,LSM6,U2AF2,SF3B3,LSM4,RBMX,PPIL3	23/78
1_Member	Reactome Gene Sets	R-HSA-72172	mRNA Splicing	-14.5155	-11.1233	1665,4116,5432,6428,6432,6625,6627,6632,6634,6635,8896,9410,9775,9939,10189,10262,10946,11157,11338,23450,25804,27316,53938	DHX15,MAGOH,POLR2C,SRSF3,SRSF7,SNRNP70,SNRPA1,SNRPD1,SNRPD3,SNRPE,BUD31,SNRNP40,EIF4A3,RBM8A,ALYREF,SF3B4,SF3A3,LSM6,U2AF2,SF3B3,LSM4,RBMX,PPIL3	23/78
1_Member	Reactome Gene Sets	R-HSA-72203	Processing of Capped Intron-Containing Pre-mRNA	-14.2734	-10.9269	1665,4116,5432,6396,6428,6432,6625,6627,6632,6634,6635,8896,9410,9775,9939,10189,10262,10946,11052,11157,11338,23450,25804,27316,53938	DHX15,MAGOH,POLR2C,SEC13,SRSF3,SRSF7,SNRNP70,SNRPA1,SNRPD1,SNRPD3,SNRPE,BUD31,SNRNP40,EIF4A3,RBM8A,ALYREF,SF3B4,SF3A3,CPSF6,LSM6,U2AF2,SF3B3,LSM4,RBMX,PPIL3	25/97
1_Member	GO Biological Processes	GO:0008380	RNA splicing	-12.3219	-9.01679	1665,4116,6428,6432,6625,6627,6632,6634,6635,8896,9410,9775,9939,10189,10262,10946,11157,11338,22913,23450,25804,27316,29896,53938,100130932	DHX15,MAGOH,SRSF3,SRSF7,SNRNP70,SNRPA1,SNRPD1,SNRPD3,SNRPE,BUD31,SNRNP40,EIF4A3,RBM8A,ALYREF,SF3B4,SF3A3,LSM6,U2AF2,RALY,SF3B3,LSM4,RBMX,TRA2A,PPIL3,SNRPGP15	25/116
1_Member	GO Biological Processes	GO:0006397	mRNA processing	-12.0971	-8.82982	1665,4116,6428,6432,6625,6627,6632,6634,6635,8896,9410,9775,9939,10189,10262,10946,11052,11157,11338,22913,23450,25804,27316,29896,53938,100130932	DHX15,MAGOH,SRSF3,SRSF7,SNRNP70,SNRPA1,SNRPD1,SNRPD3,SNRPE,BUD31,SNRNP40,EIF4A3,RBM8A,ALYREF,SF3B4,SF3A3,CPSF6,LSM6,U2AF2,RALY,SF3B3,LSM4,RBMX,TRA2A,PPIL3,SNRPGP15	26/129
1_Member	GO Biological Processes	GO:0016071	mRNA metabolic process	-11.2538	-8.05345	1665,4116,6428,6432,6625,6627,6632,6634,6635,8896,9410,9775,9939,10189,10262,10946,11052,11157,11338,22913,23450,25804,27316,29896,53938,54512,100130932	DHX15,MAGOH,SRSF3,SRSF7,SNRNP70,SNRPA1,SNRPD1,SNRPD3,SNRPE,BUD31,SNRNP40,EIF4A3,RBM8A,ALYREF,SF3B4,SF3A3,CPSF6,LSM6,U2AF2,RALY,SF3B3,LSM4,RBMX,TRA2A,PPIL3,EXOSC4,SNRPGP15	27/151
1_Member	CORUM	CORUM:1181	C complex spliceosome	-9.67232	-6.66827	4116,6627,6632,6634,6635,9410,9775,9939,10189,10946,22913,23450,27316,53938	MAGOH,SNRPA1,SNRPD1,SNRPD3,SNRPE,SNRNP40,EIF4A3,RBM8A,ALYREF,SF3A3,RALY,SF3B3,RBMX,PPIL3	14/42
1_Member	GO Biological Processes	GO:0022618	protein-RNA complex assembly	-8.63489	-5.76554	1968,6134,6147,6152,6208,6223,6232,6627,6632,6634,6635,8668,10262,10946,11052,23450,25804,100130932	EIF2S3,RPL10,RPL23A,RPL24,RPS14,RPS19,RPS27,SNRPA1,SNRPD1,SNRPD3,SNRPE,EIF3I,SF3B4,SF3A3,CPSF6,SF3B3,LSM4,SNRPGP15	18/86
1_Member	GO Biological Processes	GO:0071826	protein-RNA complex organization	-8.5483	-5.73113	1968,6134,6147,6152,6208,6223,6232,6627,6632,6634,6635,8668,10262,10946,11052,23450,25804,100130932	EIF2S3,RPL10,RPL23A,RPL24,RPS14,RPS19,RPS27,SNRPA1,SNRPD1,SNRPD3,SNRPE,EIF3I,SF3B4,SF3A3,CPSF6,SF3B3,LSM4,SNRPGP15	18/87
1_Member	WikiPathways	WP411	mRNA processing	-8.05294	-5.36923	1665,6428,6432,6625,6627,6632,6634,6635,9410,10262,10946,10972,11338,23450,27316	DHX15,SRSF3,SRSF7,SNRNP70,SNRPA1,SNRPD1,SNRPD3,SNRPE,SNRNP40,SF3B4,SF3A3,TMED10,U2AF2,SF3B3,RBMX	15/63
2_Summary	GO Biological Processes	GO:0042254	ribosome biogenesis	-11.6837	-8.45114	1654,4869,5036,6134,6147,6152,6155,6194,6201,6205,6208,6223,6227,6228,6232,9775,11157,54433,54512,55651,6132,6157,6160,6231,4116,9939,1968,5432,6396,8668,10399,6632,6634,6635,6745,5610,5709,9521,10747,6428,10146,5931,8345,8350,10951,3608,11338,3009,4000,4001,8878,10130,25804,1785,3912	DDX3X,NPM1,PA2G4,RPL10,RPL23A,RPL24,RPL27,RPS6,RPS7,RPS11,RPS14,RPS19,RPS21,RPS23,RPS27,EIF4A3,LSM6,GAR1,EXOSC4,NHP2,RPL8,RPL27A,RPL31,RPS26,MAGOH,RBM8A,EIF2S3,POLR2C,SEC13,EIF3I,RACK1,SNRPD1,SNRPD3,SNRPE,SSR1,EIF2AK2,PSMD3,EEF1E1,MASP2,SRSF3,G3BP1,RBBP7,H2BC9,H3C1,CBX1,ILF2,U2AF2,H1-5,LMNA,LMNB1,SQSTM1,PDIA6,LSM4,DNM2,LAMB1	55/-
2_Member	GO Biological Processes	GO:0042254	ribosome biogenesis	-11.6837	-8.45114	1654,4869,5036,6134,6147,6152,6155,6194,6201,6205,6208,6223,6227,6228,6232,9775,11157,54433,54512,55651	DDX3X,NPM1,PA2G4,RPL10,RPL23A,RPL24,RPL27,RPS6,RPS7,RPS11,RPS14,RPS19,RPS21,RPS23,RPS27,EIF4A3,LSM6,GAR1,EXOSC4,NHP2	20/75
2_Member	Reactome Gene Sets	R-HSA-8868773	rRNA processing in the nucleus and cytosol	-10.1292	-7.06151	6132,6134,6147,6152,6155,6157,6160,6194,6201,6205,6208,6223,6227,6228,6231,6232,54433,54512,55651	RPL8,RPL10,RPL23A,RPL24,RPL27,RPL27A,RPL31,RPS6,RPS7,RPS11,RPS14,RPS19,RPS21,RPS23,RPS26,RPS27,GAR1,EXOSC4,NHP2	19/80
2_Member	Reactome Gene Sets	R-HSA-927802	Nonsense-Mediated Decay (NMD)	-10.1292	-7.06151	4116,6132,6134,6147,6152,6155,6157,6160,6194,6201,6205,6208,6223,6227,6228,6231,6232,9775,9939	MAGOH,RPL8,RPL10,RPL23A,RPL24,RPL27,RPL27A,RPL31,RPS6,RPS7,RPS11,RPS14,RPS19,RPS21,RPS23,RPS26,RPS27,EIF4A3,RBM8A	19/80
2_Member	Reactome Gene Sets	R-HSA-975957	Nonsense Mediated Decay (NMD) enhanced by the Exon Junction Complex (EJC)	-10.1292	-7.06151	4116,6132,6134,6147,6152,6155,6157,6160,6194,6201,6205,6208,6223,6227,6228,6231,6232,9775,9939	MAGOH,RPL8,RPL10,RPL23A,RPL24,RPL27,RPL27A,RPL31,RPS6,RPS7,RPS11,RPS14,RPS19,RPS21,RPS23,RPS26,RPS27,EIF4A3,RBM8A	19/80
2_Member	Reactome Gene Sets	R-HSA-72312	rRNA processing	-9.92655	-6.9023	6132,6134,6147,6152,6155,6157,6160,6194,6201,6205,6208,6223,6227,6228,6231,6232,54433,54512,55651	RPL8,RPL10,RPL23A,RPL24,RPL27,RPL27A,RPL31,RPS6,RPS7,RPS11,RPS14,RPS19,RPS21,RPS23,RPS26,RPS27,GAR1,EXOSC4,NHP2	19/82
2_Member	Reactome Gene Sets	R-HSA-9633012	Response of EIF2AK4 (GCN2) to amino acid deficiency	-9.03382	-6.04908	1968,6132,6134,6147,6152,6155,6157,6160,6194,6201,6205,6208,6223,6227,6228,6231,6232	EIF2S3,RPL8,RPL10,RPL23A,RPL24,RPL27,RPL27A,RPL31,RPS6,RPS7,RPS11,RPS14,RPS19,RPS21,RPS23,RPS26,RPS27	17/72
2_Member	Reactome Gene Sets	R-HSA-168273	Influenza Viral RNA Transcription and Replication	-8.99483	-6.02857	5432,6132,6134,6147,6152,6155,6157,6160,6194,6201,6205,6208,6223,6227,6228,6231,6232,6396	POLR2C,RPL8,RPL10,RPL23A,RPL24,RPL27,RPL27A,RPL31,RPS6,RPS7,RPS11,RPS14,RPS19,RPS21,RPS23,RPS26,RPS27,SEC13	18/82
2_Member	GO Biological Processes	GO:0002181	cytoplasmic translation	-8.91634	-5.96781	1968,6132,6134,6147,6152,6155,6157,6160,6194,6201,6205,6208,6223,6227,6228,6231,6232,8668,10399	EIF2S3,RPL8,RPL10,RPL23A,RPL24,RPL27,RPL27A,RPL31,RPS6,RPS7,RPS11,RPS14,RPS19,RPS21,RPS23,RPS26,RPS27,EIF3I,RACK1	19/93
2_Member	Reactome Gene Sets	R-HSA-9754678	SARS-CoV-2 modulates host translation machinery	-8.83925	-5.90775	6194,6201,6205,6208,6223,6227,6228,6231,6232,6632,6634,6635	RPS6,RPS7,RPS11,RPS14,RPS19,RPS21,RPS23,RPS26,RPS27,SNRPD1,SNRPD3,SNRPE	12/33
2_Member	Reactome Gene Sets	R-HSA-1799339	SRP-dependent cotranslational protein targeting to membrane	-8.73612	-5.82102	6132,6134,6147,6152,6155,6157,6160,6194,6201,6205,6208,6223,6227,6228,6231,6232,6745	RPL8,RPL10,RPL23A,RPL24,RPL27,RPL27A,RPL31,RPS6,RPS7,RPS11,RPS14,RPS19,RPS21,RPS23,RPS26,RPS27,SSR1	17/75
2_Member	CORUM	CORUM:306	Ribosome, cytoplasmic	-8.69756	-5.81349	6132,6134,6147,6152,6155,6157,6160,6194,6201,6205,6208,6223,6227,6228,6231,6232	RPL8,RPL10,RPL23A,RPL24,RPL27,RPL27A,RPL31,RPS6,RPS7,RPS11,RPS14,RPS19,RPS21,RPS23,RPS26,RPS27	16/66
2_Member	WikiPathways	WP477	Cytoplasmic ribosomal proteins	-8.69756	-5.81349	6132,6134,6147,6152,6155,6157,6160,6194,6201,6205,6208,6223,6227,6228,6231,6232	RPL8,RPL10,RPL23A,RPL24,RPL27,RPL27A,RPL31,RPS6,RPS7,RPS11,RPS14,RPS19,RPS21,RPS23,RPS26,RPS27	16/66
2_Member	Reactome Gene Sets	R-HSA-168255	Influenza Infection	-8.58691	-5.74559	5432,5610,6132,6134,6147,6152,6155,6157,6160,6194,6201,6205,6208,6223,6227,6228,6231,6232,6396	POLR2C,EIF2AK2,RPL8,RPL10,RPL23A,RPL24,RPL27,RPL27A,RPL31,RPS6,RPS7,RPS11,RPS14,RPS19,RPS21,RPS23,RPS26,RPS27,SEC13	19/97
2_Member	Reactome Gene Sets	R-HSA-6791226	Major pathway of rRNA processing in the nucleolus and cytosol	-8.54613	-5.73113	6132,6134,6147,6152,6155,6157,6160,6194,6201,6205,6208,6223,6227,6228,6231,6232,54512	RPL8,RPL10,RPL23A,RPL24,RPL27,RPL27A,RPL31,RPS6,RPS7,RPS11,RPS14,RPS19,RPS21,RPS23,RPS26,RPS27,EXOSC4	17/77
2_Member	Reactome Gene Sets	R-HSA-9711097	Cellular response to starvation	-8.463	-5.6606	1968,6132,6134,6147,6152,6155,6157,6160,6194,6201,6205,6208,6223,6227,6228,6231,6232,6396	EIF2S3,RPL8,RPL10,RPL23A,RPL24,RPL27,RPL27A,RPL31,RPS6,RPS7,RPS11,RPS14,RPS19,RPS21,RPS23,RPS26,RPS27,SEC13	18/88
2_Member	GO Biological Processes	GO:0006364	rRNA processing	-8.40638	-5.63524	5036,6155,6194,6201,6208,6223,6227,6232,9775,11157,54433,54512,55651	PA2G4,RPL27,RPS6,RPS7,RPS14,RPS19,RPS21,RPS27,EIF4A3,LSM6,GAR1,EXOSC4,NHP2	13/43
2_Member	Reactome Gene Sets	R-HSA-156902	Peptide chain elongation	-8.39065	-5.63524	6132,6134,6147,6152,6155,6157,6160,6194,6201,6205,6208,6223,6227,6228,6231,6232	RPL8,RPL10,RPL23A,RPL24,RPL27,RPL27A,RPL31,RPS6,RPS7,RPS11,RPS14,RPS19,RPS21,RPS23,RPS26,RPS27	16/69
2_Member	Reactome Gene Sets	R-HSA-192823	Viral mRNA Translation	-8.39065	-5.63524	6132,6134,6147,6152,6155,6157,6160,6194,6201,6205,6208,6223,6227,6228,6231,6232	RPL8,RPL10,RPL23A,RPL24,RPL27,RPL27A,RPL31,RPS6,RPS7,RPS11,RPS14,RPS19,RPS21,RPS23,RPS26,RPS27	16/69
2_Member	Reactome Gene Sets	R-HSA-2408557	Selenocysteine synthesis	-8.39065	-5.63524	6132,6134,6147,6152,6155,6157,6160,6194,6201,6205,6208,6223,6227,6228,6231,6232	RPL8,RPL10,RPL23A,RPL24,RPL27,RPL27A,RPL31,RPS6,RPS7,RPS11,RPS14,RPS19,RPS21,RPS23,RPS26,RPS27	16/69
2_Member	Reactome Gene Sets	R-HSA-156827	L13a-mediated translational silencing of Ceruloplasmin expression	-8.29614	-5.56246	1968,6132,6134,6147,6152,6155,6157,6160,6194,6201,6205,6208,6223,6227,6228,6231,6232,8668	EIF2S3,RPL8,RPL10,RPL23A,RPL24,RPL27,RPL27A,RPL31,RPS6,RPS7,RPS11,RPS14,RPS19,RPS21,RPS23,RPS26,RPS27,EIF3I	18/90
2_Member	Reactome Gene Sets	R-HSA-72706	GTP hydrolysis and joining of the 60S ribosomal subunit	-8.29614	-5.56246	1968,6132,6134,6147,6152,6155,6157,6160,6194,6201,6205,6208,6223,6227,6228,6231,6232,8668	EIF2S3,RPL8,RPL10,RPL23A,RPL24,RPL27,RPL27A,RPL31,RPS6,RPS7,RPS11,RPS14,RPS19,RPS21,RPS23,RPS26,RPS27,EIF3I	18/90
2_Member	Reactome Gene Sets	R-HSA-72689	Formation of a pool of free 40S subunits	-8.27286	-5.54963	6132,6134,6147,6152,6155,6157,6160,6194,6201,6205,6208,6223,6227,6228,6231,6232,8668	RPL8,RPL10,RPL23A,RPL24,RPL27,RPL27A,RPL31,RPS6,RPS7,RPS11,RPS14,RPS19,RPS21,RPS23,RPS26,RPS27,EIF3I	17/80
2_Member	Reactome Gene Sets	R-HSA-72613	Eukaryotic Translation Initiation	-8.21452	-5.5115	1968,6132,6134,6147,6152,6155,6157,6160,6194,6201,6205,6208,6223,6227,6228,6231,6232,8668	EIF2S3,RPL8,RPL10,RPL23A,RPL24,RPL27,RPL27A,RPL31,RPS6,RPS7,RPS11,RPS14,RPS19,RPS21,RPS23,RPS26,RPS27,EIF3I	18/91
2_Member	Reactome Gene Sets	R-HSA-72737	Cap-dependent Translation Initiation	-8.21452	-5.5115	1968,6132,6134,6147,6152,6155,6157,6160,6194,6201,6205,6208,6223,6227,6228,6231,6232,8668	EIF2S3,RPL8,RPL10,RPL23A,RPL24,RPL27,RPL27A,RPL31,RPS6,RPS7,RPS11,RPS14,RPS19,RPS21,RPS23,RPS26,RPS27,EIF3I	18/91
2_Member	Reactome Gene Sets	R-HSA-72764	Eukaryotic Translation Termination	-8.1006	-5.40734	6132,6134,6147,6152,6155,6157,6160,6194,6201,6205,6208,6223,6227,6228,6231,6232	RPL8,RPL10,RPL23A,RPL24,RPL27,RPL27A,RPL31,RPS6,RPS7,RPS11,RPS14,RPS19,RPS21,RPS23,RPS26,RPS27	16/72
2_Member	Reactome Gene Sets	R-HSA-156842	Eukaryotic Translation Elongation	-8.00739	-5.33302	6132,6134,6147,6152,6155,6157,6160,6194,6201,6205,6208,6223,6227,6228,6231,6232	RPL8,RPL10,RPL23A,RPL24,RPL27,RPL27A,RPL31,RPS6,RPS7,RPS11,RPS14,RPS19,RPS21,RPS23,RPS26,RPS27	16/73
2_Member	Reactome Gene Sets	R-HSA-975956	Nonsense Mediated Decay (NMD) independent of the Exon Junction Complex (EJC)	-7.91583	-5.25955	6132,6134,6147,6152,6155,6157,6160,6194,6201,6205,6208,6223,6227,6228,6231,6232	RPL8,RPL10,RPL23A,RPL24,RPL27,RPL27A,RPL31,RPS6,RPS7,RPS11,RPS14,RPS19,RPS21,RPS23,RPS26,RPS27	16/74
2_Member	GO Biological Processes	GO:0016072	rRNA metabolic process	-7.87896	-5.23658	5036,6155,6194,6201,6208,6223,6227,6232,9775,11157,54433,54512,55651	PA2G4,RPL27,RPS6,RPS7,RPS14,RPS19,RPS21,RPS27,EIF4A3,LSM6,GAR1,EXOSC4,NHP2	13/47
2_Member	Reactome Gene Sets	R-HSA-9010553	Regulation of expression of SLITs and ROBOs	-7.87548	-5.23658	4116,5709,6132,6134,6147,6152,6155,6157,6160,6194,6201,6205,6208,6223,6227,6228,6231,6232,9775,9939	MAGOH,PSMD3,RPL8,RPL10,RPL23A,RPL24,RPL27,RPL27A,RPL31,RPS6,RPS7,RPS11,RPS14,RPS19,RPS21,RPS23,RPS26,RPS27,EIF4A3,RBM8A	20/118
2_Member	Reactome Gene Sets	R-HSA-2408522	Selenoamino acid metabolism	-7.7644	-5.14221	6132,6134,6147,6152,6155,6157,6160,6194,6201,6205,6208,6223,6227,6228,6231,6232,9521	RPL8,RPL10,RPL23A,RPL24,RPL27,RPL27A,RPL31,RPS6,RPS7,RPS11,RPS14,RPS19,RPS21,RPS23,RPS26,RPS27,EEF1E1	17/86
2_Member	KEGG Pathway	hsa05171	Coronavirus disease - COVID-19	-7.60129	-4.99518	5610,6132,6134,6147,6152,6155,6157,6160,6194,6201,6205,6208,6223,6227,6228,6231,6232,10747	EIF2AK2,RPL8,RPL10,RPL23A,RPL24,RPL27,RPL27A,RPL31,RPS6,RPS7,RPS11,RPS14,RPS19,RPS21,RPS23,RPS26,RPS27,MASP2	18/99
2_Member	GO Biological Processes	GO:0034470	ncRNA processing	-7.47212	-4.87384	1654,5036,6155,6194,6201,6208,6223,6227,6232,6428,9775,11157,54433,54512,55651	DDX3X,PA2G4,RPL27,RPS6,RPS7,RPS14,RPS19,RPS21,RPS27,SRSF3,EIF4A3,LSM6,GAR1,EXOSC4,NHP2	15/69
2_Member	KEGG Pathway	hsa03010	Ribosome	-7.39841	-4.81537	6132,6134,6147,6152,6155,6157,6160,6194,6201,6205,6208,6223,6227,6228,6231,6232	RPL8,RPL10,RPL23A,RPL24,RPL27,RPL27A,RPL31,RPS6,RPS7,RPS11,RPS14,RPS19,RPS21,RPS23,RPS26,RPS27	16/80
2_Member	Reactome Gene Sets	R-HSA-9705683	SARS-CoV-2-host interactions	-7.12025	-4.54463	6194,6201,6205,6208,6223,6227,6228,6231,6232,6396,6632,6634,6635,10146,10747	RPS6,RPS7,RPS11,RPS14,RPS19,RPS21,RPS23,RPS26,RPS27,SEC13,SNRPD1,SNRPD3,SNRPE,G3BP1,MASP2	15/73
2_Member	Reactome Gene Sets	R-HSA-9824446	Viral Infection Pathways	-6.90201	-4.33369	4869,5432,5610,5709,5931,6132,6134,6147,6152,6155,6157,6160,6194,6201,6205,6208,6223,6227,6228,6231,6232,6396,6632,6634,6635,8345,8350,10146,10747,10951	NPM1,POLR2C,EIF2AK2,PSMD3,RBBP7,RPL8,RPL10,RPL23A,RPL24,RPL27,RPL27A,RPL31,RPS6,RPS7,RPS11,RPS14,RPS19,RPS21,RPS23,RPS26,RPS27,SEC13,SNRPD1,SNRPD3,SNRPE,H2BC9,H3C1,G3BP1,MASP2,CBX1	30/279
2_Member	GO Biological Processes	GO:0042274	ribosomal small subunit biogenesis	-6.85291	-4.29692	4869,6194,6201,6205,6208,6223,6227,6228,6232,11157	NPM1,RPS6,RPS7,RPS11,RPS14,RPS19,RPS21,RPS23,RPS27,LSM6	10/31
2_Member	Reactome Gene Sets	R-HSA-376176	Signaling by ROBO receptors	-6.79112	-4.24399	4116,5709,6132,6134,6147,6152,6155,6157,6160,6194,6201,6205,6208,6223,6227,6228,6231,6232,9775,9939	MAGOH,PSMD3,RPL8,RPL10,RPL23A,RPL24,RPL27,RPL27A,RPL31,RPS6,RPS7,RPS11,RPS14,RPS19,RPS21,RPS23,RPS26,RPS27,EIF4A3,RBM8A	20/136
2_Member	CORUM	CORUM:3055	Nop56p-associated pre-rRNA complex	-6.56136	-4.02781	3608,4869,6132,6134,6147,6152,6155,6157,6160,6194,6201,6205,6208,6228,11338	ILF2,NPM1,RPL8,RPL10,RPL23A,RPL24,RPL27,RPL27A,RPL31,RPS6,RPS7,RPS11,RPS14,RPS23,U2AF2	15/80
2_Member	Reactome Gene Sets	R-HSA-72695	Formation of the ternary complex, and subsequently, the 43S complex	-6.34196	-3.828	1968,6194,6201,6205,6208,6223,6227,6228,6231,6232,8668	EIF2S3,RPS6,RPS7,RPS11,RPS14,RPS19,RPS21,RPS23,RPS26,RPS27,EIF3I	11/43
2_Member	CORUM	CORUM:305	40S ribosomal subunit, cytoplasmic	-6.19269	-3.69748	6194,6201,6205,6208,6223,6227,6228,6231,6232	RPS6,RPS7,RPS11,RPS14,RPS19,RPS21,RPS23,RPS26,RPS27	9/28
2_Member	Reactome Gene Sets	R-HSA-9735869	SARS-CoV-1 modulates host translation machinery	-6.04579	-3.55666	6194,6201,6205,6208,6223,6227,6228,6231,6232	RPS6,RPS7,RPS11,RPS14,RPS19,RPS21,RPS23,RPS26,RPS27	9/29
2_Member	GO Biological Processes	GO:0006412	translation	-5.90939	-3.43215	1654,1968,5610,6132,6134,6147,6152,6155,6157,6160,6194,6201,6205,6208,6223,6227,6228,6231,6232,8668,9521,10399	DDX3X,EIF2S3,EIF2AK2,RPL8,RPL10,RPL23A,RPL24,RPL27,RPL27A,RPL31,RPS6,RPS7,RPS11,RPS14,RPS19,RPS21,RPS23,RPS26,RPS27,EIF3I,EEF1E1,RACK1	22/182
2_Member	Reactome Gene Sets	R-HSA-2262752	Cellular responses to stress	-5.84326	-3.37761	1968,3009,4000,4001,5709,5931,6132,6134,6147,6152,6155,6157,6160,6194,6201,6205,6208,6223,6227,6228,6231,6232,6396,6745,8345,8350,8878,10130,54512	EIF2S3,H1-5,LMNA,LMNB1,PSMD3,RBBP7,RPL8,RPL10,RPL23A,RPL24,RPL27,RPL27A,RPL31,RPS6,RPS7,RPS11,RPS14,RPS19,RPS21,RPS23,RPS26,RPS27,SEC13,SSR1,H2BC9,H3C1,SQSTM1,PDIA6,EXOSC4	29/294
2_Member	Reactome Gene Sets	R-HSA-9694516	SARS-CoV-2 Infection	-5.67727	-3.22842	6194,6201,6205,6208,6223,6227,6228,6231,6232,6396,6632,6634,6635,10146,10747	RPS6,RPS7,RPS11,RPS14,RPS19,RPS21,RPS23,RPS26,RPS27,SEC13,SNRPD1,SNRPD3,SNRPE,G3BP1,MASP2	15/93
2_Member	Reactome Gene Sets	R-HSA-72649	Translation initiation complex formation	-5.63086	-3.1982	1968,6194,6201,6205,6208,6223,6227,6228,6231,6232,8668	EIF2S3,RPS6,RPS7,RPS11,RPS14,RPS19,RPS21,RPS23,RPS26,RPS27,EIF3I	11/50
2_Member	Reactome Gene Sets	R-HSA-72662	Activation of the mRNA upon binding of the cap-binding complex and eIFs, and subsequent binding to 43S	-5.63086	-3.1982	1968,6194,6201,6205,6208,6223,6227,6228,6231,6232,8668	EIF2S3,RPS6,RPS7,RPS11,RPS14,RPS19,RPS21,RPS23,RPS26,RPS27,EIF3I	11/50
2_Member	Reactome Gene Sets	R-HSA-72702	Ribosomal scanning and start codon recognition	-5.63086	-3.1982	1968,6194,6201,6205,6208,6223,6227,6228,6231,6232,8668	EIF2S3,RPS6,RPS7,RPS11,RPS14,RPS19,RPS21,RPS23,RPS26,RPS27,EIF3I	11/50
2_Member	GO Biological Processes	GO:0043043	peptide biosynthetic process	-5.62463	-3.19723	1654,1968,5610,6132,6134,6147,6152,6155,6157,6160,6194,6201,6205,6208,6223,6227,6228,6231,6232,8668,9521,10399	DDX3X,EIF2S3,EIF2AK2,RPL8,RPL10,RPL23A,RPL24,RPL27,RPL27A,RPL31,RPS6,RPS7,RPS11,RPS14,RPS19,RPS21,RPS23,RPS26,RPS27,EIF3I,EEF1E1,RACK1	22/189
2_Member	GO Biological Processes	GO:0042255	ribosome assembly	-5.53386	-3.13187	1654,4869,6134,6147,6152,6208,6223,6232	DDX3X,NPM1,RPL10,RPL23A,RPL24,RPS14,RPS19,RPS27	8/25
2_Member	CORUM	CORUM:338	40S ribosomal subunit, cytoplasmic	-5.38857	-3.00114	6194,6201,6205,6208,6223,6227,6228,6231	RPS6,RPS7,RPS11,RPS14,RPS19,RPS21,RPS23,RPS26	8/26
2_Member	Reactome Gene Sets	R-HSA-72766	Translation	-5.36239	-2.98905	1968,6132,6134,6147,6152,6155,6157,6160,6194,6201,6205,6208,6223,6227,6228,6231,6232,6745,8668,9521	EIF2S3,RPL8,RPL10,RPL23A,RPL24,RPL27,RPL27A,RPL31,RPS6,RPS7,RPS11,RPS14,RPS19,RPS21,RPS23,RPS26,RPS27,SSR1,EIF3I,EEF1E1	20/166
2_Member	GO Biological Processes	GO:0034660	ncRNA metabolic process	-5.103	-2.75653	1654,5036,6155,6194,6201,6208,6223,6227,6232,6428,9775,11157,54433,54512,55651	DDX3X,PA2G4,RPL27,RPS6,RPS7,RPS14,RPS19,RPS21,RPS27,SRSF3,EIF4A3,LSM6,GAR1,EXOSC4,NHP2	15/103
2_Member	GO Biological Processes	GO:0006518	peptide metabolic process	-4.92396	-2.59032	1654,1968,5610,6132,6134,6147,6152,6155,6157,6160,6194,6201,6205,6208,6223,6227,6228,6231,6232,8668,9521,10399	DDX3X,EIF2S3,EIF2AK2,RPL8,RPL10,RPL23A,RPL24,RPL27,RPL27A,RPL31,RPS6,RPS7,RPS11,RPS14,RPS19,RPS21,RPS23,RPS26,RPS27,EIF3I,EEF1E1,RACK1	22/208
2_Member	Reactome Gene Sets	R-HSA-9679506	SARS-CoV Infections	-4.89932	-2.56988	4869,5931,6194,6201,6205,6208,6223,6227,6228,6231,6232,6396,6632,6634,6635,10146,10747	NPM1,RBBP7,RPS6,RPS7,RPS11,RPS14,RPS19,RPS21,RPS23,RPS26,RPS27,SEC13,SNRPD1,SNRPD3,SNRPE,G3BP1,MASP2	17/134
2_Member	GO Biological Processes	GO:0043604	amide biosynthetic process	-4.82203	-2.49675	1654,1968,5610,6132,6134,6147,6152,6155,6157,6160,6194,6201,6205,6208,6223,6227,6228,6231,6232,8668,9521,10399	DDX3X,EIF2S3,EIF2AK2,RPL8,RPL10,RPL23A,RPL24,RPL27,RPL27A,RPL31,RPS6,RPS7,RPS11,RPS14,RPS19,RPS21,RPS23,RPS26,RPS27,EIF3I,EEF1E1,RACK1	22/211
2_Member	Reactome Gene Sets	R-HSA-9692914	SARS-CoV-1-host interactions	-4.52852	-2.23127	4869,6194,6201,6205,6208,6223,6227,6228,6231,6232	NPM1,RPS6,RPS7,RPS11,RPS14,RPS19,RPS21,RPS23,RPS26,RPS27	10/53
2_Member	Reactome Gene Sets	R-HSA-6790901	rRNA modification in the nucleus and cytosol	-4.24402	-1.98391	6194,6201,6208,54433,55651	RPS6,RPS7,RPS14,GAR1,NHP2	5/12
2_Member	GO Biological Processes	GO:0140694	non-membrane-bounded organelle assembly	-3.82222	-1.65878	1654,4869,6134,6147,6152,6208,6223,6228,6232,10146,25804	DDX3X,NPM1,RPL10,RPL23A,RPL24,RPS14,RPS19,RPS23,RPS27,G3BP1,LSM4	11/76
2_Member	Reactome Gene Sets	R-HSA-422475	Axon guidance	-3.80549	-1.65215	1785,3912,4116,5709,6132,6134,6147,6152,6155,6157,6160,6194,6201,6205,6208,6223,6227,6228,6231,6232,9775,9939	DNM2,LAMB1,MAGOH,PSMD3,RPL8,RPL10,RPL23A,RPL24,RPL27,RPL27A,RPL31,RPS6,RPS7,RPS11,RPS14,RPS19,RPS21,RPS23,RPS26,RPS27,EIF4A3,RBM8A	22/245
2_Member	Reactome Gene Sets	R-HSA-9678108	SARS-CoV-1 Infection	-3.79754	-1.64697	4869,6194,6201,6205,6208,6223,6227,6228,6231,6232	NPM1,RPS6,RPS7,RPS11,RPS14,RPS19,RPS21,RPS23,RPS26,RPS27	10/64
2_Member	Reactome Gene Sets	R-HSA-9675108	Nervous system development	-3.72663	-1.57881	1785,3912,4116,5709,6132,6134,6147,6152,6155,6157,6160,6194,6201,6205,6208,6223,6227,6228,6231,6232,9775,9939	DNM2,LAMB1,MAGOH,PSMD3,RPL8,RPL10,RPL23A,RPL24,RPL27,RPL27A,RPL31,RPS6,RPS7,RPS11,RPS14,RPS19,RPS21,RPS23,RPS26,RPS27,EIF4A3,RBM8A	22/248
2_Member	CORUM	CORUM:308	60S ribosomal subunit, cytoplasmic	-3.23491	-1.1829	6132,6134,6147,6152,6155,6157,6160	RPL8,RPL10,RPL23A,RPL24,RPL27,RPL27A,RPL31	7/38
2_Member	GO Biological Processes	GO:0042273	ribosomal large subunit biogenesis	-2.76782	-0.824524	4869,6134,6147,6152,55651	NPM1,RPL10,RPL23A,RPL24,NHP2	5/23
2_Member	GO Biological Processes	GO:0000027	ribosomal large subunit assembly	-2.22466	-0.468136	6134,6147,6152	RPL10,RPL23A,RPL24	3/10
3_Summary	GO Biological Processes	GO:0016054	organic acid catabolic process	-10.1666	-7.06151	18,38,883,1376,1384,1632,1666,1738,1743,1891,2108,2109,2639,2746,2806,2954,3030,3032,3033,3176,4329,4357,5095,5096,5860,6652,7263,7915,8659,10247,11112,23576,26275,51084,80150,128,217,2098,3029,5019,5211,5213,5223,216,1615,2729,2937,4677,6507,26227,29968,51520,56954,58478,63826,64122,223,501,1152,1737,5162,5709,6132,6134,6147,6152,6155,6157,6160,6194,6201,6205,6208,6223,6227,6228,6231,6232,6520,8…	ABAT,ACAT1,KYAT1,CPT2,CRAT,ECI1,DECR1,DLD,DLST,ECH1,ETFA,ETFB,GCDH,GLUD1,GOT2,GSTZ1,HADHA,HADHB,HADH,HNMT,ALDH6A1,MPST,PCCA,PCCB,QDPR,SORD,TST,ALDH5A1,ALDH4A1,RIDA,HIBADH,DDAH1,HIBCH,CRYL1,ASRGL1,ADH5,ALDH2,ESD,HAGH,OXCT1,PFKL,PFKM,PGAM1,ALDH1A1,DARS1,GCLC,GSS,NARS1,SLC1A3,PHGDH,PSAT1,LARS1,NIT2,ENOPH1,SRR,FN3K,ALDH9A1,ALDH7A1,CKB,DLAT,PDHB,PSMD3,RPL8,RPL10,RPL23A,RPL24,RPL27,RPL27A,RPL31,RPS6,RP…	85/-
3_Member	GO Biological Processes	GO:0016054	organic acid catabolic process	-10.1666	-7.06151	18,38,883,1376,1384,1632,1666,1738,1743,1891,2108,2109,2639,2746,2806,2954,3030,3032,3033,3176,4329,4357,5095,5096,5860,6652,7263,7915,8659,10247,11112,23576,26275,51084,80150	ABAT,ACAT1,KYAT1,CPT2,CRAT,ECI1,DECR1,DLD,DLST,ECH1,ETFA,ETFB,GCDH,GLUD1,GOT2,GSTZ1,HADHA,HADHB,HADH,HNMT,ALDH6A1,MPST,PCCA,PCCB,QDPR,SORD,TST,ALDH5A1,ALDH4A1,RIDA,HIBADH,DDAH1,HIBCH,CRYL1,ASRGL1	35/92
3_Member	GO Biological Processes	GO:0046395	carboxylic acid catabolic process	-10.1666	-7.06151	18,38,883,1376,1384,1632,1666,1738,1743,1891,2108,2109,2639,2746,2806,2954,3030,3032,3033,3176,4329,4357,5095,5096,5860,6652,7263,7915,8659,10247,11112,23576,26275,51084,80150	ABAT,ACAT1,KYAT1,CPT2,CRAT,ECI1,DECR1,DLD,DLST,ECH1,ETFA,ETFB,GCDH,GLUD1,GOT2,GSTZ1,HADHA,HADHB,HADH,HNMT,ALDH6A1,MPST,PCCA,PCCB,QDPR,SORD,TST,ALDH5A1,ALDH4A1,RIDA,HIBADH,DDAH1,HIBCH,CRYL1,ASRGL1	35/92
3_Member	GO Biological Processes	GO:0044282	small molecule catabolic process	-9.95114	-6.9057	18,38,128,217,883,1376,1384,1632,1666,1738,1743,1891,2098,2108,2109,2639,2746,2806,2954,3029,3030,3032,3033,3176,4329,4357,5019,5095,5096,5211,5213,5223,5860,6652,7263,7915,8659,10247,11112,23576,26275,51084,80150	ABAT,ACAT1,ADH5,ALDH2,KYAT1,CPT2,CRAT,ECI1,DECR1,DLD,DLST,ECH1,ESD,ETFA,ETFB,GCDH,GLUD1,GOT2,GSTZ1,HAGH,HADHA,HADHB,HADH,HNMT,ALDH6A1,MPST,OXCT1,PCCA,PCCB,PFKL,PFKM,PGAM1,QDPR,SORD,TST,ALDH5A1,ALDH4A1,RIDA,HIBADH,DDAH1,HIBCH,CRYL1,ASRGL1	43/131
3_Member	GO Biological Processes	GO:0006520	amino acid metabolic process	-7.85726	-5.2268	18,38,216,883,1615,1738,1743,2108,2109,2639,2729,2746,2806,2937,2954,3176,4329,4357,4677,5095,5096,5860,6507,7915,8659,10247,11112,23576,26227,26275,29968,51520,56954,58478,63826,64122,80150	ABAT,ACAT1,ALDH1A1,KYAT1,DARS1,DLD,DLST,ETFA,ETFB,GCDH,GCLC,GLUD1,GOT2,GSS,GSTZ1,HNMT,ALDH6A1,MPST,NARS1,PCCA,PCCB,QDPR,SLC1A3,ALDH5A1,ALDH4A1,RIDA,HIBADH,DDAH1,PHGDH,HIBCH,PSAT1,LARS1,NIT2,ENOPH1,SRR,FN3K,ASRGL1	37/119
3_Member	GO Biological Processes	GO:0009063	amino acid catabolic process	-6.23614	-3.73477	18,38,883,1738,1743,2108,2109,2746,2806,2954,3176,4329,5860,7915,8659,10247,11112,23576,26275,80150	ABAT,ACAT1,KYAT1,DLD,DLST,ETFA,ETFB,GLUD1,GOT2,GSTZ1,HNMT,ALDH6A1,QDPR,ALDH5A1,ALDH4A1,RIDA,HIBADH,DDAH1,HIBCH,ASRGL1	20/51
3_Member	GO Biological Processes	GO:1901605	alpha-amino acid metabolic process	-5.38163	-2.99895	38,883,1743,2639,2729,2746,2806,2954,4329,4357,5860,7915,8659,10247,11112,23576,26227,26275,29968,56954,58478,63826,80150	ACAT1,KYAT1,DLST,GCDH,GCLC,GLUD1,GOT2,GSTZ1,ALDH6A1,MPST,QDPR,ALDH5A1,ALDH4A1,RIDA,HIBADH,DDAH1,PHGDH,HIBCH,PSAT1,NIT2,ENOPH1,SRR,ASRGL1	23/71
3_Member	GO Biological Processes	GO:1901606	alpha-amino acid catabolic process	-3.87617	-1.69364	38,883,1743,2746,2806,2954,4329,5860,8659,10247,11112,23576,26275,80150	ACAT1,KYAT1,DLST,GLUD1,GOT2,GSTZ1,ALDH6A1,QDPR,ALDH4A1,RIDA,HIBADH,DDAH1,HIBCH,ASRGL1	14/40
3_Member	Reactome Gene Sets	R-HSA-71291	Metabolism of amino acids and derivatives	-3.37885	-0.478066	38,223,501,883,1152,1615,1737,1738,1743,2639,2746,2806,2954,3176,4329,4357,5162,5709,5860,6132,6134,6147,6152,6155,6157,6160,6194,6201,6205,6208,6223,6227,6228,6231,6232,6520,7263,8424,8659,9380,9521,10247,11112,26227,26275,29968,51520,58478,63826,80150,84890	ACAT1,ALDH9A1,ALDH7A1,KYAT1,CKB,DARS1,DLAT,DLD,DLST,GCDH,GLUD1,GOT2,GSTZ1,HNMT,ALDH6A1,MPST,PDHB,PSMD3,QDPR,RPL8,RPL10,RPL23A,RPL24,RPL27,RPL27A,RPL31,RPS6,RPS7,RPS11,RPS14,RPS19,RPS21,RPS23,RPS26,RPS27,SLC3A2,TST,BBOX1,ALDH4A1,GRHPR,EEF1E1,RIDA,HIBADH,PHGDH,HIBCH,PSAT1,LARS1,ENOPH1,SRR,ASRGL1,ADO	51/204
3_Member	WikiPathways	WP3925	Amino acid metabolism	-2.9787	-0.982479	128,216,501,1738,1743,2271,2746,2806,2937,3033,3176,4357,5091,11112,26275	ADH5,ALDH1A1,ALDH7A1,DLD,DLST,FH,GLUD1,GOT2,GSS,HADH,HNMT,MPST,PC,HIBADH,HIBCH	15/53
4_Summary	GO Biological Processes	GO:0032787	monocarboxylic acid metabolic process	-8.6055	-5.75039	18,38,128,216,230,231,1376,1384,1632,1666,1737,1738,1891,2052,2108,2109,2639,2946,3029,3030,3032,3033,3418,3945,5091,5095,5096,5162,5211,5213,5223,5571,5730,6507,6652,7915,7923,9380,9444,26227,51084,55347,63826,145482,338,5019,5048,5049,5333,9588,113026,133121,2053,4048,55856	ABAT,ACAT1,ADH5,ALDH1A1,ALDOC,AKR1B1,CPT2,CRAT,ECI1,DECR1,DLAT,DLD,ECH1,EPHX1,ETFA,ETFB,GCDH,GSTM2,HAGH,HADHA,HADHB,HADH,IDH2,LDHB,PC,PCCA,PCCB,PDHB,PFKL,PFKM,PGAM1,PRKAG1,PTGDS,SLC1A3,SORD,ALDH5A1,HSD17B8,GRHPR,QKI,PHGDH,CRYL1,ABHD10,SRR,PTGR2,APOB,OXCT1,PAFAH1B1,PAFAH1B2,PLCD1,PRDX6,PLCD3,ENPP6,EPHX2,LTA4H,ACOT13	55/-
4_Member	GO Biological Processes	GO:0032787	monocarboxylic acid metabolic process	-8.6055	-5.75039	18,38,128,216,230,231,1376,1384,1632,1666,1737,1738,1891,2052,2108,2109,2639,2946,3029,3030,3032,3033,3418,3945,5091,5095,5096,5162,5211,5213,5223,5571,5730,6507,6652,7915,7923,9380,9444,26227,51084,55347,63826,145482	ABAT,ACAT1,ADH5,ALDH1A1,ALDOC,AKR1B1,CPT2,CRAT,ECI1,DECR1,DLAT,DLD,ECH1,EPHX1,ETFA,ETFB,GCDH,GSTM2,HAGH,HADHA,HADHB,HADH,IDH2,LDHB,PC,PCCA,PCCB,PDHB,PFKL,PFKM,PGAM1,PRKAG1,PTGDS,SLC1A3,SORD,ALDH5A1,HSD17B8,GRHPR,QKI,PHGDH,CRYL1,ABHD10,SRR,PTGR2	44/148
4_Member	GO Biological Processes	GO:0016042	lipid catabolic process	-5.40067	-3.00844	38,338,1376,1384,1632,1666,1891,2108,2109,2639,3030,3032,3033,5019,5048,5049,5095,5096,5333,9588,113026,133121	ACAT1,APOB,CPT2,CRAT,ECI1,DECR1,ECH1,ETFA,ETFB,GCDH,HADHA,HADHB,HADH,OXCT1,PAFAH1B1,PAFAH1B2,PCCA,PCCB,PLCD1,PRDX6,PLCD3,ENPP6	22/66
4_Member	GO Biological Processes	GO:0072329	monocarboxylic acid catabolic process	-5.21931	-2.85511	38,1376,1384,1632,1666,1891,2108,2109,2639,3030,3032,3033,5095,5096,6652,51084	ACAT1,CPT2,CRAT,ECI1,DECR1,ECH1,ETFA,ETFB,GCDH,HADHA,HADHB,HADH,PCCA,PCCB,SORD,CRYL1	16/40
4_Member	GO Biological Processes	GO:0009062	fatty acid catabolic process	-5.1715	-2.81181	38,1376,1384,1632,1666,1891,2108,2109,2639,3030,3032,3033,5095,5096	ACAT1,CPT2,CRAT,ECI1,DECR1,ECH1,ETFA,ETFB,GCDH,HADHA,HADHB,HADH,PCCA,PCCB	14/32
4_Member	GO Biological Processes	GO:0006631	fatty acid metabolic process	-5.15168	-2.79643	38,128,231,1376,1384,1632,1666,1891,2052,2108,2109,2639,2946,3030,3032,3033,5095,5096,5571,5730,7923,9444,51084,145482	ACAT1,ADH5,AKR1B1,CPT2,CRAT,ECI1,DECR1,ECH1,EPHX1,ETFA,ETFB,GCDH,GSTM2,HADHA,HADHB,HADH,PCCA,PCCB,PRKAG1,PTGDS,HSD17B8,QKI,CRYL1,PTGR2	24/78
4_Member	GO Biological Processes	GO:0019395	fatty acid oxidation	-4.78136	-2.46831	38,128,1376,1384,1632,1666,1891,2108,2109,2639,3030,3032,3033	ACAT1,ADH5,CPT2,CRAT,ECI1,DECR1,ECH1,ETFA,ETFB,GCDH,HADHA,HADHB,HADH	13/30
4_Member	GO Biological Processes	GO:0034440	lipid oxidation	-4.78136	-2.46831	38,128,1376,1384,1632,1666,1891,2108,2109,2639,3030,3032,3033	ACAT1,ADH5,CPT2,CRAT,ECI1,DECR1,ECH1,ETFA,ETFB,GCDH,HADHA,HADHB,HADH	13/30
4_Member	WikiPathways	WP143	Fatty acid beta-oxidation	-4.69943	-2.39435	38,1376,1384,1632,1666,1738,2639,3030,3032,3033	ACAT1,CPT2,CRAT,ECI1,DECR1,DLD,GCDH,HADHA,HADHB,HADH	10/19
4_Member	GO Biological Processes	GO:0030258	lipid modification	-4.62842	-2.32727	38,128,1376,1384,1632,1666,1891,2053,2108,2109,2639,3030,3032,3033	ACAT1,ADH5,CPT2,CRAT,ECI1,DECR1,ECH1,EPHX2,ETFA,ETFB,GCDH,HADHA,HADHB,HADH	14/35
4_Member	GO Biological Processes	GO:0044242	cellular lipid catabolic process	-4.41204	-2.13376	38,338,1376,1384,1632,1666,1891,2108,2109,2639,3030,3032,3033,5095,5096,9588,133121	ACAT1,APOB,CPT2,CRAT,ECI1,DECR1,ECH1,ETFA,ETFB,GCDH,HADHA,HADHB,HADH,PCCA,PCCB,PRDX6,ENPP6	17/50
4_Member	GO Biological Processes	GO:0006635	fatty acid beta-oxidation	-4.20936	-1.97683	38,1376,1384,1632,1666,1891,2108,2109,2639,3030,3032,3033	ACAT1,CPT2,CRAT,ECI1,DECR1,ECH1,ETFA,ETFB,GCDH,HADHA,HADHB,HADH	12/29
4_Member	Reactome Gene Sets	R-HSA-8978868	Fatty acid metabolism	-3.48827	-1.37225	1376,1384,1632,1666,2053,3030,3032,3033,4048,5095,5096,5730,7923,55856,145482	CPT2,CRAT,ECI1,DECR1,EPHX2,HADHA,HADHB,HADH,LTA4H,PCCA,PCCB,PTGDS,HSD17B8,ACOT13,PTGR2	15/48
4_Member	Reactome Gene Sets	R-HSA-77288	mitochondrial fatty acid beta-oxidation of unsaturated fatty acids	-3.01966	-1.01209	1632,1666,3030,3032	ECI1,DECR1,HADHA,HADHB	4/5
4_Member	Reactome Gene Sets	R-HSA-77289	Mitochondrial Fatty Acid Beta-Oxidation	-3.01865	-1.01209	1632,1666,3030,3032,3033,5095,5096,55856	ECI1,DECR1,HADHA,HADHB,HADH,PCCA,PCCB,ACOT13	8/19
4_Member	WikiPathways	WP5123	Mitochondrial fatty acid oxidation disorders	-2.20301	-0.461707	1376,1632,3030,3032,3033	CPT2,ECI1,HADHA,HADHB,HADH	5/11
4_Member	Reactome Gene Sets	R-HSA-77310	Beta oxidation of lauroyl-CoA to decanoyl-CoA-CoA	-2.19328	-0.461707	3030,3032,3033	HADHA,HADHB,HADH	3/4
5_Summary	CORUM	CORUM:2755	17S U2 snRNP	-7.93619	-5.27096	1665,6627,6632,6634,6635,10262,10946,11338,23450,5432,6432,9410,3608,27316,25804,100130932,54433,55651,6396,11052	DHX15,SNRPA1,SNRPD1,SNRPD3,SNRPE,SF3B4,SF3A3,U2AF2,SF3B3,POLR2C,SRSF7,SNRNP40,ILF2,RBMX,LSM4,SNRPGP15,GAR1,NHP2,SEC13,CPSF6	20/-
5_Member	CORUM	CORUM:2755	17S U2 snRNP	-7.93619	-5.27096	1665,6627,6632,6634,6635,10262,10946,11338,23450	DHX15,SNRPA1,SNRPD1,SNRPD3,SNRPE,SF3B4,SF3A3,U2AF2,SF3B3	9/19
5_Member	GO Biological Processes	GO:1903241	U2-type prespliceosome assembly	-6.7442	-4.20391	6627,6632,6634,6635,10262,10946,23450	SNRPA1,SNRPD1,SNRPD3,SNRPE,SF3B4,SF3A3,SF3B3	7/13
5_Member	Reactome Gene Sets	R-HSA-72165	mRNA Splicing - Minor Pathway	-6.39557	-3.87517	5432,6432,6632,6634,6635,9410,10262,23450	POLR2C,SRSF7,SNRPD1,SNRPD3,SNRPE,SNRNP40,SF3B4,SF3B3	8/20
5_Member	CORUM	CORUM:430	18S U11/U12 snRNP	-5.58633	-3.16413	1665,6632,6634,6635,10262,23450	DHX15,SNRPD1,SNRPD3,SNRPE,SF3B4,SF3B3	6/12
5_Member	CORUM	CORUM:1068	12S U11 snRNP	-4.12448	-1.90834	6432,6632,6634,6635	SRSF7,SNRPD1,SNRPD3,SNRPE	4/7
5_Member	CORUM	CORUM:1183	CDC5L complex	-3.94475	-1.75362	3608,6627,6632,6634,10262,27316	ILF2,SNRPA1,SNRPD1,SNRPD3,SF3B4,RBMX	6/21
5_Member	GO Biological Processes	GO:0000245	spliceosomal complex assembly	-3.91319	-1.72508	6627,6632,6634,6635,10262,10946,23450	SNRPA1,SNRPD1,SNRPD3,SNRPE,SF3B4,SF3A3,SF3B3	7/30
5_Member	GO Biological Processes	GO:0000387	spliceosomal snRNP assembly	-3.86901	-1.69364	6632,6634,6635,25804,100130932	SNRPD1,SNRPD3,SNRPE,LSM4,SNRPGP15	5/14
5_Member	CORUM	CORUM:3118	SMN1-SIP1-SNRP complex	-3.62565	-1.49402	6632,6634,6635	SNRPD1,SNRPD3,SNRPE	3/4
5_Member	CORUM	CORUM:1142	SMN complex	-3.24045	-1.18589	6632,6634,6635	SNRPD1,SNRPD3,SNRPE	3/5
5_Member	CORUM	CORUM:835	6S methyltransferase and RG-containing Sm proteins complex	-3.24045	-1.18589	6632,6634,6635	SNRPD1,SNRPD3,SNRPE	3/5
5_Member	GO Biological Processes	GO:0036261	7-methylguanosine cap hypermethylation	-3.24045	-1.18589	6632,6634,6635	SNRPD1,SNRPD3,SNRPE	3/5
5_Member	CORUM	CORUM:1143	SMN complex	-2.95214	-0.965508	6632,6634,6635	SNRPD1,SNRPD3,SNRPE	3/6
5_Member	CORUM	CORUM:1745	SMN complex	-2.95214	-0.965508	6632,6634,6635	SNRPD1,SNRPD3,SNRPE	3/6
5_Member	GO Biological Processes	GO:0009451	RNA modification	-2.8605	-0.88878	6632,6634,6635,54433,55651	SNRPD1,SNRPD3,SNRPE,GAR1,NHP2	5/22
5_Member	Reactome Gene Sets	R-HSA-191859	snRNP Assembly	-2.64067	-0.744448	6396,6632,6634,6635	SEC13,SNRPD1,SNRPD3,SNRPE	4/15
5_Member	Reactome Gene Sets	R-HSA-194441	Metabolism of non-coding RNA	-2.64067	-0.744448	6396,6632,6634,6635	SEC13,SNRPD1,SNRPD3,SNRPE	4/15
5_Member	GO Biological Processes	GO:0036260	RNA capping	-2.53036	-0.683659	6632,6634,6635	SNRPD1,SNRPD3,SNRPE	3/8
5_Member	GO Biological Processes	GO:0001510	RNA methylation	-2.09896	-0.391979	6632,6634,6635	SNRPD1,SNRPD3,SNRPE	3/11
5_Member	Reactome Gene Sets	R-HSA-75067	Processing of Capped Intronless Pre-mRNA	-2.09896	-0.391979	6634,6635,11052	SNRPD3,SNRPE,CPSF6	3/11
6_Summary	Reactome Gene Sets	R-HSA-73856	RNA Polymerase II Transcription Termination	-7.70217	-5.08809	4116,6428,6432,6634,6635,9775,9939,10189,11052,11338,6396,1994,4000,4869,8125,8878,29957,11157,25804,54512,1654,5036,5610,5935,6134,6208,8531,10399,10972	MAGOH,SRSF3,SRSF7,SNRPD3,SNRPE,EIF4A3,RBM8A,ALYREF,CPSF6,U2AF2,SEC13,ELAVL1,LMNA,NPM1,ANP32A,SQSTM1,SLC25A24,LSM6,LSM4,EXOSC4,DDX3X,PA2G4,EIF2AK2,RBM3,RPL10,RPS14,YBX3,RACK1,TMED10	29/-
6_Member	Reactome Gene Sets	R-HSA-73856	RNA Polymerase II Transcription Termination	-7.70217	-5.08809	4116,6428,6432,6634,6635,9775,9939,10189,11052,11338	MAGOH,SRSF3,SRSF7,SNRPD3,SNRPE,EIF4A3,RBM8A,ALYREF,CPSF6,U2AF2	10/26
6_Member	Reactome Gene Sets	R-HSA-72187	mRNA 3'-end processing	-5.84861	-3.37761	4116,6428,6432,9775,9939,10189,11052,11338	MAGOH,SRSF3,SRSF7,EIF4A3,RBM8A,ALYREF,CPSF6,U2AF2	8/23
6_Member	Reactome Gene Sets	R-HSA-159236	Transport of Mature mRNA derived from an Intron-Containing Transcript	-5.53386	-3.13187	4116,6396,6428,6432,9775,9939,10189,11338	MAGOH,SEC13,SRSF3,SRSF7,EIF4A3,RBM8A,ALYREF,U2AF2	8/25
6_Member	Reactome Gene Sets	R-HSA-72202	Transport of Mature Transcript to Cytoplasm	-5.11865	-2.76781	4116,6396,6428,6432,9775,9939,10189,11338	MAGOH,SEC13,SRSF3,SRSF7,EIF4A3,RBM8A,ALYREF,U2AF2	8/28
6_Member	CORUM	CORUM:785	Exon junction complex	-4.47898	-2.18942	4116,9775,9939,10189	MAGOH,EIF4A3,RBM8A,ALYREF	4/6
6_Member	GO Biological Processes	GO:0006913	nucleocytoplasmic transport	-4.34071	-2.07342	1994,4000,4116,4869,6396,6428,8125,8878,9775,9939,10189	ELAVL1,LMNA,MAGOH,NPM1,SEC13,SRSF3,ANP32A,SQSTM1,EIF4A3,RBM8A,ALYREF	11/67
6_Member	GO Biological Processes	GO:0051169	nuclear transport	-4.34071	-2.07342	1994,4000,4116,4869,6396,6428,8125,8878,9775,9939,10189	ELAVL1,LMNA,MAGOH,NPM1,SEC13,SRSF3,ANP32A,SQSTM1,EIF4A3,RBM8A,ALYREF	11/67
6_Member	CORUM	CORUM:6742	SMG1-UPF2-Y14-MAGOH-UPF3B-EIF4A3 complex	-4.21494	-1.97906	4116,9775,9939	MAGOH,EIF4A3,RBM8A	3/3
6_Member	CORUM	CORUM:740	Exon junction complex (EIF4A3, MLN51, MAGOH, Y14)	-4.21494	-1.97906	4116,9775,9939	MAGOH,EIF4A3,RBM8A	3/3
6_Member	CORUM	CORUM:744	Exon junction complex (EIF4A3, MLN51, MAGOH, Y14)	-4.21494	-1.97906	4116,9775,9939	MAGOH,EIF4A3,RBM8A	3/3
6_Member	CORUM	CORUM:754	Exon junction complex (EIF4A3, MLN51, UPF3B, MAGOH, Y14)	-4.21494	-1.97906	4116,9775,9939	MAGOH,EIF4A3,RBM8A	3/3
6_Member	CORUM	CORUM:769	Exon junction complex (EIF4A3, MLN51, MAGOH, Y14)	-4.21494	-1.97906	4116,9775,9939	MAGOH,EIF4A3,RBM8A	3/3
6_Member	CORUM	CORUM:755	Exon junction complex (EIF4A3, MLN51, UPF3B, MAGOH, Y14, PYM)	-3.62565	-1.49402	4116,9775,9939	MAGOH,EIF4A3,RBM8A	3/4
6_Member	GO Biological Processes	GO:0015931	nucleobase-containing compound transport	-3.61891	-1.48993	4116,4869,6396,6428,6432,9775,9939,10189,29957	MAGOH,NPM1,SEC13,SRSF3,SRSF7,EIF4A3,RBM8A,ALYREF,SLC25A24	9/55
6_Member	GO Biological Processes	GO:0006405	RNA export from nucleus	-3.59254	-1.47138	4116,4869,6428,9775,9939,10189	MAGOH,NPM1,SRSF3,EIF4A3,RBM8A,ALYREF	6/24
6_Member	GO Biological Processes	GO:0051028	mRNA transport	-3.46558	-1.35211	4116,6396,6428,6432,9775,9939,10189	MAGOH,SEC13,SRSF3,SRSF7,EIF4A3,RBM8A,ALYREF	7/35
6_Member	GO Biological Processes	GO:0006406	mRNA export from nucleus	-3.42045	-1.31702	4116,6428,9775,9939,10189	MAGOH,SRSF3,EIF4A3,RBM8A,ALYREF	5/17
6_Member	GO Biological Processes	GO:0006402	mRNA catabolic process	-3.29252	-1.20686	4116,9775,9939,11157,25804,54512	MAGOH,EIF4A3,RBM8A,LSM6,LSM4,EXOSC4	6/27
6_Member	GO Biological Processes	GO:0050657	nucleic acid transport	-3.25899	-1.18668	4116,4869,6396,6428,6432,9775,9939,10189	MAGOH,NPM1,SEC13,SRSF3,SRSF7,EIF4A3,RBM8A,ALYREF	8/49
6_Member	GO Biological Processes	GO:0050658	RNA transport	-3.25899	-1.18668	4116,4869,6396,6428,6432,9775,9939,10189	MAGOH,NPM1,SEC13,SRSF3,SRSF7,EIF4A3,RBM8A,ALYREF	8/49
6_Member	GO Biological Processes	GO:0051236	establishment of RNA localization	-3.25899	-1.18668	4116,4869,6396,6428,6432,9775,9939,10189	MAGOH,NPM1,SEC13,SRSF3,SRSF7,EIF4A3,RBM8A,ALYREF	8/49
6_Member	GO Biological Processes	GO:2000622	regulation of nuclear-transcribed mRNA catabolic process, nonsense-mediated decay	-3.24045	-1.18589	4116,9775,9939	MAGOH,EIF4A3,RBM8A	3/5
6_Member	GO Biological Processes	GO:0000956	nuclear-transcribed mRNA catabolic process	-3.17414	-1.13302	4116,9775,9939,25804,54512	MAGOH,EIF4A3,RBM8A,LSM4,EXOSC4	5/19
6_Member	GO Biological Processes	GO:0006417	regulation of translation	-3.07207	-1.04315	1654,1994,4116,4869,5036,5610,5935,6134,6208,8531,9775,9939,10399	DDX3X,ELAVL1,MAGOH,NPM1,PA2G4,EIF2AK2,RBM3,RPL10,RPS14,YBX3,EIF4A3,RBM8A,RACK1	13/122
6_Member	GO Biological Processes	GO:0034248	regulation of amide metabolic process	-2.90502	-0.925909	1654,1994,4116,4869,5036,5610,5935,6134,6208,8531,9775,9939,10399,10972	DDX3X,ELAVL1,MAGOH,NPM1,PA2G4,EIF2AK2,RBM3,RPL10,RPS14,YBX3,EIF4A3,RBM8A,RACK1,TMED10	14/143
6_Member	GO Biological Processes	GO:0006403	RNA localization	-2.8611	-0.88878	4116,4869,6396,6428,6432,9775,9939,10189	MAGOH,NPM1,SEC13,SRSF3,SRSF7,EIF4A3,RBM8A,ALYREF	8/56
6_Member	GO Biological Processes	GO:0006401	RNA catabolic process	-2.73348	-0.808615	4116,9775,9939,11157,25804,54512	MAGOH,EIF4A3,RBM8A,LSM6,LSM4,EXOSC4	6/34
6_Member	GO Biological Processes	GO:0051168	nuclear export	-2.53783	-0.683659	4116,4869,6428,9775,9939,10189	MAGOH,NPM1,SRSF3,EIF4A3,RBM8A,ALYREF	6/37
6_Member	Reactome Gene Sets	R-HSA-429914	Deadenylation-dependent mRNA decay	-2.42589	-0.603264	9775,11157,25804,54512	EIF4A3,LSM6,LSM4,EXOSC4	4/17
6_Member	GO Biological Processes	GO:0061013	regulation of mRNA catabolic process	-2.203	-0.461707	1994,4116,4869,8531,9775,9939	ELAVL1,MAGOH,NPM1,YBX3,EIF4A3,RBM8A	6/43
6_Member	GO Biological Processes	GO:0000184	nuclear-transcribed mRNA catabolic process, nonsense-mediated decay	-2.09896	-0.391979	4116,9775,9939	MAGOH,EIF4A3,RBM8A	3/11
6_Member	GO Biological Processes	GO:0045727	positive regulation of translation	-2.05831	-0.358241	1654,1994,4869,5935,8531,9775	DDX3X,ELAVL1,NPM1,RBM3,YBX3,EIF4A3	6/46
7_Summary	KEGG Pathway	hsa01200	Carbon metabolism	-7.40582	-4.81537	38,128,230,1737,1738,1743,2098,2271,2746,2806,3418,3419,3420,4329,5091,5095,5096,5162,5211,5213,5223,5631,7086,8801,8803,26227,26275,29968,501,2639,3033,3945,217,223	ACAT1,ADH5,ALDOC,DLAT,DLD,DLST,ESD,FH,GLUD1,GOT2,IDH2,IDH3A,IDH3B,ALDH6A1,PC,PCCA,PCCB,PDHB,PFKL,PFKM,PGAM1,PRPS1,TKT,SUCLG2,SUCLA2,PHGDH,HIBCH,PSAT1,ALDH7A1,GCDH,HADH,LDHB,ALDH2,ALDH9A1	34/-
7_Member	KEGG Pathway	hsa01200	Carbon metabolism	-7.40582	-4.81537	38,128,230,1737,1738,1743,2098,2271,2746,2806,3418,3419,3420,4329,5091,5095,5096,5162,5211,5213,5223,5631,7086,8801,8803,26227,26275,29968	ACAT1,ADH5,ALDOC,DLAT,DLD,DLST,ESD,FH,GLUD1,GOT2,IDH2,IDH3A,IDH3B,ALDH6A1,PC,PCCA,PCCB,PDHB,PFKL,PFKM,PGAM1,PRPS1,TKT,SUCLG2,SUCLA2,PHGDH,HIBCH,PSAT1	28/79
7_Member	WikiPathways	WP5355	Metabolic Epileptic Disorders	-3.29088	-1.20686	38,230,501,1737,1738,2639,2746,2806,3033,3945,5091,5211,5213,5223,26227,29968	ACAT1,ALDOC,ALDH7A1,DLAT,DLD,GCDH,GLUD1,GOT2,HADH,LDHB,PC,PFKL,PFKM,PGAM1,PHGDH,PSAT1	16/55
7_Member	WikiPathways	WP4290	Metabolic reprogramming in colon cancer	-3.04963	-1.02538	1743,2271,2746,2806,3418,3419,5162,5211,5223,7086,8801,29968	DLST,FH,GLUD1,GOT2,IDH2,IDH3A,PDHB,PFKL,PGAM1,TKT,SUCLG2,PSAT1	12/37
7_Member	KEGG Pathway	hsa00010	Glycolysis / Gluconeogenesis	-3.04963	-1.02538	128,217,223,230,501,1737,1738,3945,5162,5211,5213,5223	ADH5,ALDH2,ALDH9A1,ALDOC,ALDH7A1,DLAT,DLD,LDHB,PDHB,PFKL,PFKM,PGAM1	12/37
7_Member	KEGG Pathway	hsa01230	Biosynthesis of amino acids	-2.54902	-0.689688	230,2806,3418,3419,3420,5091,5211,5213,5223,5631,7086,26227,29968	ALDOC,GOT2,IDH2,IDH3A,IDH3B,PC,PFKL,PFKM,PGAM1,PRPS1,TKT,PHGDH,PSAT1	13/47
7_Member	WikiPathways	WP534	Glycolysis and gluconeogenesis	-2.15384	-0.432687	230,1737,1738,2806,3945,5091,5211,5213,5223	ALDOC,DLAT,DLD,GOT2,LDHB,PC,PFKL,PFKM,PGAM1	9/30
8_Summary	Reactome Gene Sets	R-HSA-1428517	The citric acid (TCA) cycle and respiratory electron transport	-6.851	-4.29692	498,506,509,513,515,539,1327,1737,1738,1743,2108,2109,2271,2739,2954,3029,3418,3419,3420,3945,4508,4723,5162,7385,8801,8803,10131,10476,27089,38,128,217,230,231,2631,2992,5019,5211,5213,5223,5834,5837,5860,7086,8574,8659,26227,92259,2746,3054,5571,9611,54927,403,5048,5518,7280,7531,7846,10382,10383,54820,203,471,1152,2639,3612,3628,5631,5833,6652,8566,9468,50808,51084,51727,55163,133686,477,526,3…	ATP5F1A,ATP5F1B,ATP5F1C,ATP5F1D,ATP5PB,ATP5PO,COX4I1,DLAT,DLD,DLST,ETFA,ETFB,FH,GLO1,GSTZ1,HAGH,IDH2,IDH3A,IDH3B,LDHB,ATP6,NDUFV1,PDHB,UQCRC2,SUCLG2,SUCLA2,TRAP1,ATP5PD,UQCRQ,ACAT1,ADH5,ALDH2,ALDOC,AKR1B1,NIPSNAP2,GYG1,OXCT1,PFKL,PFKM,PGAM1,PYGB,PYGM,QDPR,TKT,AKR7A2,ALDH4A1,PHGDH,MRPS36,GLUD1,HCFC1,PRKAG1,NCOR1,CHCHD3,ARL3,PAFAH1B1,PPP2R1A,TUBB2A,YWHAE,TUBA1A,TUBB4A,TUBB4B,NDE1,AK1,ATIC,CKB,GCDH,…	110/-
8_Member	Reactome Gene Sets	R-HSA-1428517	The citric acid (TCA) cycle and respiratory electron transport	-6.851	-4.29692	498,506,509,513,515,539,1327,1737,1738,1743,2108,2109,2271,2739,2954,3029,3418,3419,3420,3945,4508,4723,5162,7385,8801,8803,10131,10476,27089	ATP5F1A,ATP5F1B,ATP5F1C,ATP5F1D,ATP5PB,ATP5PO,COX4I1,DLAT,DLD,DLST,ETFA,ETFB,FH,GLO1,GSTZ1,HAGH,IDH2,IDH3A,IDH3B,LDHB,ATP6,NDUFV1,PDHB,UQCRC2,SUCLG2,SUCLA2,TRAP1,ATP5PD,UQCRQ	29/88
8_Member	CORUM	CORUM:563	F1F0-ATP synthase, mitochondrial	-5.81261	-3.35263	498,506,509,513,515,539,4508,10476	ATP5F1A,ATP5F1B,ATP5F1C,ATP5F1D,ATP5PB,ATP5PO,ATP6,ATP5PD	8/10
8_Member	GO Biological Processes	GO:0006091	generation of precursor metabolites and energy	-5.56605	-3.15048	38,128,217,230,231,498,506,509,513,515,539,1327,1737,1738,1743,2108,2109,2271,2631,2992,3418,3419,3420,4508,4723,5019,5162,5211,5213,5223,5834,5837,5860,7086,7385,8574,8659,8801,8803,10476,26227,27089,92259	ACAT1,ADH5,ALDH2,ALDOC,AKR1B1,ATP5F1A,ATP5F1B,ATP5F1C,ATP5F1D,ATP5PB,ATP5PO,COX4I1,DLAT,DLD,DLST,ETFA,ETFB,FH,NIPSNAP2,GYG1,IDH2,IDH3A,IDH3B,ATP6,NDUFV1,OXCT1,PDHB,PFKL,PFKM,PGAM1,PYGB,PYGM,QDPR,TKT,UQCRC2,AKR7A2,ALDH4A1,SUCLG2,SUCLA2,ATP5PD,PHGDH,UQCRQ,MRPS36	43/178
8_Member	Reactome Gene Sets	R-HSA-163210	Formation of ATP by chemiosmotic coupling	-5.29652	-2.92777	498,506,509,513,515,539,4508,10476	ATP5F1A,ATP5F1B,ATP5F1C,ATP5F1D,ATP5PB,ATP5PO,ATP6,ATP5PD	8/11
8_Member	Reactome Gene Sets	R-HSA-1592230	Mitochondrial biogenesis	-4.98142	-2.63927	498,506,509,513,515,539,2746,3054,3418,4508,5571,9611,10476,54927	ATP5F1A,ATP5F1B,ATP5F1C,ATP5F1D,ATP5PB,ATP5PO,GLUD1,HCFC1,IDH2,ATP6,PRKAG1,NCOR1,ATP5PD,CHCHD3	14/33
8_Member	Reactome Gene Sets	R-HSA-1852241	Organelle biogenesis and maintenance	-4.51882	-2.22543	403,498,506,509,513,515,539,2746,3054,3418,4508,5048,5518,5571,7280,7531,7846,9611,10382,10383,10476,54820,54927	ARL3,ATP5F1A,ATP5F1B,ATP5F1C,ATP5F1D,ATP5PB,ATP5PO,GLUD1,HCFC1,IDH2,ATP6,PAFAH1B1,PPP2R1A,PRKAG1,TUBB2A,YWHAE,TUBA1A,NCOR1,TUBB4A,TUBB4B,ATP5PD,NDE1,CHCHD3	23/79
8_Member	GO Biological Processes	GO:0009060	aerobic respiration	-4.26723	-2.00354	498,506,509,513,515,539,1327,1737,1738,1743,2271,2631,3418,3419,3420,4508,4723,5162,7385,8801,8803,10476,27089,92259	ATP5F1A,ATP5F1B,ATP5F1C,ATP5F1D,ATP5PB,ATP5PO,COX4I1,DLAT,DLD,DLST,FH,NIPSNAP2,IDH2,IDH3A,IDH3B,ATP6,NDUFV1,PDHB,UQCRC2,SUCLG2,SUCLA2,ATP5PD,UQCRQ,MRPS36	24/87
8_Member	GO Biological Processes	GO:0045333	cellular respiration	-4.17845	-1.95583	498,506,509,513,515,539,1327,1737,1738,1743,2108,2109,2271,2631,3418,3419,3420,4508,4723,5162,7385,8801,8803,10476,27089,92259	ATP5F1A,ATP5F1B,ATP5F1C,ATP5F1D,ATP5PB,ATP5PO,COX4I1,DLAT,DLD,DLST,ETFA,ETFB,FH,NIPSNAP2,IDH2,IDH3A,IDH3B,ATP6,NDUFV1,PDHB,UQCRC2,SUCLG2,SUCLA2,ATP5PD,UQCRQ,MRPS36	26/99
8_Member	GO Biological Processes	GO:0015980	energy derivation by oxidation of organic compounds	-4.15587	-1.9365	498,506,509,513,515,539,1327,1737,1738,1743,2108,2109,2271,2631,2992,3418,3419,3420,4508,4723,5162,5213,5834,5837,7385,8801,8803,10476,27089,92259	ATP5F1A,ATP5F1B,ATP5F1C,ATP5F1D,ATP5PB,ATP5PO,COX4I1,DLAT,DLD,DLST,ETFA,ETFB,FH,NIPSNAP2,GYG1,IDH2,IDH3A,IDH3B,ATP6,NDUFV1,PDHB,PFKM,PYGB,PYGM,UQCRC2,SUCLG2,SUCLA2,ATP5PD,UQCRQ,MRPS36	30/122
8_Member	Reactome Gene Sets	R-HSA-8949613	Cristae formation	-3.60475	-1.47839	498,506,509,513,515,539,4508,10476,54927	ATP5F1A,ATP5F1B,ATP5F1C,ATP5F1D,ATP5PB,ATP5PO,ATP6,ATP5PD,CHCHD3	9/20
8_Member	GO Biological Processes	GO:0090407	organophosphate biosynthetic process	-2.92456	-0.941705	38,203,471,498,506,509,513,515,539,1152,1737,1738,2639,3612,3628,4508,4723,5162,5631,5833,6652,7086,8566,9468,10476,50808,51084,51727,55163,133686	ACAT1,AK1,ATIC,ATP5F1A,ATP5F1B,ATP5F1C,ATP5F1D,ATP5PB,ATP5PO,CKB,DLAT,DLD,GCDH,IMPA1,INPP1,ATP6,NDUFV1,PDHB,PRPS1,PCYT2,SORD,TKT,PDXK,PCYT1B,ATP5PD,AK3,CRYL1,CMPK1,PNPO,NADK2	30/142
8_Member	GO Biological Processes	GO:0019693	ribose phosphate metabolic process	-2.89639	-0.919367	38,203,471,477,498,506,509,513,515,526,539,1737,1738,1743,2639,3304,4508,4723,4976,5162,5631,8801,8803,9414,10476,30833,50808,51727	ACAT1,AK1,ATIC,ATP1A2,ATP5F1A,ATP5F1B,ATP5F1C,ATP5F1D,ATP5PB,ATP6V1B2,ATP5PO,DLAT,DLD,DLST,GCDH,HSPA1B,ATP6,NDUFV1,OPA1,PDHB,PRPS1,SUCLG2,SUCLA2,TJP2,ATP5PD,NT5C,AK3,CMPK1	28/130
8_Member	GO Biological Processes	GO:0009259	ribonucleotide metabolic process	-2.82942	-0.870075	38,203,471,477,498,506,509,513,515,526,539,1737,1738,1743,2639,3304,4508,4723,4976,5162,8801,8803,9414,10476,30833,50808,51727	ACAT1,AK1,ATIC,ATP1A2,ATP5F1A,ATP5F1B,ATP5F1C,ATP5F1D,ATP5PB,ATP6V1B2,ATP5PO,DLAT,DLD,DLST,GCDH,HSPA1B,ATP6,NDUFV1,OPA1,PDHB,SUCLG2,SUCLA2,TJP2,ATP5PD,NT5C,AK3,CMPK1	27/125
8_Member	GO Biological Processes	GO:0009150	purine ribonucleotide metabolic process	-2.76271	-0.824524	38,203,471,477,498,506,509,513,515,526,539,1737,1738,1743,2639,3304,4508,4723,4976,5162,8801,8803,9414,10476,30833,50808	ACAT1,AK1,ATIC,ATP1A2,ATP5F1A,ATP5F1B,ATP5F1C,ATP5F1D,ATP5PB,ATP6V1B2,ATP5PO,DLAT,DLD,DLST,GCDH,HSPA1B,ATP6,NDUFV1,OPA1,PDHB,SUCLG2,SUCLA2,TJP2,ATP5PD,NT5C,AK3	26/120
8_Member	GO Biological Processes	GO:0006163	purine nucleotide metabolic process	-2.71474	-0.796405	38,203,471,477,498,506,509,513,515,526,539,1737,1738,1743,2639,3304,3418,3945,4508,4723,4976,5091,5162,5631,7086,8801,8803,9414,10476,30833,50808,133686	ACAT1,AK1,ATIC,ATP1A2,ATP5F1A,ATP5F1B,ATP5F1C,ATP5F1D,ATP5PB,ATP6V1B2,ATP5PO,DLAT,DLD,DLST,GCDH,HSPA1B,IDH2,LDHB,ATP6,NDUFV1,OPA1,PC,PDHB,PRPS1,TKT,SUCLG2,SUCLA2,TJP2,ATP5PD,NT5C,AK3,NADK2	32/159
8_Member	Reactome Gene Sets	R-HSA-163200	Respiratory electron transport, ATP synthesis by chemiosmotic coupling, and heat production by uncoupling proteins.	-2.71193	-0.795216	498,506,509,513,515,539,1327,2108,2109,4508,4723,7385,10131,10476,27089	ATP5F1A,ATP5F1B,ATP5F1C,ATP5F1D,ATP5PB,ATP5PO,COX4I1,ETFA,ETFB,ATP6,NDUFV1,UQCRC2,TRAP1,ATP5PD,UQCRQ	15/56
8_Member	GO Biological Processes	GO:0098662	inorganic cation transmembrane transport	-2.61404	-0.728463	309,477,482,493,498,506,509,513,515,526,539,1327,2823,4508,5250,5333,6507,6520,8671,10476	ANXA6,ATP1A2,ATP1B2,ATP2B4,ATP5F1A,ATP5F1B,ATP5F1C,ATP5F1D,ATP5PB,ATP6V1B2,ATP5PO,COX4I1,GPM6A,ATP6,SLC25A3,PLCD1,SLC1A3,SLC3A2,SLC4A4,ATP5PD	20/86
8_Member	GO Biological Processes	GO:0098660	inorganic ion transmembrane transport	-2.55173	-0.689688	309,477,482,493,498,506,509,513,515,526,539,1327,2823,4508,5250,5333,6507,6509,6520,8671,10476	ANXA6,ATP1A2,ATP1B2,ATP2B4,ATP5F1A,ATP5F1B,ATP5F1C,ATP5F1D,ATP5PB,ATP6V1B2,ATP5PO,COX4I1,GPM6A,ATP6,SLC25A3,PLCD1,SLC1A3,SLC1A4,SLC3A2,SLC4A4,ATP5PD	21/93
8_Member	GO Biological Processes	GO:0098655	monoatomic cation transmembrane transport	-2.55043	-0.689688	309,477,482,493,498,506,509,513,515,526,539,1327,2823,4508,5250,5333,6507,6520,8671,10476	ANXA6,ATP1A2,ATP1B2,ATP2B4,ATP5F1A,ATP5F1B,ATP5F1C,ATP5F1D,ATP5PB,ATP6V1B2,ATP5PO,COX4I1,GPM6A,ATP6,SLC25A3,PLCD1,SLC1A3,SLC3A2,SLC4A4,ATP5PD	20/87
8_Member	KEGG Pathway	hsa05208	Chemical carcinogenesis - reactive oxygen species	-2.55043	-0.689688	498,506,509,513,515,539,1327,2052,2053,2946,2947,4508,4723,5594,5595,5781,7385,10476,27089,653689	ATP5F1A,ATP5F1B,ATP5F1C,ATP5F1D,ATP5PB,ATP5PO,COX4I1,EPHX1,EPHX2,GSTM2,GSTM3,ATP6,NDUFV1,MAPK1,MAPK3,PTPN11,UQCRC2,ATP5PD,UQCRQ,GSTT2B	20/87
8_Member	GO Biological Processes	GO:0055086	nucleobase-containing small molecule metabolic process	-2.49953	-0.660919	38,203,471,477,498,506,509,513,515,526,539,1267,1737,1738,1743,2639,3304,3418,3945,4329,4351,4508,4723,4976,5091,5162,5594,5631,7086,8801,8803,9414,10476,30833,50808,51727,133686	ACAT1,AK1,ATIC,ATP1A2,ATP5F1A,ATP5F1B,ATP5F1C,ATP5F1D,ATP5PB,ATP6V1B2,ATP5PO,CNP,DLAT,DLD,DLST,GCDH,HSPA1B,IDH2,LDHB,ALDH6A1,MPI,ATP6,NDUFV1,OPA1,PC,PDHB,MAPK1,PRPS1,TKT,SUCLG2,SUCLA2,TJP2,ATP5PD,NT5C,AK3,CMPK1,NADK2	37/197
8_Member	GO Biological Processes	GO:0009117	nucleotide metabolic process	-2.49742	-0.660157	38,203,471,477,498,506,509,513,515,526,539,1267,1737,1738,1743,2639,3304,3418,3945,4508,4723,4976,5091,5162,5631,7086,8801,8803,9414,10476,30833,50808,51727,133686	ACAT1,AK1,ATIC,ATP1A2,ATP5F1A,ATP5F1B,ATP5F1C,ATP5F1D,ATP5PB,ATP6V1B2,ATP5PO,CNP,DLAT,DLD,DLST,GCDH,HSPA1B,IDH2,LDHB,ATP6,NDUFV1,OPA1,PC,PDHB,PRPS1,TKT,SUCLG2,SUCLA2,TJP2,ATP5PD,NT5C,AK3,CMPK1,NADK2	34/177
8_Member	GO Biological Processes	GO:0006753	nucleoside phosphate metabolic process	-2.45562	-0.622371	38,203,471,477,498,506,509,513,515,526,539,1267,1737,1738,1743,2639,3304,3418,3945,4508,4723,4976,5091,5162,5631,7086,8801,8803,9414,10476,30833,50808,51727,133686	ACAT1,AK1,ATIC,ATP1A2,ATP5F1A,ATP5F1B,ATP5F1C,ATP5F1D,ATP5PB,ATP6V1B2,ATP5PO,CNP,DLAT,DLD,DLST,GCDH,HSPA1B,IDH2,LDHB,ATP6,NDUFV1,OPA1,PC,PDHB,PRPS1,TKT,SUCLG2,SUCLA2,TJP2,ATP5PD,NT5C,AK3,CMPK1,NADK2	34/178
8_Member	GO Biological Processes	GO:0072521	purine-containing compound metabolic process	-2.44464	-0.61404	38,203,471,477,498,506,509,513,515,526,539,1737,1738,1743,2639,3304,3418,3945,4508,4723,4976,5091,5162,5631,7086,8801,8803,9414,10476,30833,50808,133686	ACAT1,AK1,ATIC,ATP1A2,ATP5F1A,ATP5F1B,ATP5F1C,ATP5F1D,ATP5PB,ATP6V1B2,ATP5PO,DLAT,DLD,DLST,GCDH,HSPA1B,IDH2,LDHB,ATP6,NDUFV1,OPA1,PC,PDHB,PRPS1,TKT,SUCLG2,SUCLA2,TJP2,ATP5PD,NT5C,AK3,NADK2	32/165
8_Member	GO Biological Processes	GO:0046390	ribose phosphate biosynthetic process	-2.36373	-0.566267	38,203,471,498,506,509,513,515,539,1737,1738,2639,4508,4723,5162,5631,10476,50808,51727	ACAT1,AK1,ATIC,ATP5F1A,ATP5F1B,ATP5F1C,ATP5F1D,ATP5PB,ATP5PO,DLAT,DLD,GCDH,ATP6,NDUFV1,PDHB,PRPS1,ATP5PD,AK3,CMPK1	19/84
8_Member	KEGG Pathway	hsa04714	Thermogenesis	-2.30791	-0.516348	498,506,509,513,515,539,1327,1376,2778,4508,4723,5567,5571,7385,10476,27089	ATP5F1A,ATP5F1B,ATP5F1C,ATP5F1D,ATP5PB,ATP5PO,COX4I1,CPT2,GNAS,ATP6,NDUFV1,PRKACB,PRKAG1,UQCRC2,ATP5PD,UQCRQ	16/67
8_Member	GO Biological Processes	GO:0009260	ribonucleotide biosynthetic process	-2.3004	-0.511439	38,203,471,498,506,509,513,515,539,1737,1738,2639,4508,4723,5162,10476,50808,51727	ACAT1,AK1,ATIC,ATP5F1A,ATP5F1B,ATP5F1C,ATP5F1D,ATP5PB,ATP5PO,DLAT,DLD,GCDH,ATP6,NDUFV1,PDHB,ATP5PD,AK3,CMPK1	18/79
8_Member	GO Biological Processes	GO:0006164	purine nucleotide biosynthetic process	-2.24481	-0.482672	38,203,471,498,506,509,513,515,539,1737,1738,2639,4508,4723,5162,5631,10476,50808,133686	ACAT1,AK1,ATIC,ATP5F1A,ATP5F1B,ATP5F1C,ATP5F1D,ATP5PB,ATP5PO,DLAT,DLD,GCDH,ATP6,NDUFV1,PDHB,PRPS1,ATP5PD,AK3,NADK2	19/86
8_Member	GO Biological Processes	GO:0009205	purine ribonucleoside triphosphate metabolic process	-2.18101	-0.451542	203,477,498,506,509,513,515,526,539,3304,4508,4723,4976,10476,50808	AK1,ATP1A2,ATP5F1A,ATP5F1B,ATP5F1C,ATP5F1D,ATP5PB,ATP6V1B2,ATP5PO,HSPA1B,ATP6,NDUFV1,OPA1,ATP5PD,AK3	15/63
8_Member	GO Biological Processes	GO:1901137	carbohydrate derivative biosynthetic process	-2.16478	-0.439489	38,203,471,498,506,509,513,515,539,1737,1738,2639,4351,4508,4723,5162,5631,6652,7086,10476,50808,51084,51097,51727	ACAT1,AK1,ATIC,ATP5F1A,ATP5F1B,ATP5F1C,ATP5F1D,ATP5PB,ATP5PO,DLAT,DLD,GCDH,MPI,ATP6,NDUFV1,PDHB,PRPS1,SORD,TKT,ATP5PD,AK3,CRYL1,SCCPDH,CMPK1	24/119
8_Member	GO Biological Processes	GO:0006119	oxidative phosphorylation	-2.12248	-0.406439	498,506,509,513,515,539,1327,1738,2631,4508,4723,7385,10476,27089	ATP5F1A,ATP5F1B,ATP5F1C,ATP5F1D,ATP5PB,ATP5PO,COX4I1,DLD,NIPSNAP2,ATP6,NDUFV1,UQCRC2,ATP5PD,UQCRQ	14/58
8_Member	GO Biological Processes	GO:0009152	purine ribonucleotide biosynthetic process	-2.11491	-0.403197	38,203,471,498,506,509,513,515,539,1737,1738,2639,4508,4723,5162,10476,50808	ACAT1,AK1,ATIC,ATP5F1A,ATP5F1B,ATP5F1C,ATP5F1D,ATP5PB,ATP5PO,DLAT,DLD,GCDH,ATP6,NDUFV1,PDHB,ATP5PD,AK3	17/76
8_Member	GO Biological Processes	GO:0009199	ribonucleoside triphosphate metabolic process	-2.11418	-0.403197	203,477,498,506,509,513,515,526,539,3304,4508,4723,4976,10476,50808	AK1,ATP1A2,ATP5F1A,ATP5F1B,ATP5F1C,ATP5F1D,ATP5PB,ATP6V1B2,ATP5PO,HSPA1B,ATP6,NDUFV1,OPA1,ATP5PD,AK3	15/64
8_Member	GO Biological Processes	GO:0072522	purine-containing compound biosynthetic process	-2.0234	-0.333025	38,203,471,498,506,509,513,515,539,1737,1738,2639,4508,4723,5162,5631,10476,50808,133686	ACAT1,AK1,ATIC,ATP5F1A,ATP5F1B,ATP5F1C,ATP5F1D,ATP5PB,ATP5PO,DLAT,DLD,GCDH,ATP6,NDUFV1,PDHB,PRPS1,ATP5PD,AK3,NADK2	19/90
9_Summary	KEGG Pathway	hsa00620	Pyruvate metabolism	-6.44094	-3.91402	38,98,128,217,223,501,1737,1738,2271,2739,3029,3945,5091,5162,9380,216,2098,3418,7086,8566,8574,55163	ACAT1,ACYP2,ADH5,ALDH2,ALDH9A1,ALDH7A1,DLAT,DLD,FH,GLO1,HAGH,LDHB,PC,PDHB,GRHPR,ALDH1A1,ESD,IDH2,TKT,PDXK,AKR7A2,PNPO	22/-
9_Member	KEGG Pathway	hsa00620	Pyruvate metabolism	-6.44094	-3.91402	38,98,128,217,223,501,1737,1738,2271,2739,3029,3945,5091,5162,9380	ACAT1,ACYP2,ADH5,ALDH2,ALDH9A1,ALDH7A1,DLAT,DLD,FH,GLO1,HAGH,LDHB,PC,PDHB,GRHPR	15/30
9_Member	GO Biological Processes	GO:0006081	cellular aldehyde metabolic process	-5.80615	-3.35178	128,216,217,223,501,2098,2739,3029,3418,7086,8566,8574,9380,55163	ADH5,ALDH1A1,ALDH2,ALDH9A1,ALDH7A1,ESD,GLO1,HAGH,IDH2,TKT,PDXK,AKR7A2,GRHPR,PNPO	14/29
10_Summary	GO Biological Processes	GO:0043484	regulation of RNA splicing	-6.23807	-3.73477	4116,4869,5935,6231,6428,6432,6625,9939,10262,11338,23450,27316,29896,1994,8531,9775	MAGOH,NPM1,RBM3,RPS26,SRSF3,SRSF7,SNRNP70,RBM8A,SF3B4,U2AF2,SF3B3,RBMX,TRA2A,ELAVL1,YBX3,EIF4A3	16/-
10_Member	GO Biological Processes	GO:0043484	regulation of RNA splicing	-6.23807	-3.73477	4116,4869,5935,6231,6428,6432,6625,9939,10262,11338,23450,27316,29896	MAGOH,NPM1,RBM3,RPS26,SRSF3,SRSF7,SNRNP70,RBM8A,SF3B4,U2AF2,SF3B3,RBMX,TRA2A	13/63
10_Member	GO Biological Processes	GO:0048024	regulation of mRNA splicing, via spliceosome	-5.91875	-3.4356	4116,4869,5935,6428,6432,6625,9939,10262,11338,27316,29896	MAGOH,NPM1,RBM3,SRSF3,SRSF7,SNRNP70,RBM8A,SF3B4,U2AF2,RBMX,TRA2A	11/47
10_Member	GO Biological Processes	GO:0050684	regulation of mRNA processing	-5.45111	-3.05403	4116,4869,5935,6428,6432,6625,9939,10262,11338,27316,29896	MAGOH,NPM1,RBM3,SRSF3,SRSF7,SNRNP70,RBM8A,SF3B4,U2AF2,RBMX,TRA2A	11/52
10_Member	GO Biological Processes	GO:1903311	regulation of mRNA metabolic process	-5.3712	-2.99322	1994,4116,4869,5935,6428,6432,6625,8531,9775,9939,10262,11338,27316,29896	ELAVL1,MAGOH,NPM1,RBM3,SRSF3,SRSF7,SNRNP70,YBX3,EIF4A3,RBM8A,SF3B4,U2AF2,RBMX,TRA2A	14/86
10_Member	GO Biological Processes	GO:0033120	positive regulation of RNA splicing	-4.7051	-2.39605	5935,6625,10262,11338,27316,29896	RBM3,SNRNP70,SF3B4,U2AF2,RBMX,TRA2A	6/16
10_Member	GO Biological Processes	GO:0048026	positive regulation of mRNA splicing, via spliceosome	-4.04704	-1.83729	5935,6625,10262,27316,29896	RBM3,SNRNP70,SF3B4,RBMX,TRA2A	5/13
10_Member	GO Biological Processes	GO:0050685	positive regulation of mRNA processing	-3.86901	-1.69364	5935,6625,10262,27316,29896	RBM3,SNRNP70,SF3B4,RBMX,TRA2A	5/14
10_Member	GO Biological Processes	GO:0033119	negative regulation of RNA splicing	-3.70677	-1.5617	4869,6231,6432,11338,27316	NPM1,RPS26,SRSF7,U2AF2,RBMX	5/15
10_Member	GO Biological Processes	GO:0048025	negative regulation of mRNA splicing, via spliceosome	-3.20378	-1.1605	4869,6432,11338,27316	NPM1,SRSF7,U2AF2,RBMX	4/11
10_Member	GO Biological Processes	GO:0050686	negative regulation of mRNA processing	-3.20378	-1.1605	4869,6432,11338,27316	NPM1,SRSF7,U2AF2,RBMX	4/11
10_Member	GO Biological Processes	GO:1903312	negative regulation of mRNA metabolic process	-2.95302	-0.965508	1994,4869,6432,8531,11338,27316	ELAVL1,NPM1,SRSF7,YBX3,U2AF2,RBMX	6/31
10_Member	GO Biological Processes	GO:1903313	positive regulation of mRNA metabolic process	-2.37103	-0.568231	5935,6625,10262,27316,29896	RBM3,SNRNP70,SF3B4,RBMX,TRA2A	5/28
11_Summary	KEGG Pathway	hsa00280	Valine, leucine and isoleucine degradation	-5.56245	-3.15048	18,38,217,223,501,1738,3030,3032,3033,4329,5019,5095,5096,11112,26275,3945,8801,8803	ABAT,ACAT1,ALDH2,ALDH9A1,ALDH7A1,DLD,HADHA,HADHB,HADH,ALDH6A1,OXCT1,PCCA,PCCB,HIBADH,HIBCH,LDHB,SUCLG2,SUCLA2	18/-
11_Member	KEGG Pathway	hsa00280	Valine, leucine and isoleucine degradation	-5.56245	-3.15048	18,38,217,223,501,1738,3030,3032,3033,4329,5019,5095,5096,11112,26275	ABAT,ACAT1,ALDH2,ALDH9A1,ALDH7A1,DLD,HADHA,HADHB,HADH,ALDH6A1,OXCT1,PCCA,PCCB,HIBADH,HIBCH	15/34
11_Member	KEGG Pathway	hsa00640	Propanoate metabolism	-4.44722	-2.1652	18,1738,3030,3945,4329,5095,5096,8801,8803,26275	ABAT,DLD,HADHA,LDHB,ALDH6A1,PCCA,PCCB,SUCLG2,SUCLA2,HIBCH	10/20
11_Member	WikiPathways	WP4686	Leucine, isoleucine and valine metabolism	-2.46061	-0.62602	38,1738,4329,5095,5096,11112,26275	ACAT1,DLD,ALDH6A1,PCCA,PCCB,HIBADH,HIBCH	7/18
11_Member	GO Biological Processes	GO:0009081	branched-chain amino acid metabolic process	-2.30772	-0.516348	38,1738,4329,5095,5096,11112,26275	ACAT1,DLD,ALDH6A1,PCCA,PCCB,HIBADH,HIBCH	7/19
11_Member	GO Biological Processes	GO:0006574	valine catabolic process	-2.19328	-0.461707	4329,11112,26275	ALDH6A1,HIBADH,HIBCH	3/4
12_Summary	KEGG Pathway	hsa00380	Tryptophan metabolism	-4.97509	-2.63722	38,217,223,501,883,1738,1743,2639,3030,3033,128,1376,1632,3032,2806,8424	ACAT1,ALDH2,ALDH9A1,ALDH7A1,KYAT1,DLD,DLST,GCDH,HADHA,HADH,ADH5,CPT2,ECI1,HADHB,GOT2,BBOX1	16/-
12_Member	KEGG Pathway	hsa00380	Tryptophan metabolism	-4.97509	-2.63722	38,217,223,501,883,1738,1743,2639,3030,3033	ACAT1,ALDH2,ALDH9A1,ALDH7A1,KYAT1,DLD,DLST,GCDH,HADHA,HADH	10/18
12_Member	KEGG Pathway	hsa00071	Fatty acid degradation	-4.19348	-1.96759	38,128,217,223,501,1376,1632,2639,3030,3032,3033	ACAT1,ADH5,ALDH2,ALDH9A1,ALDH7A1,CPT2,ECI1,GCDH,HADHA,HADHB,HADH	11/25
12_Member	WikiPathways	WP465	Tryptophan metabolism	-4.11543	-1.9025	38,217,883,1738,2639,2806,3033	ACAT1,ALDH2,KYAT1,DLD,GCDH,GOT2,HADH	7/11
12_Member	KEGG Pathway	hsa00310	Lysine degradation	-4.00065	-1.80646	38,217,223,501,1738,1743,2639,3030,3033,8424	ACAT1,ALDH2,ALDH9A1,ALDH7A1,DLD,DLST,GCDH,HADHA,HADH,BBOX1	10/22
12_Member	Reactome Gene Sets	R-HSA-71064	Lysine catabolism	-2.26145	-0.494765	501,1738,1743,2639	ALDH7A1,DLD,DLST,GCDH	4/7
13_Summary	Reactome Gene Sets	R-HSA-71406	Pyruvate metabolism and Citric Acid (TCA) cycle	-4.80063	-2.47947	1737,1738,1743,2271,2739,2954,3029,3418,3419,3420,3945,5162,8801,8803,5091,92259,2806,8659,9380,38	DLAT,DLD,DLST,FH,GLO1,GSTZ1,HAGH,IDH2,IDH3A,IDH3B,LDHB,PDHB,SUCLG2,SUCLA2,PC,MRPS36,GOT2,ALDH4A1,GRHPR,ACAT1	20/-
13_Member	Reactome Gene Sets	R-HSA-71406	Pyruvate metabolism and Citric Acid (TCA) cycle	-4.80063	-2.47947	1737,1738,1743,2271,2739,2954,3029,3418,3419,3420,3945,5162,8801,8803	DLAT,DLD,DLST,FH,GLO1,GSTZ1,HAGH,IDH2,IDH3A,IDH3B,LDHB,PDHB,SUCLG2,SUCLA2	14/34
13_Member	KEGG Pathway	hsa00020	Citrate cycle (TCA cycle)	-4.0036	-1.80646	1737,1738,1743,2271,3418,3419,3420,5091,5162,8801,8803	DLAT,DLD,DLST,FH,IDH2,IDH3A,IDH3B,PC,PDHB,SUCLG2,SUCLA2	11/26
13_Member	WikiPathways	WP78	TCA cycle (aka Krebs or citric acid cycle)	-3.64435	-1.5074	1738,1743,2271,3418,3419,3420,8801,8803	DLD,DLST,FH,IDH2,IDH3A,IDH3B,SUCLG2,SUCLA2	8/16
13_Member	GO Biological Processes	GO:0006099	tricarboxylic acid cycle	-3.28052	-1.19886	1737,1743,2271,3418,3419,3420,5162,8801,8803,92259	DLAT,DLST,FH,IDH2,IDH3A,IDH3B,PDHB,SUCLG2,SUCLA2,MRPS36	10/26
13_Member	Reactome Gene Sets	R-HSA-70268	Pyruvate metabolism	-3.24011	-1.18589	1737,1738,2739,2954,3029,3945,5162	DLAT,DLD,GLO1,GSTZ1,HAGH,LDHB,PDHB	7/14
13_Member	WikiPathways	WP2453	TCA cycle and deficiency of pyruvate dehydrogenase complex (PDHc)	-3.01417	-1.01209	1737,1738,1743,2271,3419,5091,8801	DLAT,DLD,DLST,FH,IDH3A,PC,SUCLG2	7/15
13_Member	Reactome Gene Sets	R-HSA-71403	Citric acid cycle (TCA cycle)	-2.84437	-0.878115	1738,1743,2271,3418,3419,3420,8801,8803	DLD,DLST,FH,IDH2,IDH3A,IDH3B,SUCLG2,SUCLA2	8/20
13_Member	Reactome Gene Sets	R-HSA-389661	Glyoxylate metabolism and glycine degradation	-2.81127	-0.857495	1737,1738,1743,2806,5162,8659,9380	DLAT,DLD,DLST,GOT2,PDHB,ALDH4A1,GRHPR	7/16
13_Member	KEGG Pathway	hsa01210	2-Oxocarboxylic acid metabolism	-2.53471	-0.683659	1737,1738,1743,2806,3418,3419,3420,5162	DLAT,DLD,DLST,GOT2,IDH2,IDH3A,IDH3B,PDHB	8/22
13_Member	WikiPathways	WP4236	Krebs cycle disorders	-2.42145	-0.602608	1743,2271,3945,8801,8803	DLST,FH,LDHB,SUCLG2,SUCLA2	5/10
13_Member	Reactome Gene Sets	R-HSA-204174	Regulation of pyruvate dehydrogenase (PDH) complex	-2.26145	-0.494765	1737,1738,2954,5162	DLAT,DLD,GSTZ1,PDHB	4/7
13_Member	GO Biological Processes	GO:0006085	acetyl-CoA biosynthetic process	-2.00357	-0.329201	38,1737,1738,5162	ACAT1,DLAT,DLD,PDHB	4/8
14_Summary	WikiPathways	WP4320	Effect of progerin on genes involved in Hutchinson-Gilford progeria syndrome	-4.46422	-2.17845	5931,8350,10951,11335,23468	RBBP7,H3C1,CBX1,CBX3,CBX5	5/-
14_Member	WikiPathways	WP4320	Effect of progerin on genes involved in Hutchinson-Gilford progeria syndrome	-4.46422	-2.17845	5931,8350,10951,11335,23468	RBBP7,H3C1,CBX1,CBX3,CBX5	5/11
14_Member	Reactome Gene Sets	R-HSA-8953750	Transcriptional Regulation by E2F6	-3.24045	-1.18589	5931,11335,23468	RBBP7,CBX3,CBX5	3/5
15_Summary	GO Biological Processes	GO:0006334	nucleosome assembly	-4.3467	-2.07342	3009,3148,4869,6418,8345,8350,9555,4000,4001,5931,10951,11335,23468,5432,6396,6632,6634	H1-5,HMGB2,NPM1,SET,H2BC9,H3C1,MACROH2A1,LMNA,LMNB1,RBBP7,CBX1,CBX3,CBX5,POLR2C,SEC13,SNRPD1,SNRPD3	17/-
15_Member	GO Biological Processes	GO:0006334	nucleosome assembly	-4.3467	-2.07342	3009,3148,4869,6418,8345,8350,9555	H1-5,HMGB2,NPM1,SET,H2BC9,H3C1,MACROH2A1	7/26
15_Member	GO Biological Processes	GO:0034728	nucleosome organization	-4.23066	-1.97906	3009,3148,4869,6418,8345,8350,9555	H1-5,HMGB2,NPM1,SET,H2BC9,H3C1,MACROH2A1	7/27
15_Member	GO Biological Processes	GO:0065004	protein-DNA complex assembly	-4.23066	-1.97906	3009,3148,4869,6418,8345,8350,9555	H1-5,HMGB2,NPM1,SET,H2BC9,H3C1,MACROH2A1	7/27
15_Member	GO Biological Processes	GO:0006325	chromatin organization	-4.03417	-1.83072	3009,3148,4000,4001,4869,5931,6418,8345,8350,9555,10951,11335,23468	H1-5,HMGB2,LMNA,LMNB1,NPM1,RBBP7,SET,H2BC9,H3C1,MACROH2A1,CBX1,CBX3,CBX5	13/98
15_Member	GO Biological Processes	GO:0006338	chromatin remodeling	-3.42729	-1.32137	3009,3148,4000,4001,4869,5931,6418,8345,8350,9555,11335	H1-5,HMGB2,LMNA,LMNB1,NPM1,RBBP7,SET,H2BC9,H3C1,MACROH2A1,CBX3	11/84
15_Member	Reactome Gene Sets	R-HSA-5617472	Activation of anterior HOX genes in hindbrain development during early embryogenesis	-3.04109	-1.02095	5432,5931,8345,8350	POLR2C,RBBP7,H2BC9,H3C1	4/12
15_Member	Reactome Gene Sets	R-HSA-5619507	Activation of HOX genes during differentiation	-3.04109	-1.02095	5432,5931,8345,8350	POLR2C,RBBP7,H2BC9,H3C1	4/12
15_Member	Reactome Gene Sets	R-HSA-9645723	Diseases of programmed cell death	-2.95869	-0.966331	4000,4001,5931,8345,8350	LMNA,LMNB1,RBBP7,H2BC9,H3C1	5/21
15_Member	Reactome Gene Sets	R-HSA-427389	ERCC6 (CSB) and EHMT2 (G9a) positively regulate rRNA expression	-2.89477	-0.919367	5931,8345,8350,11335	RBBP7,H2BC9,H3C1,CBX3	4/13
15_Member	Reactome Gene Sets	R-HSA-68875	Mitotic Prophase	-2.73348	-0.808615	4000,4001,6396,6418,8345,8350	LMNA,LMNB1,SEC13,SET,H2BC9,H3C1	6/34
15_Member	Reactome Gene Sets	R-HSA-73854	RNA Polymerase I Promoter Clearance	-2.64067	-0.744448	5931,8345,8350,11335	RBBP7,H2BC9,H3C1,CBX3	4/15
15_Member	Reactome Gene Sets	R-HSA-212300	PRC2 methylates histones and DNA	-2.53036	-0.683659	5931,8345,8350	RBBP7,H2BC9,H3C1	3/8
15_Member	Reactome Gene Sets	R-HSA-2299718	Condensation of Prophase Chromosomes	-2.53036	-0.683659	6418,8345,8350	SET,H2BC9,H3C1	3/8
15_Member	Reactome Gene Sets	R-HSA-606279	Deposition of new CENPA-containing nucleosomes at the centromere	-2.53036	-0.683659	4869,5931,8345	NPM1,RBBP7,H2BC9	3/8
15_Member	Reactome Gene Sets	R-HSA-73772	RNA Polymerase I Promoter Escape	-2.53036	-0.683659	8345,8350,11335	H2BC9,H3C1,CBX3	3/8
15_Member	Reactome Gene Sets	R-HSA-774815	Nucleosome assembly	-2.53036	-0.683659	4869,5931,8345	NPM1,RBBP7,H2BC9	3/8
15_Member	Reactome Gene Sets	R-HSA-73864	RNA Polymerase I Transcription	-2.52907	-0.683659	5931,8345,8350,11335	RBBP7,H2BC9,H3C1,CBX3	4/16
15_Member	Reactome Gene Sets	R-HSA-2559583	Cellular Senescence	-2.51795	-0.675273	3009,4001,5931,8345,8350	H1-5,LMNB1,RBBP7,H2BC9,H3C1	5/26
15_Member	GO Biological Processes	GO:0045814	negative regulation of gene expression, epigenetic	-2.42589	-0.603264	4000,4001,9555,11335	LMNA,LMNB1,MACROH2A1,CBX3	4/17
15_Member	Reactome Gene Sets	R-HSA-1500620	Meiosis	-2.42589	-0.603264	4000,4001,8345,8350	LMNA,LMNB1,H2BC9,H3C1	4/17
15_Member	Reactome Gene Sets	R-HSA-5578749	Transcriptional regulation by small RNAs	-2.42589	-0.603264	5432,6396,8345,8350	POLR2C,SEC13,H2BC9,H3C1	4/17
15_Member	KEGG Pathway	hsa05322	Systemic lupus erythematosus	-2.37103	-0.568231	6632,6634,8345,8350,9555	SNRPD1,SNRPD3,H2BC9,H3C1,MACROH2A1	5/28
15_Member	Reactome Gene Sets	R-HSA-2559586	DNA Damage/Telomere Stress Induced Senescence	-2.36693	-0.568231	3009,4001,8345	H1-5,LMNB1,H2BC9	3/9
15_Member	Reactome Gene Sets	R-HSA-9710421	Defective pyroptosis	-2.36693	-0.568231	5931,8345,8350	RBBP7,H2BC9,H3C1	3/9
15_Member	Reactome Gene Sets	R-HSA-1474165	Reproduction	-2.33005	-0.536252	4000,4001,8345,8350	LMNA,LMNB1,H2BC9,H3C1	4/18
15_Member	GO Biological Processes	GO:0040029	epigenetic regulation of gene expression	-2.30255	-0.512383	4000,4001,8350,9555,11335	LMNA,LMNB1,H3C1,MACROH2A1,CBX3	5/29
15_Member	Reactome Gene Sets	R-HSA-1221632	Meiotic synapsis	-2.22466	-0.468136	4000,4001,8345	LMNA,LMNB1,H2BC9	3/10
15_Member	Reactome Gene Sets	R-HSA-5250913	Positive epigenetic regulation of rRNA expression	-2.07854	-0.376512	5931,8345,8350,11335	RBBP7,H2BC9,H3C1,CBX3	4/21
15_Member	Reactome Gene Sets	R-HSA-211000	Gene Silencing by RNA	-2.00464	-0.329201	5432,6396,8345,8350	POLR2C,SEC13,H2BC9,H3C1	4/22
16_Summary	KEGG Pathway	hsa00270	Cysteine and methionine metabolism	-4.19348	-1.96759	883,2729,2806,2937,3945,4357,7263,23382,26227,29968,58478,84890	KYAT1,GCLC,GOT2,GSS,LDHB,MPST,TST,AHCYL2,PHGDH,PSAT1,ENOPH1,ADO	12/-
16_Member	KEGG Pathway	hsa00270	Cysteine and methionine metabolism	-4.19348	-1.96759	883,2729,2806,2937,3945,4357,7263,23382,26227,29968,58478	KYAT1,GCLC,GOT2,GSS,LDHB,MPST,TST,AHCYL2,PHGDH,PSAT1,ENOPH1	11/25
16_Member	Reactome Gene Sets	R-HSA-1614558	Degradation of cysteine and homocysteine	-2.00357	-0.329201	2806,4357,7263,84890	GOT2,MPST,TST,ADO	4/8
17_Summary	KEGG Pathway	hsa04540	Gap junction	-4.03674	-1.83072	2697,2771,2776,2778,5567,5578,5594,5595,7280,7846,10382,10383,387,9368,10672,2775,2783,2788,6507,59345,309,482,5573,6000,7531,5518,4082,7086,5571,22800,2052,2053,2946,2947,3840,653689,1000,18,11345,5333,5520,217,7915,10313,10550,10611,5064,477,493,84152,338,5781,5364	GJA1,GNAI2,GNAQ,GNAS,PRKACB,PRKCA,MAPK1,MAPK3,TUBB2A,TUBA1A,TUBB4A,TUBB4B,RHOA,NHERF1,GNA13,GNAO1,GNB2,GNG7,SLC1A3,GNB4,ANXA6,ATP1B2,PRKAR1A,RGS7,YWHAE,PPP2R1A,MARCKS,TKT,PRKAG1,RRAS2,EPHX1,EPHX2,GSTM2,GSTM3,KPNA4,GSTT2B,CDH2,ABAT,GABARAPL2,PLCD1,PPP2R2A,ALDH2,ALDH5A1,RTN3,ARL6IP5,PDLIM5,PALM,ATP1A2,ATP2B4,PPP1R1B,APOB,PTPN11,PLXNB1	53/-
17_Member	KEGG Pathway	hsa04540	Gap junction	-4.03674	-1.83072	2697,2771,2776,2778,5567,5578,5594,5595,7280,7846,10382,10383	GJA1,GNAI2,GNAQ,GNAS,PRKACB,PRKCA,MAPK1,MAPK3,TUBB2A,TUBA1A,TUBB4A,TUBB4B	12/30
17_Member	KEGG Pathway	hsa04928	Parathyroid hormone synthesis, secretion and action	-4.00065	-1.80646	387,2771,2776,2778,5567,5578,5594,5595,9368,10672	RHOA,GNAI2,GNAQ,GNAS,PRKACB,PRKCA,MAPK1,MAPK3,NHERF1,GNA13	10/22
17_Member	KEGG Pathway	hsa04724	Glutamatergic synapse	-3.87333	-1.69364	2771,2775,2776,2778,2783,2788,5567,5578,5594,5595,6507,59345	GNAI2,GNAO1,GNAQ,GNAS,GNB2,GNG7,PRKACB,PRKCA,MAPK1,MAPK3,SLC1A3,GNB4	12/31
17_Member	KEGG Pathway	hsa04726	Serotonergic synapse	-3.82532	-1.65878	2771,2775,2776,2778,2783,2788,5567,5578,5594,5595,59345	GNAI2,GNAO1,GNAQ,GNAS,GNB2,GNG7,PRKACB,PRKCA,MAPK1,MAPK3,GNB4	11/27
17_Member	KEGG Pathway	hsa04713	Circadian entrainment	-3.65754	-1.51789	2771,2775,2776,2778,2783,2788,5567,5578,5594,5595,59345	GNAI2,GNAO1,GNAQ,GNAS,GNB2,GNG7,PRKACB,PRKCA,MAPK1,MAPK3,GNB4	11/28
17_Member	WikiPathways	WP536	Calcium regulation in cardiac cells	-3.48827	-1.37225	309,482,2697,2771,2775,2776,2778,2783,2788,5567,5573,5578,6000,7531,59345	ANXA6,ATP1B2,GJA1,GNAI2,GNAO1,GNAQ,GNAS,GNB2,GNG7,PRKACB,PRKAR1A,PRKCA,RGS7,YWHAE,GNB4	15/48
17_Member	KEGG Pathway	hsa04730	Long-term depression	-3.40994	-1.31144	2771,2775,2776,2778,5518,5578,5594,5595,10672	GNAI2,GNAO1,GNAQ,GNAS,PPP2R1A,PRKCA,MAPK1,MAPK3,GNA13	9/21
17_Member	WikiPathways	WP722	Serotonin HTR1 group and FOS pathway	-3.38381	-1.28776	387,2771,2775,2776,5594,5595	RHOA,GNAI2,GNAO1,GNAQ,MAPK1,MAPK3	6/10
17_Member	WikiPathways	WP35	G protein signaling pathways	-3.34977	-1.25858	387,2771,2775,2776,2778,2783,2788,5567,5573,5578,10672	RHOA,GNAI2,GNAO1,GNAQ,GNAS,GNB2,GNG7,PRKACB,PRKAR1A,PRKCA,GNA13	11/30
17_Member	Reactome Gene Sets	R-HSA-163685	Integration of energy metabolism	-3.29797	-1.20918	2771,2776,2778,2783,2788,4082,5518,5567,5573,5578,7086,59345	GNAI2,GNAQ,GNAS,GNB2,GNG7,MARCKS,PPP2R1A,PRKACB,PRKAR1A,PRKCA,TKT,GNB4	12/35
17_Member	Canonical Pathways	M268	PID S1P S1P2 PATHWAY	-3.24011	-1.18589	387,2771,2775,2776,5594,5595,10672	RHOA,GNAI2,GNAO1,GNAQ,MAPK1,MAPK3,GNA13	7/14
17_Member	KEGG Pathway	hsa04371	Apelin signaling pathway	-3.20824	-1.16063	2771,2776,2783,2788,5567,5571,5594,5595,10672,22800,59345	GNAI2,GNAQ,GNB2,GNG7,PRKACB,PRKAG1,MAPK1,MAPK3,GNA13,RRAS2,GNB4	11/31
17_Member	KEGG Pathway	hsa04725	Cholinergic synapse	-3.12809	-1.09125	2771,2775,2776,2783,2788,5567,5578,5594,5595,59345	GNAI2,GNAO1,GNAQ,GNB2,GNG7,PRKACB,PRKCA,MAPK1,MAPK3,GNB4	10/27
17_Member	Canonical Pathways	M64	PID S1P S1P4 PATHWAY	-3.08772	-1.05512	387,2771,2775,5594,5595,10672	RHOA,GNAI2,GNAO1,MAPK1,MAPK3,GNA13	6/11
17_Member	Canonical Pathways	M55	PID S1P S1P3 PATHWAY	-3.01417	-1.01209	387,2771,2775,2776,5594,5595,10672	RHOA,GNAI2,GNAO1,GNAQ,MAPK1,MAPK3,GNA13	7/15
17_Member	Reactome Gene Sets	R-HSA-456926	Thrombin signalling through proteinase activated receptors (PARs)	-3.01417	-1.01209	2776,2783,2788,5594,5595,10672,59345	GNAQ,GNB2,GNG7,MAPK1,MAPK3,GNA13,GNB4	7/15
17_Member	Reactome Gene Sets	R-HSA-422356	Regulation of insulin secretion	-2.98464	-0.986445	2771,2776,2778,2783,2788,4082,5567,5573,5578,59345	GNAI2,GNAQ,GNAS,GNB2,GNG7,MARCKS,PRKACB,PRKAR1A,PRKCA,GNB4	10/28
17_Member	KEGG Pathway	hsa05207	Chemical carcinogenesis - receptor activation	-2.93377	-0.94903	2052,2053,2771,2778,2946,2947,3840,5567,5578,5594,5595,653689	EPHX1,EPHX2,GNAI2,GNAS,GSTM2,GSTM3,KPNA4,PRKACB,PRKCA,MAPK1,MAPK3,GSTT2B	12/38
17_Member	WikiPathways	WP4540	Hippo signaling regulation pathways	-2.90606	-0.925909	387,1000,2771,2776,2778,5567,5571,5573,5578	RHOA,CDH2,GNAI2,GNAQ,GNAS,PRKACB,PRKAG1,PRKAR1A,PRKCA	9/24
17_Member	KEGG Pathway	hsa05032	Morphine addiction	-2.84437	-0.878115	2771,2775,2778,2783,2788,5567,5578,59345	GNAI2,GNAO1,GNAS,GNB2,GNG7,PRKACB,PRKCA,GNB4	8/20
17_Member	GO Biological Processes	GO:0007189	adenylate cyclase-activating G protein-coupled receptor signaling pathway	-2.83291	-0.870259	2771,2776,2778,5573,9368,10672	GNAI2,GNAQ,GNAS,PRKAR1A,NHERF1,GNA13	6/12
17_Member	KEGG Pathway	hsa04727	GABAergic synapse	-2.76022	-0.824524	18,2771,2775,2783,2788,5567,5578,11345,59345	ABAT,GNAI2,GNAO1,GNB2,GNG7,PRKACB,PRKCA,GABARAPL2,GNB4	9/25
17_Member	CORUM	CORUM:7171	GNAS-L-GNB2-GNG7 complex	-2.75435	-0.824524	2778,2783,2788	GNAS,GNB2,GNG7	3/3
17_Member	CORUM	CORUM:7173	GNAS-L-GNB4-GNG7 complex	-2.75435	-0.824524	2778,2788,59345	GNAS,GNG7,GNB4	3/3
17_Member	WikiPathways	WP2355	Corticotropin-releasing hormone signaling pathway	-2.72162	-0.80003	387,2697,2771,2775,2776,2778,2783,5578,5594,5595	RHOA,GJA1,GNAI2,GNAO1,GNAQ,GNAS,GNB2,PRKCA,MAPK1,MAPK3	10/30
17_Member	WikiPathways	WP289	Myometrial relaxation and contraction pathways	-2.71695	-0.796991	2697,2776,2778,2783,2788,5333,5567,5573,5578,6000,7531,59345	GJA1,GNAQ,GNAS,GNB2,GNG7,PLCD1,PRKACB,PRKAR1A,PRKCA,RGS7,YWHAE,GNB4	12/40
17_Member	KEGG Pathway	hsa05142	Chagas disease	-2.68359	-0.772569	2771,2775,2776,2778,5518,5520,5594,5595	GNAI2,GNAO1,GNAQ,GNAS,PPP2R1A,PPP2R2A,MAPK1,MAPK3	8/21
17_Member	Reactome Gene Sets	R-HSA-112316	Neuronal System	-2.67559	-0.772569	18,217,2771,2783,2788,5567,5571,5573,5578,5594,5595,6507,7280,7846,7915,10313,10382,10383,10550,10611,59345	ABAT,ALDH2,GNAI2,GNB2,GNG7,PRKACB,PRKAG1,PRKAR1A,PRKCA,MAPK1,MAPK3,SLC1A3,TUBB2A,TUBA1A,ALDH5A1,RTN3,TUBB4A,TUBB4B,ARL6IP5,PDLIM5,GNB4	21/91
17_Member	Reactome Gene Sets	R-HSA-9660821	ADORA2B mediated anti-inflammatory cytokines production	-2.6277	-0.737596	2771,2778,2783,2788,5567,5573,59345	GNAI2,GNAS,GNB2,GNG7,PRKACB,PRKAR1A,GNB4	7/17
17_Member	GO Biological Processes	GO:0007188	adenylate cyclase-modulating G protein-coupled receptor signaling pathway	-2.62362	-0.736541	2771,2775,2776,2778,5064,5567,5573,9368,10672	GNAI2,GNAO1,GNAQ,GNAS,PALM,PRKACB,PRKAR1A,NHERF1,GNA13	9/26
17_Member	Reactome Gene Sets	R-HSA-163359	Glucagon signaling in metabolic regulation	-2.61018	-0.727599	2778,2783,2788,5567,5573,59345	GNAS,GNB2,GNG7,PRKACB,PRKAR1A,GNB4	6/13
17_Member	Reactome Gene Sets	R-HSA-392518	Signal amplification	-2.61018	-0.727599	2771,2776,2783,2788,10672,59345	GNAI2,GNAQ,GNB2,GNG7,GNA13,GNB4	6/13
17_Member	KEGG Pathway	hsa04261	Adrenergic signaling in cardiomyocytes	-2.51805	-0.675273	477,482,493,2771,2776,2778,5518,5520,5567,5578,5594,5595	ATP1A2,ATP1B2,ATP2B4,GNAI2,GNAQ,GNAS,PPP2R1A,PPP2R2A,PRKACB,PRKCA,MAPK1,MAPK3	12/42
17_Member	Reactome Gene Sets	R-HSA-112315	Transmission across Chemical Synapses	-2.48855	-0.652622	18,217,2771,2783,2788,5567,5571,5573,5578,5594,5595,6507,7280,7846,7915,10382,10383,10550,59345	ABAT,ALDH2,GNAI2,GNB2,GNG7,PRKACB,PRKAG1,PRKAR1A,PRKCA,MAPK1,MAPK3,SLC1A3,TUBB2A,TUBA1A,ALDH5A1,TUBB4A,TUBB4B,ARL6IP5,GNB4	19/82
17_Member	Reactome Gene Sets	R-HSA-428930	Thromboxane signalling through TP receptor	-2.42145	-0.602608	2776,2783,2788,10672,59345	GNAQ,GNB2,GNG7,GNA13,GNB4	5/10
17_Member	Reactome Gene Sets	R-HSA-432040	Vasopressin regulates renal water homeostasis via Aquaporins	-2.41313	-0.599413	2778,2783,2788,5567,5573,59345	GNAS,GNB2,GNG7,PRKACB,PRKAR1A,GNB4	6/14
17_Member	Reactome Gene Sets	R-HSA-445717	Aquaporin-mediated transport	-2.41313	-0.599413	2778,2783,2788,5567,5573,59345	GNAS,GNB2,GNG7,PRKACB,PRKAR1A,GNB4	6/14
17_Member	Reactome Gene Sets	R-HSA-111885	Opioid Signalling	-2.39594	-0.584762	2771,2776,2783,2788,5518,5567,5573,5578,5594,59345,84152	GNAI2,GNAQ,GNB2,GNG7,PPP2R1A,PRKACB,PRKAR1A,PRKCA,MAPK1,GNB4,PPP1R1B	11/38
17_Member	KEGG Pathway	hsa04926	Relaxin signaling pathway	-2.37761	-0.568961	2771,2775,2778,2783,2788,5567,5578,5594,5595,59345	GNAI2,GNAO1,GNAS,GNB2,GNG7,PRKACB,PRKCA,MAPK1,MAPK3,GNB4	10/33
17_Member	KEGG Pathway	hsa04071	Sphingolipid signaling pathway	-2.37476	-0.568617	387,2771,2776,5518,5520,5578,5594,5595,10672	RHOA,GNAI2,GNAQ,PPP2R1A,PPP2R2A,PRKCA,MAPK1,MAPK3,GNA13	9/28
17_Member	Reactome Gene Sets	R-HSA-418594	G alpha (i) signalling events	-2.29399	-0.507424	2771,2776,2778,2783,2788,5518,5567,5573,5578,5594,6000,59345,84152	GNAI2,GNAQ,GNAS,GNB2,GNG7,PPP2R1A,PRKACB,PRKAR1A,PRKCA,MAPK1,RGS7,GNB4,PPP1R1B	13/50
17_Member	KEGG Pathway	hsa04916	Melanogenesis	-2.26757	-0.494765	2771,2775,2776,2778,5567,5578,5594,5595	GNAI2,GNAO1,GNAQ,GNAS,PRKACB,PRKCA,MAPK1,MAPK3	8/24
17_Member	KEGG Pathway	hsa04728	Dopaminergic synapse	-2.24904	-0.485769	2771,2775,2776,2778,2783,2788,5518,5520,5567,5578,59345,84152	GNAI2,GNAO1,GNAQ,GNAS,GNB2,GNG7,PPP2R1A,PPP2R2A,PRKACB,PRKCA,GNB4,PPP1R1B	12/45
17_Member	Reactome Gene Sets	R-HSA-381676	Glucagon-like Peptide-1 (GLP1) regulates insulin secretion	-2.23715	-0.478391	2778,2783,2788,5567,5573,59345	GNAS,GNB2,GNG7,PRKACB,PRKAR1A,GNB4	6/15
17_Member	Reactome Gene Sets	R-HSA-418597	G alpha (z) signalling events	-2.23715	-0.478391	2771,2778,2783,2788,5578,59345	GNAI2,GNAS,GNB2,GNG7,PRKCA,GNB4	6/15
17_Member	Canonical Pathways	M103	PID S1P S1P1 PATHWAY	-2.20301	-0.461707	387,2771,2775,5594,5595	RHOA,GNAI2,GNAO1,MAPK1,MAPK3	5/11
17_Member	Reactome Gene Sets	R-HSA-9634597	GPER1 signaling	-2.16723	-0.440893	2771,2778,2783,2788,5567,5573,59345	GNAI2,GNAS,GNB2,GNG7,PRKACB,PRKAR1A,GNB4	7/20
17_Member	WikiPathways	WP2032	Thyroid stimulating hormone (TSH) signaling pathway	-2.16723	-0.440893	2771,2775,2776,2778,5594,5595,10672	GNAI2,GNAO1,GNAQ,GNAS,MAPK1,MAPK3,GNA13	7/20
17_Member	Reactome Gene Sets	R-HSA-418346	Platelet homeostasis	-2.14724	-0.427114	338,493,2778,2783,2788,5518,5781,59345	APOB,ATP2B4,GNAS,GNB2,GNG7,PPP2R1A,PTPN11,GNB4	8/25
17_Member	Reactome Gene Sets	R-HSA-372790	Signaling by GPCR	-2.11491	-0.403197	387,2771,2776,2778,2783,2788,5364,5518,5567,5573,5578,5594,5595,6000,10672,59345,84152	RHOA,GNAI2,GNAQ,GNAS,GNB2,GNG7,PLXNB1,PPP2R1A,PRKACB,PRKAR1A,PRKCA,MAPK1,MAPK3,RGS7,GNA13,GNB4,PPP1R1B	17/76
17_Member	Reactome Gene Sets	R-HSA-388396	GPCR downstream signalling	-2.11491	-0.403197	387,2771,2776,2778,2783,2788,5364,5518,5567,5573,5578,5594,5595,6000,10672,59345,84152	RHOA,GNAI2,GNAQ,GNAS,GNB2,GNG7,PLXNB1,PPP2R1A,PRKACB,PRKAR1A,PRKCA,MAPK1,MAPK3,RGS7,GNA13,GNB4,PPP1R1B	17/76
17_Member	Reactome Gene Sets	R-HSA-112314	Neurotransmitter receptors and postsynaptic signal transmission	-2.0538	-0.356664	2771,2783,2788,5567,5571,5573,5578,5594,5595,7280,7846,10382,10383,59345	GNAI2,GNB2,GNG7,PRKACB,PRKAG1,PRKAR1A,PRKCA,MAPK1,MAPK3,TUBB2A,TUBA1A,TUBB4A,TUBB4B,GNB4	14/59
17_Member	Canonical Pathways	M8	PID ENDOTHELIN PATHWAY	-2.03762	-0.345329	387,2771,2775,2776,5578,5594,5595	RHOA,GNAI2,GNAO1,GNAQ,PRKCA,MAPK1,MAPK3	7/21
17_Member	Reactome Gene Sets	R-HSA-373080	Class B/2 (Secretin family receptors)	-2.00357	-0.329201	2778,2783,2788,59345	GNAS,GNB2,GNG7,GNB4	4/8
17_Member	Reactome Gene Sets	R-HSA-392451	G beta:gamma signalling through PI3Kgamma	-2.00357	-0.329201	387,2783,2788,59345	RHOA,GNB2,GNG7,GNB4	4/8
17_Member	Reactome Gene Sets	R-HSA-392851	Prostacyclin signalling through prostacyclin receptor	-2.00357	-0.329201	2778,2783,2788,59345	GNAS,GNB2,GNG7,GNB4	4/8
17_Member	Reactome Gene Sets	R-HSA-420092	Glucagon-type ligand receptors	-2.00357	-0.329201	2778,2783,2788,59345	GNAS,GNB2,GNG7,GNB4	4/8
18_Summary	GO Biological Processes	GO:0089718	amino acid import across plasma membrane	-3.86402	-1.69364	2670,6507,6509,6520,10550,477,482,493,9368,120,387,2729,5910,6456,8671,9414,23576,2697,18,128,10672	GFAP,SLC1A3,SLC1A4,SLC3A2,ARL6IP5,ATP1A2,ATP1B2,ATP2B4,NHERF1,ADD3,RHOA,GCLC,RAP1GDS1,SH3GL2,SLC4A4,TJP2,DDAH1,GJA1,ABAT,ADH5,GNA13	21/-
18_Member	GO Biological Processes	GO:0089718	amino acid import across plasma membrane	-3.86402	-1.69364	2670,6507,6509,6520,10550	GFAP,SLC1A3,SLC1A4,SLC3A2,ARL6IP5	5/6
18_Member	GO Biological Processes	GO:0098739	import across plasma membrane	-3.8161	-1.65715	477,482,493,2670,6507,6509,6520,9368,10550	ATP1A2,ATP1B2,ATP2B4,GFAP,SLC1A3,SLC1A4,SLC3A2,NHERF1,ARL6IP5	9/19
18_Member	GO Biological Processes	GO:0003018	vascular process in circulatory system	-2.85697	-0.887077	120,387,477,482,493,2729,5910,6456,6507,6509,8671,9368,9414,23576	ADD3,RHOA,ATP1A2,ATP1B2,ATP2B4,GCLC,RAP1GDS1,SH3GL2,SLC1A3,SLC1A4,SLC4A4,NHERF1,TJP2,DDAH1	14/49
18_Member	GO Biological Processes	GO:0006865	amino acid transport	-2.6277	-0.737596	2670,2697,6507,6509,6520,9368,10550	GFAP,GJA1,SLC1A3,SLC1A4,SLC3A2,NHERF1,ARL6IP5	7/17
18_Member	GO Biological Processes	GO:0010232	vascular transport	-2.6277	-0.737596	477,482,493,6507,6509,8671,9368	ATP1A2,ATP1B2,ATP2B4,SLC1A3,SLC1A4,SLC4A4,NHERF1	7/17
18_Member	GO Biological Processes	GO:0150104	transport across blood-brain barrier	-2.6277	-0.737596	477,482,493,6507,6509,8671,9368	ATP1A2,ATP1B2,ATP2B4,SLC1A3,SLC1A4,SLC4A4,NHERF1	7/17
18_Member	GO Biological Processes	GO:0015800	acidic amino acid transport	-2.20301	-0.461707	2697,6507,6509,9368,10550	GJA1,SLC1A3,SLC1A4,NHERF1,ARL6IP5	5/11
18_Member	GO Biological Processes	GO:0003013	circulatory system process	-2.00971	-0.329201	18,120,128,387,477,482,493,2697,2729,5910,6456,6507,6509,8671,9368,9414,10672,23576	ABAT,ADD3,ADH5,RHOA,ATP1A2,ATP1B2,ATP2B4,GJA1,GCLC,RAP1GDS1,SH3GL2,SLC1A3,SLC1A4,SLC4A4,NHERF1,TJP2,GNA13,DDAH1	18/84
19_Summary	GO Biological Processes	GO:0009448	gamma-aminobutyric acid metabolic process	-3.86402	-1.69364	18,216,6507,7915,26227	ABAT,ALDH1A1,SLC1A3,ALDH5A1,PHGDH	5/-
19_Member	GO Biological Processes	GO:0009448	gamma-aminobutyric acid metabolic process	-3.86402	-1.69364	18,216,6507,7915,26227	ABAT,ALDH1A1,SLC1A3,ALDH5A1,PHGDH	5/6
19_Member	GO Biological Processes	GO:0009449	gamma-aminobutyric acid biosynthetic process	-2.19328	-0.461707	18,216,6507	ABAT,ALDH1A1,SLC1A3	3/4
20_Summary	Reactome Gene Sets	R-HSA-73886	Chromosome Maintenance	-3.82056	-1.65878	4869,5432,5931,8345,54433,55651	NPM1,POLR2C,RBBP7,H2BC9,GAR1,NHP2	6/-
20_Member	Reactome Gene Sets	R-HSA-73886	Chromosome Maintenance	-3.82056	-1.65878	4869,5432,5931,8345,54433,55651	NPM1,POLR2C,RBBP7,H2BC9,GAR1,NHP2	6/22
20_Member	Reactome Gene Sets	R-HSA-157579	Telomere Maintenance	-2.33005	-0.536252	5432,8345,54433,55651	POLR2C,H2BC9,GAR1,NHP2	4/18
