# Supplementary material for: Proteomic Analysis of Spatial Heterogeneity Identifies HMGB2 as Putative Biomarker of Tumor Progression in Adult-Type Diffuse Astrocytomas
Source: Cancers (Basel). 2024 Apr 16;16(8):1516. doi: 10.3390/cancers16081516 (PMC11049315; doi:10.3390/cancers16081516)
Supplement: Supplementary file 1 [file cancers-16-01516-s001.zip › Supplement Table S5 - Protein-protein interaction metanalysis.csv]

Name	Category	CategoryID	GO	Description	PARENT_GO	LogP	Enrichment	Z-score	#TotalGeneInLibrary	#GeneInGO	#GeneInHitList	#GeneInGOAndHitList	%InGO	STDV %InGO	GeneID	Hits	Log(q-value)
High grade	Reactome Gene Sets	6	R-HSA-8953854	Metabolism of RNA		-24	5	13	2618	258	98	48	49	5	1665|1994|4116|5432|5709|6132|6134|6147|6152|6155|6157|6160|6194|6201|6205|6208|6223|6227|6228|6231|6232|6396|6418|6428|6432|6625|6627|6632|6634|6635|8125|8896|9410|9775|9939|10189|10262|10946|11052|11157|11338|23450|25804|27316|53938|54433|54512|55651	DHX15|ELAVL1|MAGOH|POLR2C|PSMD3|RPL8|RPL10|RPL23A|RPL24|RPL27|RPL27A|RPL31|RPS6|RPS7|RPS11|RPS14|RPS19|RPS21|RPS23|RPS26|RPS27|SEC13|SET|SRSF3|SRSF7|SNRNP70|SNRPA1|SNRPD1|SNRPD3|SNRPE|ANP32A|BUD31|SNRNP40|EIF4A3|RBM8A|ALYREF|SF3B4|SF3A3|CPSF6|LSM6|U2AF2|SF3B3|LSM4|RBMX|PPIL3|GAR1|EXOSC4|NHP2	-20
High grade	GO Biological Processes	19	GO:0022613	ribonucleoprotein complex biogenesis	19_GO:0009987 cellular process	-18	6.2	12	2618	139	98	32	33	4.7	1654|1968|4869|5036|6134|6147|6152|6155|6194|6201|6205|6208|6223|6227|6228|6232|6627|6632|6634|6635|8668|9775|10262|10946|11052|11157|23450|25804|54433|54512|55651|100130932	DDX3X|EIF2S3|NPM1|PA2G4|RPL10|RPL23A|RPL24|RPL27|RPS6|RPS7|RPS11|RPS14|RPS19|RPS21|RPS23|RPS27|SNRPA1|SNRPD1|SNRPD3|SNRPE|EIF3I|EIF4A3|SF3B4|SF3A3|CPSF6|LSM6|SF3B3|LSM4|GAR1|EXOSC4|NHP2|SNRPGP15	-15
High grade	CORUM	33	CORUM:351	Spliceosome		-18	9.8	14	2618	63	98	23	23	4.3	1654|1665|4116|6428|6432|6625|6627|6632|6634|6635|8896|9410|9775|9939|10189|10262|10946|11052|11157|11338|23450|25804|53938	DDX3X|DHX15|MAGOH|SRSF3|SRSF7|SNRNP70|SNRPA1|SNRPD1|SNRPD3|SNRPE|BUD31|SNRNP40|EIF4A3|RBM8A|ALYREF|SF3B4|SF3A3|CPSF6|LSM6|U2AF2|SF3B3|LSM4|PPIL3	-15
High grade	KEGG Pathway	24	hsa03040	Spliceosome		-16	9.5	13	2618	62	98	22	22	4.2	1665|4116|6428|6432|6625|6627|6632|6634|6635|8896|9410|9775|9939|10189|10262|10946|11157|11338|23450|25804|27316|29896	DHX15|MAGOH|SRSF3|SRSF7|SNRNP70|SNRPA1|SNRPD1|SNRPD3|SNRPE|BUD31|SNRNP40|EIF4A3|RBM8A|ALYREF|SF3B4|SF3A3|LSM6|U2AF2|SF3B3|LSM4|RBMX|TRA2A	-14
High grade	GO Biological Processes	19	GO:0000377	RNA splicing, via transesterification reactions with bulged adenosine as nucleophile	19_GO:0008152 metabolic process	-16	7.4	12	2618	90	98	25	26	4.4	1665|4116|6428|6432|6625|6627|6632|6634|6635|8896|9410|9775|9939|10189|10262|10946|11157|11338|22913|23450|25804|27316|29896|53938|100130932	DHX15|MAGOH|SRSF3|SRSF7|SNRNP70|SNRPA1|SNRPD1|SNRPD3|SNRPE|BUD31|SNRNP40|EIF4A3|RBM8A|ALYREF|SF3B4|SF3A3|LSM6|U2AF2|RALY|SF3B3|LSM4|RBMX|TRA2A|PPIL3|SNRPGP15	-13
High grade	GO Biological Processes	19	GO:0000398	mRNA splicing, via spliceosome	19_GO:0008152 metabolic process	-16	7.4	12	2618	90	98	25	26	4.4	1665|4116|6428|6432|6625|6627|6632|6634|6635|8896|9410|9775|9939|10189|10262|10946|11157|11338|22913|23450|25804|27316|29896|53938|100130932	DHX15|MAGOH|SRSF3|SRSF7|SNRNP70|SNRPA1|SNRPD1|SNRPD3|SNRPE|BUD31|SNRNP40|EIF4A3|RBM8A|ALYREF|SF3B4|SF3A3|LSM6|U2AF2|RALY|SF3B3|LSM4|RBMX|TRA2A|PPIL3|SNRPGP15	-13
High grade	GO Biological Processes	19	GO:0000375	RNA splicing, via transesterification reactions	19_GO:0008152 metabolic process	-16	7.3	12	2618	91	98	25	26	4.4	1665|4116|6428|6432|6625|6627|6632|6634|6635|8896|9410|9775|9939|10189|10262|10946|11157|11338|22913|23450|25804|27316|29896|53938|100130932	DHX15|MAGOH|SRSF3|SRSF7|SNRNP70|SNRPA1|SNRPD1|SNRPD3|SNRPE|BUD31|SNRNP40|EIF4A3|RBM8A|ALYREF|SF3B4|SF3A3|LSM6|U2AF2|RALY|SF3B3|LSM4|RBMX|TRA2A|PPIL3|SNRPGP15	-13
High grade	Reactome Gene Sets	6	R-HSA-72172	mRNA Splicing		-15	7.9	12	2618	78	98	23	23	4.3	1665|4116|5432|6428|6432|6625|6627|6632|6634|6635|8896|9410|9775|9939|10189|10262|10946|11157|11338|23450|25804|27316|53938	DHX15|MAGOH|POLR2C|SRSF3|SRSF7|SNRNP70|SNRPA1|SNRPD1|SNRPD3|SNRPE|BUD31|SNRNP40|EIF4A3|RBM8A|ALYREF|SF3B4|SF3A3|LSM6|U2AF2|SF3B3|LSM4|RBMX|PPIL3	-13
High grade	Reactome Gene Sets	6	R-HSA-72163	mRNA Splicing - Major Pathway		-15	7.9	12	2618	78	98	23	23	4.3	1665|4116|5432|6428|6432|6625|6627|6632|6634|6635|8896|9410|9775|9939|10189|10262|10946|11157|11338|23450|25804|27316|53938	DHX15|MAGOH|POLR2C|SRSF3|SRSF7|SNRNP70|SNRPA1|SNRPD1|SNRPD3|SNRPE|BUD31|SNRNP40|EIF4A3|RBM8A|ALYREF|SF3B4|SF3A3|LSM6|U2AF2|SF3B3|LSM4|RBMX|PPIL3	-13
High grade	Reactome Gene Sets	6	R-HSA-72203	Processing of Capped Intron-Containing Pre-mRNA		-15	6.9	12	2618	97	98	25	26	4.4	1665|4116|5432|6396|6428|6432|6625|6627|6632|6634|6635|8896|9410|9775|9939|10189|10262|10946|11052|11157|11338|23450|25804|27316|53938	DHX15|MAGOH|POLR2C|SEC13|SRSF3|SRSF7|SNRNP70|SNRPA1|SNRPD1|SNRPD3|SNRPE|BUD31|SNRNP40|EIF4A3|RBM8A|ALYREF|SF3B4|SF3A3|CPSF6|LSM6|U2AF2|SF3B3|LSM4|RBMX|PPIL3	-13
High grade	GO Biological Processes	19	GO:0008380	RNA splicing	19_GO:0008152 metabolic process	-13	5.8	10	2618	116	98	25	26	4.4	1665|4116|6428|6432|6625|6627|6632|6634|6635|8896|9410|9775|9939|10189|10262|10946|11157|11338|22913|23450|25804|27316|29896|53938|100130932	DHX15|MAGOH|SRSF3|SRSF7|SNRNP70|SNRPA1|SNRPD1|SNRPD3|SNRPE|BUD31|SNRNP40|EIF4A3|RBM8A|ALYREF|SF3B4|SF3A3|LSM6|U2AF2|RALY|SF3B3|LSM4|RBMX|TRA2A|PPIL3|SNRPGP15	-11
High grade	GO Biological Processes	19	GO:0006397	mRNA processing	19_GO:0008152 metabolic process	-13	5.4	10	2618	129	98	26	27	4.5	1665|4116|6428|6432|6625|6627|6632|6634|6635|8896|9410|9775|9939|10189|10262|10946|11052|11157|11338|22913|23450|25804|27316|29896|53938|100130932	DHX15|MAGOH|SRSF3|SRSF7|SNRNP70|SNRPA1|SNRPD1|SNRPD3|SNRPE|BUD31|SNRNP40|EIF4A3|RBM8A|ALYREF|SF3B4|SF3A3|CPSF6|LSM6|U2AF2|RALY|SF3B3|LSM4|RBMX|TRA2A|PPIL3|SNRPGP15	-11
High grade	GO Biological Processes	19	GO:0042254	ribosome biogenesis	19_GO:0009987 cellular process	-12	7.1	11	2618	75	98	20	20	4.1	1654|4869|5036|6134|6147|6152|6155|6194|6201|6205|6208|6223|6227|6228|6232|9775|11157|54433|54512|55651	DDX3X|NPM1|PA2G4|RPL10|RPL23A|RPL24|RPL27|RPS6|RPS7|RPS11|RPS14|RPS19|RPS21|RPS23|RPS27|EIF4A3|LSM6|GAR1|EXOSC4|NHP2	-10
High grade	GO Biological Processes	19	GO:0016071	mRNA metabolic process	19_GO:0008152 metabolic process	-12	4.8	9.4	2618	151	98	27	28	4.5	1665|4116|6428|6432|6625|6627|6632|6634|6635|8896|9410|9775|9939|10189|10262|10946|11052|11157|11338|22913|23450|25804|27316|29896|53938|54512|100130932	DHX15|MAGOH|SRSF3|SRSF7|SNRNP70|SNRPA1|SNRPD1|SNRPD3|SNRPE|BUD31|SNRNP40|EIF4A3|RBM8A|ALYREF|SF3B4|SF3A3|CPSF6|LSM6|U2AF2|RALY|SF3B3|LSM4|RBMX|TRA2A|PPIL3|EXOSC4|SNRPGP15	-9.8
High grade	Reactome Gene Sets	6	R-HSA-975957	Nonsense Mediated Decay (NMD) enhanced by the Exon Junction Complex (EJC)		-11	6.3	9.6	2618	80	98	19	19	4	4116|6132|6134|6147|6152|6155|6157|6160|6194|6201|6205|6208|6223|6227|6228|6231|6232|9775|9939	MAGOH|RPL8|RPL10|RPL23A|RPL24|RPL27|RPL27A|RPL31|RPS6|RPS7|RPS11|RPS14|RPS19|RPS21|RPS23|RPS26|RPS27|EIF4A3|RBM8A	-8.5
High grade	Reactome Gene Sets	6	R-HSA-927802	Nonsense-Mediated Decay (NMD)		-11	6.3	9.6	2618	80	98	19	19	4	4116|6132|6134|6147|6152|6155|6157|6160|6194|6201|6205|6208|6223|6227|6228|6231|6232|9775|9939	MAGOH|RPL8|RPL10|RPL23A|RPL24|RPL27|RPL27A|RPL31|RPS6|RPS7|RPS11|RPS14|RPS19|RPS21|RPS23|RPS26|RPS27|EIF4A3|RBM8A	-8.5
High grade	Reactome Gene Sets	6	R-HSA-8868773	rRNA processing in the nucleus and cytosol		-11	6.3	9.6	2618	80	98	19	19	4	6132|6134|6147|6152|6155|6157|6160|6194|6201|6205|6208|6223|6227|6228|6231|6232|54433|54512|55651	RPL8|RPL10|RPL23A|RPL24|RPL27|RPL27A|RPL31|RPS6|RPS7|RPS11|RPS14|RPS19|RPS21|RPS23|RPS26|RPS27|GAR1|EXOSC4|NHP2	-8.5
High grade	Reactome Gene Sets	6	R-HSA-72312	rRNA processing		-10	6.2	9.4	2618	82	98	19	19	4	6132|6134|6147|6152|6155|6157|6160|6194|6201|6205|6208|6223|6227|6228|6231|6232|54433|54512|55651	RPL8|RPL10|RPL23A|RPL24|RPL27|RPL27A|RPL31|RPS6|RPS7|RPS11|RPS14|RPS19|RPS21|RPS23|RPS26|RPS27|GAR1|EXOSC4|NHP2	-8.4
High grade	CORUM	33	CORUM:1181	C complex spliceosome		-10	8.9	10	2618	42	98	14	14	3.5	4116|6627|6632|6634|6635|9410|9775|9939|10189|10946|22913|23450|27316|53938	MAGOH|SNRPA1|SNRPD1|SNRPD3|SNRPE|SNRNP40|EIF4A3|RBM8A|ALYREF|SF3A3|RALY|SF3B3|RBMX|PPIL3	-8
High grade	Reactome Gene Sets	6	R-HSA-9633012	Response of EIF2AK4 (GCN2) to amino acid deficiency		-9.5	6.3	9	2618	72	98	17	17	3.8	1968|6132|6134|6147|6152|6155|6157|6160|6194|6201|6205|6208|6223|6227|6228|6231|6232	EIF2S3|RPL8|RPL10|RPL23A|RPL24|RPL27|RPL27A|RPL31|RPS6|RPS7|RPS11|RPS14|RPS19|RPS21|RPS23|RPS26|RPS27	-7.5
High grade	Reactome Gene Sets	6	R-HSA-168273	Influenza Viral RNA Transcription and Replication		-9.4	5.9	8.8	2618	82	98	18	18	3.9	5432|6132|6134|6147|6152|6155|6157|6160|6194|6201|6205|6208|6223|6227|6228|6231|6232|6396	POLR2C|RPL8|RPL10|RPL23A|RPL24|RPL27|RPL27A|RPL31|RPS6|RPS7|RPS11|RPS14|RPS19|RPS21|RPS23|RPS26|RPS27|SEC13	-7.5
High grade	GO Biological Processes	19	GO:0002181	cytoplasmic translation	19_GO:0008152 metabolic process	-9.4	5.5	8.6	2618	93	98	19	19	4	1968|6132|6134|6147|6152|6155|6157|6160|6194|6201|6205|6208|6223|6227|6228|6231|6232|8668|10399	EIF2S3|RPL8|RPL10|RPL23A|RPL24|RPL27|RPL27A|RPL31|RPS6|RPS7|RPS11|RPS14|RPS19|RPS21|RPS23|RPS26|RPS27|EIF3I|RACK1	-7.4
High grade	Reactome Gene Sets	6	R-HSA-1799339	SRP-dependent cotranslational protein targeting to membrane		-9.2	6.1	8.8	2618	75	98	17	17	3.8	6132|6134|6147|6152|6155|6157|6160|6194|6201|6205|6208|6223|6227|6228|6231|6232|6745	RPL8|RPL10|RPL23A|RPL24|RPL27|RPL27A|RPL31|RPS6|RPS7|RPS11|RPS14|RPS19|RPS21|RPS23|RPS26|RPS27|SSR1	-7.2
High grade	Reactome Gene Sets	6	R-HSA-9754678	SARS-CoV-2 modulates host translation machinery		-9.1	9.7	9.9	2618	33	98	12	12	3.3	6194|6201|6205|6208|6223|6227|6228|6231|6232|6632|6634|6635	RPS6|RPS7|RPS11|RPS14|RPS19|RPS21|RPS23|RPS26|RPS27|SNRPD1|SNRPD3|SNRPE	-7.2
High grade	WikiPathways	27	WP477	Cytoplasmic ribosomal proteins		-9.1	6.5	8.9	2618	66	98	16	16	3.7	6132|6134|6147|6152|6155|6157|6160|6194|6201|6205|6208|6223|6227|6228|6231|6232	RPL8|RPL10|RPL23A|RPL24|RPL27|RPL27A|RPL31|RPS6|RPS7|RPS11|RPS14|RPS19|RPS21|RPS23|RPS26|RPS27	-7.1
High grade	CORUM	33	CORUM:306	Ribosome, cytoplasmic		-9.1	6.5	8.9	2618	66	98	16	16	3.7	6132|6134|6147|6152|6155|6157|6160|6194|6201|6205|6208|6223|6227|6228|6231|6232	RPL8|RPL10|RPL23A|RPL24|RPL27|RPL27A|RPL31|RPS6|RPS7|RPS11|RPS14|RPS19|RPS21|RPS23|RPS26|RPS27	-7.1
High grade	GO Biological Processes	19	GO:0022618	protein-RNA complex assembly	19_GO:0009987 cellular process	-9.1	5.6	8.5	2618	86	98	18	18	3.9	1968|6134|6147|6152|6208|6223|6232|6627|6632|6634|6635|8668|10262|10946|11052|23450|25804|100130932	EIF2S3|RPL10|RPL23A|RPL24|RPS14|RPS19|RPS27|SNRPA1|SNRPD1|SNRPD3|SNRPE|EIF3I|SF3B4|SF3A3|CPSF6|SF3B3|LSM4|SNRPGP15	-7.1
High grade	Reactome Gene Sets	6	R-HSA-168255	Influenza Infection		-9.1	5.2	8.4	2618	97	98	19	19	4	5432|5610|6132|6134|6147|6152|6155|6157|6160|6194|6201|6205|6208|6223|6227|6228|6231|6232|6396	POLR2C|EIF2AK2|RPL8|RPL10|RPL23A|RPL24|RPL27|RPL27A|RPL31|RPS6|RPS7|RPS11|RPS14|RPS19|RPS21|RPS23|RPS26|RPS27|SEC13	-7.1
High grade	GO Biological Processes	19	GO:0071826	protein-RNA complex organization	19_GO:0009987 cellular process	-9	5.5	8.5	2618	87	98	18	18	3.9	1968|6134|6147|6152|6208|6223|6232|6627|6632|6634|6635|8668|10262|10946|11052|23450|25804|100130932	EIF2S3|RPL10|RPL23A|RPL24|RPS14|RPS19|RPS27|SNRPA1|SNRPD1|SNRPD3|SNRPE|EIF3I|SF3B4|SF3A3|CPSF6|SF3B3|LSM4|SNRPGP15	-7.1
High grade	Reactome Gene Sets	6	R-HSA-6791226	Major pathway of rRNA processing in the nucleolus and cytosol		-9	5.9	8.6	2618	77	98	17	17	3.8	6132|6134|6147|6152|6155|6157|6160|6194|6201|6205|6208|6223|6227|6228|6231|6232|54512	RPL8|RPL10|RPL23A|RPL24|RPL27|RPL27A|RPL31|RPS6|RPS7|RPS11|RPS14|RPS19|RPS21|RPS23|RPS26|RPS27|EXOSC4	-7
High grade	Reactome Gene Sets	6	R-HSA-9711097	Cellular response to starvation		-8.9	5.5	8.4	2618	88	98	18	18	3.9	1968|6132|6134|6147|6152|6155|6157|6160|6194|6201|6205|6208|6223|6227|6228|6231|6232|6396	EIF2S3|RPL8|RPL10|RPL23A|RPL24|RPL27|RPL27A|RPL31|RPS6|RPS7|RPS11|RPS14|RPS19|RPS21|RPS23|RPS26|RPS27|SEC13	-7
High grade	Reactome Gene Sets	6	R-HSA-192823	Viral mRNA Translation		-8.8	6.2	8.6	2618	69	98	16	16	3.7	6132|6134|6147|6152|6155|6157|6160|6194|6201|6205|6208|6223|6227|6228|6231|6232	RPL8|RPL10|RPL23A|RPL24|RPL27|RPL27A|RPL31|RPS6|RPS7|RPS11|RPS14|RPS19|RPS21|RPS23|RPS26|RPS27	-6.9
High grade	Reactome Gene Sets	6	R-HSA-156902	Peptide chain elongation		-8.8	6.2	8.6	2618	69	98	16	16	3.7	6132|6134|6147|6152|6155|6157|6160|6194|6201|6205|6208|6223|6227|6228|6231|6232	RPL8|RPL10|RPL23A|RPL24|RPL27|RPL27A|RPL31|RPS6|RPS7|RPS11|RPS14|RPS19|RPS21|RPS23|RPS26|RPS27	-6.9
High grade	Reactome Gene Sets	6	R-HSA-2408557	Selenocysteine synthesis		-8.8	6.2	8.6	2618	69	98	16	16	3.7	6132|6134|6147|6152|6155|6157|6160|6194|6201|6205|6208|6223|6227|6228|6231|6232	RPL8|RPL10|RPL23A|RPL24|RPL27|RPL27A|RPL31|RPS6|RPS7|RPS11|RPS14|RPS19|RPS21|RPS23|RPS26|RPS27	-6.9
High grade	GO Biological Processes	19	GO:0006364	rRNA processing	19_GO:0008152 metabolic process	-8.7	8.1	9.2	2618	43	98	13	13	3.4	5036|6155|6194|6201|6208|6223|6227|6232|9775|11157|54433|54512|55651	PA2G4|RPL27|RPS6|RPS7|RPS14|RPS19|RPS21|RPS27|EIF4A3|LSM6|GAR1|EXOSC4|NHP2	-6.8
High grade	Reactome Gene Sets	6	R-HSA-156827	L13a-mediated translational silencing of Ceruloplasmin expression		-8.7	5.3	8.3	2618	90	98	18	18	3.9	1968|6132|6134|6147|6152|6155|6157|6160|6194|6201|6205|6208|6223|6227|6228|6231|6232|8668	EIF2S3|RPL8|RPL10|RPL23A|RPL24|RPL27|RPL27A|RPL31|RPS6|RPS7|RPS11|RPS14|RPS19|RPS21|RPS23|RPS26|RPS27|EIF3I	-6.8
High grade	Reactome Gene Sets	6	R-HSA-72706	GTP hydrolysis and joining of the 60S ribosomal subunit		-8.7	5.3	8.3	2618	90	98	18	18	3.9	1968|6132|6134|6147|6152|6155|6157|6160|6194|6201|6205|6208|6223|6227|6228|6231|6232|8668	EIF2S3|RPL8|RPL10|RPL23A|RPL24|RPL27|RPL27A|RPL31|RPS6|RPS7|RPS11|RPS14|RPS19|RPS21|RPS23|RPS26|RPS27|EIF3I	-6.8
High grade	Reactome Gene Sets	6	R-HSA-72689	Formation of a pool of free 40S subunits		-8.7	5.7	8.4	2618	80	98	17	17	3.8	6132|6134|6147|6152|6155|6157|6160|6194|6201|6205|6208|6223|6227|6228|6231|6232|8668	RPL8|RPL10|RPL23A|RPL24|RPL27|RPL27A|RPL31|RPS6|RPS7|RPS11|RPS14|RPS19|RPS21|RPS23|RPS26|RPS27|EIF3I	-6.8
High grade	Reactome Gene Sets	6	R-HSA-72613	Eukaryotic Translation Initiation		-8.7	5.3	8.2	2618	91	98	18	18	3.9	1968|6132|6134|6147|6152|6155|6157|6160|6194|6201|6205|6208|6223|6227|6228|6231|6232|8668	EIF2S3|RPL8|RPL10|RPL23A|RPL24|RPL27|RPL27A|RPL31|RPS6|RPS7|RPS11|RPS14|RPS19|RPS21|RPS23|RPS26|RPS27|EIF3I	-6.8
High grade	Reactome Gene Sets	6	R-HSA-72737	Cap-dependent Translation Initiation		-8.7	5.3	8.2	2618	91	98	18	18	3.9	1968|6132|6134|6147|6152|6155|6157|6160|6194|6201|6205|6208|6223|6227|6228|6231|6232|8668	EIF2S3|RPL8|RPL10|RPL23A|RPL24|RPL27|RPL27A|RPL31|RPS6|RPS7|RPS11|RPS14|RPS19|RPS21|RPS23|RPS26|RPS27|EIF3I	-6.8
High grade	Reactome Gene Sets	6	R-HSA-72764	Eukaryotic Translation Termination		-8.5	5.9	8.4	2618	72	98	16	16	3.7	6132|6134|6147|6152|6155|6157|6160|6194|6201|6205|6208|6223|6227|6228|6231|6232	RPL8|RPL10|RPL23A|RPL24|RPL27|RPL27A|RPL31|RPS6|RPS7|RPS11|RPS14|RPS19|RPS21|RPS23|RPS26|RPS27	-6.6
High grade	WikiPathways	27	WP411	mRNA processing		-8.4	6.4	8.5	2618	63	98	15	15	3.6	1665|6428|6432|6625|6627|6632|6634|6635|9410|10262|10946|10972|11338|23450|27316	DHX15|SRSF3|SRSF7|SNRNP70|SNRPA1|SNRPD1|SNRPD3|SNRPE|SNRNP40|SF3B4|SF3A3|TMED10|U2AF2|SF3B3|RBMX	-6.5
High grade	Reactome Gene Sets	6	R-HSA-156842	Eukaryotic Translation Elongation		-8.4	5.9	8.3	2618	73	98	16	16	3.7	6132|6134|6147|6152|6155|6157|6160|6194|6201|6205|6208|6223|6227|6228|6231|6232	RPL8|RPL10|RPL23A|RPL24|RPL27|RPL27A|RPL31|RPS6|RPS7|RPS11|RPS14|RPS19|RPS21|RPS23|RPS26|RPS27	-6.5
High grade	Reactome Gene Sets	6	R-HSA-9010553	Regulation of expression of SLITs and ROBOs		-8.4	4.5	7.7	2618	118	98	20	20	4.1	4116|5709|6132|6134|6147|6152|6155|6157|6160|6194|6201|6205|6208|6223|6227|6228|6231|6232|9775|9939	MAGOH|PSMD3|RPL8|RPL10|RPL23A|RPL24|RPL27|RPL27A|RPL31|RPS6|RPS7|RPS11|RPS14|RPS19|RPS21|RPS23|RPS26|RPS27|EIF4A3|RBM8A	-6.5
High grade	Reactome Gene Sets	6	R-HSA-975956	Nonsense Mediated Decay (NMD) independent of the Exon Junction Complex (EJC)		-8.3	5.8	8.2	2618	74	98	16	16	3.7	6132|6134|6147|6152|6155|6157|6160|6194|6201|6205|6208|6223|6227|6228|6231|6232	RPL8|RPL10|RPL23A|RPL24|RPL27|RPL27A|RPL31|RPS6|RPS7|RPS11|RPS14|RPS19|RPS21|RPS23|RPS26|RPS27	-6.4
High grade	GO Biological Processes	19	GO:0016072	rRNA metabolic process	19_GO:0008152 metabolic process	-8.2	7.4	8.7	2618	47	98	13	13	3.4	5036|6155|6194|6201|6208|6223|6227|6232|9775|11157|54433|54512|55651	PA2G4|RPL27|RPS6|RPS7|RPS14|RPS19|RPS21|RPS27|EIF4A3|LSM6|GAR1|EXOSC4|NHP2	-6.3
High grade	Reactome Gene Sets	6	R-HSA-2408522	Selenoamino acid metabolism		-8.2	5.3	8	2618	86	98	17	17	3.8	6132|6134|6147|6152|6155|6157|6160|6194|6201|6205|6208|6223|6227|6228|6231|6232|9521	RPL8|RPL10|RPL23A|RPL24|RPL27|RPL27A|RPL31|RPS6|RPS7|RPS11|RPS14|RPS19|RPS21|RPS23|RPS26|RPS27|EEF1E1	-6.3
High grade	CORUM	33	CORUM:2755	17S U2 snRNP		-8.2	13	10	2618	19	98	9	9.2	2.9	1665|6627|6632|6634|6635|10262|10946|11338|23450	DHX15|SNRPA1|SNRPD1|SNRPD3|SNRPE|SF3B4|SF3A3|U2AF2|SF3B3	-6.3
High grade	Reactome Gene Sets	6	R-HSA-73856	RNA Polymerase II Transcription Termination		-8	10	9.4	2618	26	98	10	10	3.1	4116|6428|6432|6634|6635|9775|9939|10189|11052|11338	MAGOH|SRSF3|SRSF7|SNRPD3|SNRPE|EIF4A3|RBM8A|ALYREF|CPSF6|U2AF2	-6.1
High grade	GO Biological Processes	19	GO:0034470	ncRNA processing	19_GO:0008152 metabolic process	-7.8	5.8	8	2618	69	98	15	15	3.6	1654|5036|6155|6194|6201|6208|6223|6227|6232|6428|9775|11157|54433|54512|55651	DDX3X|PA2G4|RPL27|RPS6|RPS7|RPS14|RPS19|RPS21|RPS27|SRSF3|EIF4A3|LSM6|GAR1|EXOSC4|NHP2	-6
High grade	KEGG Pathway	24	hsa03010	Ribosome		-7.8	5.3	7.8	2618	80	98	16	16	3.7	6132|6134|6147|6152|6155|6157|6160|6194|6201|6205|6208|6223|6227|6228|6231|6232	RPL8|RPL10|RPL23A|RPL24|RPL27|RPL27A|RPL31|RPS6|RPS7|RPS11|RPS14|RPS19|RPS21|RPS23|RPS26|RPS27	-5.9
High grade	Reactome Gene Sets	6	R-HSA-376176	Signaling by ROBO receptors		-7.2	3.9	6.9	2618	136	98	20	20	4.1	4116|5709|6132|6134|6147|6152|6155|6157|6160|6194|6201|6205|6208|6223|6227|6228|6231|6232|9775|9939	MAGOH|PSMD3|RPL8|RPL10|RPL23A|RPL24|RPL27|RPL27A|RPL31|RPS6|RPS7|RPS11|RPS14|RPS19|RPS21|RPS23|RPS26|RPS27|EIF4A3|RBM8A	-5.4
High grade	KEGG Pathway	24	hsa05171	Coronavirus disease - COVID-19		-7.2	4.6	7.2	2618	99	98	17	17	3.8	5610|6132|6134|6147|6152|6155|6157|6160|6194|6201|6205|6208|6223|6227|6228|6231|6232	EIF2AK2|RPL8|RPL10|RPL23A|RPL24|RPL27|RPL27A|RPL31|RPS6|RPS7|RPS11|RPS14|RPS19|RPS21|RPS23|RPS26|RPS27	-5.4
High grade	GO Biological Processes	19	GO:0042274	ribosomal small subunit biogenesis	19_GO:0009987 cellular process	-7.1	8.6	8.4	2618	31	98	10	10	3.1	4869|6194|6201|6205|6208|6223|6227|6228|6232|11157	NPM1|RPS6|RPS7|RPS11|RPS14|RPS19|RPS21|RPS23|RPS27|LSM6	-5.3
High grade	Reactome Gene Sets	6	R-HSA-9824446	Viral Infection Pathways		-7	2.8	6.2	2618	279	98	29	30	4.6	4869|5432|5610|5709|5931|6132|6134|6147|6152|6155|6157|6160|6194|6201|6205|6208|6223|6227|6228|6231|6232|6396|6632|6634|6635|8345|8350|10146|10951	NPM1|POLR2C|EIF2AK2|PSMD3|RBBP7|RPL8|RPL10|RPL23A|RPL24|RPL27|RPL27A|RPL31|RPS6|RPS7|RPS11|RPS14|RPS19|RPS21|RPS23|RPS26|RPS27|SEC13|SNRPD1|SNRPD3|SNRPE|H2BC9|H3C1|G3BP1|CBX1	-5.2
High grade	GO Biological Processes	19	GO:1903241	U2-type prespliceosome assembly	19_GO:0008152 metabolic process	-6.9	14	9.5	2618	13	98	7	7.1	2.6	6627|6632|6634|6635|10262|10946|23450	SNRPA1|SNRPD1|SNRPD3|SNRPE|SF3B4|SF3A3|SF3B3	-5.2
High grade	CORUM	33	CORUM:3055	Nop56p-associated pre-rRNA complex		-6.9	5	7.2	2618	80	98	15	15	3.6	3608|4869|6132|6134|6147|6152|6155|6157|6160|6194|6201|6205|6208|6228|11338	ILF2|NPM1|RPL8|RPL10|RPL23A|RPL24|RPL27|RPL27A|RPL31|RPS6|RPS7|RPS11|RPS14|RPS23|U2AF2	-5.1
High grade	Reactome Gene Sets	6	R-HSA-72695	Formation of the ternary complex, and subsequently, the 43S complex		-6.6	6.8	7.6	2618	43	98	11	11	3.2	1968|6194|6201|6205|6208|6223|6227|6228|6231|6232|8668	EIF2S3|RPS6|RPS7|RPS11|RPS14|RPS19|RPS21|RPS23|RPS26|RPS27|EIF3I	-4.9
High grade	Reactome Gene Sets	6	R-HSA-9705683	SARS-CoV-2-host interactions		-6.6	5.1	7	2618	73	98	14	14	3.5	6194|6201|6205|6208|6223|6227|6228|6231|6232|6396|6632|6634|6635|10146	RPS6|RPS7|RPS11|RPS14|RPS19|RPS21|RPS23|RPS26|RPS27|SEC13|SNRPD1|SNRPD3|SNRPE|G3BP1	-4.9
High grade	Reactome Gene Sets	6	R-HSA-72165	mRNA Splicing - Minor Pathway		-6.6	11	8.6	2618	20	98	8	8.2	2.8	5432|6432|6632|6634|6635|9410|10262|23450	POLR2C|SRSF7|SNRPD1|SNRPD3|SNRPE|SNRNP40|SF3B4|SF3B3	-4.9
High grade	GO Biological Processes	19	GO:0043484	regulation of RNA splicing	19_GO:0008152 metabolic process	-6.5	5.5	7.1	2618	63	98	13	13	3.4	4116|4869|5935|6231|6428|6432|6625|9939|10262|11338|23450|27316|29896	MAGOH|NPM1|RBM3|RPS26|SRSF3|SRSF7|SNRNP70|RBM8A|SF3B4|U2AF2|SF3B3|RBMX|TRA2A	-4.8
High grade	Reactome Gene Sets	6	R-HSA-2262752	Cellular responses to stress		-6.4	2.6	5.9	2618	294	98	29	30	4.6	1968|3009|4000|4001|5709|5931|6132|6134|6147|6152|6155|6157|6160|6194|6201|6205|6208|6223|6227|6228|6231|6232|6396|6745|8345|8350|8878|10130|54512	EIF2S3|H1-5|LMNA|LMNB1|PSMD3|RBBP7|RPL8|RPL10|RPL23A|RPL24|RPL27|RPL27A|RPL31|RPS6|RPS7|RPS11|RPS14|RPS19|RPS21|RPS23|RPS26|RPS27|SEC13|SSR1|H2BC9|H3C1|SQSTM1|PDIA6|EXOSC4	-4.7
High grade	CORUM	33	CORUM:305	40S ribosomal subunit, cytoplasmic		-6.4	8.6	8	2618	28	98	9	9.2	2.9	6194|6201|6205|6208|6223|6227|6228|6231|6232	RPS6|RPS7|RPS11|RPS14|RPS19|RPS21|RPS23|RPS26|RPS27	-4.7
High grade	GO Biological Processes	19	GO:0006412	translation	19_GO:0008152 metabolic process	-6.4	3.2	6.1	2618	182	98	22	22	4.2	1654|1968|5610|6132|6134|6147|6152|6155|6157|6160|6194|6201|6205|6208|6223|6227|6228|6231|6232|8668|9521|10399	DDX3X|EIF2S3|EIF2AK2|RPL8|RPL10|RPL23A|RPL24|RPL27|RPL27A|RPL31|RPS6|RPS7|RPS11|RPS14|RPS19|RPS21|RPS23|RPS26|RPS27|EIF3I|EEF1E1|RACK1	-4.7
High grade	Reactome Gene Sets	6	R-HSA-9735869	SARS-CoV-1 modulates host translation machinery		-6.3	8.3	7.8	2618	29	98	9	9.2	2.9	6194|6201|6205|6208|6223|6227|6228|6231|6232	RPS6|RPS7|RPS11|RPS14|RPS19|RPS21|RPS23|RPS26|RPS27	-4.6
High grade	GO Biological Processes	19	GO:0048024	regulation of mRNA splicing, via spliceosome	19_GO:0008152 metabolic process	-6.2	6.3	7.2	2618	47	98	11	11	3.2	4116|4869|5935|6428|6432|6625|9939|10262|11338|27316|29896	MAGOH|NPM1|RBM3|SRSF3|SRSF7|SNRNP70|RBM8A|SF3B4|U2AF2|RBMX|TRA2A	-4.5
High grade	GO Biological Processes	19	GO:0043043	peptide biosynthetic process	19_GO:0008152 metabolic process	-6.1	3.1	5.9	2618	189	98	22	22	4.2	1654|1968|5610|6132|6134|6147|6152|6155|6157|6160|6194|6201|6205|6208|6223|6227|6228|6231|6232|8668|9521|10399	DDX3X|EIF2S3|EIF2AK2|RPL8|RPL10|RPL23A|RPL24|RPL27|RPL27A|RPL31|RPS6|RPS7|RPS11|RPS14|RPS19|RPS21|RPS23|RPS26|RPS27|EIF3I|EEF1E1|RACK1	-4.4
High grade	Reactome Gene Sets	6	R-HSA-72187	mRNA 3'-end processing		-6	9.3	7.9	2618	23	98	8	8.2	2.8	4116|6428|6432|9775|9939|10189|11052|11338	MAGOH|SRSF3|SRSF7|EIF4A3|RBM8A|ALYREF|CPSF6|U2AF2	-4.4
High grade	Reactome Gene Sets	6	R-HSA-72649	Translation initiation complex formation		-5.9	5.9	6.9	2618	50	98	11	11	3.2	1968|6194|6201|6205|6208|6223|6227|6228|6231|6232|8668	EIF2S3|RPS6|RPS7|RPS11|RPS14|RPS19|RPS21|RPS23|RPS26|RPS27|EIF3I	-4.2
High grade	Reactome Gene Sets	6	R-HSA-72662	Activation of the mRNA upon binding of the cap-binding complex and eIFs, and subsequent binding to 43S		-5.9	5.9	6.9	2618	50	98	11	11	3.2	1968|6194|6201|6205|6208|6223|6227|6228|6231|6232|8668	EIF2S3|RPS6|RPS7|RPS11|RPS14|RPS19|RPS21|RPS23|RPS26|RPS27|EIF3I	-4.2
High grade	Reactome Gene Sets	6	R-HSA-72702	Ribosomal scanning and start codon recognition		-5.9	5.9	6.9	2618	50	98	11	11	3.2	1968|6194|6201|6205|6208|6223|6227|6228|6231|6232|8668	EIF2S3|RPS6|RPS7|RPS11|RPS14|RPS19|RPS21|RPS23|RPS26|RPS27|EIF3I	-4.2
High grade	Reactome Gene Sets	6	R-HSA-72766	Translation		-5.8	3.2	5.8	2618	166	98	20	20	4.1	1968|6132|6134|6147|6152|6155|6157|6160|6194|6201|6205|6208|6223|6227|6228|6231|6232|6745|8668|9521	EIF2S3|RPL8|RPL10|RPL23A|RPL24|RPL27|RPL27A|RPL31|RPS6|RPS7|RPS11|RPS14|RPS19|RPS21|RPS23|RPS26|RPS27|SSR1|EIF3I|EEF1E1	-4.1
High grade	CORUM	33	CORUM:430	18S U11/U12 snRNP		-5.7	13	8.5	2618	12	98	6	6.1	2.4	1665|6632|6634|6635|10262|23450	DHX15|SNRPD1|SNRPD3|SNRPE|SF3B4|SF3B3	-4.1
High grade	Reactome Gene Sets	6	R-HSA-159236	Transport of Mature mRNA derived from an Intron-Containing Transcript		-5.7	8.5	7.5	2618	25	98	8	8.2	2.8	4116|6396|6428|6432|9775|9939|10189|11338	MAGOH|SEC13|SRSF3|SRSF7|EIF4A3|RBM8A|ALYREF|U2AF2	-4.1
High grade	GO Biological Processes	19	GO:0042255	ribosome assembly	19_GO:0009987 cellular process	-5.7	8.5	7.5	2618	25	98	8	8.2	2.8	1654|4869|6134|6147|6152|6208|6223|6232	DDX3X|NPM1|RPL10|RPL23A|RPL24|RPS14|RPS19|RPS27	-4.1
High grade	GO Biological Processes	19	GO:0050684	regulation of mRNA processing	19_GO:0008152 metabolic process	-5.7	5.7	6.7	2618	52	98	11	11	3.2	4116|4869|5935|6428|6432|6625|9939|10262|11338|27316|29896	MAGOH|NPM1|RBM3|SRSF3|SRSF7|SNRNP70|RBM8A|SF3B4|U2AF2|RBMX|TRA2A	-4.1
High grade	GO Biological Processes	19	GO:1903311	regulation of mRNA metabolic process	19_GO:0008152 metabolic process	-5.7	4.3	6.2	2618	86	98	14	14	3.5	1994|4116|4869|5935|6428|6432|6625|8531|9775|9939|10262|11338|27316|29896	ELAVL1|MAGOH|NPM1|RBM3|SRSF3|SRSF7|SNRNP70|YBX3|EIF4A3|RBM8A|SF3B4|U2AF2|RBMX|TRA2A	-4.1
High grade	CORUM	33	CORUM:338	40S ribosomal subunit, cytoplasmic		-5.6	8.2	7.3	2618	26	98	8	8.2	2.8	6194|6201|6205|6208|6223|6227|6228|6231	RPS6|RPS7|RPS11|RPS14|RPS19|RPS21|RPS23|RPS26	-4
High grade	GO Biological Processes	19	GO:0034660	ncRNA metabolic process	19_GO:0008152 metabolic process	-5.4	3.9	5.9	2618	103	98	15	15	3.6	1654|5036|6155|6194|6201|6208|6223|6227|6232|6428|9775|11157|54433|54512|55651	DDX3X|PA2G4|RPL27|RPS6|RPS7|RPS14|RPS19|RPS21|RPS27|SRSF3|EIF4A3|LSM6|GAR1|EXOSC4|NHP2	-3.8
High grade	GO Biological Processes	19	GO:0006518	peptide metabolic process	19_GO:0008152 metabolic process	-5.4	2.8	5.4	2618	208	98	22	22	4.2	1654|1968|5610|6132|6134|6147|6152|6155|6157|6160|6194|6201|6205|6208|6223|6227|6228|6231|6232|8668|9521|10399	DDX3X|EIF2S3|EIF2AK2|RPL8|RPL10|RPL23A|RPL24|RPL27|RPL27A|RPL31|RPS6|RPS7|RPS11|RPS14|RPS19|RPS21|RPS23|RPS26|RPS27|EIF3I|EEF1E1|RACK1	-3.8
High grade	Reactome Gene Sets	6	R-HSA-72202	Transport of Mature Transcript to Cytoplasm		-5.3	7.6	7	2618	28	98	8	8.2	2.8	4116|6396|6428|6432|9775|9939|10189|11338	MAGOH|SEC13|SRSF3|SRSF7|EIF4A3|RBM8A|ALYREF|U2AF2	-3.7
High grade	Reactome Gene Sets	6	R-HSA-9694516	SARS-CoV-2 Infection		-5.3	4	5.8	2618	93	98	14	14	3.5	6194|6201|6205|6208|6223|6227|6228|6231|6232|6396|6632|6634|6635|10146	RPS6|RPS7|RPS11|RPS14|RPS19|RPS21|RPS23|RPS26|RPS27|SEC13|SNRPD1|SNRPD3|SNRPE|G3BP1	-3.7
High grade	GO Biological Processes	19	GO:0043604	amide biosynthetic process	19_GO:0008152 metabolic process	-5.3	2.8	5.3	2618	211	98	22	22	4.2	1654|1968|5610|6132|6134|6147|6152|6155|6157|6160|6194|6201|6205|6208|6223|6227|6228|6231|6232|8668|9521|10399	DDX3X|EIF2S3|EIF2AK2|RPL8|RPL10|RPL23A|RPL24|RPL27|RPL27A|RPL31|RPS6|RPS7|RPS11|RPS14|RPS19|RPS21|RPS23|RPS26|RPS27|EIF3I|EEF1E1|RACK1	-3.7
High grade	GO Biological Processes	19	GO:0033120	positive regulation of RNA splicing	19_GO:0048518 positive regulation of biological process	-4.9	10	7.1	2618	16	98	6	6.1	2.4	5935|6625|10262|11338|27316|29896	RBM3|SNRNP70|SF3B4|U2AF2|RBMX|TRA2A	-3.4
High grade	Reactome Gene Sets	6	R-HSA-9692914	SARS-CoV-1-host interactions		-4.8	5	5.9	2618	53	98	10	10	3.1	4869|6194|6201|6205|6208|6223|6227|6228|6231|6232	NPM1|RPS6|RPS7|RPS11|RPS14|RPS19|RPS21|RPS23|RPS26|RPS27	-3.3
High grade	Reactome Gene Sets	6	R-HSA-9679506	SARS-CoV Infections		-4.6	3.2	5.1	2618	134	98	16	16	3.7	4869|5931|6194|6201|6205|6208|6223|6227|6228|6231|6232|6396|6632|6634|6635|10146	NPM1|RBBP7|RPS6|RPS7|RPS11|RPS14|RPS19|RPS21|RPS23|RPS26|RPS27|SEC13|SNRPD1|SNRPD3|SNRPE|G3BP1	-3.2
High grade	WikiPathways	27	WP4320	Effect of progerin on genes involved in Hutchinson-Gilford progeria syndrome		-4.6	12	7.3	2618	11	98	5	5.1	2.2	5931|8350|10951|11335|23468	RBBP7|H3C1|CBX1|CBX3|CBX5	-3.2
High grade	GO Biological Processes	19	GO:0051169	nuclear transport	19_GO:0051179 localization	-4.6	4.4	5.5	2618	67	98	11	11	3.2	1994|4000|4116|4869|6396|6428|8125|8878|9775|9939|10189	ELAVL1|LMNA|MAGOH|NPM1|SEC13|SRSF3|ANP32A|SQSTM1|EIF4A3|RBM8A|ALYREF	-3.1
High grade	GO Biological Processes	19	GO:0006913	nucleocytoplasmic transport	19_GO:0051179 localization	-4.6	4.4	5.5	2618	67	98	11	11	3.2	1994|4000|4116|4869|6396|6428|8125|8878|9775|9939|10189	ELAVL1|LMNA|MAGOH|NPM1|SEC13|SRSF3|ANP32A|SQSTM1|EIF4A3|RBM8A|ALYREF	-3.1
High grade	CORUM	33	CORUM:785	Exon junction complex		-4.6	18	8.1	2618	6	98	4	4.1	2	4116|9775|9939|10189	MAGOH|EIF4A3|RBM8A|ALYREF	-3.1
High grade	GO Biological Processes	19	GO:0006334	nucleosome assembly	19_GO:0009987 cellular process	-4.5	7.2	6.3	2618	26	98	7	7.1	2.6	3009|3148|4869|6418|8345|8350|9555	H1-5|HMGB2|NPM1|SET|H2BC9|H3C1|MACROH2A1	-3.1
High grade	GO Biological Processes	19	GO:0034728	nucleosome organization	19_GO:0009987 cellular process	-4.4	6.9	6.1	2618	27	98	7	7.1	2.6	3009|3148|4869|6418|8345|8350|9555	H1-5|HMGB2|NPM1|SET|H2BC9|H3C1|MACROH2A1	-3
High grade	GO Biological Processes	19	GO:0065004	protein-DNA complex assembly	19_GO:0009987 cellular process	-4.4	6.9	6.1	2618	27	98	7	7.1	2.6	3009|3148|4869|6418|8345|8350|9555	H1-5|HMGB2|NPM1|SET|H2BC9|H3C1|MACROH2A1	-3
High grade	Reactome Gene Sets	6	R-HSA-6790901	rRNA modification in the nucleus and cytosol		-4.4	11	6.9	2618	12	98	5	5.1	2.2	6194|6201|6208|54433|55651	RPS6|RPS7|RPS14|GAR1|NHP2	-3
High grade	GO Biological Processes	19	GO:0006325	chromatin organization	19_GO:0009987 cellular process	-4.3	3.5	5.1	2618	98	98	13	13	3.4	3009|3148|4000|4001|4869|5931|6418|8345|8350|9555|10951|11335|23468	H1-5|HMGB2|LMNA|LMNB1|NPM1|RBBP7|SET|H2BC9|H3C1|MACROH2A1|CBX1|CBX3|CBX5	-2.9
High grade	CORUM	33	CORUM:6742	SMG1-UPF2-Y14-MAGOH-UPF3B-EIF4A3 complex		-4.3	27	8.8	2618	3	98	3	3.1	1.7	4116|9775|9939	MAGOH|EIF4A3|RBM8A	-2.9
High grade	CORUM	33	CORUM:744	Exon junction complex (EIF4A3, MLN51, MAGOH, Y14)		-4.3	27	8.8	2618	3	98	3	3.1	1.7	4116|9775|9939	MAGOH|EIF4A3|RBM8A	-2.9
High grade	CORUM	33	CORUM:769	Exon junction complex (EIF4A3, MLN51, MAGOH, Y14)		-4.3	27	8.8	2618	3	98	3	3.1	1.7	4116|9775|9939	MAGOH|EIF4A3|RBM8A	-2.9
High grade	CORUM	33	CORUM:740	Exon junction complex (EIF4A3, MLN51, MAGOH, Y14)		-4.3	27	8.8	2618	3	98	3	3.1	1.7	4116|9775|9939	MAGOH|EIF4A3|RBM8A	-2.9
High grade	CORUM	33	CORUM:754	Exon junction complex (EIF4A3, MLN51, UPF3B, MAGOH, Y14)		-4.3	27	8.8	2618	3	98	3	3.1	1.7	4116|9775|9939	MAGOH|EIF4A3|RBM8A	-2.9
High grade	CORUM	33	CORUM:1068	12S U11 snRNP		-4.2	15	7.5	2618	7	98	4	4.1	2	6432|6632|6634|6635	SRSF7|SNRPD1|SNRPD3|SNRPE	-2.9
High grade	Reactome Gene Sets	6	R-HSA-422475	Axon guidance		-4.2	2.4	4.5	2618	245	98	22	22	4.2	1785|3912|4116|5709|6132|6134|6147|6152|6155|6157|6160|6194|6201|6205|6208|6223|6227|6228|6231|6232|9775|9939	DNM2|LAMB1|MAGOH|PSMD3|RPL8|RPL10|RPL23A|RPL24|RPL27|RPL27A|RPL31|RPS6|RPS7|RPS11|RPS14|RPS19|RPS21|RPS23|RPS26|RPS27|EIF4A3|RBM8A	-2.9
High grade	GO Biological Processes	19	GO:0048026	positive regulation of mRNA splicing, via spliceosome	19_GO:0048518 positive regulation of biological process	-4.2	10	6.6	2618	13	98	5	5.1	2.2	5935|6625|10262|27316|29896	RBM3|SNRNP70|SF3B4|RBMX|TRA2A	-2.8
High grade	Reactome Gene Sets	6	R-HSA-9675108	Nervous system development		-4.1	2.4	4.5	2618	248	98	22	22	4.2	1785|3912|4116|5709|6132|6134|6147|6152|6155|6157|6160|6194|6201|6205|6208|6223|6227|6228|6231|6232|9775|9939	DNM2|LAMB1|MAGOH|PSMD3|RPL8|RPL10|RPL23A|RPL24|RPL27|RPL27A|RPL31|RPS6|RPS7|RPS11|RPS14|RPS19|RPS21|RPS23|RPS26|RPS27|EIF4A3|RBM8A	-2.8
High grade	CORUM	33	CORUM:1183	CDC5L complex		-4.1	7.6	6	2618	21	98	6	6.1	2.4	3608|6627|6632|6634|10262|27316	ILF2|SNRPA1|SNRPD1|SNRPD3|SF3B4|RBMX	-2.8
High grade	GO Biological Processes	19	GO:0000245	spliceosomal complex assembly	19_GO:0008152 metabolic process	-4.1	6.2	5.7	2618	30	98	7	7.1	2.6	6627|6632|6634|6635|10262|10946|23450	SNRPA1|SNRPD1|SNRPD3|SNRPE|SF3B4|SF3A3|SF3B3	-2.7
High grade	GO Biological Processes	19	GO:0140694	non-membrane-bounded organelle assembly	19_GO:0009987 cellular process	-4.1	3.9	5	2618	76	98	11	11	3.2	1654|4869|6134|6147|6152|6208|6223|6228|6232|10146|25804	DDX3X|NPM1|RPL10|RPL23A|RPL24|RPS14|RPS19|RPS23|RPS27|G3BP1|LSM4	-2.7
High grade	Reactome Gene Sets	6	R-HSA-9678108	SARS-CoV-1 Infection		-4	4.2	5.1	2618	64	98	10	10	3.1	4869|6194|6201|6205|6208|6223|6227|6228|6231|6232	NPM1|RPS6|RPS7|RPS11|RPS14|RPS19|RPS21|RPS23|RPS26|RPS27	-2.7
High grade	GO Biological Processes	19	GO:0050685	positive regulation of mRNA processing	19_GO:0048518 positive regulation of biological process	-4	9.5	6.3	2618	14	98	5	5.1	2.2	5935|6625|10262|27316|29896	RBM3|SNRNP70|SF3B4|RBMX|TRA2A	-2.7
High grade	GO Biological Processes	19	GO:0000387	spliceosomal snRNP assembly	19_GO:0008152 metabolic process	-4	9.5	6.3	2618	14	98	5	5.1	2.2	6632|6634|6635|25804|100130932	SNRPD1|SNRPD3|SNRPE|LSM4|SNRPGP15	-2.7
High grade	Reactome Gene Sets	6	R-HSA-73886	Chromosome Maintenance		-4	7.3	5.8	2618	22	98	6	6.1	2.4	4869|5432|5931|8345|54433|55651	NPM1|POLR2C|RBBP7|H2BC9|GAR1|NHP2	-2.7
High grade	GO Biological Processes	19	GO:0033119	negative regulation of RNA splicing	19_GO:0048519 negative regulation of biological process	-3.8	8.9	6.1	2618	15	98	5	5.1	2.2	4869|6231|6432|11338|27316	NPM1|RPS26|SRSF7|U2AF2|RBMX	-2.5
High grade	GO Biological Processes	19	GO:0006405	RNA export from nucleus	19_GO:0051179 localization	-3.7	6.7	5.5	2618	24	98	6	6.1	2.4	4116|4869|6428|9775|9939|10189	MAGOH|NPM1|SRSF3|EIF4A3|RBM8A|ALYREF	-2.5
High grade	CORUM	33	CORUM:755	Exon junction complex (EIF4A3, MLN51, UPF3B, MAGOH, Y14, PYM)		-3.7	20	7.5	2618	4	98	3	3.1	1.7	4116|9775|9939	MAGOH|EIF4A3|RBM8A	-2.4
High grade	CORUM	33	CORUM:3118	SMN1-SIP1-SNRP complex		-3.7	20	7.5	2618	4	98	3	3.1	1.7	6632|6634|6635	SNRPD1|SNRPD3|SNRPE	-2.4
High grade	GO Biological Processes	19	GO:0030490	maturation of SSU-rRNA	19_GO:0008152 metabolic process	-3.7	12	6.4	2618	9	98	4	4.1	2	6208|6223|6227|11157	RPS14|RPS19|RPS21|LSM6	-2.4
High grade	GO Biological Processes	19	GO:0006338	chromatin remodeling	19_GO:0009987 cellular process	-3.7	3.5	4.6	2618	84	98	11	11	3.2	3009|3148|4000|4001|4869|5931|6418|8345|8350|9555|11335	H1-5|HMGB2|LMNA|LMNB1|NPM1|RBBP7|SET|H2BC9|H3C1|MACROH2A1|CBX3	-2.4
High grade	GO Biological Processes	19	GO:0051028	mRNA transport	19_GO:0051179 localization	-3.6	5.3	5.1	2618	35	98	7	7.1	2.6	4116|6396|6428|6432|9775|9939|10189	MAGOH|SEC13|SRSF3|SRSF7|EIF4A3|RBM8A|ALYREF	-2.4
High grade	GO Biological Processes	19	GO:0006406	mRNA export from nucleus	19_GO:0051179 localization	-3.5	7.9	5.6	2618	17	98	5	5.1	2.2	4116|6428|9775|9939|10189	MAGOH|SRSF3|EIF4A3|RBM8A|ALYREF	-2.3
High grade	GO Biological Processes	19	GO:0050657	nucleic acid transport	19_GO:0051179 localization	-3.4	4.4	4.7	2618	49	98	8	8.2	2.8	4116|4869|6396|6428|6432|9775|9939|10189	MAGOH|NPM1|SEC13|SRSF3|SRSF7|EIF4A3|RBM8A|ALYREF	-2.2
High grade	GO Biological Processes	19	GO:0050658	RNA transport	19_GO:0051179 localization	-3.4	4.4	4.7	2618	49	98	8	8.2	2.8	4116|4869|6396|6428|6432|9775|9939|10189	MAGOH|NPM1|SEC13|SRSF3|SRSF7|EIF4A3|RBM8A|ALYREF	-2.2
High grade	GO Biological Processes	19	GO:0051236	establishment of RNA localization	19_GO:0051179 localization	-3.4	4.4	4.7	2618	49	98	8	8.2	2.8	4116|4869|6396|6428|6432|9775|9939|10189	MAGOH|NPM1|SEC13|SRSF3|SRSF7|EIF4A3|RBM8A|ALYREF	-2.2
High grade	GO Biological Processes	19	GO:0006402	mRNA catabolic process	19_GO:0048519 negative regulation of biological process	-3.4	5.9	5.1	2618	27	98	6	6.1	2.4	4116|9775|9939|11157|25804|54512	MAGOH|EIF4A3|RBM8A|LSM6|LSM4|EXOSC4	-2.2
High grade	Reactome Gene Sets	6	R-HSA-71291	Metabolism of amino acids and derivatives		-3.4	2.4	4	2618	204	98	18	18	3.9	5709|6132|6134|6147|6152|6155|6157|6160|6194|6201|6205|6208|6223|6227|6228|6231|6232|9521	PSMD3|RPL8|RPL10|RPL23A|RPL24|RPL27|RPL27A|RPL31|RPS6|RPS7|RPS11|RPS14|RPS19|RPS21|RPS23|RPS26|RPS27|EEF1E1	-2.2
High grade	CORUM	33	CORUM:308	60S ribosomal subunit, cytoplasmic		-3.4	4.9	4.8	2618	38	98	7	7.1	2.6	6132|6134|6147|6152|6155|6157|6160	RPL8|RPL10|RPL23A|RPL24|RPL27|RPL27A|RPL31	-2.2
High grade	GO Biological Processes	19	GO:0006417	regulation of translation	19_GO:0008152 metabolic process	-3.3	2.8	4.1	2618	122	98	13	13	3.4	1654|1994|4116|4869|5036|5610|5935|6134|6208|8531|9775|9939|10399	DDX3X|ELAVL1|MAGOH|NPM1|PA2G4|EIF2AK2|RBM3|RPL10|RPS14|YBX3|EIF4A3|RBM8A|RACK1	-2.2
High grade	Reactome Gene Sets	6	R-HSA-450520	HuR (ELAVL1) binds and stabilizes mRNA		-3.3	16	6.6	2618	5	98	3	3.1	1.7	1994|6418|8125	ELAVL1|SET|ANP32A	-2.1
High grade	Reactome Gene Sets	6	R-HSA-8953750	Transcriptional Regulation by E2F6		-3.3	16	6.6	2618	5	98	3	3.1	1.7	5931|11335|23468	RBBP7|CBX3|CBX5	-2.1
High grade	GO Biological Processes	19	GO:2000622	regulation of nuclear-transcribed mRNA catabolic process, nonsense-mediated decay	19_GO:0048519 negative regulation of biological process	-3.3	16	6.6	2618	5	98	3	3.1	1.7	4116|9775|9939	MAGOH|EIF4A3|RBM8A	-2.1
High grade	GO Biological Processes	19	GO:0036261	7-methylguanosine cap hypermethylation	19_GO:0008152 metabolic process	-3.3	16	6.6	2618	5	98	3	3.1	1.7	6632|6634|6635	SNRPD1|SNRPD3|SNRPE	-2.1
High grade	CORUM	33	CORUM:1142	SMN complex		-3.3	16	6.6	2618	5	98	3	3.1	1.7	6632|6634|6635	SNRPD1|SNRPD3|SNRPE	-2.1
High grade	CORUM	33	CORUM:835	6S methyltransferase and RG-containing Sm proteins complex		-3.3	16	6.6	2618	5	98	3	3.1	1.7	6632|6634|6635	SNRPD1|SNRPD3|SNRPE	-2.1
High grade	GO Biological Processes	19	GO:0050686	negative regulation of mRNA processing	19_GO:0048519 negative regulation of biological process	-3.3	9.7	5.7	2618	11	98	4	4.1	2	4869|6432|11338|27316	NPM1|SRSF7|U2AF2|RBMX	-2.1
High grade	GO Biological Processes	19	GO:0048025	negative regulation of mRNA splicing, via spliceosome	19_GO:0048519 negative regulation of biological process	-3.3	9.7	5.7	2618	11	98	4	4.1	2	4869|6432|11338|27316	NPM1|SRSF7|U2AF2|RBMX	-2.1
High grade	GO Biological Processes	19	GO:0000956	nuclear-transcribed mRNA catabolic process	19_GO:0048519 negative regulation of biological process	-3.3	7	5.2	2618	19	98	5	5.1	2.2	4116|9775|9939|25804|54512	MAGOH|EIF4A3|RBM8A|LSM4|EXOSC4	-2.1
High grade	GO Biological Processes	19	GO:0034248	regulation of amide metabolic process	19_GO:0008152 metabolic process	-3.2	2.6	3.9	2618	143	98	14	14	3.5	1654|1994|4116|4869|5036|5610|5935|6134|6208|8531|9775|9939|10399|10972	DDX3X|ELAVL1|MAGOH|NPM1|PA2G4|EIF2AK2|RBM3|RPL10|RPS14|YBX3|EIF4A3|RBM8A|RACK1|TMED10	-2
High grade	Reactome Gene Sets	6	R-HSA-5619507	Activation of HOX genes during differentiation		-3.1	8.9	5.4	2618	12	98	4	4.1	2	5432|5931|8345|8350	POLR2C|RBBP7|H2BC9|H3C1	-2
High grade	Reactome Gene Sets	6	R-HSA-5617472	Activation of anterior HOX genes in hindbrain development during early embryogenesis		-3.1	8.9	5.4	2618	12	98	4	4.1	2	5432|5931|8345|8350	POLR2C|RBBP7|H2BC9|H3C1	-2
High grade	GO Biological Processes	19	GO:1903312	negative regulation of mRNA metabolic process	19_GO:0048519 negative regulation of biological process	-3.1	5.2	4.6	2618	31	98	6	6.1	2.4	1994|4869|6432|8531|11338|27316	ELAVL1|NPM1|SRSF7|YBX3|U2AF2|RBMX	-2
High grade	GO Biological Processes	19	GO:0015931	nucleobase-containing compound transport	19_GO:0051179 localization	-3.1	3.9	4.3	2618	55	98	8	8.2	2.8	4116|4869|6396|6428|6432|9775|9939|10189	MAGOH|NPM1|SEC13|SRSF3|SRSF7|EIF4A3|RBM8A|ALYREF	-2
High grade	Reactome Gene Sets	6	R-HSA-381119	Unfolded Protein Response (UPR)		-3.1	6.4	4.9	2618	21	98	5	5.1	2.2	1968|4000|6745|10130|54512	EIF2S3|LMNA|SSR1|PDIA6|EXOSC4	-2
High grade	Reactome Gene Sets	6	R-HSA-9645723	Diseases of programmed cell death		-3.1	6.4	4.9	2618	21	98	5	5.1	2.2	4000|4001|5931|8345|8350	LMNA|LMNB1|RBBP7|H2BC9|H3C1	-2
High grade	GO Biological Processes	19	GO:0006403	RNA localization	19_GO:0051179 localization	-3	3.8	4.2	2618	56	98	8	8.2	2.8	4116|4869|6396|6428|6432|9775|9939|10189	MAGOH|NPM1|SEC13|SRSF3|SRSF7|EIF4A3|RBM8A|ALYREF	-1.9
High grade	CORUM	33	CORUM:1143	SMN complex		-3	13	6	2618	6	98	3	3.1	1.7	6632|6634|6635	SNRPD1|SNRPD3|SNRPE	-1.9
High grade	CORUM	33	CORUM:1745	SMN complex		-3	13	6	2618	6	98	3	3.1	1.7	6632|6634|6635	SNRPD1|SNRPD3|SNRPE	-1.9
High grade	Reactome Gene Sets	6	R-HSA-427389	ERCC6 (CSB) and EHMT2 (G9a) positively regulate rRNA expression		-3	8.2	5.1	2618	13	98	4	4.1	2	5931|8345|8350|11335	RBBP7|H2BC9|H3C1|CBX3	-1.9
High grade	GO Biological Processes	19	GO:0009451	RNA modification	19_GO:0008152 metabolic process	-3	6.1	4.7	2618	22	98	5	5.1	2.2	6632|6634|6635|54433|55651	SNRPD1|SNRPD3|SNRPE|GAR1|NHP2	-1.9
High grade	GO Biological Processes	19	GO:0042273	ribosomal large subunit biogenesis	19_GO:0009987 cellular process	-2.9	5.8	4.6	2618	23	98	5	5.1	2.2	4869|6134|6147|6152|55651	NPM1|RPL10|RPL23A|RPL24|NHP2	-1.8
High grade	GO Biological Processes	19	GO:0006401	RNA catabolic process	19_GO:0008152 metabolic process	-2.9	4.7	4.3	2618	34	98	6	6.1	2.4	4116|9775|9939|11157|25804|54512	MAGOH|EIF4A3|RBM8A|LSM6|LSM4|EXOSC4	-1.8
High grade	Reactome Gene Sets	6	R-HSA-68875	Mitotic Prophase		-2.9	4.7	4.3	2618	34	98	6	6.1	2.4	4000|4001|6396|6418|8345|8350	LMNA|LMNB1|SEC13|SET|H2BC9|H3C1	-1.8
High grade	Reactome Gene Sets	6	R-HSA-191859	snRNP Assembly		-2.7	7.1	4.7	2618	15	98	4	4.1	2	6396|6632|6634|6635	SEC13|SNRPD1|SNRPD3|SNRPE	-1.7
High grade	Reactome Gene Sets	6	R-HSA-194441	Metabolism of non-coding RNA		-2.7	7.1	4.7	2618	15	98	4	4.1	2	6396|6632|6634|6635	SEC13|SNRPD1|SNRPD3|SNRPE	-1.7
High grade	Reactome Gene Sets	6	R-HSA-73854	RNA Polymerase I Promoter Clearance		-2.7	7.1	4.7	2618	15	98	4	4.1	2	5931|8345|8350|11335	RBBP7|H2BC9|H3C1|CBX3	-1.7
High grade	GO Biological Processes	19	GO:0006366	transcription by RNA polymerase II	19_GO:0008152 metabolic process	-2.7	5.3	4.3	2618	25	98	5	5.1	2.2	5432|8878|10589|27316|115098	POLR2C|SQSTM1|DRAP1|RBMX|CCDC124	-1.7
High grade	GO Biological Processes	19	GO:0051168	nuclear export	19_GO:0051179 localization	-2.7	4.3	4	2618	37	98	6	6.1	2.4	4116|4869|6428|9775|9939|10189	MAGOH|NPM1|SRSF3|EIF4A3|RBM8A|ALYREF	-1.7
High grade	Reactome Gene Sets	6	R-HSA-2559583	Cellular Senescence		-2.6	5.1	4.2	2618	26	98	5	5.1	2.2	3009|4001|5931|8345|8350	H1-5|LMNB1|RBBP7|H2BC9|H3C1	-1.6
High grade	Reactome Gene Sets	6	R-HSA-73864	RNA Polymerase I Transcription		-2.6	6.7	4.5	2618	16	98	4	4.1	2	5931|8345|8350|11335	RBBP7|H2BC9|H3C1|CBX3	-1.6
High grade	CORUM	33	CORUM:1332	Large Drosha complex		-2.6	6.7	4.5	2618	16	98	4	4.1	2	1654|1665|3608|22913	DDX3X|DHX15|ILF2|RALY	-1.6
High grade	Reactome Gene Sets	6	R-HSA-606279	Deposition of new CENPA-containing nucleosomes at the centromere		-2.6	10	5	2618	8	98	3	3.1	1.7	4869|5931|8345	NPM1|RBBP7|H2BC9	-1.6
High grade	Reactome Gene Sets	6	R-HSA-212300	PRC2 methylates histones and DNA		-2.6	10	5	2618	8	98	3	3.1	1.7	5931|8345|8350	RBBP7|H2BC9|H3C1	-1.6
High grade	Reactome Gene Sets	6	R-HSA-774815	Nucleosome assembly		-2.6	10	5	2618	8	98	3	3.1	1.7	4869|5931|8345	NPM1|RBBP7|H2BC9	-1.6
High grade	Reactome Gene Sets	6	R-HSA-2299718	Condensation of Prophase Chromosomes		-2.6	10	5	2618	8	98	3	3.1	1.7	6418|8345|8350	SET|H2BC9|H3C1	-1.6
High grade	GO Biological Processes	19	GO:0036260	RNA capping	19_GO:0008152 metabolic process	-2.6	10	5	2618	8	98	3	3.1	1.7	6632|6634|6635	SNRPD1|SNRPD3|SNRPE	-1.6
High grade	Reactome Gene Sets	6	R-HSA-73772	RNA Polymerase I Promoter Escape		-2.6	10	5	2618	8	98	3	3.1	1.7	8345|8350|11335	H2BC9|H3C1|CBX3	-1.6
High grade	GO Biological Processes	19	GO:0045814	negative regulation of gene expression, epigenetic	19_GO:0048519 negative regulation of biological process	-2.5	6.3	4.3	2618	17	98	4	4.1	2	4000|4001|9555|11335	LMNA|LMNB1|MACROH2A1|CBX3	-1.5
High grade	Reactome Gene Sets	6	R-HSA-1500620	Meiosis		-2.5	6.3	4.3	2618	17	98	4	4.1	2	4000|4001|8345|8350	LMNA|LMNB1|H2BC9|H3C1	-1.5
High grade	Reactome Gene Sets	6	R-HSA-429914	Deadenylation-dependent mRNA decay		-2.5	6.3	4.3	2618	17	98	4	4.1	2	9775|11157|25804|54512	EIF4A3|LSM6|LSM4|EXOSC4	-1.5
High grade	Reactome Gene Sets	6	R-HSA-5578749	Transcriptional regulation by small RNAs		-2.5	6.3	4.3	2618	17	98	4	4.1	2	5432|6396|8345|8350	POLR2C|SEC13|H2BC9|H3C1	-1.5
High grade	GO Biological Processes	19	GO:1903313	positive regulation of mRNA metabolic process	19_GO:0048518 positive regulation of biological process	-2.5	4.8	4	2618	28	98	5	5.1	2.2	5935|6625|10262|27316|29896	RBM3|SNRNP70|SF3B4|RBMX|TRA2A	-1.5
High grade	KEGG Pathway	24	hsa05322	Systemic lupus erythematosus		-2.5	4.8	4	2618	28	98	5	5.1	2.2	6632|6634|8345|8350|9555	SNRPD1|SNRPD3|H2BC9|H3C1|MACROH2A1	-1.5
High grade	GO Biological Processes	19	GO:0008625	extrinsic apoptotic signaling pathway via death domain receptors	19_GO:0050896 response to stimulus	-2.4	8.9	4.7	2618	9	98	3	3.1	1.7	581|1654|3148	BAX|DDX3X|HMGB2	-1.5
High grade	GO Biological Processes	19	GO:0000028	ribosomal small subunit assembly	19_GO:0009987 cellular process	-2.4	8.9	4.7	2618	9	98	3	3.1	1.7	6208|6223|6232	RPS14|RPS19|RPS27	-1.5
High grade	Reactome Gene Sets	6	R-HSA-9710421	Defective pyroptosis		-2.4	8.9	4.7	2618	9	98	3	3.1	1.7	5931|8345|8350	RBBP7|H2BC9|H3C1	-1.5
High grade	Reactome Gene Sets	6	R-HSA-2559586	DNA Damage/Telomere Stress Induced Senescence		-2.4	8.9	4.7	2618	9	98	3	3.1	1.7	3009|4001|8345	H1-5|LMNB1|H2BC9	-1.5
High grade	Reactome Gene Sets	6	R-HSA-1474165	Reproduction		-2.4	5.9	4.1	2618	18	98	4	4.1	2	4000|4001|8345|8350	LMNA|LMNB1|H2BC9|H3C1	-1.5
High grade	Reactome Gene Sets	6	R-HSA-157579	Telomere Maintenance		-2.4	5.9	4.1	2618	18	98	4	4.1	2	5432|8345|54433|55651	POLR2C|H2BC9|GAR1|NHP2	-1.5
High grade	GO Biological Processes	19	GO:0040029	epigenetic regulation of gene expression	19_GO:0008152 metabolic process	-2.4	4.6	3.9	2618	29	98	5	5.1	2.2	4000|4001|8350|9555|11335	LMNA|LMNB1|H3C1|MACROH2A1|CBX3	-1.5
High grade	GO Biological Processes	19	GO:1901874	negative regulation of post-translational protein modification	19_GO:0048519 negative regulation of biological process	-2.3	5.6	4	2618	19	98	4	4.1	2	6201|6418|8878|11338	RPS7|SET|SQSTM1|U2AF2	-1.4
High grade	GO Biological Processes	19	GO:0061013	regulation of mRNA catabolic process	19_GO:0048519 negative regulation of biological process	-2.3	3.7	3.6	2618	43	98	6	6.1	2.4	1994|4116|4869|8531|9775|9939	ELAVL1|MAGOH|NPM1|YBX3|EIF4A3|RBM8A	-1.4
High grade	GO Biological Processes	19	GO:0000027	ribosomal large subunit assembly	19_GO:0009987 cellular process	-2.3	8	4.4	2618	10	98	3	3.1	1.7	6134|6147|6152	RPL10|RPL23A|RPL24	-1.4
High grade	Reactome Gene Sets	6	R-HSA-1221632	Meiotic synapsis		-2.3	8	4.4	2618	10	98	3	3.1	1.7	4000|4001|8345	LMNA|LMNB1|H2BC9	-1.4
High grade	GO Biological Processes	19	GO:0045727	positive regulation of translation	19_GO:0048518 positive regulation of biological process	-2.2	3.5	3.4	2618	46	98	6	6.1	2.4	1654|1994|4869|5935|8531|9775	DDX3X|ELAVL1|NPM1|RBM3|YBX3|EIF4A3	-1.3
High grade	Reactome Gene Sets	6	R-HSA-75067	Processing of Capped Intronless Pre-mRNA		-2.2	7.3	4.1	2618	11	98	3	3.1	1.7	6634|6635|11052	SNRPD3|SNRPE|CPSF6	-1.3
High grade	GO Biological Processes	19	GO:0001510	RNA methylation	19_GO:0008152 metabolic process	-2.2	7.3	4.1	2618	11	98	3	3.1	1.7	6632|6634|6635	SNRPD1|SNRPD3|SNRPE	-1.3
High grade	GO Biological Processes	19	GO:0000184	nuclear-transcribed mRNA catabolic process, nonsense-mediated decay	19_GO:0048519 negative regulation of biological process	-2.2	7.3	4.1	2618	11	98	3	3.1	1.7	4116|9775|9939	MAGOH|EIF4A3|RBM8A	-1.3
High grade	GO Biological Processes	19	GO:0070918	regulatory ncRNA processing	19_GO:0048519 negative regulation of biological process	-2.2	7.3	4.1	2618	11	98	3	3.1	1.7	1654|6428|54512	DDX3X|SRSF3|EXOSC4	-1.3
High grade	Reactome Gene Sets	6	R-HSA-5250913	Positive epigenetic regulation of rRNA expression		-2.2	5.1	3.7	2618	21	98	4	4.1	2	5931|8345|8350|11335	RBBP7|H2BC9|H3C1|CBX3	-1.3
High grade	Reactome Gene Sets	6	R-HSA-211000	Gene Silencing by RNA		-2.1	4.9	3.6	2618	22	98	4	4.1	2	5432|6396|8345|8350	POLR2C|SEC13|H2BC9|H3C1	-1.2
High grade	GO Biological Processes	19	GO:0031507	heterochromatin formation	19_GO:0048519 negative regulation of biological process	-2.1	6.7	3.9	2618	12	98	3	3.1	1.7	4000|4001|11335	LMNA|LMNB1|CBX3	-1.2
High grade	GO Biological Processes	19	GO:0034063	stress granule assembly	19_GO:0009987 cellular process	-2.1	6.7	3.9	2618	12	98	3	3.1	1.7	1654|6228|10146	DDX3X|RPS23|G3BP1	-1.2
High grade	Reactome Gene Sets	6	R-HSA-3214847	HATs acetylate histones		-2.1	6.7	3.9	2618	12	98	3	3.1	1.7	5931|8345|8350	RBBP7|H2BC9|H3C1	-1.2
High grade	KEGG Pathway	24	hsa03015	mRNA surveillance pathway		-2.1	3.8	3.3	2618	35	98	5	5.1	2.2	4116|9775|9939|10189|11052	MAGOH|EIF4A3|RBM8A|ALYREF|CPSF6	-1.2
High grade_MCODE_ALL	Reactome Gene Sets	6	R-HSA-8953854	Metabolism of RNA		-28	7.3	16	2618	258	54	39	72	6.1	1665|4116|5432|6132|6134|6147|6152|6155|6157|6160|6194|6201|6205|6208|6223|6227|6228|6231|6232|6418|6428|6432|6625|6627|6632|6634|6635|8896|9410|9775|9939|10262|10946|11157|11338|23450|25804|27316|55651	DHX15|MAGOH|POLR2C|RPL8|RPL10|RPL23A|RPL24|RPL27|RPL27A|RPL31|RPS6|RPS7|RPS11|RPS14|RPS19|RPS21|RPS23|RPS26|RPS27|SET|SRSF3|SRSF7|SNRNP70|SNRPA1|SNRPD1|SNRPD3|SNRPE|BUD31|SNRNP40|EIF4A3|RBM8A|SF3B4|SF3A3|LSM6|U2AF2|SF3B3|LSM4|RBMX|NHP2	-24
High grade_MCODE_ALL	KEGG Pathway	24	hsa03040	Spliceosome		-21	16	18	2618	62	54	21	39	6.6	1665|4116|6428|6432|6625|6627|6632|6634|6635|8896|9410|9775|9939|10262|10946|11157|11338|23450|25804|27316|29896	DHX15|MAGOH|SRSF3|SRSF7|SNRNP70|SNRPA1|SNRPD1|SNRPD3|SNRPE|BUD31|SNRNP40|EIF4A3|RBM8A|SF3B4|SF3A3|LSM6|U2AF2|SF3B3|LSM4|RBMX|TRA2A	-18
High grade_MCODE_ALL	GO Biological Processes	19	GO:0022613	ribonucleoprotein complex biogenesis	19_GO:0009987 cellular process	-21	9.4	15	2618	139	54	27	50	6.8	1968|4869|5036|6134|6147|6152|6155|6194|6201|6205|6208|6223|6227|6228|6232|6627|6632|6634|6635|8668|9775|10262|10946|11157|23450|25804|55651	EIF2S3|NPM1|PA2G4|RPL10|RPL23A|RPL24|RPL27|RPS6|RPS7|RPS11|RPS14|RPS19|RPS21|RPS23|RPS27|SNRPA1|SNRPD1|SNRPD3|SNRPE|EIF3I|EIF4A3|SF3B4|SF3A3|LSM6|SF3B3|LSM4|NHP2	-17
High grade_MCODE_ALL	Reactome Gene Sets	6	R-HSA-72172	mRNA Splicing		-19	13	16	2618	78	54	21	39	6.6	1665|4116|5432|6428|6432|6625|6627|6632|6634|6635|8896|9410|9775|9939|10262|10946|11157|11338|23450|25804|27316	DHX15|MAGOH|POLR2C|SRSF3|SRSF7|SNRNP70|SNRPA1|SNRPD1|SNRPD3|SNRPE|BUD31|SNRNP40|EIF4A3|RBM8A|SF3B4|SF3A3|LSM6|U2AF2|SF3B3|LSM4|RBMX	-16
High grade_MCODE_ALL	Reactome Gene Sets	6	R-HSA-72163	mRNA Splicing - Major Pathway		-19	13	16	2618	78	54	21	39	6.6	1665|4116|5432|6428|6432|6625|6627|6632|6634|6635|8896|9410|9775|9939|10262|10946|11157|11338|23450|25804|27316	DHX15|MAGOH|POLR2C|SRSF3|SRSF7|SNRNP70|SNRPA1|SNRPD1|SNRPD3|SNRPE|BUD31|SNRNP40|EIF4A3|RBM8A|SF3B4|SF3A3|LSM6|U2AF2|SF3B3|LSM4|RBMX	-16
High grade_MCODE_ALL	GO Biological Processes	19	GO:0000377	RNA splicing, via transesterification reactions with bulged adenosine as nucleophile	19_GO:0008152 metabolic process	-19	12	15	2618	90	54	22	41	6.7	1665|4116|6428|6432|6625|6627|6632|6634|6635|8896|9410|9775|9939|10262|10946|11157|11338|22913|23450|25804|27316|29896	DHX15|MAGOH|SRSF3|SRSF7|SNRNP70|SNRPA1|SNRPD1|SNRPD3|SNRPE|BUD31|SNRNP40|EIF4A3|RBM8A|SF3B4|SF3A3|LSM6|U2AF2|RALY|SF3B3|LSM4|RBMX|TRA2A	-16
High grade_MCODE_ALL	GO Biological Processes	19	GO:0000398	mRNA splicing, via spliceosome	19_GO:0008152 metabolic process	-19	12	15	2618	90	54	22	41	6.7	1665|4116|6428|6432|6625|6627|6632|6634|6635|8896|9410|9775|9939|10262|10946|11157|11338|22913|23450|25804|27316|29896	DHX15|MAGOH|SRSF3|SRSF7|SNRNP70|SNRPA1|SNRPD1|SNRPD3|SNRPE|BUD31|SNRNP40|EIF4A3|RBM8A|SF3B4|SF3A3|LSM6|U2AF2|RALY|SF3B3|LSM4|RBMX|TRA2A	-16
High grade_MCODE_ALL	GO Biological Processes	19	GO:0000375	RNA splicing, via transesterification reactions	19_GO:0008152 metabolic process	-19	12	15	2618	91	54	22	41	6.7	1665|4116|6428|6432|6625|6627|6632|6634|6635|8896|9410|9775|9939|10262|10946|11157|11338|22913|23450|25804|27316|29896	DHX15|MAGOH|SRSF3|SRSF7|SNRNP70|SNRPA1|SNRPD1|SNRPD3|SNRPE|BUD31|SNRNP40|EIF4A3|RBM8A|SF3B4|SF3A3|LSM6|U2AF2|RALY|SF3B3|LSM4|RBMX|TRA2A	-16
High grade_MCODE_ALL	CORUM	33	CORUM:351	Spliceosome		-18	15	16	2618	63	54	19	35	6.5	1665|4116|6428|6432|6625|6627|6632|6634|6635|8896|9410|9775|9939|10262|10946|11157|11338|23450|25804	DHX15|MAGOH|SRSF3|SRSF7|SNRNP70|SNRPA1|SNRPD1|SNRPD3|SNRPE|BUD31|SNRNP40|EIF4A3|RBM8A|SF3B4|SF3A3|LSM6|U2AF2|SF3B3|LSM4	-15
High grade_MCODE_ALL	Reactome Gene Sets	6	R-HSA-72203	Processing of Capped Intron-Containing Pre-mRNA		-17	10	14	2618	97	54	21	39	6.6	1665|4116|5432|6428|6432|6625|6627|6632|6634|6635|8896|9410|9775|9939|10262|10946|11157|11338|23450|25804|27316	DHX15|MAGOH|POLR2C|SRSF3|SRSF7|SNRNP70|SNRPA1|SNRPD1|SNRPD3|SNRPE|BUD31|SNRNP40|EIF4A3|RBM8A|SF3B4|SF3A3|LSM6|U2AF2|SF3B3|LSM4|RBMX	-14
High grade_MCODE_ALL	GO Biological Processes	19	GO:0008380	RNA splicing	19_GO:0008152 metabolic process	-16	9.2	13	2618	116	54	22	41	6.7	1665|4116|6428|6432|6625|6627|6632|6634|6635|8896|9410|9775|9939|10262|10946|11157|11338|22913|23450|25804|27316|29896	DHX15|MAGOH|SRSF3|SRSF7|SNRNP70|SNRPA1|SNRPD1|SNRPD3|SNRPE|BUD31|SNRNP40|EIF4A3|RBM8A|SF3B4|SF3A3|LSM6|U2AF2|RALY|SF3B3|LSM4|RBMX|TRA2A	-14
High grade_MCODE_ALL	Reactome Gene Sets	6	R-HSA-927802	Nonsense-Mediated Decay (NMD)		-16	12	14	2618	80	54	19	35	6.5	4116|6132|6134|6147|6152|6155|6157|6160|6194|6201|6205|6208|6223|6227|6228|6231|6232|9775|9939	MAGOH|RPL8|RPL10|RPL23A|RPL24|RPL27|RPL27A|RPL31|RPS6|RPS7|RPS11|RPS14|RPS19|RPS21|RPS23|RPS26|RPS27|EIF4A3|RBM8A	-13
High grade_MCODE_ALL	Reactome Gene Sets	6	R-HSA-975957	Nonsense Mediated Decay (NMD) enhanced by the Exon Junction Complex (EJC)		-16	12	14	2618	80	54	19	35	6.5	4116|6132|6134|6147|6152|6155|6157|6160|6194|6201|6205|6208|6223|6227|6228|6231|6232|9775|9939	MAGOH|RPL8|RPL10|RPL23A|RPL24|RPL27|RPL27A|RPL31|RPS6|RPS7|RPS11|RPS14|RPS19|RPS21|RPS23|RPS26|RPS27|EIF4A3|RBM8A	-13
High grade_MCODE_ALL	GO Biological Processes	19	GO:0006397	mRNA processing	19_GO:0008152 metabolic process	-15	8.3	12	2618	129	54	22	41	6.7	1665|4116|6428|6432|6625|6627|6632|6634|6635|8896|9410|9775|9939|10262|10946|11157|11338|22913|23450|25804|27316|29896	DHX15|MAGOH|SRSF3|SRSF7|SNRNP70|SNRPA1|SNRPD1|SNRPD3|SNRPE|BUD31|SNRNP40|EIF4A3|RBM8A|SF3B4|SF3A3|LSM6|U2AF2|RALY|SF3B3|LSM4|RBMX|TRA2A	-13
High grade_MCODE_ALL	GO Biological Processes	19	GO:0002181	cytoplasmic translation	19_GO:0008152 metabolic process	-15	9.9	13	2618	93	54	19	35	6.5	1968|6132|6134|6147|6152|6155|6157|6160|6194|6201|6205|6208|6223|6227|6228|6231|6232|8668|10399	EIF2S3|RPL8|RPL10|RPL23A|RPL24|RPL27|RPL27A|RPL31|RPS6|RPS7|RPS11|RPS14|RPS19|RPS21|RPS23|RPS26|RPS27|EIF3I|RACK1	-12
High grade_MCODE_ALL	Reactome Gene Sets	6	R-HSA-9633012	Response of EIF2AK4 (GCN2) to amino acid deficiency		-14	11	13	2618	72	54	17	31	6.3	1968|6132|6134|6147|6152|6155|6157|6160|6194|6201|6205|6208|6223|6227|6228|6231|6232	EIF2S3|RPL8|RPL10|RPL23A|RPL24|RPL27|RPL27A|RPL31|RPS6|RPS7|RPS11|RPS14|RPS19|RPS21|RPS23|RPS26|RPS27	-12
High grade_MCODE_ALL	Reactome Gene Sets	6	R-HSA-1799339	SRP-dependent cotranslational protein targeting to membrane		-14	11	13	2618	75	54	17	31	6.3	6132|6134|6147|6152|6155|6157|6160|6194|6201|6205|6208|6223|6227|6228|6231|6232|6745	RPL8|RPL10|RPL23A|RPL24|RPL27|RPL27A|RPL31|RPS6|RPS7|RPS11|RPS14|RPS19|RPS21|RPS23|RPS26|RPS27|SSR1	-11
High grade_MCODE_ALL	GO Biological Processes	19	GO:0042254	ribosome biogenesis	19_GO:0009987 cellular process	-14	11	13	2618	75	54	17	31	6.3	4869|5036|6134|6147|6152|6155|6194|6201|6205|6208|6223|6227|6228|6232|9775|11157|55651	NPM1|PA2G4|RPL10|RPL23A|RPL24|RPL27|RPS6|RPS7|RPS11|RPS14|RPS19|RPS21|RPS23|RPS27|EIF4A3|LSM6|NHP2	-11
High grade_MCODE_ALL	GO Biological Processes	19	GO:0016071	mRNA metabolic process	19_GO:0008152 metabolic process	-14	7.1	11	2618	151	54	22	41	6.7	1665|4116|6428|6432|6625|6627|6632|6634|6635|8896|9410|9775|9939|10262|10946|11157|11338|22913|23450|25804|27316|29896	DHX15|MAGOH|SRSF3|SRSF7|SNRNP70|SNRPA1|SNRPD1|SNRPD3|SNRPE|BUD31|SNRNP40|EIF4A3|RBM8A|SF3B4|SF3A3|LSM6|U2AF2|RALY|SF3B3|LSM4|RBMX|TRA2A	-11
High grade_MCODE_ALL	Reactome Gene Sets	6	R-HSA-156827	L13a-mediated translational silencing of Ceruloplasmin expression		-14	9.7	12	2618	90	54	18	33	6.4	1968|6132|6134|6147|6152|6155|6157|6160|6194|6201|6205|6208|6223|6227|6228|6231|6232|8668	EIF2S3|RPL8|RPL10|RPL23A|RPL24|RPL27|RPL27A|RPL31|RPS6|RPS7|RPS11|RPS14|RPS19|RPS21|RPS23|RPS26|RPS27|EIF3I	-11
High grade_MCODE_ALL	Reactome Gene Sets	6	R-HSA-72706	GTP hydrolysis and joining of the 60S ribosomal subunit		-14	9.7	12	2618	90	54	18	33	6.4	1968|6132|6134|6147|6152|6155|6157|6160|6194|6201|6205|6208|6223|6227|6228|6231|6232|8668	EIF2S3|RPL8|RPL10|RPL23A|RPL24|RPL27|RPL27A|RPL31|RPS6|RPS7|RPS11|RPS14|RPS19|RPS21|RPS23|RPS26|RPS27|EIF3I	-11
High grade_MCODE_ALL	Reactome Gene Sets	6	R-HSA-72737	Cap-dependent Translation Initiation		-13	9.6	12	2618	91	54	18	33	6.4	1968|6132|6134|6147|6152|6155|6157|6160|6194|6201|6205|6208|6223|6227|6228|6231|6232|8668	EIF2S3|RPL8|RPL10|RPL23A|RPL24|RPL27|RPL27A|RPL31|RPS6|RPS7|RPS11|RPS14|RPS19|RPS21|RPS23|RPS26|RPS27|EIF3I	-11
High grade_MCODE_ALL	Reactome Gene Sets	6	R-HSA-72613	Eukaryotic Translation Initiation		-13	9.6	12	2618	91	54	18	33	6.4	1968|6132|6134|6147|6152|6155|6157|6160|6194|6201|6205|6208|6223|6227|6228|6231|6232|8668	EIF2S3|RPL8|RPL10|RPL23A|RPL24|RPL27|RPL27A|RPL31|RPS6|RPS7|RPS11|RPS14|RPS19|RPS21|RPS23|RPS26|RPS27|EIF3I	-11
High grade_MCODE_ALL	WikiPathways	27	WP477	Cytoplasmic ribosomal proteins		-13	12	13	2618	66	54	16	30	6.2	6132|6134|6147|6152|6155|6157|6160|6194|6201|6205|6208|6223|6227|6228|6231|6232	RPL8|RPL10|RPL23A|RPL24|RPL27|RPL27A|RPL31|RPS6|RPS7|RPS11|RPS14|RPS19|RPS21|RPS23|RPS26|RPS27	-11
High grade_MCODE_ALL	CORUM	33	CORUM:306	Ribosome, cytoplasmic		-13	12	13	2618	66	54	16	30	6.2	6132|6134|6147|6152|6155|6157|6160|6194|6201|6205|6208|6223|6227|6228|6231|6232	RPL8|RPL10|RPL23A|RPL24|RPL27|RPL27A|RPL31|RPS6|RPS7|RPS11|RPS14|RPS19|RPS21|RPS23|RPS26|RPS27	-11
High grade_MCODE_ALL	Reactome Gene Sets	6	R-HSA-8868773	rRNA processing in the nucleus and cytosol		-13	10	12	2618	80	54	17	31	6.3	6132|6134|6147|6152|6155|6157|6160|6194|6201|6205|6208|6223|6227|6228|6231|6232|55651	RPL8|RPL10|RPL23A|RPL24|RPL27|RPL27A|RPL31|RPS6|RPS7|RPS11|RPS14|RPS19|RPS21|RPS23|RPS26|RPS27|NHP2	-11
High grade_MCODE_ALL	Reactome Gene Sets	6	R-HSA-72689	Formation of a pool of free 40S subunits		-13	10	12	2618	80	54	17	31	6.3	6132|6134|6147|6152|6155|6157|6160|6194|6201|6205|6208|6223|6227|6228|6231|6232|8668	RPL8|RPL10|RPL23A|RPL24|RPL27|RPL27A|RPL31|RPS6|RPS7|RPS11|RPS14|RPS19|RPS21|RPS23|RPS26|RPS27|EIF3I	-11
High grade_MCODE_ALL	Reactome Gene Sets	6	R-HSA-2408557	Selenocysteine synthesis		-13	11	13	2618	69	54	16	30	6.2	6132|6134|6147|6152|6155|6157|6160|6194|6201|6205|6208|6223|6227|6228|6231|6232	RPL8|RPL10|RPL23A|RPL24|RPL27|RPL27A|RPL31|RPS6|RPS7|RPS11|RPS14|RPS19|RPS21|RPS23|RPS26|RPS27	-11
High grade_MCODE_ALL	Reactome Gene Sets	6	R-HSA-156902	Peptide chain elongation		-13	11	13	2618	69	54	16	30	6.2	6132|6134|6147|6152|6155|6157|6160|6194|6201|6205|6208|6223|6227|6228|6231|6232	RPL8|RPL10|RPL23A|RPL24|RPL27|RPL27A|RPL31|RPS6|RPS7|RPS11|RPS14|RPS19|RPS21|RPS23|RPS26|RPS27	-11
High grade_MCODE_ALL	Reactome Gene Sets	6	R-HSA-192823	Viral mRNA Translation		-13	11	13	2618	69	54	16	30	6.2	6132|6134|6147|6152|6155|6157|6160|6194|6201|6205|6208|6223|6227|6228|6231|6232	RPL8|RPL10|RPL23A|RPL24|RPL27|RPL27A|RPL31|RPS6|RPS7|RPS11|RPS14|RPS19|RPS21|RPS23|RPS26|RPS27	-11
High grade_MCODE_ALL	Reactome Gene Sets	6	R-HSA-72312	rRNA processing		-13	10	12	2618	82	54	17	31	6.3	6132|6134|6147|6152|6155|6157|6160|6194|6201|6205|6208|6223|6227|6228|6231|6232|55651	RPL8|RPL10|RPL23A|RPL24|RPL27|RPL27A|RPL31|RPS6|RPS7|RPS11|RPS14|RPS19|RPS21|RPS23|RPS26|RPS27|NHP2	-11
High grade_MCODE_ALL	Reactome Gene Sets	6	R-HSA-168273	Influenza Viral RNA Transcription and Replication		-13	10	12	2618	82	54	17	31	6.3	5432|6132|6134|6147|6152|6155|6157|6160|6194|6201|6205|6208|6223|6227|6228|6231|6232	POLR2C|RPL8|RPL10|RPL23A|RPL24|RPL27|RPL27A|RPL31|RPS6|RPS7|RPS11|RPS14|RPS19|RPS21|RPS23|RPS26|RPS27	-11
High grade_MCODE_ALL	Reactome Gene Sets	6	R-HSA-72764	Eukaryotic Translation Termination		-13	11	12	2618	72	54	16	30	6.2	6132|6134|6147|6152|6155|6157|6160|6194|6201|6205|6208|6223|6227|6228|6231|6232	RPL8|RPL10|RPL23A|RPL24|RPL27|RPL27A|RPL31|RPS6|RPS7|RPS11|RPS14|RPS19|RPS21|RPS23|RPS26|RPS27	-11
High grade_MCODE_ALL	Reactome Gene Sets	6	R-HSA-156842	Eukaryotic Translation Elongation		-13	11	12	2618	73	54	16	30	6.2	6132|6134|6147|6152|6155|6157|6160|6194|6201|6205|6208|6223|6227|6228|6231|6232	RPL8|RPL10|RPL23A|RPL24|RPL27|RPL27A|RPL31|RPS6|RPS7|RPS11|RPS14|RPS19|RPS21|RPS23|RPS26|RPS27	-10
High grade_MCODE_ALL	Reactome Gene Sets	6	R-HSA-975956	Nonsense Mediated Decay (NMD) independent of the Exon Junction Complex (EJC)		-13	10	12	2618	74	54	16	30	6.2	6132|6134|6147|6152|6155|6157|6160|6194|6201|6205|6208|6223|6227|6228|6231|6232	RPL8|RPL10|RPL23A|RPL24|RPL27|RPL27A|RPL31|RPS6|RPS7|RPS11|RPS14|RPS19|RPS21|RPS23|RPS26|RPS27	-10
High grade_MCODE_ALL	Reactome Gene Sets	6	R-HSA-9010553	Regulation of expression of SLITs and ROBOs		-13	7.8	11	2618	118	54	19	35	6.5	4116|6132|6134|6147|6152|6155|6157|6160|6194|6201|6205|6208|6223|6227|6228|6231|6232|9775|9939	MAGOH|RPL8|RPL10|RPL23A|RPL24|RPL27|RPL27A|RPL31|RPS6|RPS7|RPS11|RPS14|RPS19|RPS21|RPS23|RPS26|RPS27|EIF4A3|RBM8A	-10
High grade_MCODE_ALL	Reactome Gene Sets	6	R-HSA-9711097	Cellular response to starvation		-12	9.4	12	2618	88	54	17	31	6.3	1968|6132|6134|6147|6152|6155|6157|6160|6194|6201|6205|6208|6223|6227|6228|6231|6232	EIF2S3|RPL8|RPL10|RPL23A|RPL24|RPL27|RPL27A|RPL31|RPS6|RPS7|RPS11|RPS14|RPS19|RPS21|RPS23|RPS26|RPS27	-10
High grade_MCODE_ALL	Reactome Gene Sets	6	R-HSA-9754678	SARS-CoV-2 modulates host translation machinery		-12	18	14	2618	33	54	12	22	5.7	6194|6201|6205|6208|6223|6227|6228|6231|6232|6632|6634|6635	RPS6|RPS7|RPS11|RPS14|RPS19|RPS21|RPS23|RPS26|RPS27|SNRPD1|SNRPD3|SNRPE	-10
High grade_MCODE_ALL	Reactome Gene Sets	6	R-HSA-6791226	Major pathway of rRNA processing in the nucleolus and cytosol		-12	10	12	2618	77	54	16	30	6.2	6132|6134|6147|6152|6155|6157|6160|6194|6201|6205|6208|6223|6227|6228|6231|6232	RPL8|RPL10|RPL23A|RPL24|RPL27|RPL27A|RPL31|RPS6|RPS7|RPS11|RPS14|RPS19|RPS21|RPS23|RPS26|RPS27	-10
High grade_MCODE_ALL	KEGG Pathway	24	hsa03010	Ribosome		-12	9.7	11	2618	80	54	16	30	6.2	6132|6134|6147|6152|6155|6157|6160|6194|6201|6205|6208|6223|6227|6228|6231|6232	RPL8|RPL10|RPL23A|RPL24|RPL27|RPL27A|RPL31|RPS6|RPS7|RPS11|RPS14|RPS19|RPS21|RPS23|RPS26|RPS27	-9.8
High grade_MCODE_ALL	Reactome Gene Sets	6	R-HSA-168255	Influenza Infection		-12	8.5	11	2618	97	54	17	31	6.3	5432|6132|6134|6147|6152|6155|6157|6160|6194|6201|6205|6208|6223|6227|6228|6231|6232	POLR2C|RPL8|RPL10|RPL23A|RPL24|RPL27|RPL27A|RPL31|RPS6|RPS7|RPS11|RPS14|RPS19|RPS21|RPS23|RPS26|RPS27	-9.6
High grade_MCODE_ALL	GO Biological Processes	19	GO:0022618	protein-RNA complex assembly	19_GO:0009987 cellular process	-11	9	11	2618	86	54	16	30	6.2	1968|6134|6147|6152|6208|6223|6232|6627|6632|6634|6635|8668|10262|10946|23450|25804	EIF2S3|RPL10|RPL23A|RPL24|RPS14|RPS19|RPS27|SNRPA1|SNRPD1|SNRPD3|SNRPE|EIF3I|SF3B4|SF3A3|SF3B3|LSM4	-9.3
High grade_MCODE_ALL	Reactome Gene Sets	6	R-HSA-2408522	Selenoamino acid metabolism		-11	9	11	2618	86	54	16	30	6.2	6132|6134|6147|6152|6155|6157|6160|6194|6201|6205|6208|6223|6227|6228|6231|6232	RPL8|RPL10|RPL23A|RPL24|RPL27|RPL27A|RPL31|RPS6|RPS7|RPS11|RPS14|RPS19|RPS21|RPS23|RPS26|RPS27	-9.3
High grade_MCODE_ALL	GO Biological Processes	19	GO:0071826	protein-RNA complex organization	19_GO:0009987 cellular process	-11	8.9	11	2618	87	54	16	30	6.2	1968|6134|6147|6152|6208|6223|6232|6627|6632|6634|6635|8668|10262|10946|23450|25804	EIF2S3|RPL10|RPL23A|RPL24|RPS14|RPS19|RPS27|SNRPA1|SNRPD1|SNRPD3|SNRPE|EIF3I|SF3B4|SF3A3|SF3B3|LSM4	-9.2
High grade_MCODE_ALL	Reactome Gene Sets	6	R-HSA-376176	Signaling by ROBO receptors		-11	6.8	10	2618	136	54	19	35	6.5	4116|6132|6134|6147|6152|6155|6157|6160|6194|6201|6205|6208|6223|6227|6228|6231|6232|9775|9939	MAGOH|RPL8|RPL10|RPL23A|RPL24|RPL27|RPL27A|RPL31|RPS6|RPS7|RPS11|RPS14|RPS19|RPS21|RPS23|RPS26|RPS27|EIF4A3|RBM8A	-9.2
High grade_MCODE_ALL	WikiPathways	27	WP411	mRNA processing		-11	11	11	2618	63	54	14	26	6	1665|6428|6432|6625|6627|6632|6634|6635|9410|10262|10946|11338|23450|27316	DHX15|SRSF3|SRSF7|SNRNP70|SNRPA1|SNRPD1|SNRPD3|SNRPE|SNRNP40|SF3B4|SF3A3|U2AF2|SF3B3|RBMX	-9
High grade_MCODE_ALL	CORUM	33	CORUM:1181	C complex spliceosome		-11	14	12	2618	42	54	12	22	5.7	4116|6627|6632|6634|6635|9410|9775|9939|10946|22913|23450|27316	MAGOH|SNRPA1|SNRPD1|SNRPD3|SNRPE|SNRNP40|EIF4A3|RBM8A|SF3A3|RALY|SF3B3|RBMX	-8.9
High grade_MCODE_ALL	CORUM	33	CORUM:2755	17S U2 snRNP		-11	23	14	2618	19	54	9	17	5.1	1665|6627|6632|6634|6635|10262|10946|11338|23450	DHX15|SNRPA1|SNRPD1|SNRPD3|SNRPE|SF3B4|SF3A3|U2AF2|SF3B3	-8.5
High grade_MCODE_ALL	KEGG Pathway	24	hsa05171	Coronavirus disease - COVID-19		-10	7.8	10	2618	99	54	16	30	6.2	6132|6134|6147|6152|6155|6157|6160|6194|6201|6205|6208|6223|6227|6228|6231|6232	RPL8|RPL10|RPL23A|RPL24|RPL27|RPL27A|RPL31|RPS6|RPS7|RPS11|RPS14|RPS19|RPS21|RPS23|RPS26|RPS27	-8.4
High grade_MCODE_ALL	GO Biological Processes	19	GO:0043484	regulation of RNA splicing	19_GO:0008152 metabolic process	-9.9	10	10	2618	63	54	13	24	5.8	4116|4869|5935|6231|6428|6432|6625|9939|10262|11338|23450|27316|29896	MAGOH|NPM1|RBM3|RPS26|SRSF3|SRSF7|SNRNP70|RBM8A|SF3B4|U2AF2|SF3B3|RBMX|TRA2A	-7.9
High grade_MCODE_ALL	Reactome Gene Sets	6	R-HSA-9824446	Viral Infection Pathways		-9.9	4.2	8.1	2618	279	54	24	44	6.8	4869|5432|6132|6134|6147|6152|6155|6157|6160|6194|6201|6205|6208|6223|6227|6228|6231|6232|6632|6634|6635|8345|10146|10951	NPM1|POLR2C|RPL8|RPL10|RPL23A|RPL24|RPL27|RPL27A|RPL31|RPS6|RPS7|RPS11|RPS14|RPS19|RPS21|RPS23|RPS26|RPS27|SNRPD1|SNRPD3|SNRPE|H2BC9|G3BP1|CBX1	-7.9
High grade_MCODE_ALL	Reactome Gene Sets	6	R-HSA-72766	Translation		-9.8	5.5	8.8	2618	166	54	19	35	6.5	1968|6132|6134|6147|6152|6155|6157|6160|6194|6201|6205|6208|6223|6227|6228|6231|6232|6745|8668	EIF2S3|RPL8|RPL10|RPL23A|RPL24|RPL27|RPL27A|RPL31|RPS6|RPS7|RPS11|RPS14|RPS19|RPS21|RPS23|RPS26|RPS27|SSR1|EIF3I	-7.8
High grade_MCODE_ALL	GO Biological Processes	19	GO:0042274	ribosomal small subunit biogenesis	19_GO:0009987 cellular process	-9.7	16	12	2618	31	54	10	19	5.3	4869|6194|6201|6205|6208|6223|6227|6228|6232|11157	NPM1|RPS6|RPS7|RPS11|RPS14|RPS19|RPS21|RPS23|RPS27|LSM6	-7.7
High grade_MCODE_ALL	CORUM	33	CORUM:3055	Nop56p-associated pre-rRNA complex		-9.6	8.5	9.9	2618	80	54	14	26	6	4869|6132|6134|6147|6152|6155|6157|6160|6194|6201|6205|6208|6228|11338	NPM1|RPL8|RPL10|RPL23A|RPL24|RPL27|RPL27A|RPL31|RPS6|RPS7|RPS11|RPS14|RPS23|U2AF2	-7.6
High grade_MCODE_ALL	GO Biological Processes	19	GO:0006364	rRNA processing	19_GO:0008152 metabolic process	-9.5	12	11	2618	43	54	11	20	5.5	5036|6155|6194|6201|6208|6223|6227|6232|9775|11157|55651	PA2G4|RPL27|RPS6|RPS7|RPS14|RPS19|RPS21|RPS27|EIF4A3|LSM6|NHP2	-7.5
High grade_MCODE_ALL	Reactome Gene Sets	6	R-HSA-72695	Formation of the ternary complex, and subsequently, the 43S complex		-9.5	12	11	2618	43	54	11	20	5.5	1968|6194|6201|6205|6208|6223|6227|6228|6231|6232|8668	EIF2S3|RPS6|RPS7|RPS11|RPS14|RPS19|RPS21|RPS23|RPS26|RPS27|EIF3I	-7.5
High grade_MCODE_ALL	GO Biological Processes	19	GO:0006412	translation	19_GO:0008152 metabolic process	-9.1	5.1	8.2	2618	182	54	19	35	6.5	1968|6132|6134|6147|6152|6155|6157|6160|6194|6201|6205|6208|6223|6227|6228|6231|6232|8668|10399	EIF2S3|RPL8|RPL10|RPL23A|RPL24|RPL27|RPL27A|RPL31|RPS6|RPS7|RPS11|RPS14|RPS19|RPS21|RPS23|RPS26|RPS27|EIF3I|RACK1	-7.1
High grade_MCODE_ALL	Reactome Gene Sets	6	R-HSA-9705683	SARS-CoV-2-host interactions		-9	8.6	9.6	2618	73	54	13	24	5.8	6194|6201|6205|6208|6223|6227|6228|6231|6232|6632|6634|6635|10146	RPS6|RPS7|RPS11|RPS14|RPS19|RPS21|RPS23|RPS26|RPS27|SNRPD1|SNRPD3|SNRPE|G3BP1	-7.1
High grade_MCODE_ALL	GO Biological Processes	19	GO:0048024	regulation of mRNA splicing, via spliceosome	19_GO:0008152 metabolic process	-9	11	10	2618	47	54	11	20	5.5	4116|4869|5935|6428|6432|6625|9939|10262|11338|27316|29896	MAGOH|NPM1|RBM3|SRSF3|SRSF7|SNRNP70|RBM8A|SF3B4|U2AF2|RBMX|TRA2A	-7.1
High grade_MCODE_ALL	GO Biological Processes	19	GO:0016072	rRNA metabolic process	19_GO:0008152 metabolic process	-9	11	10	2618	47	54	11	20	5.5	5036|6155|6194|6201|6208|6223|6227|6232|9775|11157|55651	PA2G4|RPL27|RPS6|RPS7|RPS14|RPS19|RPS21|RPS27|EIF4A3|LSM6|NHP2	-7.1
High grade_MCODE_ALL	GO Biological Processes	19	GO:0043043	peptide biosynthetic process	19_GO:0008152 metabolic process	-8.8	4.9	8	2618	189	54	19	35	6.5	1968|6132|6134|6147|6152|6155|6157|6160|6194|6201|6205|6208|6223|6227|6228|6231|6232|8668|10399	EIF2S3|RPL8|RPL10|RPL23A|RPL24|RPL27|RPL27A|RPL31|RPS6|RPS7|RPS11|RPS14|RPS19|RPS21|RPS23|RPS26|RPS27|EIF3I|RACK1	-6.9
High grade_MCODE_ALL	GO Biological Processes	19	GO:1903241	U2-type prespliceosome assembly	19_GO:0008152 metabolic process	-8.8	26	13	2618	13	54	7	13	4.6	6627|6632|6634|6635|10262|10946|23450	SNRPA1|SNRPD1|SNRPD3|SNRPE|SF3B4|SF3A3|SF3B3	-6.9
High grade_MCODE_ALL	CORUM	33	CORUM:305	40S ribosomal subunit, cytoplasmic		-8.8	16	11	2618	28	54	9	17	5.1	6194|6201|6205|6208|6223|6227|6228|6231|6232	RPS6|RPS7|RPS11|RPS14|RPS19|RPS21|RPS23|RPS26|RPS27	-6.8
High grade_MCODE_ALL	Reactome Gene Sets	6	R-HSA-72165	mRNA Splicing - Minor Pathway		-8.7	19	12	2618	20	54	8	15	4.8	5432|6432|6632|6634|6635|9410|10262|23450	POLR2C|SRSF7|SNRPD1|SNRPD3|SNRPE|SNRNP40|SF3B4|SF3B3	-6.8
High grade_MCODE_ALL	Reactome Gene Sets	6	R-HSA-72702	Ribosomal scanning and start codon recognition		-8.7	11	10	2618	50	54	11	20	5.5	1968|6194|6201|6205|6208|6223|6227|6228|6231|6232|8668	EIF2S3|RPS6|RPS7|RPS11|RPS14|RPS19|RPS21|RPS23|RPS26|RPS27|EIF3I	-6.8
High grade_MCODE_ALL	Reactome Gene Sets	6	R-HSA-72649	Translation initiation complex formation		-8.7	11	10	2618	50	54	11	20	5.5	1968|6194|6201|6205|6208|6223|6227|6228|6231|6232|8668	EIF2S3|RPS6|RPS7|RPS11|RPS14|RPS19|RPS21|RPS23|RPS26|RPS27|EIF3I	-6.8
High grade_MCODE_ALL	Reactome Gene Sets	6	R-HSA-72662	Activation of the mRNA upon binding of the cap-binding complex and eIFs, and subsequent binding to 43S		-8.7	11	10	2618	50	54	11	20	5.5	1968|6194|6201|6205|6208|6223|6227|6228|6231|6232|8668	EIF2S3|RPS6|RPS7|RPS11|RPS14|RPS19|RPS21|RPS23|RPS26|RPS27|EIF3I	-6.8
High grade_MCODE_ALL	Reactome Gene Sets	6	R-HSA-9735869	SARS-CoV-1 modulates host translation machinery		-8.6	15	11	2618	29	54	9	17	5.1	6194|6201|6205|6208|6223|6227|6228|6231|6232	RPS6|RPS7|RPS11|RPS14|RPS19|RPS21|RPS23|RPS26|RPS27	-6.7
High grade_MCODE_ALL	GO Biological Processes	19	GO:0050684	regulation of mRNA processing	19_GO:0008152 metabolic process	-8.5	10	9.8	2618	52	54	11	20	5.5	4116|4869|5935|6428|6432|6625|9939|10262|11338|27316|29896	MAGOH|NPM1|RBM3|SRSF3|SRSF7|SNRNP70|RBM8A|SF3B4|U2AF2|RBMX|TRA2A	-6.6
High grade_MCODE_ALL	GO Biological Processes	19	GO:0034470	ncRNA processing	19_GO:0008152 metabolic process	-8.2	8.4	9.1	2618	69	54	12	22	5.7	5036|6155|6194|6201|6208|6223|6227|6232|6428|9775|11157|55651	PA2G4|RPL27|RPS6|RPS7|RPS14|RPS19|RPS21|RPS27|SRSF3|EIF4A3|LSM6|NHP2	-6.3
High grade_MCODE_ALL	GO Biological Processes	19	GO:0006518	peptide metabolic process	19_GO:0008152 metabolic process	-8.1	4.4	7.5	2618	208	54	19	35	6.5	1968|6132|6134|6147|6152|6155|6157|6160|6194|6201|6205|6208|6223|6227|6228|6231|6232|8668|10399	EIF2S3|RPL8|RPL10|RPL23A|RPL24|RPL27|RPL27A|RPL31|RPS6|RPS7|RPS11|RPS14|RPS19|RPS21|RPS23|RPS26|RPS27|EIF3I|RACK1	-6.2
High grade_MCODE_ALL	GO Biological Processes	19	GO:0043604	amide biosynthetic process	19_GO:0008152 metabolic process	-8	4.4	7.4	2618	211	54	19	35	6.5	1968|6132|6134|6147|6152|6155|6157|6160|6194|6201|6205|6208|6223|6227|6228|6231|6232|8668|10399	EIF2S3|RPL8|RPL10|RPL23A|RPL24|RPL27|RPL27A|RPL31|RPS6|RPS7|RPS11|RPS14|RPS19|RPS21|RPS23|RPS26|RPS27|EIF3I|RACK1	-6.1
High grade_MCODE_ALL	Reactome Gene Sets	6	R-HSA-9694516	SARS-CoV-2 Infection		-7.7	6.8	8.2	2618	93	54	13	24	5.8	6194|6201|6205|6208|6223|6227|6228|6231|6232|6632|6634|6635|10146	RPS6|RPS7|RPS11|RPS14|RPS19|RPS21|RPS23|RPS26|RPS27|SNRPD1|SNRPD3|SNRPE|G3BP1	-5.9
High grade_MCODE_ALL	Reactome Gene Sets	6	R-HSA-73856	RNA Polymerase II Transcription Termination		-7.6	15	10	2618	26	54	8	15	4.8	4116|6428|6432|6634|6635|9775|9939|11338	MAGOH|SRSF3|SRSF7|SNRPD3|SNRPE|EIF4A3|RBM8A|U2AF2	-5.8
High grade_MCODE_ALL	CORUM	33	CORUM:338	40S ribosomal subunit, cytoplasmic		-7.6	15	10	2618	26	54	8	15	4.8	6194|6201|6205|6208|6223|6227|6228|6231	RPS6|RPS7|RPS11|RPS14|RPS19|RPS21|RPS23|RPS26	-5.8
High grade_MCODE_ALL	CORUM	33	CORUM:430	18S U11/U12 snRNP		-7.3	24	12	2618	12	54	6	11	4.3	1665|6632|6634|6635|10262|23450	DHX15|SNRPD1|SNRPD3|SNRPE|SF3B4|SF3B3	-5.5
High grade_MCODE_ALL	Reactome Gene Sets	6	R-HSA-9692914	SARS-CoV-1-host interactions		-7.2	9.1	8.7	2618	53	54	10	19	5.3	4869|6194|6201|6205|6208|6223|6227|6228|6231|6232	NPM1|RPS6|RPS7|RPS11|RPS14|RPS19|RPS21|RPS23|RPS26|RPS27	-5.4
High grade_MCODE_ALL	GO Biological Processes	19	GO:1903311	regulation of mRNA metabolic process	19_GO:0008152 metabolic process	-7.1	6.8	7.9	2618	86	54	12	22	5.7	4116|4869|5935|6428|6432|6625|9775|9939|10262|11338|27316|29896	MAGOH|NPM1|RBM3|SRSF3|SRSF7|SNRNP70|EIF4A3|RBM8A|SF3B4|U2AF2|RBMX|TRA2A	-5.3
High grade_MCODE_ALL	Reactome Gene Sets	6	R-HSA-422475	Axon guidance		-6.9	3.8	6.6	2618	245	54	19	35	6.5	4116|6132|6134|6147|6152|6155|6157|6160|6194|6201|6205|6208|6223|6227|6228|6231|6232|9775|9939	MAGOH|RPL8|RPL10|RPL23A|RPL24|RPL27|RPL27A|RPL31|RPS6|RPS7|RPS11|RPS14|RPS19|RPS21|RPS23|RPS26|RPS27|EIF4A3|RBM8A	-5.1
High grade_MCODE_ALL	Reactome Gene Sets	6	R-HSA-9675108	Nervous system development		-6.8	3.7	6.5	2618	248	54	19	35	6.5	4116|6132|6134|6147|6152|6155|6157|6160|6194|6201|6205|6208|6223|6227|6228|6231|6232|9775|9939	MAGOH|RPL8|RPL10|RPL23A|RPL24|RPL27|RPL27A|RPL31|RPS6|RPS7|RPS11|RPS14|RPS19|RPS21|RPS23|RPS26|RPS27|EIF4A3|RBM8A	-5
High grade_MCODE_ALL	Reactome Gene Sets	6	R-HSA-9679506	SARS-CoV Infections		-6.6	5.1	7	2618	134	54	14	26	6	4869|6194|6201|6205|6208|6223|6227|6228|6231|6232|6632|6634|6635|10146	NPM1|RPS6|RPS7|RPS11|RPS14|RPS19|RPS21|RPS23|RPS26|RPS27|SNRPD1|SNRPD3|SNRPE|G3BP1	-4.9
High grade_MCODE_ALL	Reactome Gene Sets	6	R-HSA-9678108	SARS-CoV-1 Infection		-6.4	7.6	7.7	2618	64	54	10	19	5.3	4869|6194|6201|6205|6208|6223|6227|6228|6231|6232	NPM1|RPS6|RPS7|RPS11|RPS14|RPS19|RPS21|RPS23|RPS26|RPS27	-4.7
High grade_MCODE_ALL	GO Biological Processes	19	GO:0042255	ribosome assembly	19_GO:0009987 cellular process	-6.4	14	9.2	2618	25	54	7	13	4.6	4869|6134|6147|6152|6208|6223|6232	NPM1|RPL10|RPL23A|RPL24|RPS14|RPS19|RPS27	-4.7
High grade_MCODE_ALL	GO Biological Processes	19	GO:0033120	positive regulation of RNA splicing	19_GO:0048518 positive regulation of biological process	-6.4	18	10	2618	16	54	6	11	4.3	5935|6625|10262|11338|27316|29896	RBM3|SNRNP70|SF3B4|U2AF2|RBMX|TRA2A	-4.7
High grade_MCODE_ALL	GO Biological Processes	19	GO:0034660	ncRNA metabolic process	19_GO:0008152 metabolic process	-6.2	5.6	7	2618	103	54	12	22	5.7	5036|6155|6194|6201|6208|6223|6227|6232|6428|9775|11157|55651	PA2G4|RPL27|RPS6|RPS7|RPS14|RPS19|RPS21|RPS27|SRSF3|EIF4A3|LSM6|NHP2	-4.5
High grade_MCODE_ALL	GO Biological Processes	19	GO:0000245	spliceosomal complex assembly	19_GO:0008152 metabolic process	-5.8	11	8.2	2618	30	54	7	13	4.6	6627|6632|6634|6635|10262|10946|23450	SNRPA1|SNRPD1|SNRPD3|SNRPE|SF3B4|SF3A3|SF3B3	-4.2
High grade_MCODE_ALL	Reactome Gene Sets	6	R-HSA-71291	Metabolism of amino acids and derivatives		-5.8	3.8	6	2618	204	54	16	30	6.2	6132|6134|6147|6152|6155|6157|6160|6194|6201|6205|6208|6223|6227|6228|6231|6232	RPL8|RPL10|RPL23A|RPL24|RPL27|RPL27A|RPL31|RPS6|RPS7|RPS11|RPS14|RPS19|RPS21|RPS23|RPS26|RPS27	-4.2
High grade_MCODE_ALL	GO Biological Processes	19	GO:0140694	non-membrane-bounded organelle assembly	19_GO:0009987 cellular process	-5.7	6.4	6.9	2618	76	54	10	19	5.3	4869|6134|6147|6152|6208|6223|6228|6232|10146|25804	NPM1|RPL10|RPL23A|RPL24|RPS14|RPS19|RPS23|RPS27|G3BP1|LSM4	-4.1
High grade_MCODE_ALL	Reactome Gene Sets	6	R-HSA-2262752	Cellular responses to stress		-5.6	3.1	5.6	2618	294	54	19	35	6.5	1968|6132|6134|6147|6152|6155|6157|6160|6194|6201|6205|6208|6223|6227|6228|6231|6232|6745|8345	EIF2S3|RPL8|RPL10|RPL23A|RPL24|RPL27|RPL27A|RPL31|RPS6|RPS7|RPS11|RPS14|RPS19|RPS21|RPS23|RPS26|RPS27|SSR1|H2BC9	-4
High grade_MCODE_ALL	GO Biological Processes	19	GO:0048026	positive regulation of mRNA splicing, via spliceosome	19_GO:0048518 positive regulation of biological process	-5.5	19	9.3	2618	13	54	5	9.3	3.9	5935|6625|10262|27316|29896	RBM3|SNRNP70|SF3B4|RBMX|TRA2A	-3.9
High grade_MCODE_ALL	Reactome Gene Sets	6	R-HSA-72187	mRNA 3'-end processing		-5.3	13	8.1	2618	23	54	6	11	4.3	4116|6428|6432|9775|9939|11338	MAGOH|SRSF3|SRSF7|EIF4A3|RBM8A|U2AF2	-3.8
High grade_MCODE_ALL	GO Biological Processes	19	GO:0050685	positive regulation of mRNA processing	19_GO:0048518 positive regulation of biological process	-5.3	17	8.9	2618	14	54	5	9.3	3.9	5935|6625|10262|27316|29896	RBM3|SNRNP70|SF3B4|RBMX|TRA2A	-3.7
High grade_MCODE_ALL	CORUM	33	CORUM:1068	12S U11 snRNP		-5.3	28	10	2618	7	54	4	7.4	3.6	6432|6632|6634|6635	SRSF7|SNRPD1|SNRPD3|SNRPE	-3.7
High grade_MCODE_ALL	Reactome Gene Sets	6	R-HSA-159236	Transport of Mature mRNA derived from an Intron-Containing Transcript		-5.1	12	7.8	2618	25	54	6	11	4.3	4116|6428|6432|9775|9939|11338	MAGOH|SRSF3|SRSF7|EIF4A3|RBM8A|U2AF2	-3.6
High grade_MCODE_ALL	GO Biological Processes	19	GO:0033119	negative regulation of RNA splicing	19_GO:0048519 negative regulation of biological process	-5.1	16	8.5	2618	15	54	5	9.3	3.9	4869|6231|6432|11338|27316	NPM1|RPS26|SRSF7|U2AF2|RBMX	-3.6
High grade_MCODE_ALL	CORUM	33	CORUM:308	60S ribosomal subunit, cytoplasmic		-5.1	8.9	7.1	2618	38	54	7	13	4.6	6132|6134|6147|6152|6155|6157|6160	RPL8|RPL10|RPL23A|RPL24|RPL27|RPL27A|RPL31	-3.6
High grade_MCODE_ALL	CORUM	33	CORUM:744	Exon junction complex (EIF4A3, MLN51, MAGOH, Y14)		-5.1	48	12	2618	3	54	3	5.6	3.1	4116|9775|9939	MAGOH|EIF4A3|RBM8A	-3.6
High grade_MCODE_ALL	CORUM	33	CORUM:769	Exon junction complex (EIF4A3, MLN51, MAGOH, Y14)		-5.1	48	12	2618	3	54	3	5.6	3.1	4116|9775|9939	MAGOH|EIF4A3|RBM8A	-3.6
High grade_MCODE_ALL	CORUM	33	CORUM:740	Exon junction complex (EIF4A3, MLN51, MAGOH, Y14)		-5.1	48	12	2618	3	54	3	5.6	3.1	4116|9775|9939	MAGOH|EIF4A3|RBM8A	-3.6
High grade_MCODE_ALL	CORUM	33	CORUM:754	Exon junction complex (EIF4A3, MLN51, UPF3B, MAGOH, Y14)		-5.1	48	12	2618	3	54	3	5.6	3.1	4116|9775|9939	MAGOH|EIF4A3|RBM8A	-3.6
High grade_MCODE_ALL	CORUM	33	CORUM:6742	SMG1-UPF2-Y14-MAGOH-UPF3B-EIF4A3 complex		-5.1	48	12	2618	3	54	3	5.6	3.1	4116|9775|9939	MAGOH|EIF4A3|RBM8A	-3.6
High grade_MCODE_ALL	Reactome Gene Sets	6	R-HSA-72202	Transport of Mature Transcript to Cytoplasm		-4.8	10	7.2	2618	28	54	6	11	4.3	4116|6428|6432|9775|9939|11338	MAGOH|SRSF3|SRSF7|EIF4A3|RBM8A|U2AF2	-3.3
High grade_MCODE_ALL	GO Biological Processes	19	GO:0030490	maturation of SSU-rRNA	19_GO:0008152 metabolic process	-4.7	22	9	2618	9	54	4	7.4	3.6	6208|6223|6227|11157	RPS14|RPS19|RPS21|LSM6	-3.3
High grade_MCODE_ALL	CORUM	33	CORUM:755	Exon junction complex (EIF4A3, MLN51, UPF3B, MAGOH, Y14, PYM)		-4.5	36	10	2618	4	54	3	5.6	3.1	4116|9775|9939	MAGOH|EIF4A3|RBM8A	-3.1
High grade_MCODE_ALL	CORUM	33	CORUM:3118	SMN1-SIP1-SNRP complex		-4.5	36	10	2618	4	54	3	5.6	3.1	6632|6634|6635	SNRPD1|SNRPD3|SNRPE	-3.1
High grade_MCODE_ALL	GO Biological Processes	19	GO:0048025	negative regulation of mRNA splicing, via spliceosome	19_GO:0048519 negative regulation of biological process	-4.3	18	8	2618	11	54	4	7.4	3.6	4869|6432|11338|27316	NPM1|SRSF7|U2AF2|RBMX	-2.9
High grade_MCODE_ALL	GO Biological Processes	19	GO:0050686	negative regulation of mRNA processing	19_GO:0048519 negative regulation of biological process	-4.3	18	8	2618	11	54	4	7.4	3.6	4869|6432|11338|27316	NPM1|SRSF7|U2AF2|RBMX	-2.9
High grade_MCODE_ALL	CORUM	33	CORUM:1183	CDC5L complex		-4.3	12	7	2618	21	54	5	9.3	3.9	6627|6632|6634|10262|27316	SNRPA1|SNRPD1|SNRPD3|SF3B4|RBMX	-2.9
High grade_MCODE_ALL	Reactome Gene Sets	6	R-HSA-6790901	rRNA modification in the nucleus and cytosol		-4.1	16	7.6	2618	12	54	4	7.4	3.6	6194|6201|6208|55651	RPS6|RPS7|RPS14|NHP2	-2.8
High grade_MCODE_ALL	GO Biological Processes	19	GO:0042273	ribosomal large subunit biogenesis	19_GO:0009987 cellular process	-4.1	11	6.7	2618	23	54	5	9.3	3.9	4869|6134|6147|6152|55651	NPM1|RPL10|RPL23A|RPL24|NHP2	-2.8
High grade_MCODE_ALL	CORUM	33	CORUM:835	6S methyltransferase and RG-containing Sm proteins complex		-4.1	29	9.1	2618	5	54	3	5.6	3.1	6632|6634|6635	SNRPD1|SNRPD3|SNRPE	-2.8
High grade_MCODE_ALL	CORUM	33	CORUM:1142	SMN complex		-4.1	29	9.1	2618	5	54	3	5.6	3.1	6632|6634|6635	SNRPD1|SNRPD3|SNRPE	-2.8
High grade_MCODE_ALL	GO Biological Processes	19	GO:2000622	regulation of nuclear-transcribed mRNA catabolic process, nonsense-mediated decay	19_GO:0048519 negative regulation of biological process	-4.1	29	9.1	2618	5	54	3	5.6	3.1	4116|9775|9939	MAGOH|EIF4A3|RBM8A	-2.8
High grade_MCODE_ALL	GO Biological Processes	19	GO:0036261	7-methylguanosine cap hypermethylation	19_GO:0008152 metabolic process	-4.1	29	9.1	2618	5	54	3	5.6	3.1	6632|6634|6635	SNRPD1|SNRPD3|SNRPE	-2.8
High grade_MCODE_ALL	GO Biological Processes	19	GO:0006405	RNA export from nucleus	19_GO:0051179 localization	-4	10	6.5	2618	24	54	5	9.3	3.9	4116|4869|6428|9775|9939	MAGOH|NPM1|SRSF3|EIF4A3|RBM8A	-2.7
High grade_MCODE_ALL	GO Biological Processes	19	GO:0000387	spliceosomal snRNP assembly	19_GO:0008152 metabolic process	-3.9	14	7	2618	14	54	4	7.4	3.6	6632|6634|6635|25804	SNRPD1|SNRPD3|SNRPE|LSM4	-2.6
High grade_MCODE_ALL	CORUM	33	CORUM:1745	SMN complex		-3.8	24	8.3	2618	6	54	3	5.6	3.1	6632|6634|6635	SNRPD1|SNRPD3|SNRPE	-2.5
High grade_MCODE_ALL	CORUM	33	CORUM:1143	SMN complex		-3.8	24	8.3	2618	6	54	3	5.6	3.1	6632|6634|6635	SNRPD1|SNRPD3|SNRPE	-2.5
High grade_MCODE_ALL	CORUM	33	CORUM:785	Exon junction complex		-3.8	24	8.3	2618	6	54	3	5.6	3.1	4116|9775|9939	MAGOH|EIF4A3|RBM8A	-2.5
High grade_MCODE_ALL	GO Biological Processes	19	GO:0006402	mRNA catabolic process	19_GO:0048519 negative regulation of biological process	-3.8	9	6	2618	27	54	5	9.3	3.9	4116|9775|9939|11157|25804	MAGOH|EIF4A3|RBM8A|LSM6|LSM4	-2.5
High grade_MCODE_ALL	GO Biological Processes	19	GO:1903313	positive regulation of mRNA metabolic process	19_GO:0048518 positive regulation of biological process	-3.7	8.7	5.9	2618	28	54	5	9.3	3.9	5935|6625|10262|27316|29896	RBM3|SNRNP70|SF3B4|RBMX|TRA2A	-2.4
High grade_MCODE_ALL	GO Biological Processes	19	GO:0006406	mRNA export from nucleus	19_GO:0051179 localization	-3.5	11	6.2	2618	17	54	4	7.4	3.6	4116|6428|9775|9939	MAGOH|SRSF3|EIF4A3|RBM8A	-2.3
High grade_MCODE_ALL	GO Biological Processes	19	GO:0050658	RNA transport	19_GO:0051179 localization	-3.4	5.9	5.1	2618	49	54	6	11	4.3	4116|4869|6428|6432|9775|9939	MAGOH|NPM1|SRSF3|SRSF7|EIF4A3|RBM8A	-2.2
High grade_MCODE_ALL	GO Biological Processes	19	GO:0051236	establishment of RNA localization	19_GO:0051179 localization	-3.4	5.9	5.1	2618	49	54	6	11	4.3	4116|4869|6428|6432|9775|9939	MAGOH|NPM1|SRSF3|SRSF7|EIF4A3|RBM8A	-2.2
High grade_MCODE_ALL	GO Biological Processes	19	GO:0050657	nucleic acid transport	19_GO:0051179 localization	-3.4	5.9	5.1	2618	49	54	6	11	4.3	4116|4869|6428|6432|9775|9939	MAGOH|NPM1|SRSF3|SRSF7|EIF4A3|RBM8A	-2.2
High grade_MCODE_ALL	GO Biological Processes	19	GO:0036260	RNA capping	19_GO:0008152 metabolic process	-3.4	18	7.1	2618	8	54	3	5.6	3.1	6632|6634|6635	SNRPD1|SNRPD3|SNRPE	-2.2
High grade_MCODE_ALL	GO Biological Processes	19	GO:0000956	nuclear-transcribed mRNA catabolic process	19_GO:0048519 negative regulation of biological process	-3.3	10	5.8	2618	19	54	4	7.4	3.6	4116|9775|9939|25804	MAGOH|EIF4A3|RBM8A|LSM4	-2.1
High grade_MCODE_ALL	GO Biological Processes	19	GO:0006401	RNA catabolic process	19_GO:0008152 metabolic process	-3.3	7.1	5.2	2618	34	54	5	9.3	3.9	4116|9775|9939|11157|25804	MAGOH|EIF4A3|RBM8A|LSM6|LSM4	-2.1
High grade_MCODE_ALL	GO Biological Processes	19	GO:0051028	mRNA transport	19_GO:0051179 localization	-3.2	6.9	5.1	2618	35	54	5	9.3	3.9	4116|6428|6432|9775|9939	MAGOH|SRSF3|SRSF7|EIF4A3|RBM8A	-2.1
High grade_MCODE_ALL	GO Biological Processes	19	GO:0000028	ribosomal small subunit assembly	19_GO:0009987 cellular process	-3.2	16	6.6	2618	9	54	3	5.6	3.1	6208|6223|6232	RPS14|RPS19|RPS27	-2.1
High grade_MCODE_ALL	GO Biological Processes	19	GO:0006417	regulation of translation	19_GO:0008152 metabolic process	-3.2	3.6	4.2	2618	122	54	9	17	5.1	4116|4869|5036|5935|6134|6208|9775|9939|10399	MAGOH|NPM1|PA2G4|RBM3|RPL10|RPS14|EIF4A3|RBM8A|RACK1	-2
High grade_MCODE_ALL	GO Biological Processes	19	GO:0015931	nucleobase-containing compound transport	19_GO:0051179 localization	-3.1	5.3	4.7	2618	55	54	6	11	4.3	4116|4869|6428|6432|9775|9939	MAGOH|NPM1|SRSF3|SRSF7|EIF4A3|RBM8A	-2
High grade_MCODE_ALL	GO Biological Processes	19	GO:0051168	nuclear export	19_GO:0051179 localization	-3.1	6.6	4.9	2618	37	54	5	9.3	3.9	4116|4869|6428|9775|9939	MAGOH|NPM1|SRSF3|EIF4A3|RBM8A	-2
High grade_MCODE_ALL	GO Biological Processes	19	GO:0006403	RNA localization	19_GO:0051179 localization	-3.1	5.2	4.6	2618	56	54	6	11	4.3	4116|4869|6428|6432|9775|9939	MAGOH|NPM1|SRSF3|SRSF7|EIF4A3|RBM8A	-2
High grade_MCODE_ALL	Reactome Gene Sets	6	R-HSA-73886	Chromosome Maintenance		-3	8.8	5.3	2618	22	54	4	7.4	3.6	4869|5432|8345|55651	NPM1|POLR2C|H2BC9|NHP2	-1.9
High grade_MCODE_ALL	GO Biological Processes	19	GO:0009451	RNA modification	19_GO:0008152 metabolic process	-3	8.8	5.3	2618	22	54	4	7.4	3.6	6632|6634|6635|55651	SNRPD1|SNRPD3|SNRPE|NHP2	-1.9
High grade_MCODE_ALL	GO Biological Processes	19	GO:0000027	ribosomal large subunit assembly	19_GO:0009987 cellular process	-3	15	6.2	2618	10	54	3	5.6	3.1	6134|6147|6152	RPL10|RPL23A|RPL24	-1.9
High grade_MCODE_ALL	GO Biological Processes	19	GO:0001510	RNA methylation	19_GO:0008152 metabolic process	-2.9	13	5.9	2618	11	54	3	5.6	3.1	6632|6634|6635	SNRPD1|SNRPD3|SNRPE	-1.8
High grade_MCODE_ALL	GO Biological Processes	19	GO:0000184	nuclear-transcribed mRNA catabolic process, nonsense-mediated decay	19_GO:0048519 negative regulation of biological process	-2.9	13	5.9	2618	11	54	3	5.6	3.1	4116|9775|9939	MAGOH|EIF4A3|RBM8A	-1.8
High grade_MCODE_ALL	WikiPathways	27	WP4320	Effect of progerin on genes involved in Hutchinson-Gilford progeria syndrome		-2.9	13	5.9	2618	11	54	3	5.6	3.1	10951|11335|23468	CBX1|CBX3|CBX5	-1.8
High grade_MCODE_ALL	GO Biological Processes	19	GO:0034248	regulation of amide metabolic process	19_GO:0008152 metabolic process	-2.7	3.1	3.7	2618	143	54	9	17	5.1	4116|4869|5036|5935|6134|6208|9775|9939|10399	MAGOH|NPM1|PA2G4|RBM3|RPL10|RPS14|EIF4A3|RBM8A|RACK1	-1.6
High grade_MCODE_ALL	Reactome Gene Sets	6	R-HSA-194441	Metabolism of non-coding RNA		-2.5	9.7	4.9	2618	15	54	3	5.6	3.1	6632|6634|6635	SNRPD1|SNRPD3|SNRPE	-1.5
High grade_MCODE_ALL	Reactome Gene Sets	6	R-HSA-191859	snRNP Assembly		-2.5	9.7	4.9	2618	15	54	3	5.6	3.1	6632|6634|6635	SNRPD1|SNRPD3|SNRPE	-1.5
High grade_MCODE_ALL	GO Biological Processes	19	GO:1903312	negative regulation of mRNA metabolic process	19_GO:0048519 negative regulation of biological process	-2.5	6.3	4.3	2618	31	54	4	7.4	3.6	4869|6432|11338|27316	NPM1|SRSF7|U2AF2|RBMX	-1.5
High grade_MCODE_ALL	Reactome Gene Sets	6	R-HSA-429914	Deadenylation-dependent mRNA decay		-2.3	8.6	4.5	2618	17	54	3	5.6	3.1	9775|11157|25804	EIF4A3|LSM6|LSM4	-1.4
High grade_MCODE_ALL	Reactome Gene Sets	6	R-HSA-157579	Telomere Maintenance		-2.3	8.1	4.4	2618	18	54	3	5.6	3.1	5432|8345|55651	POLR2C|H2BC9|NHP2	-1.4
High grade_MCODE_ALL	GO Biological Processes	19	GO:0030218	erythrocyte differentiation	19_GO:0042592 homeostatic process	-2.3	8.1	4.4	2618	18	54	3	5.6	3.1	6194|6208|6223	RPS6|RPS14|RPS19	-1.4
High grade_MCODE_ALL	GO Biological Processes	19	GO:1901874	negative regulation of post-translational protein modification	19_GO:0048519 negative regulation of biological process	-2.2	7.7	4.2	2618	19	54	3	5.6	3.1	6201|6418|11338	RPS7|SET|U2AF2	-1.3
High grade_MCODE_ALL	GO Biological Processes	19	GO:0043414	macromolecule methylation	19_GO:0008152 metabolic process	-2.1	6.9	4	2618	21	54	3	5.6	3.1	6632|6634|6635	SNRPD1|SNRPD3|SNRPE	-1.2
High grade_MCODE_ALL	GO Biological Processes	19	GO:0000381	regulation of alternative mRNA splicing, via spliceosome	19_GO:0008152 metabolic process	-2	6.6	3.8	2618	22	54	3	5.6	3.1	4116|9939|27316	MAGOH|RBM8A|RBMX	-1.2
High grade_MCODE_ALL	GO Biological Processes	19	GO:0034655	nucleobase-containing compound catabolic process	19_GO:0008152 metabolic process	-2	3.7	3.2	2618	65	54	5	9.3	3.9	4116|9775|9939|11157|25804	MAGOH|EIF4A3|RBM8A|LSM6|LSM4	-1.2
High grade_SUB1_MCODE_1	Reactome Gene Sets	6	R-HSA-8953854	Metabolism of RNA		-21	8.5	14	2618	258	30	25	83	6.8	6132|6134|6147|6152|6155|6157|6160|6194|6201|6205|6208|6223|6227|6228|6231|6232|6625|6627|6632|6634|6635|9410|9775|9939|55651	RPL8|RPL10|RPL23A|RPL24|RPL27|RPL27A|RPL31|RPS6|RPS7|RPS11|RPS14|RPS19|RPS21|RPS23|RPS26|RPS27|SNRNP70|SNRPA1|SNRPD1|SNRPD3|SNRPE|SNRNP40|EIF4A3|RBM8A|NHP2	-17
High grade_SUB1_MCODE_1	Reactome Gene Sets	6	R-HSA-927802	Nonsense-Mediated Decay (NMD)		-20	20	18	2618	80	30	18	60	8.9	6132|6134|6147|6152|6155|6157|6160|6194|6201|6205|6208|6223|6227|6228|6231|6232|9775|9939	RPL8|RPL10|RPL23A|RPL24|RPL27|RPL27A|RPL31|RPS6|RPS7|RPS11|RPS14|RPS19|RPS21|RPS23|RPS26|RPS27|EIF4A3|RBM8A	-17
High grade_SUB1_MCODE_1	Reactome Gene Sets	6	R-HSA-975957	Nonsense Mediated Decay (NMD) enhanced by the Exon Junction Complex (EJC)		-20	20	18	2618	80	30	18	60	8.9	6132|6134|6147|6152|6155|6157|6160|6194|6201|6205|6208|6223|6227|6228|6231|6232|9775|9939	RPL8|RPL10|RPL23A|RPL24|RPL27|RPL27A|RPL31|RPS6|RPS7|RPS11|RPS14|RPS19|RPS21|RPS23|RPS26|RPS27|EIF4A3|RBM8A	-17
High grade_SUB1_MCODE_1	Reactome Gene Sets	6	R-HSA-9633012	Response of EIF2AK4 (GCN2) to amino acid deficiency		-19	21	18	2618	72	30	17	57	9	1968|6132|6134|6147|6152|6155|6157|6160|6194|6201|6205|6208|6223|6227|6228|6231|6232	EIF2S3|RPL8|RPL10|RPL23A|RPL24|RPL27|RPL27A|RPL31|RPS6|RPS7|RPS11|RPS14|RPS19|RPS21|RPS23|RPS26|RPS27	-16
High grade_SUB1_MCODE_1	Reactome Gene Sets	6	R-HSA-1799339	SRP-dependent cotranslational protein targeting to membrane		-19	20	18	2618	75	30	17	57	9	6132|6134|6147|6152|6155|6157|6160|6194|6201|6205|6208|6223|6227|6228|6231|6232|6745	RPL8|RPL10|RPL23A|RPL24|RPL27|RPL27A|RPL31|RPS6|RPS7|RPS11|RPS14|RPS19|RPS21|RPS23|RPS26|RPS27|SSR1	-16
High grade_SUB1_MCODE_1	GO Biological Processes	19	GO:0002181	cytoplasmic translation	19_GO:0008152 metabolic process	-19	17	17	2618	93	30	18	60	8.9	1968|6132|6134|6147|6152|6155|6157|6160|6194|6201|6205|6208|6223|6227|6228|6231|6232|10399	EIF2S3|RPL8|RPL10|RPL23A|RPL24|RPL27|RPL27A|RPL31|RPS6|RPS7|RPS11|RPS14|RPS19|RPS21|RPS23|RPS26|RPS27|RACK1	-16
High grade_SUB1_MCODE_1	GO Biological Processes	19	GO:0022613	ribonucleoprotein complex biogenesis	19_GO:0009987 cellular process	-19	13	15	2618	139	30	20	67	8.6	1968|5036|6134|6147|6152|6155|6194|6201|6205|6208|6223|6227|6228|6232|6627|6632|6634|6635|9775|55651	EIF2S3|PA2G4|RPL10|RPL23A|RPL24|RPL27|RPS6|RPS7|RPS11|RPS14|RPS19|RPS21|RPS23|RPS27|SNRPA1|SNRPD1|SNRPD3|SNRPE|EIF4A3|NHP2	-16
High grade_SUB1_MCODE_1	Reactome Gene Sets	6	R-HSA-8868773	rRNA processing in the nucleus and cytosol		-19	19	17	2618	80	30	17	57	9	6132|6134|6147|6152|6155|6157|6160|6194|6201|6205|6208|6223|6227|6228|6231|6232|55651	RPL8|RPL10|RPL23A|RPL24|RPL27|RPL27A|RPL31|RPS6|RPS7|RPS11|RPS14|RPS19|RPS21|RPS23|RPS26|RPS27|NHP2	-16
High grade_SUB1_MCODE_1	Reactome Gene Sets	6	R-HSA-72312	rRNA processing		-18	18	17	2618	82	30	17	57	9	6132|6134|6147|6152|6155|6157|6160|6194|6201|6205|6208|6223|6227|6228|6231|6232|55651	RPL8|RPL10|RPL23A|RPL24|RPL27|RPL27A|RPL31|RPS6|RPS7|RPS11|RPS14|RPS19|RPS21|RPS23|RPS26|RPS27|NHP2	-15
High grade_SUB1_MCODE_1	CORUM	33	CORUM:306	Ribosome, cytoplasmic		-18	21	18	2618	66	30	16	53	9.1	6132|6134|6147|6152|6155|6157|6160|6194|6201|6205|6208|6223|6227|6228|6231|6232	RPL8|RPL10|RPL23A|RPL24|RPL27|RPL27A|RPL31|RPS6|RPS7|RPS11|RPS14|RPS19|RPS21|RPS23|RPS26|RPS27	-15
High grade_SUB1_MCODE_1	WikiPathways	27	WP477	Cytoplasmic ribosomal proteins		-18	21	18	2618	66	30	16	53	9.1	6132|6134|6147|6152|6155|6157|6160|6194|6201|6205|6208|6223|6227|6228|6231|6232	RPL8|RPL10|RPL23A|RPL24|RPL27|RPL27A|RPL31|RPS6|RPS7|RPS11|RPS14|RPS19|RPS21|RPS23|RPS26|RPS27	-15
High grade_SUB1_MCODE_1	Reactome Gene Sets	6	R-HSA-2408557	Selenocysteine synthesis		-18	20	17	2618	69	30	16	53	9.1	6132|6134|6147|6152|6155|6157|6160|6194|6201|6205|6208|6223|6227|6228|6231|6232	RPL8|RPL10|RPL23A|RPL24|RPL27|RPL27A|RPL31|RPS6|RPS7|RPS11|RPS14|RPS19|RPS21|RPS23|RPS26|RPS27	-15
High grade_SUB1_MCODE_1	Reactome Gene Sets	6	R-HSA-192823	Viral mRNA Translation		-18	20	17	2618	69	30	16	53	9.1	6132|6134|6147|6152|6155|6157|6160|6194|6201|6205|6208|6223|6227|6228|6231|6232	RPL8|RPL10|RPL23A|RPL24|RPL27|RPL27A|RPL31|RPS6|RPS7|RPS11|RPS14|RPS19|RPS21|RPS23|RPS26|RPS27	-15
High grade_SUB1_MCODE_1	Reactome Gene Sets	6	R-HSA-156902	Peptide chain elongation		-18	20	17	2618	69	30	16	53	9.1	6132|6134|6147|6152|6155|6157|6160|6194|6201|6205|6208|6223|6227|6228|6231|6232	RPL8|RPL10|RPL23A|RPL24|RPL27|RPL27A|RPL31|RPS6|RPS7|RPS11|RPS14|RPS19|RPS21|RPS23|RPS26|RPS27	-15
High grade_SUB1_MCODE_1	Reactome Gene Sets	6	R-HSA-9711097	Cellular response to starvation		-18	17	16	2618	88	30	17	57	9	1968|6132|6134|6147|6152|6155|6157|6160|6194|6201|6205|6208|6223|6227|6228|6231|6232	EIF2S3|RPL8|RPL10|RPL23A|RPL24|RPL27|RPL27A|RPL31|RPS6|RPS7|RPS11|RPS14|RPS19|RPS21|RPS23|RPS26|RPS27	-15
High grade_SUB1_MCODE_1	Reactome Gene Sets	6	R-HSA-72764	Eukaryotic Translation Termination		-18	19	17	2618	72	30	16	53	9.1	6132|6134|6147|6152|6155|6157|6160|6194|6201|6205|6208|6223|6227|6228|6231|6232	RPL8|RPL10|RPL23A|RPL24|RPL27|RPL27A|RPL31|RPS6|RPS7|RPS11|RPS14|RPS19|RPS21|RPS23|RPS26|RPS27	-15
High grade_SUB1_MCODE_1	Reactome Gene Sets	6	R-HSA-72706	GTP hydrolysis and joining of the 60S ribosomal subunit		-18	16	16	2618	90	30	17	57	9	1968|6132|6134|6147|6152|6155|6157|6160|6194|6201|6205|6208|6223|6227|6228|6231|6232	EIF2S3|RPL8|RPL10|RPL23A|RPL24|RPL27|RPL27A|RPL31|RPS6|RPS7|RPS11|RPS14|RPS19|RPS21|RPS23|RPS26|RPS27	-15
High grade_SUB1_MCODE_1	Reactome Gene Sets	6	R-HSA-156827	L13a-mediated translational silencing of Ceruloplasmin expression		-18	16	16	2618	90	30	17	57	9	1968|6132|6134|6147|6152|6155|6157|6160|6194|6201|6205|6208|6223|6227|6228|6231|6232	EIF2S3|RPL8|RPL10|RPL23A|RPL24|RPL27|RPL27A|RPL31|RPS6|RPS7|RPS11|RPS14|RPS19|RPS21|RPS23|RPS26|RPS27	-15
High grade_SUB1_MCODE_1	Reactome Gene Sets	6	R-HSA-156842	Eukaryotic Translation Elongation		-18	19	17	2618	73	30	16	53	9.1	6132|6134|6147|6152|6155|6157|6160|6194|6201|6205|6208|6223|6227|6228|6231|6232	RPL8|RPL10|RPL23A|RPL24|RPL27|RPL27A|RPL31|RPS6|RPS7|RPS11|RPS14|RPS19|RPS21|RPS23|RPS26|RPS27	-15
High grade_SUB1_MCODE_1	Reactome Gene Sets	6	R-HSA-72613	Eukaryotic Translation Initiation		-18	16	16	2618	91	30	17	57	9	1968|6132|6134|6147|6152|6155|6157|6160|6194|6201|6205|6208|6223|6227|6228|6231|6232	EIF2S3|RPL8|RPL10|RPL23A|RPL24|RPL27|RPL27A|RPL31|RPS6|RPS7|RPS11|RPS14|RPS19|RPS21|RPS23|RPS26|RPS27	-15
High grade_SUB1_MCODE_1	Reactome Gene Sets	6	R-HSA-72737	Cap-dependent Translation Initiation		-18	16	16	2618	91	30	17	57	9	1968|6132|6134|6147|6152|6155|6157|6160|6194|6201|6205|6208|6223|6227|6228|6231|6232	EIF2S3|RPL8|RPL10|RPL23A|RPL24|RPL27|RPL27A|RPL31|RPS6|RPS7|RPS11|RPS14|RPS19|RPS21|RPS23|RPS26|RPS27	-15
High grade_SUB1_MCODE_1	Reactome Gene Sets	6	R-HSA-975956	Nonsense Mediated Decay (NMD) independent of the Exon Junction Complex (EJC)		-17	19	17	2618	74	30	16	53	9.1	6132|6134|6147|6152|6155|6157|6160|6194|6201|6205|6208|6223|6227|6228|6231|6232	RPL8|RPL10|RPL23A|RPL24|RPL27|RPL27A|RPL31|RPS6|RPS7|RPS11|RPS14|RPS19|RPS21|RPS23|RPS26|RPS27	-15
High grade_SUB1_MCODE_1	Reactome Gene Sets	6	R-HSA-6791226	Major pathway of rRNA processing in the nucleolus and cytosol		-17	18	16	2618	77	30	16	53	9.1	6132|6134|6147|6152|6155|6157|6160|6194|6201|6205|6208|6223|6227|6228|6231|6232	RPL8|RPL10|RPL23A|RPL24|RPL27|RPL27A|RPL31|RPS6|RPS7|RPS11|RPS14|RPS19|RPS21|RPS23|RPS26|RPS27	-15
High grade_SUB1_MCODE_1	Reactome Gene Sets	6	R-HSA-9010553	Regulation of expression of SLITs and ROBOs		-17	13	15	2618	118	30	18	60	8.9	6132|6134|6147|6152|6155|6157|6160|6194|6201|6205|6208|6223|6227|6228|6231|6232|9775|9939	RPL8|RPL10|RPL23A|RPL24|RPL27|RPL27A|RPL31|RPS6|RPS7|RPS11|RPS14|RPS19|RPS21|RPS23|RPS26|RPS27|EIF4A3|RBM8A	-14
High grade_SUB1_MCODE_1	KEGG Pathway	24	hsa03010	Ribosome		-17	17	16	2618	80	30	16	53	9.1	6132|6134|6147|6152|6155|6157|6160|6194|6201|6205|6208|6223|6227|6228|6231|6232	RPL8|RPL10|RPL23A|RPL24|RPL27|RPL27A|RPL31|RPS6|RPS7|RPS11|RPS14|RPS19|RPS21|RPS23|RPS26|RPS27	-14
High grade_SUB1_MCODE_1	Reactome Gene Sets	6	R-HSA-72689	Formation of a pool of free 40S subunits		-17	17	16	2618	80	30	16	53	9.1	6132|6134|6147|6152|6155|6157|6160|6194|6201|6205|6208|6223|6227|6228|6231|6232	RPL8|RPL10|RPL23A|RPL24|RPL27|RPL27A|RPL31|RPS6|RPS7|RPS11|RPS14|RPS19|RPS21|RPS23|RPS26|RPS27	-14
High grade_SUB1_MCODE_1	Reactome Gene Sets	6	R-HSA-168273	Influenza Viral RNA Transcription and Replication		-17	17	16	2618	82	30	16	53	9.1	6132|6134|6147|6152|6155|6157|6160|6194|6201|6205|6208|6223|6227|6228|6231|6232	RPL8|RPL10|RPL23A|RPL24|RPL27|RPL27A|RPL31|RPS6|RPS7|RPS11|RPS14|RPS19|RPS21|RPS23|RPS26|RPS27	-14
High grade_SUB1_MCODE_1	Reactome Gene Sets	6	R-HSA-2408522	Selenoamino acid metabolism		-16	16	15	2618	86	30	16	53	9.1	6132|6134|6147|6152|6155|6157|6160|6194|6201|6205|6208|6223|6227|6228|6231|6232	RPL8|RPL10|RPL23A|RPL24|RPL27|RPL27A|RPL31|RPS6|RPS7|RPS11|RPS14|RPS19|RPS21|RPS23|RPS26|RPS27	-14
High grade_SUB1_MCODE_1	Reactome Gene Sets	6	R-HSA-376176	Signaling by ROBO receptors		-16	12	14	2618	136	30	18	60	8.9	6132|6134|6147|6152|6155|6157|6160|6194|6201|6205|6208|6223|6227|6228|6231|6232|9775|9939	RPL8|RPL10|RPL23A|RPL24|RPL27|RPL27A|RPL31|RPS6|RPS7|RPS11|RPS14|RPS19|RPS21|RPS23|RPS26|RPS27|EIF4A3|RBM8A	-13
High grade_SUB1_MCODE_1	Reactome Gene Sets	6	R-HSA-9754678	SARS-CoV-2 modulates host translation machinery		-16	32	19	2618	33	30	12	40	8.9	6194|6201|6205|6208|6223|6227|6228|6231|6232|6632|6634|6635	RPS6|RPS7|RPS11|RPS14|RPS19|RPS21|RPS23|RPS26|RPS27|SNRPD1|SNRPD3|SNRPE	-13
High grade_SUB1_MCODE_1	GO Biological Processes	19	GO:0042254	ribosome biogenesis	19_GO:0009987 cellular process	-16	17	16	2618	75	30	15	50	9.1	5036|6134|6147|6152|6155|6194|6201|6205|6208|6223|6227|6228|6232|9775|55651	PA2G4|RPL10|RPL23A|RPL24|RPL27|RPS6|RPS7|RPS11|RPS14|RPS19|RPS21|RPS23|RPS27|EIF4A3|NHP2	-13
High grade_SUB1_MCODE_1	Reactome Gene Sets	6	R-HSA-168255	Influenza Infection		-15	14	14	2618	97	30	16	53	9.1	6132|6134|6147|6152|6155|6157|6160|6194|6201|6205|6208|6223|6227|6228|6231|6232	RPL8|RPL10|RPL23A|RPL24|RPL27|RPL27A|RPL31|RPS6|RPS7|RPS11|RPS14|RPS19|RPS21|RPS23|RPS26|RPS27	-13
High grade_SUB1_MCODE_1	KEGG Pathway	24	hsa05171	Coronavirus disease - COVID-19		-15	14	14	2618	99	30	16	53	9.1	6132|6134|6147|6152|6155|6157|6160|6194|6201|6205|6208|6223|6227|6228|6231|6232	RPL8|RPL10|RPL23A|RPL24|RPL27|RPL27A|RPL31|RPS6|RPS7|RPS11|RPS14|RPS19|RPS21|RPS23|RPS26|RPS27	-13
High grade_SUB1_MCODE_1	Reactome Gene Sets	6	R-HSA-72766	Translation		-14	9.5	12	2618	166	30	18	60	8.9	1968|6132|6134|6147|6152|6155|6157|6160|6194|6201|6205|6208|6223|6227|6228|6231|6232|6745	EIF2S3|RPL8|RPL10|RPL23A|RPL24|RPL27|RPL27A|RPL31|RPS6|RPS7|RPS11|RPS14|RPS19|RPS21|RPS23|RPS26|RPS27|SSR1	-12
High grade_SUB1_MCODE_1	GO Biological Processes	19	GO:0006412	translation	19_GO:0008152 metabolic process	-14	8.6	11	2618	182	30	18	60	8.9	1968|6132|6134|6147|6152|6155|6157|6160|6194|6201|6205|6208|6223|6227|6228|6231|6232|10399	EIF2S3|RPL8|RPL10|RPL23A|RPL24|RPL27|RPL27A|RPL31|RPS6|RPS7|RPS11|RPS14|RPS19|RPS21|RPS23|RPS26|RPS27|RACK1	-11
High grade_SUB1_MCODE_1	GO Biological Processes	19	GO:0043043	peptide biosynthetic process	19_GO:0008152 metabolic process	-13	8.3	11	2618	189	30	18	60	8.9	1968|6132|6134|6147|6152|6155|6157|6160|6194|6201|6205|6208|6223|6227|6228|6231|6232|10399	EIF2S3|RPL8|RPL10|RPL23A|RPL24|RPL27|RPL27A|RPL31|RPS6|RPS7|RPS11|RPS14|RPS19|RPS21|RPS23|RPS26|RPS27|RACK1	-11
High grade_SUB1_MCODE_1	GO Biological Processes	19	GO:0006518	peptide metabolic process	19_GO:0008152 metabolic process	-13	7.6	11	2618	208	30	18	60	8.9	1968|6132|6134|6147|6152|6155|6157|6160|6194|6201|6205|6208|6223|6227|6228|6231|6232|10399	EIF2S3|RPL8|RPL10|RPL23A|RPL24|RPL27|RPL27A|RPL31|RPS6|RPS7|RPS11|RPS14|RPS19|RPS21|RPS23|RPS26|RPS27|RACK1	-10
High grade_SUB1_MCODE_1	GO Biological Processes	19	GO:0043604	amide biosynthetic process	19_GO:0008152 metabolic process	-12	7.4	11	2618	211	30	18	60	8.9	1968|6132|6134|6147|6152|6155|6157|6160|6194|6201|6205|6208|6223|6227|6228|6231|6232|10399	EIF2S3|RPL8|RPL10|RPL23A|RPL24|RPL27|RPL27A|RPL31|RPS6|RPS7|RPS11|RPS14|RPS19|RPS21|RPS23|RPS26|RPS27|RACK1	-10
High grade_SUB1_MCODE_1	Reactome Gene Sets	6	R-HSA-9824446	Viral Infection Pathways		-11	5.9	9.4	2618	279	30	19	63	8.8	6132|6134|6147|6152|6155|6157|6160|6194|6201|6205|6208|6223|6227|6228|6231|6232|6632|6634|6635	RPL8|RPL10|RPL23A|RPL24|RPL27|RPL27A|RPL31|RPS6|RPS7|RPS11|RPS14|RPS19|RPS21|RPS23|RPS26|RPS27|SNRPD1|SNRPD3|SNRPE	-9.3
High grade_SUB1_MCODE_1	Reactome Gene Sets	6	R-HSA-9705683	SARS-CoV-2-host interactions		-11	14	12	2618	73	30	12	40	8.9	6194|6201|6205|6208|6223|6227|6228|6231|6232|6632|6634|6635	RPS6|RPS7|RPS11|RPS14|RPS19|RPS21|RPS23|RPS26|RPS27|SNRPD1|SNRPD3|SNRPE	-9.2
High grade_SUB1_MCODE_1	Reactome Gene Sets	6	R-HSA-422475	Axon guidance		-11	6.4	9.6	2618	245	30	18	60	8.9	6132|6134|6147|6152|6155|6157|6160|6194|6201|6205|6208|6223|6227|6228|6231|6232|9775|9939	RPL8|RPL10|RPL23A|RPL24|RPL27|RPL27A|RPL31|RPS6|RPS7|RPS11|RPS14|RPS19|RPS21|RPS23|RPS26|RPS27|EIF4A3|RBM8A	-9.2
High grade_SUB1_MCODE_1	CORUM	33	CORUM:305	40S ribosomal subunit, cytoplasmic		-11	28	15	2618	28	30	9	30	8.4	6194|6201|6205|6208|6223|6227|6228|6231|6232	RPS6|RPS7|RPS11|RPS14|RPS19|RPS21|RPS23|RPS26|RPS27	-9.1
High grade_SUB1_MCODE_1	Reactome Gene Sets	6	R-HSA-9675108	Nervous system development		-11	6.3	9.5	2618	248	30	18	60	8.9	6132|6134|6147|6152|6155|6157|6160|6194|6201|6205|6208|6223|6227|6228|6231|6232|9775|9939	RPL8|RPL10|RPL23A|RPL24|RPL27|RPL27A|RPL31|RPS6|RPS7|RPS11|RPS14|RPS19|RPS21|RPS23|RPS26|RPS27|EIF4A3|RBM8A	-9.1
High grade_SUB1_MCODE_1	Reactome Gene Sets	6	R-HSA-9735869	SARS-CoV-1 modulates host translation machinery		-11	27	15	2618	29	30	9	30	8.4	6194|6201|6205|6208|6223|6227|6228|6231|6232	RPS6|RPS7|RPS11|RPS14|RPS19|RPS21|RPS23|RPS26|RPS27	-9
High grade_SUB1_MCODE_1	Reactome Gene Sets	6	R-HSA-72695	Formation of the ternary complex, and subsequently, the 43S complex		-11	20	14	2618	43	30	10	33	8.6	1968|6194|6201|6205|6208|6223|6227|6228|6231|6232	EIF2S3|RPS6|RPS7|RPS11|RPS14|RPS19|RPS21|RPS23|RPS26|RPS27	-8.9
High grade_SUB1_MCODE_1	GO Biological Processes	19	GO:0006364	rRNA processing	19_GO:0008152 metabolic process	-11	20	14	2618	43	30	10	33	8.6	5036|6155|6194|6201|6208|6223|6227|6232|9775|55651	PA2G4|RPL27|RPS6|RPS7|RPS14|RPS19|RPS21|RPS27|EIF4A3|NHP2	-8.9
High grade_SUB1_MCODE_1	CORUM	33	CORUM:3055	Nop56p-associated pre-rRNA complex		-11	13	12	2618	80	30	12	40	8.9	6132|6134|6147|6152|6155|6157|6160|6194|6201|6205|6208|6228	RPL8|RPL10|RPL23A|RPL24|RPL27|RPL27A|RPL31|RPS6|RPS7|RPS11|RPS14|RPS23	-8.7
High grade_SUB1_MCODE_1	GO Biological Processes	19	GO:0016072	rRNA metabolic process	19_GO:0008152 metabolic process	-11	19	13	2618	47	30	10	33	8.6	5036|6155|6194|6201|6208|6223|6227|6232|9775|55651	PA2G4|RPL27|RPS6|RPS7|RPS14|RPS19|RPS21|RPS27|EIF4A3|NHP2	-8.5
High grade_SUB1_MCODE_1	Reactome Gene Sets	6	R-HSA-72662	Activation of the mRNA upon binding of the cap-binding complex and eIFs, and subsequent binding to 43S		-10	17	13	2618	50	30	10	33	8.6	1968|6194|6201|6205|6208|6223|6227|6228|6231|6232	EIF2S3|RPS6|RPS7|RPS11|RPS14|RPS19|RPS21|RPS23|RPS26|RPS27	-8.2
High grade_SUB1_MCODE_1	Reactome Gene Sets	6	R-HSA-72702	Ribosomal scanning and start codon recognition		-10	17	13	2618	50	30	10	33	8.6	1968|6194|6201|6205|6208|6223|6227|6228|6231|6232	EIF2S3|RPS6|RPS7|RPS11|RPS14|RPS19|RPS21|RPS23|RPS26|RPS27	-8.2
High grade_SUB1_MCODE_1	Reactome Gene Sets	6	R-HSA-72649	Translation initiation complex formation		-10	17	13	2618	50	30	10	33	8.6	1968|6194|6201|6205|6208|6223|6227|6228|6231|6232	EIF2S3|RPS6|RPS7|RPS11|RPS14|RPS19|RPS21|RPS23|RPS26|RPS27	-8.2
High grade_SUB1_MCODE_1	Reactome Gene Sets	6	R-HSA-71291	Metabolism of amino acids and derivatives		-10	6.8	9.4	2618	204	30	16	53	9.1	6132|6134|6147|6152|6155|6157|6160|6194|6201|6205|6208|6223|6227|6228|6231|6232	RPL8|RPL10|RPL23A|RPL24|RPL27|RPL27A|RPL31|RPS6|RPS7|RPS11|RPS14|RPS19|RPS21|RPS23|RPS26|RPS27	-8.2
High grade_SUB1_MCODE_1	Reactome Gene Sets	6	R-HSA-9694516	SARS-CoV-2 Infection		-10	11	11	2618	93	30	12	40	8.9	6194|6201|6205|6208|6223|6227|6228|6231|6232|6632|6634|6635	RPS6|RPS7|RPS11|RPS14|RPS19|RPS21|RPS23|RPS26|RPS27|SNRPD1|SNRPD3|SNRPE	-8
High grade_SUB1_MCODE_1	Reactome Gene Sets	6	R-HSA-2262752	Cellular responses to stress		-9.9	5.3	8.5	2618	294	30	18	60	8.9	1968|6132|6134|6147|6152|6155|6157|6160|6194|6201|6205|6208|6223|6227|6228|6231|6232|6745	EIF2S3|RPL8|RPL10|RPL23A|RPL24|RPL27|RPL27A|RPL31|RPS6|RPS7|RPS11|RPS14|RPS19|RPS21|RPS23|RPS26|RPS27|SSR1	-7.9
High grade_SUB1_MCODE_1	CORUM	33	CORUM:338	40S ribosomal subunit, cytoplasmic		-9.8	27	14	2618	26	30	8	27	8.1	6194|6201|6205|6208|6223|6227|6228|6231	RPS6|RPS7|RPS11|RPS14|RPS19|RPS21|RPS23|RPS26	-7.8
High grade_SUB1_MCODE_1	GO Biological Processes	19	GO:0042274	ribosomal small subunit biogenesis	19_GO:0009987 cellular process	-9.1	23	13	2618	31	30	8	27	8.1	6194|6201|6205|6208|6223|6227|6228|6232	RPS6|RPS7|RPS11|RPS14|RPS19|RPS21|RPS23|RPS27	-7.2
High grade_SUB1_MCODE_1	GO Biological Processes	19	GO:0022618	protein-RNA complex assembly	19_GO:0009987 cellular process	-9.1	11	10	2618	86	30	11	37	8.8	1968|6134|6147|6152|6208|6223|6232|6627|6632|6634|6635	EIF2S3|RPL10|RPL23A|RPL24|RPS14|RPS19|RPS27|SNRPA1|SNRPD1|SNRPD3|SNRPE	-7.1
High grade_SUB1_MCODE_1	GO Biological Processes	19	GO:0071826	protein-RNA complex organization	19_GO:0009987 cellular process	-9	11	10	2618	87	30	11	37	8.8	1968|6134|6147|6152|6208|6223|6232|6627|6632|6634|6635	EIF2S3|RPL10|RPL23A|RPL24|RPS14|RPS19|RPS27|SNRPA1|SNRPD1|SNRPD3|SNRPE	-7.1
High grade_SUB1_MCODE_1	GO Biological Processes	19	GO:0034470	ncRNA processing	19_GO:0008152 metabolic process	-8.8	13	11	2618	69	30	10	33	8.6	5036|6155|6194|6201|6208|6223|6227|6232|9775|55651	PA2G4|RPL27|RPS6|RPS7|RPS14|RPS19|RPS21|RPS27|EIF4A3|NHP2	-6.9
High grade_SUB1_MCODE_1	Reactome Gene Sets	6	R-HSA-9692914	SARS-CoV-1-host interactions		-8.5	15	11	2618	53	30	9	30	8.4	6194|6201|6205|6208|6223|6227|6228|6231|6232	RPS6|RPS7|RPS11|RPS14|RPS19|RPS21|RPS23|RPS26|RPS27	-6.6
High grade_SUB1_MCODE_1	Reactome Gene Sets	6	R-HSA-9679506	SARS-CoV Infections		-8.1	7.8	8.7	2618	134	30	12	40	8.9	6194|6201|6205|6208|6223|6227|6228|6231|6232|6632|6634|6635	RPS6|RPS7|RPS11|RPS14|RPS19|RPS21|RPS23|RPS26|RPS27|SNRPD1|SNRPD3|SNRPE	-6.3
High grade_SUB1_MCODE_1	Reactome Gene Sets	6	R-HSA-9678108	SARS-CoV-1 Infection		-7.8	12	9.8	2618	64	30	9	30	8.4	6194|6201|6205|6208|6223|6227|6228|6231|6232	RPS6|RPS7|RPS11|RPS14|RPS19|RPS21|RPS23|RPS26|RPS27	-5.9
High grade_SUB1_MCODE_1	GO Biological Processes	19	GO:0034660	ncRNA metabolic process	19_GO:0008152 metabolic process	-7	8.5	8.3	2618	103	30	10	33	8.6	5036|6155|6194|6201|6208|6223|6227|6232|9775|55651	PA2G4|RPL27|RPS6|RPS7|RPS14|RPS19|RPS21|RPS27|EIF4A3|NHP2	-5.3
High grade_SUB1_MCODE_1	CORUM	33	CORUM:308	60S ribosomal subunit, cytoplasmic		-6.9	16	10	2618	38	30	7	23	7.7	6132|6134|6147|6152|6155|6157|6160	RPL8|RPL10|RPL23A|RPL24|RPL27|RPL27A|RPL31	-5.1
High grade_SUB1_MCODE_1	GO Biological Processes	19	GO:0042255	ribosome assembly	19_GO:0009987 cellular process	-6.7	21	11	2618	25	30	6	20	7.3	6134|6147|6152|6208|6223|6232	RPL10|RPL23A|RPL24|RPS14|RPS19|RPS27	-4.9
High grade_SUB1_MCODE_1	KEGG Pathway	24	hsa03040	Spliceosome		-6.6	11	8.8	2618	62	30	8	27	8.1	6625|6627|6632|6634|6635|9410|9775|9939	SNRNP70|SNRPA1|SNRPD1|SNRPD3|SNRPE|SNRNP40|EIF4A3|RBM8A	-4.9
High grade_SUB1_MCODE_1	CORUM	33	CORUM:1181	C complex spliceosome		-6.6	15	9.5	2618	42	30	7	23	7.7	6627|6632|6634|6635|9410|9775|9939	SNRPA1|SNRPD1|SNRPD3|SNRPE|SNRNP40|EIF4A3|RBM8A	-4.9
High grade_SUB1_MCODE_1	CORUM	33	CORUM:351	Spliceosome		-6.6	11	8.7	2618	63	30	8	27	8.1	6625|6627|6632|6634|6635|9410|9775|9939	SNRNP70|SNRPA1|SNRPD1|SNRPD3|SNRPE|SNRNP40|EIF4A3|RBM8A	-4.8
High grade_SUB1_MCODE_1	Reactome Gene Sets	6	R-HSA-72163	mRNA Splicing - Major Pathway		-5.8	9	7.7	2618	78	30	8	27	8.1	6625|6627|6632|6634|6635|9410|9775|9939	SNRNP70|SNRPA1|SNRPD1|SNRPD3|SNRPE|SNRNP40|EIF4A3|RBM8A	-4.2
High grade_SUB1_MCODE_1	Reactome Gene Sets	6	R-HSA-72172	mRNA Splicing		-5.8	9	7.7	2618	78	30	8	27	8.1	6625|6627|6632|6634|6635|9410|9775|9939	SNRNP70|SNRPA1|SNRPD1|SNRPD3|SNRPE|SNRNP40|EIF4A3|RBM8A	-4.2
High grade_SUB1_MCODE_1	GO Biological Processes	19	GO:0000398	mRNA splicing, via spliceosome	19_GO:0008152 metabolic process	-5.3	7.8	7	2618	90	30	8	27	8.1	6625|6627|6632|6634|6635|9410|9775|9939	SNRNP70|SNRPA1|SNRPD1|SNRPD3|SNRPE|SNRNP40|EIF4A3|RBM8A	-3.8
High grade_SUB1_MCODE_1	GO Biological Processes	19	GO:0000377	RNA splicing, via transesterification reactions with bulged adenosine as nucleophile	19_GO:0008152 metabolic process	-5.3	7.8	7	2618	90	30	8	27	8.1	6625|6627|6632|6634|6635|9410|9775|9939	SNRNP70|SNRPA1|SNRPD1|SNRPD3|SNRPE|SNRNP40|EIF4A3|RBM8A	-3.8
High grade_SUB1_MCODE_1	GO Biological Processes	19	GO:0000375	RNA splicing, via transesterification reactions	19_GO:0008152 metabolic process	-5.3	7.7	7	2618	91	30	8	27	8.1	6625|6627|6632|6634|6635|9410|9775|9939	SNRNP70|SNRPA1|SNRPD1|SNRPD3|SNRPE|SNRNP40|EIF4A3|RBM8A	-3.7
High grade_SUB1_MCODE_1	CORUM	33	CORUM:3118	SMN1-SIP1-SNRP complex		-5.3	65	14	2618	4	30	3	10	5.5	6632|6634|6635	SNRPD1|SNRPD3|SNRPE	-3.7
High grade_SUB1_MCODE_1	Reactome Gene Sets	6	R-HSA-6790901	rRNA modification in the nucleus and cytosol		-5.2	29	10	2618	12	30	4	13	6.2	6194|6201|6208|55651	RPS6|RPS7|RPS14|NHP2	-3.6
High grade_SUB1_MCODE_1	Reactome Gene Sets	6	R-HSA-72203	Processing of Capped Intron-Containing Pre-mRNA		-5.1	7.2	6.7	2618	97	30	8	27	8.1	6625|6627|6632|6634|6635|9410|9775|9939	SNRNP70|SNRPA1|SNRPD1|SNRPD3|SNRPE|SNRNP40|EIF4A3|RBM8A	-3.6
High grade_SUB1_MCODE_1	GO Biological Processes	19	GO:1903241	U2-type prespliceosome assembly	19_GO:0008152 metabolic process	-5	27	10	2618	13	30	4	13	6.2	6627|6632|6634|6635	SNRPA1|SNRPD1|SNRPD3|SNRPE	-3.5
High grade_SUB1_MCODE_1	CORUM	33	CORUM:1142	SMN complex		-4.9	52	12	2618	5	30	3	10	5.5	6632|6634|6635	SNRPD1|SNRPD3|SNRPE	-3.4
High grade_SUB1_MCODE_1	GO Biological Processes	19	GO:0036261	7-methylguanosine cap hypermethylation	19_GO:0008152 metabolic process	-4.9	52	12	2618	5	30	3	10	5.5	6632|6634|6635	SNRPD1|SNRPD3|SNRPE	-3.4
High grade_SUB1_MCODE_1	CORUM	33	CORUM:835	6S methyltransferase and RG-containing Sm proteins complex		-4.9	52	12	2618	5	30	3	10	5.5	6632|6634|6635	SNRPD1|SNRPD3|SNRPE	-3.4
High grade_SUB1_MCODE_1	GO Biological Processes	19	GO:0140694	non-membrane-bounded organelle assembly	19_GO:0009987 cellular process	-4.8	8	6.7	2618	76	30	7	23	7.7	6134|6147|6152|6208|6223|6228|6232	RPL10|RPL23A|RPL24|RPS14|RPS19|RPS23|RPS27	-3.3
High grade_SUB1_MCODE_1	CORUM	33	CORUM:1745	SMN complex		-4.6	44	11	2618	6	30	3	10	5.5	6632|6634|6635	SNRPD1|SNRPD3|SNRPE	-3.1
High grade_SUB1_MCODE_1	CORUM	33	CORUM:1143	SMN complex		-4.6	44	11	2618	6	30	3	10	5.5	6632|6634|6635	SNRPD1|SNRPD3|SNRPE	-3.1
High grade_SUB1_MCODE_1	GO Biological Processes	19	GO:0008380	RNA splicing	19_GO:0008152 metabolic process	-4.5	6	6	2618	116	30	8	27	8.1	6625|6627|6632|6634|6635|9410|9775|9939	SNRNP70|SNRPA1|SNRPD1|SNRPD3|SNRPE|SNRNP40|EIF4A3|RBM8A	-3.1
High grade_SUB1_MCODE_1	CORUM	33	CORUM:1068	12S U11 snRNP		-4.3	37	10	2618	7	30	3	10	5.5	6632|6634|6635	SNRPD1|SNRPD3|SNRPE	-2.9
High grade_SUB1_MCODE_1	CORUM	33	CORUM:2755	17S U2 snRNP		-4.3	18	8.2	2618	19	30	4	13	6.2	6627|6632|6634|6635	SNRPA1|SNRPD1|SNRPD3|SNRPE	-2.9
High grade_SUB1_MCODE_1	WikiPathways	27	WP411	mRNA processing		-4.2	8.3	6.3	2618	63	30	6	20	7.3	6625|6627|6632|6634|6635|9410	SNRNP70|SNRPA1|SNRPD1|SNRPD3|SNRPE|SNRNP40	-2.9
High grade_SUB1_MCODE_1	Reactome Gene Sets	6	R-HSA-72165	mRNA Splicing - Minor Pathway		-4.2	17	8	2618	20	30	4	13	6.2	6632|6634|6635|9410	SNRPD1|SNRPD3|SNRPE|SNRNP40	-2.9
High grade_SUB1_MCODE_1	GO Biological Processes	19	GO:0006397	mRNA processing	19_GO:0008152 metabolic process	-4.2	5.4	5.5	2618	129	30	8	27	8.1	6625|6627|6632|6634|6635|9410|9775|9939	SNRNP70|SNRPA1|SNRPD1|SNRPD3|SNRPE|SNRNP40|EIF4A3|RBM8A	-2.8
High grade_SUB1_MCODE_1	GO Biological Processes	19	GO:0036260	RNA capping	19_GO:0008152 metabolic process	-4.1	33	9.7	2618	8	30	3	10	5.5	6632|6634|6635	SNRPD1|SNRPD3|SNRPE	-2.8
High grade_SUB1_MCODE_1	GO Biological Processes	19	GO:0009451	RNA modification	19_GO:0008152 metabolic process	-4.1	16	7.5	2618	22	30	4	13	6.2	6632|6634|6635|55651	SNRPD1|SNRPD3|SNRPE|NHP2	-2.7
High grade_SUB1_MCODE_1	GO Biological Processes	19	GO:0042273	ribosomal large subunit biogenesis	19_GO:0009987 cellular process	-4	15	7.4	2618	23	30	4	13	6.2	6134|6147|6152|55651	RPL10|RPL23A|RPL24|NHP2	-2.7
High grade_SUB1_MCODE_1	GO Biological Processes	19	GO:0030490	maturation of SSU-rRNA	19_GO:0008152 metabolic process	-4	29	9.1	2618	9	30	3	10	5.5	6208|6223|6227	RPS14|RPS19|RPS21	-2.7
High grade_SUB1_MCODE_1	GO Biological Processes	19	GO:0000028	ribosomal small subunit assembly	19_GO:0009987 cellular process	-4	29	9.1	2618	9	30	3	10	5.5	6208|6223|6232	RPS14|RPS19|RPS27	-2.7
High grade_SUB1_MCODE_1	GO Biological Processes	19	GO:0000027	ribosomal large subunit assembly	19_GO:0009987 cellular process	-3.8	26	8.6	2618	10	30	3	10	5.5	6134|6147|6152	RPL10|RPL23A|RPL24	-2.5
High grade_SUB1_MCODE_1	Reactome Gene Sets	6	R-HSA-73856	RNA Polymerase II Transcription Termination		-3.8	13	6.9	2618	26	30	4	13	6.2	6634|6635|9775|9939	SNRPD3|SNRPE|EIF4A3|RBM8A	-2.5
High grade_SUB1_MCODE_1	GO Biological Processes	19	GO:0016071	mRNA metabolic process	19_GO:0008152 metabolic process	-3.7	4.6	4.9	2618	151	30	8	27	8.1	6625|6627|6632|6634|6635|9410|9775|9939	SNRNP70|SNRPA1|SNRPD1|SNRPD3|SNRPE|SNRNP40|EIF4A3|RBM8A	-2.4
High grade_SUB1_MCODE_1	GO Biological Processes	19	GO:0001510	RNA methylation	19_GO:0008152 metabolic process	-3.7	24	8.2	2618	11	30	3	10	5.5	6632|6634|6635	SNRPD1|SNRPD3|SNRPE	-2.4
High grade_SUB1_MCODE_1	CORUM	33	CORUM:430	18S U11/U12 snRNP		-3.6	22	7.8	2618	12	30	3	10	5.5	6632|6634|6635	SNRPD1|SNRPD3|SNRPE	-2.3
High grade_SUB1_MCODE_1	GO Biological Processes	19	GO:0000245	spliceosomal complex assembly	19_GO:0008152 metabolic process	-3.5	12	6.3	2618	30	30	4	13	6.2	6627|6632|6634|6635	SNRPA1|SNRPD1|SNRPD3|SNRPE	-2.3
High grade_SUB1_MCODE_1	GO Biological Processes	19	GO:0000387	spliceosomal snRNP assembly	19_GO:0008152 metabolic process	-3.3	19	7.1	2618	14	30	3	10	5.5	6632|6634|6635	SNRPD1|SNRPD3|SNRPE	-2.2
High grade_SUB1_MCODE_1	Reactome Gene Sets	6	R-HSA-191859	snRNP Assembly		-3.2	17	6.9	2618	15	30	3	10	5.5	6632|6634|6635	SNRPD1|SNRPD3|SNRPE	-2.1
High grade_SUB1_MCODE_1	Reactome Gene Sets	6	R-HSA-194441	Metabolism of non-coding RNA		-3.2	17	6.9	2618	15	30	3	10	5.5	6632|6634|6635	SNRPD1|SNRPD3|SNRPE	-2.1
High grade_SUB1_MCODE_1	GO Biological Processes	19	GO:0030218	erythrocyte differentiation	19_GO:0042592 homeostatic process	-3	15	6.2	2618	18	30	3	10	5.5	6194|6208|6223	RPS6|RPS14|RPS19	-1.9
High grade_SUB1_MCODE_1	CORUM	33	CORUM:1183	CDC5L complex		-2.8	12	5.7	2618	21	30	3	10	5.5	6627|6632|6634	SNRPA1|SNRPD1|SNRPD3	-1.7
High grade_SUB1_MCODE_1	GO Biological Processes	19	GO:0043414	macromolecule methylation	19_GO:0008152 metabolic process	-2.8	12	5.7	2618	21	30	3	10	5.5	6632|6634|6635	SNRPD1|SNRPD3|SNRPE	-1.7
High grade_SUB1_MCODE_1	GO Biological Processes	19	GO:0034101	erythrocyte homeostasis	19_GO:0042592 homeostatic process	-2.7	11	5.4	2618	23	30	3	10	5.5	6194|6208|6223	RPS6|RPS14|RPS19	-1.7
High grade_SUB1_MCODE_1	GO Biological Processes	19	GO:0006417	regulation of translation	19_GO:0008152 metabolic process	-2.7	4.3	4	2618	122	30	6	20	7.3	5036|6134|6208|9775|9939|10399	PA2G4|RPL10|RPS14|EIF4A3|RBM8A|RACK1	-1.7
High grade_SUB1_MCODE_1	GO Biological Processes	19	GO:0032259	methylation	19_GO:0008152 metabolic process	-2.4	9.3	4.8	2618	28	30	3	10	5.5	6632|6634|6635	SNRPD1|SNRPD3|SNRPE	-1.5
High grade_SUB1_MCODE_1	GO Biological Processes	19	GO:0002262	myeloid cell homeostasis	19_GO:0042592 homeostatic process	-2.4	9.3	4.8	2618	28	30	3	10	5.5	6194|6208|6223	RPS6|RPS14|RPS19	-1.5
High grade_SUB1_MCODE_1	GO Biological Processes	19	GO:0048598	embryonic morphogenesis	19_GO:0032502 developmental process	-2.4	5.8	4.1	2618	60	30	4	13	6.2	6194|6201|9775|10399	RPS6|RPS7|EIF4A3|RACK1	-1.4
High grade_SUB1_MCODE_1	GO Biological Processes	19	GO:0034248	regulation of amide metabolic process	19_GO:0008152 metabolic process	-2.3	3.7	3.5	2618	143	30	6	20	7.3	5036|6134|6208|9775|9939|10399	PA2G4|RPL10|RPS14|EIF4A3|RBM8A|RACK1	-1.4
High grade_SUB1_MCODE_2	KEGG Pathway	24	hsa03040	Spliceosome		-17	29	19	2618	62	19	13	68	11	1665|4116|6428|6432|8896|10262|10946|11157|11338|23450|25804|27316|29896	DHX15|MAGOH|SRSF3|SRSF7|BUD31|SF3B4|SF3A3|LSM6|U2AF2|SF3B3|LSM4|RBMX|TRA2A	-15
High grade_SUB1_MCODE_2	GO Biological Processes	19	GO:0000377	RNA splicing, via transesterification reactions with bulged adenosine as nucleophile	19_GO:0008152 metabolic process	-17	21	17	2618	90	19	14	74	10	1665|4116|6428|6432|8896|10262|10946|11157|11338|22913|23450|25804|27316|29896	DHX15|MAGOH|SRSF3|SRSF7|BUD31|SF3B4|SF3A3|LSM6|U2AF2|RALY|SF3B3|LSM4|RBMX|TRA2A	-14
High grade_SUB1_MCODE_2	GO Biological Processes	19	GO:0000398	mRNA splicing, via spliceosome	19_GO:0008152 metabolic process	-17	21	17	2618	90	19	14	74	10	1665|4116|6428|6432|8896|10262|10946|11157|11338|22913|23450|25804|27316|29896	DHX15|MAGOH|SRSF3|SRSF7|BUD31|SF3B4|SF3A3|LSM6|U2AF2|RALY|SF3B3|LSM4|RBMX|TRA2A	-14
High grade_SUB1_MCODE_2	GO Biological Processes	19	GO:0000375	RNA splicing, via transesterification reactions	19_GO:0008152 metabolic process	-17	21	17	2618	91	19	14	74	10	1665|4116|6428|6432|8896|10262|10946|11157|11338|22913|23450|25804|27316|29896	DHX15|MAGOH|SRSF3|SRSF7|BUD31|SF3B4|SF3A3|LSM6|U2AF2|RALY|SF3B3|LSM4|RBMX|TRA2A	-14
High grade_SUB1_MCODE_2	Reactome Gene Sets	6	R-HSA-72172	mRNA Splicing		-16	23	17	2618	78	19	13	68	11	1665|4116|5432|6428|6432|8896|10262|10946|11157|11338|23450|25804|27316	DHX15|MAGOH|POLR2C|SRSF3|SRSF7|BUD31|SF3B4|SF3A3|LSM6|U2AF2|SF3B3|LSM4|RBMX	-13
High grade_SUB1_MCODE_2	Reactome Gene Sets	6	R-HSA-72163	mRNA Splicing - Major Pathway		-16	23	17	2618	78	19	13	68	11	1665|4116|5432|6428|6432|8896|10262|10946|11157|11338|23450|25804|27316	DHX15|MAGOH|POLR2C|SRSF3|SRSF7|BUD31|SF3B4|SF3A3|LSM6|U2AF2|SF3B3|LSM4|RBMX	-13
High grade_SUB1_MCODE_2	GO Biological Processes	19	GO:0008380	RNA splicing	19_GO:0008152 metabolic process	-15	17	15	2618	116	19	14	74	10	1665|4116|6428|6432|8896|10262|10946|11157|11338|22913|23450|25804|27316|29896	DHX15|MAGOH|SRSF3|SRSF7|BUD31|SF3B4|SF3A3|LSM6|U2AF2|RALY|SF3B3|LSM4|RBMX|TRA2A	-13
High grade_SUB1_MCODE_2	GO Biological Processes	19	GO:0006397	mRNA processing	19_GO:0008152 metabolic process	-15	15	14	2618	129	19	14	74	10	1665|4116|6428|6432|8896|10262|10946|11157|11338|22913|23450|25804|27316|29896	DHX15|MAGOH|SRSF3|SRSF7|BUD31|SF3B4|SF3A3|LSM6|U2AF2|RALY|SF3B3|LSM4|RBMX|TRA2A	-12
High grade_SUB1_MCODE_2	Reactome Gene Sets	6	R-HSA-72203	Processing of Capped Intron-Containing Pre-mRNA		-15	18	15	2618	97	19	13	68	11	1665|4116|5432|6428|6432|8896|10262|10946|11157|11338|23450|25804|27316	DHX15|MAGOH|POLR2C|SRSF3|SRSF7|BUD31|SF3B4|SF3A3|LSM6|U2AF2|SF3B3|LSM4|RBMX	-12
High grade_SUB1_MCODE_2	GO Biological Processes	19	GO:0016071	mRNA metabolic process	19_GO:0008152 metabolic process	-14	13	13	2618	151	19	14	74	10	1665|4116|6428|6432|8896|10262|10946|11157|11338|22913|23450|25804|27316|29896	DHX15|MAGOH|SRSF3|SRSF7|BUD31|SF3B4|SF3A3|LSM6|U2AF2|RALY|SF3B3|LSM4|RBMX|TRA2A	-11
High grade_SUB1_MCODE_2	CORUM	33	CORUM:351	Spliceosome		-13	24	16	2618	63	19	11	58	11	1665|4116|6428|6432|8896|10262|10946|11157|11338|23450|25804	DHX15|MAGOH|SRSF3|SRSF7|BUD31|SF3B4|SF3A3|LSM6|U2AF2|SF3B3|LSM4	-11
High grade_SUB1_MCODE_2	GO Biological Processes	19	GO:0043484	regulation of RNA splicing	19_GO:0008152 metabolic process	-12	22	14	2618	63	19	10	53	11	4116|4869|5935|6428|6432|10262|11338|23450|27316|29896	MAGOH|NPM1|RBM3|SRSF3|SRSF7|SF3B4|U2AF2|SF3B3|RBMX|TRA2A	-9.5
High grade_SUB1_MCODE_2	GO Biological Processes	19	GO:0048024	regulation of mRNA splicing, via spliceosome	19_GO:0008152 metabolic process	-11	26	15	2618	47	19	9	47	11	4116|4869|5935|6428|6432|10262|11338|27316|29896	MAGOH|NPM1|RBM3|SRSF3|SRSF7|SF3B4|U2AF2|RBMX|TRA2A	-9
High grade_SUB1_MCODE_2	GO Biological Processes	19	GO:0050684	regulation of mRNA processing	19_GO:0008152 metabolic process	-11	24	14	2618	52	19	9	47	11	4116|4869|5935|6428|6432|10262|11338|27316|29896	MAGOH|NPM1|RBM3|SRSF3|SRSF7|SF3B4|U2AF2|RBMX|TRA2A	-8.7
High grade_SUB1_MCODE_2	Reactome Gene Sets	6	R-HSA-8953854	Metabolism of RNA		-9	6.9	8.6	2618	258	19	13	68	11	1665|4116|5432|6428|6432|8896|10262|10946|11157|11338|23450|25804|27316	DHX15|MAGOH|POLR2C|SRSF3|SRSF7|BUD31|SF3B4|SF3A3|LSM6|U2AF2|SF3B3|LSM4|RBMX	-7.1
High grade_SUB1_MCODE_2	GO Biological Processes	19	GO:1903311	regulation of mRNA metabolic process	19_GO:0008152 metabolic process	-8.7	14	11	2618	86	19	9	47	11	4116|4869|5935|6428|6432|10262|11338|27316|29896	MAGOH|NPM1|RBM3|SRSF3|SRSF7|SF3B4|U2AF2|RBMX|TRA2A	-6.8
High grade_SUB1_MCODE_2	WikiPathways	27	WP411	mRNA processing		-8.4	17	11	2618	63	19	8	42	11	1665|6428|6432|10262|10946|11338|23450|27316	DHX15|SRSF3|SRSF7|SF3B4|SF3A3|U2AF2|SF3B3|RBMX	-6.5
High grade_SUB1_MCODE_2	GO Biological Processes	19	GO:0033120	positive regulation of RNA splicing	19_GO:0048518 positive regulation of biological process	-7.3	43	14	2618	16	19	5	26	10	5935|10262|11338|27316|29896	RBM3|SF3B4|U2AF2|RBMX|TRA2A	-5.5
High grade_SUB1_MCODE_2	CORUM	33	CORUM:2755	17S U2 snRNP		-6.9	36	13	2618	19	19	5	26	10	1665|10262|10946|11338|23450	DHX15|SF3B4|SF3A3|U2AF2|SF3B3	-5.1
High grade_SUB1_MCODE_2	GO Biological Processes	19	GO:0050686	negative regulation of mRNA processing	19_GO:0048519 negative regulation of biological process	-6.2	50	14	2618	11	19	4	21	9.4	4869|6432|11338|27316	NPM1|SRSF7|U2AF2|RBMX	-4.5
High grade_SUB1_MCODE_2	GO Biological Processes	19	GO:0048025	negative regulation of mRNA splicing, via spliceosome	19_GO:0048519 negative regulation of biological process	-6.2	50	14	2618	11	19	4	21	9.4	4869|6432|11338|27316	NPM1|SRSF7|U2AF2|RBMX	-4.5
High grade_SUB1_MCODE_2	GO Biological Processes	19	GO:0048026	positive regulation of mRNA splicing, via spliceosome	19_GO:0048518 positive regulation of biological process	-5.9	42	13	2618	13	19	4	21	9.4	5935|10262|27316|29896	RBM3|SF3B4|RBMX|TRA2A	-4.2
High grade_SUB1_MCODE_2	GO Biological Processes	19	GO:0050685	positive regulation of mRNA processing	19_GO:0048518 positive regulation of biological process	-5.7	39	12	2618	14	19	4	21	9.4	5935|10262|27316|29896	RBM3|SF3B4|RBMX|TRA2A	-4.1
High grade_SUB1_MCODE_2	GO Biological Processes	19	GO:0033119	negative regulation of RNA splicing	19_GO:0048519 negative regulation of biological process	-5.6	37	12	2618	15	19	4	21	9.4	4869|6432|11338|27316	NPM1|SRSF7|U2AF2|RBMX	-4
High grade_SUB1_MCODE_2	CORUM	33	CORUM:1181	C complex spliceosome		-5.1	16	8.6	2618	42	19	5	26	10	4116|10946|22913|23450|27316	MAGOH|SF3A3|RALY|SF3B3|RBMX	-3.6
High grade_SUB1_MCODE_2	Reactome Gene Sets	6	R-HSA-72165	mRNA Splicing - Minor Pathway		-5	28	10	2618	20	19	4	21	9.4	5432|6432|10262|23450	POLR2C|SRSF7|SF3B4|SF3B3	-3.5
High grade_SUB1_MCODE_2	Reactome Gene Sets	6	R-HSA-72187	mRNA 3'-end processing		-4.8	24	9.5	2618	23	19	4	21	9.4	4116|6428|6432|11338	MAGOH|SRSF3|SRSF7|U2AF2	-3.3
High grade_SUB1_MCODE_2	Reactome Gene Sets	6	R-HSA-159236	Transport of Mature mRNA derived from an Intron-Containing Transcript		-4.6	22	9	2618	25	19	4	21	9.4	4116|6428|6432|11338	MAGOH|SRSF3|SRSF7|U2AF2	-3.2
High grade_SUB1_MCODE_2	Reactome Gene Sets	6	R-HSA-73856	RNA Polymerase II Transcription Termination		-4.6	21	8.8	2618	26	19	4	21	9.4	4116|6428|6432|11338	MAGOH|SRSF3|SRSF7|U2AF2	-3.1
High grade_SUB1_MCODE_2	GO Biological Processes	19	GO:0022613	ribonucleoprotein complex biogenesis	19_GO:0009987 cellular process	-4.5	6.9	6.2	2618	139	19	7	37	11	4869|8668|10262|10946|11157|23450|25804	NPM1|EIF3I|SF3B4|SF3A3|LSM6|SF3B3|LSM4	-3.1
High grade_SUB1_MCODE_2	GO Biological Processes	19	GO:1903313	positive regulation of mRNA metabolic process	19_GO:0048518 positive regulation of biological process	-4.4	20	8.5	2618	28	19	4	21	9.4	5935|10262|27316|29896	RBM3|SF3B4|RBMX|TRA2A	-3
High grade_SUB1_MCODE_2	Reactome Gene Sets	6	R-HSA-72202	Transport of Mature Transcript to Cytoplasm		-4.4	20	8.5	2618	28	19	4	21	9.4	4116|6428|6432|11338	MAGOH|SRSF3|SRSF7|U2AF2	-3
High grade_SUB1_MCODE_2	GO Biological Processes	19	GO:1903312	negative regulation of mRNA metabolic process	19_GO:0048519 negative regulation of biological process	-4.3	18	8	2618	31	19	4	21	9.4	4869|6432|11338|27316	NPM1|SRSF7|U2AF2|RBMX	-2.9
High grade_SUB1_MCODE_2	CORUM	33	CORUM:430	18S U11/U12 snRNP		-4.2	34	9.9	2618	12	19	3	16	8.4	1665|10262|23450	DHX15|SF3B4|SF3B3	-2.8
High grade_SUB1_MCODE_2	GO Biological Processes	19	GO:1903241	U2-type prespliceosome assembly	19_GO:0008152 metabolic process	-4.1	32	9.5	2618	13	19	3	16	8.4	10262|10946|23450	SF3B4|SF3A3|SF3B3	-2.7
High grade_SUB1_MCODE_2	GO Biological Processes	19	GO:0022618	protein-RNA complex assembly	19_GO:0009987 cellular process	-3.6	8	5.7	2618	86	19	5	26	10	8668|10262|10946|23450|25804	EIF3I|SF3B4|SF3A3|SF3B3|LSM4	-2.3
High grade_SUB1_MCODE_2	GO Biological Processes	19	GO:0071826	protein-RNA complex organization	19_GO:0009987 cellular process	-3.5	7.9	5.6	2618	87	19	5	26	10	8668|10262|10946|23450|25804	EIF3I|SF3B4|SF3A3|SF3B3|LSM4	-2.3
High grade_SUB1_MCODE_2	GO Biological Processes	19	GO:0050658	RNA transport	19_GO:0051179 localization	-3.5	11	6.2	2618	49	19	4	21	9.4	4116|4869|6428|6432	MAGOH|NPM1|SRSF3|SRSF7	-2.3
High grade_SUB1_MCODE_2	GO Biological Processes	19	GO:0050657	nucleic acid transport	19_GO:0051179 localization	-3.5	11	6.2	2618	49	19	4	21	9.4	4116|4869|6428|6432	MAGOH|NPM1|SRSF3|SRSF7	-2.3
High grade_SUB1_MCODE_2	GO Biological Processes	19	GO:0051236	establishment of RNA localization	19_GO:0051179 localization	-3.5	11	6.2	2618	49	19	4	21	9.4	4116|4869|6428|6432	MAGOH|NPM1|SRSF3|SRSF7	-2.3
High grade_SUB1_MCODE_2	GO Biological Processes	19	GO:0015931	nucleobase-containing compound transport	19_GO:0051179 localization	-3.3	10	5.8	2618	55	19	4	21	9.4	4116|4869|6428|6432	MAGOH|NPM1|SRSF3|SRSF7	-2.1
High grade_SUB1_MCODE_2	GO Biological Processes	19	GO:0006403	RNA localization	19_GO:0051179 localization	-3.2	9.8	5.7	2618	56	19	4	21	9.4	4116|4869|6428|6432	MAGOH|NPM1|SRSF3|SRSF7	-2.1
High grade_SUB1_MCODE_2	GO Biological Processes	19	GO:0006405	RNA export from nucleus	19_GO:0051179 localization	-3.2	17	6.8	2618	24	19	3	16	8.4	4116|4869|6428	MAGOH|NPM1|SRSF3	-2.1
High grade_SUB1_MCODE_2	GO Biological Processes	19	GO:0006402	mRNA catabolic process	19_GO:0048519 negative regulation of biological process	-3.1	15	6.4	2618	27	19	3	16	8.4	4116|11157|25804	MAGOH|LSM6|LSM4	-2
High grade_SUB1_MCODE_2	GO Biological Processes	19	GO:0000245	spliceosomal complex assembly	19_GO:0008152 metabolic process	-2.9	14	6	2618	30	19	3	16	8.4	10262|10946|23450	SF3B4|SF3A3|SF3B3	-1.9
High grade_SUB1_MCODE_2	GO Biological Processes	19	GO:0006401	RNA catabolic process	19_GO:0008152 metabolic process	-2.8	12	5.6	2618	34	19	3	16	8.4	4116|11157|25804	MAGOH|LSM6|LSM4	-1.7
High grade_SUB1_MCODE_2	GO Biological Processes	19	GO:0051028	mRNA transport	19_GO:0051179 localization	-2.7	12	5.5	2618	35	19	3	16	8.4	4116|6428|6432	MAGOH|SRSF3|SRSF7	-1.7
High grade_SUB1_MCODE_2	GO Biological Processes	19	GO:0051168	nuclear export	19_GO:0051179 localization	-2.7	11	5.3	2618	37	19	3	16	8.4	4116|4869|6428	MAGOH|NPM1|SRSF3	-1.7
High grade_SUB1_MCODE_3	GO Biological Processes	19	GO:0006325	chromatin organization	19_GO:0009987 cellular process	-7.2	27	11	2618	98	5	5	1.00E+02	18	6418|8345|10951|11335|23468	SET|H2BC9|CBX1|CBX3|CBX5	-5.4
High grade_SUB1_MCODE_3	WikiPathways	27	WP4320	Effect of progerin on genes involved in Hutchinson-Gilford progeria syndrome		-6.3	1.40E+02	21	2618	11	5	3	60	22	10951|11335|23468	CBX1|CBX3|CBX5	-4.6
High grade_SUB1_MCODE_3	GO Biological Processes	19	GO:0006338	chromatin remodeling	19_GO:0009987 cellular process	-3.5	19	7.2	2618	84	5	3	60	22	6418|8345|11335	SET|H2BC9|CBX3	-2.3
High grade_SUB1_MCODE_3	GO Biological Processes	19	GO:0006974	DNA damage response	19_GO:0050896 response to stimulus	-3.3	16	6.6	2618	98	5	3	60	22	10951|11335|23468	CBX1|CBX3|CBX5	-2.1
Low grade	GO Biological Processes	19	GO:0046395	carboxylic acid catabolic process	19_GO:0008152 metabolic process	-10	3.2	7.7	2618	92	304	34	11	1.8	18|38|883|1376|1384|1632|1666|1738|1743|1891|2108|2109|2639|2746|2806|2954|3030|3032|3033|4329|4357|5095|5096|5860|6652|7263|7915|8659|10247|11112|23576|26275|51084|80150	ABAT|ACAT1|KYAT1|CPT2|CRAT|ECI1|DECR1|DLD|DLST|ECH1|ETFA|ETFB|GCDH|GLUD1|GOT2|GSTZ1|HADHA|HADHB|HADH|ALDH6A1|MPST|PCCA|PCCB|QDPR|SORD|TST|ALDH5A1|ALDH4A1|RIDA|HIBADH|DDAH1|HIBCH|CRYL1|ASRGL1	-8
Low grade	GO Biological Processes	19	GO:0016054	organic acid catabolic process	19_GO:0008152 metabolic process	-10	3.2	7.7	2618	92	304	34	11	1.8	18|38|883|1376|1384|1632|1666|1738|1743|1891|2108|2109|2639|2746|2806|2954|3030|3032|3033|4329|4357|5095|5096|5860|6652|7263|7915|8659|10247|11112|23576|26275|51084|80150	ABAT|ACAT1|KYAT1|CPT2|CRAT|ECI1|DECR1|DLD|DLST|ECH1|ETFA|ETFB|GCDH|GLUD1|GOT2|GSTZ1|HADHA|HADHB|HADH|ALDH6A1|MPST|PCCA|PCCB|QDPR|SORD|TST|ALDH5A1|ALDH4A1|RIDA|HIBADH|DDAH1|HIBCH|CRYL1|ASRGL1	-8
Low grade	GO Biological Processes	19	GO:0044282	small molecule catabolic process	19_GO:0008152 metabolic process	-10	2.8	7.5	2618	131	304	42	14	2	18|38|128|217|883|1376|1384|1632|1666|1738|1743|1891|2098|2108|2109|2639|2746|2806|2954|3029|3030|3032|3033|4329|4357|5019|5095|5096|5211|5213|5223|5860|6652|7263|7915|8659|10247|11112|23576|26275|51084|80150	ABAT|ACAT1|ADH5|ALDH2|KYAT1|CPT2|CRAT|ECI1|DECR1|DLD|DLST|ECH1|ESD|ETFA|ETFB|GCDH|GLUD1|GOT2|GSTZ1|HAGH|HADHA|HADHB|HADH|ALDH6A1|MPST|OXCT1|PCCA|PCCB|PFKL|PFKM|PGAM1|QDPR|SORD|TST|ALDH5A1|ALDH4A1|RIDA|HIBADH|DDAH1|HIBCH|CRYL1|ASRGL1	-7.9
Low grade	GO Biological Processes	19	GO:0032787	monocarboxylic acid metabolic process	19_GO:0008152 metabolic process	-9.2	2.6	7.1	2618	148	304	44	14	2	18|38|128|216|230|231|1376|1384|1632|1666|1737|1738|1891|2052|2108|2109|2639|2946|3029|3030|3032|3033|3418|3945|5091|5095|5096|5162|5211|5213|5223|5571|5730|6507|6652|7915|7923|9380|9444|26227|51084|55347|63826|145482	ABAT|ACAT1|ADH5|ALDH1A1|ALDOC|AKR1B1|CPT2|CRAT|ECI1|DECR1|DLAT|DLD|ECH1|EPHX1|ETFA|ETFB|GCDH|GSTM2|HAGH|HADHA|HADHB|HADH|IDH2|LDHB|PC|PCCA|PCCB|PDHB|PFKL|PFKM|PGAM1|PRKAG1|PTGDS|SLC1A3|SORD|ALDH5A1|HSD17B8|GRHPR|QKI|PHGDH|CRYL1|ABHD10|SRR|PTGR2	-7.2
Low grade	KEGG Pathway	24	hsa01200	Carbon metabolism		-7.8	3.1	6.7	2618	79	304	28	9.2	1.7	38|128|230|1737|1738|1743|2098|2271|2746|2806|3418|3419|3420|4329|5091|5095|5096|5162|5211|5213|5223|5631|7086|8801|8803|26227|26275|29968	ACAT1|ADH5|ALDOC|DLAT|DLD|DLST|ESD|FH|GLUD1|GOT2|IDH2|IDH3A|IDH3B|ALDH6A1|PC|PCCA|PCCB|PDHB|PFKL|PFKM|PGAM1|PRPS1|TKT|SUCLG2|SUCLA2|PHGDH|HIBCH|PSAT1	-6
Low grade	Reactome Gene Sets	6	R-HSA-1428517	The citric acid (TCA) cycle and respiratory electron transport		-7.3	2.8	6.4	2618	88	304	29	9.5	1.7	498|506|509|513|515|539|1327|1737|1738|1743|2108|2109|2271|2739|2954|3029|3418|3419|3420|3945|4508|4723|5162|7385|8801|8803|10131|10476|27089	ATP5F1A|ATP5F1B|ATP5F1C|ATP5F1D|ATP5PB|ATP5PO|COX4I1|DLAT|DLD|DLST|ETFA|ETFB|FH|GLO1|GSTZ1|HAGH|IDH2|IDH3A|IDH3B|LDHB|ATP6|NDUFV1|PDHB|UQCRC2|SUCLG2|SUCLA2|TRAP1|ATP5PD|UQCRQ	-5.5
Low grade	GO Biological Processes	19	GO:0006520	amino acid metabolic process	19_GO:0008152 metabolic process	-7.2	2.5	6.2	2618	119	304	35	12	1.8	18|38|216|883|1615|1738|1743|2108|2109|2639|2729|2746|2806|2937|2954|4329|4357|4677|5095|5096|5860|6507|7915|8659|10247|11112|23576|26227|26275|29968|51520|56954|58478|63826|80150	ABAT|ACAT1|ALDH1A1|KYAT1|DARS1|DLD|DLST|ETFA|ETFB|GCDH|GCLC|GLUD1|GOT2|GSS|GSTZ1|ALDH6A1|MPST|NARS1|PCCA|PCCB|QDPR|SLC1A3|ALDH5A1|ALDH4A1|RIDA|HIBADH|DDAH1|PHGDH|HIBCH|PSAT1|LARS1|NIT2|ENOPH1|SRR|ASRGL1	-5.4
Low grade	KEGG Pathway	24	hsa00620	Pyruvate metabolism		-6.7	4.3	6.6	2618	30	304	15	4.9	1.2	38|98|128|217|223|501|1737|1738|2271|2739|3029|3945|5091|5162|9380	ACAT1|ACYP2|ADH5|ALDH2|ALDH9A1|ALDH7A1|DLAT|DLD|FH|GLO1|HAGH|LDHB|PC|PDHB|GRHPR	-4.9
Low grade	GO Biological Processes	19	GO:0006091	generation of precursor metabolites and energy	19_GO:0008152 metabolic process	-6.1	2.1	5.4	2618	178	304	43	14	2	38|128|217|230|231|498|506|509|513|515|539|1327|1737|1738|1743|2108|2109|2271|2631|2992|3418|3419|3420|4508|4723|5019|5162|5211|5213|5223|5834|5837|5860|7086|7385|8574|8659|8801|8803|10476|26227|27089|92259	ACAT1|ADH5|ALDH2|ALDOC|AKR1B1|ATP5F1A|ATP5F1B|ATP5F1C|ATP5F1D|ATP5PB|ATP5PO|COX4I1|DLAT|DLD|DLST|ETFA|ETFB|FH|NIPSNAP2|GYG1|IDH2|IDH3A|IDH3B|ATP6|NDUFV1|OXCT1|PDHB|PFKL|PFKM|PGAM1|PYGB|PYGM|QDPR|TKT|UQCRC2|AKR7A2|ALDH4A1|SUCLG2|SUCLA2|ATP5PD|PHGDH|UQCRQ|MRPS36	-4.4
Low grade	GO Biological Processes	19	GO:0006081	cellular aldehyde metabolic process	19_GO:0008152 metabolic process	-6	4.2	6.2	2618	29	304	14	4.6	1.2	128|216|217|223|501|2098|2739|3029|3418|7086|8566|8574|9380|55163	ADH5|ALDH1A1|ALDH2|ALDH9A1|ALDH7A1|ESD|GLO1|HAGH|IDH2|TKT|PDXK|AKR7A2|GRHPR|PNPO	-4.4
Low grade	CORUM	33	CORUM:563	F1F0-ATP synthase, mitochondrial		-6	6.9	6.8	2618	10	304	8	2.6	0.92	498|506|509|513|515|539|4508|10476	ATP5F1A|ATP5F1B|ATP5F1C|ATP5F1D|ATP5PB|ATP5PO|ATP6|ATP5PD	-4.3
Low grade	GO Biological Processes	19	GO:0009063	amino acid catabolic process	19_GO:0008152 metabolic process	-5.8	3.2	5.8	2618	51	304	19	6.2	1.4	18|38|883|1738|1743|2108|2109|2746|2806|2954|4329|5860|7915|8659|10247|11112|23576|26275|80150	ABAT|ACAT1|KYAT1|DLD|DLST|ETFA|ETFB|GLUD1|GOT2|GSTZ1|ALDH6A1|QDPR|ALDH5A1|ALDH4A1|RIDA|HIBADH|DDAH1|HIBCH|ASRGL1	-4.2
Low grade	KEGG Pathway	24	hsa00280	Valine, leucine and isoleucine degradation		-5.8	3.8	6	2618	34	304	15	4.9	1.2	18|38|217|223|501|1738|3030|3032|3033|4329|5019|5095|5096|11112|26275	ABAT|ACAT1|ALDH2|ALDH9A1|ALDH7A1|DLD|HADHA|HADHB|HADH|ALDH6A1|OXCT1|PCCA|PCCB|HIBADH|HIBCH	-4.2
Low grade	GO Biological Processes	19	GO:1901605	alpha-amino acid metabolic process	19_GO:0008152 metabolic process	-5.7	2.8	5.5	2618	71	304	23	7.6	1.5	38|883|1743|2639|2729|2746|2806|2954|4329|4357|5860|7915|8659|10247|11112|23576|26227|26275|29968|56954|58478|63826|80150	ACAT1|KYAT1|DLST|GCDH|GCLC|GLUD1|GOT2|GSTZ1|ALDH6A1|MPST|QDPR|ALDH5A1|ALDH4A1|RIDA|HIBADH|DDAH1|PHGDH|HIBCH|PSAT1|NIT2|ENOPH1|SRR|ASRGL1	-4.1
Low grade	GO Biological Processes	19	GO:0006631	fatty acid metabolic process	19_GO:0008152 metabolic process	-5.5	2.6	5.4	2618	78	304	24	7.9	1.5	38|128|231|1376|1384|1632|1666|1891|2052|2108|2109|2639|2946|3030|3032|3033|5095|5096|5571|5730|7923|9444|51084|145482	ACAT1|ADH5|AKR1B1|CPT2|CRAT|ECI1|DECR1|ECH1|EPHX1|ETFA|ETFB|GCDH|GSTM2|HADHA|HADHB|HADH|PCCA|PCCB|PRKAG1|PTGDS|HSD17B8|QKI|CRYL1|PTGR2	-3.9
Low grade	GO Biological Processes	19	GO:0072329	monocarboxylic acid catabolic process	19_GO:0008152 metabolic process	-5.5	3.4	5.6	2618	40	304	16	5.3	1.3	38|1376|1384|1632|1666|1891|2108|2109|2639|3030|3032|3033|5095|5096|6652|51084	ACAT1|CPT2|CRAT|ECI1|DECR1|ECH1|ETFA|ETFB|GCDH|HADHA|HADHB|HADH|PCCA|PCCB|SORD|CRYL1	-3.9
Low grade	Reactome Gene Sets	6	R-HSA-163210	Formation of ATP by chemiosmotic coupling		-5.4	6.3	6.3	2618	11	304	8	2.6	0.92	498|506|509|513|515|539|4508|10476	ATP5F1A|ATP5F1B|ATP5F1C|ATP5F1D|ATP5PB|ATP5PO|ATP6|ATP5PD	-3.8
Low grade	GO Biological Processes	19	GO:0009062	fatty acid catabolic process	19_GO:0008152 metabolic process	-5.4	3.8	5.7	2618	32	304	14	4.6	1.2	38|1376|1384|1632|1666|1891|2108|2109|2639|3030|3032|3033|5095|5096	ACAT1|CPT2|CRAT|ECI1|DECR1|ECH1|ETFA|ETFB|GCDH|HADHA|HADHB|HADH|PCCA|PCCB	-3.8
Low grade	Reactome Gene Sets	6	R-HSA-1592230	Mitochondrial biogenesis		-5.2	3.7	5.6	2618	33	304	14	4.6	1.2	498|506|509|513|515|539|2746|3054|3418|4508|5571|9611|10476|54927	ATP5F1A|ATP5F1B|ATP5F1C|ATP5F1D|ATP5PB|ATP5PO|GLUD1|HCFC1|IDH2|ATP6|PRKAG1|NCOR1|ATP5PD|CHCHD3	-3.6
Low grade	KEGG Pathway	24	hsa00380	Tryptophan metabolism		-5.1	4.8	5.8	2618	18	304	10	3.3	1	38|217|223|501|883|1738|1743|2639|3030|3033	ACAT1|ALDH2|ALDH9A1|ALDH7A1|KYAT1|DLD|DLST|GCDH|HADHA|HADH	-3.6
Low grade	GO Biological Processes	19	GO:0016042	lipid catabolic process	19_GO:0008152 metabolic process	-5.1	2.7	5.2	2618	66	304	21	6.9	1.5	38|338|1376|1384|1632|1666|1891|2108|2109|2639|3030|3032|3033|5019|5048|5049|5095|5096|5333|9588|113026	ACAT1|APOB|CPT2|CRAT|ECI1|DECR1|ECH1|ETFA|ETFB|GCDH|HADHA|HADHB|HADH|OXCT1|PAFAH1B1|PAFAH1B2|PCCA|PCCB|PLCD1|PRDX6|PLCD3	-3.6
Low grade	Reactome Gene Sets	6	R-HSA-71406	Pyruvate metabolism and Citric Acid (TCA) cycle		-5	3.5	5.4	2618	34	304	14	4.6	1.2	1737|1738|1743|2271|2739|2954|3029|3418|3419|3420|3945|5162|8801|8803	DLAT|DLD|DLST|FH|GLO1|GSTZ1|HAGH|IDH2|IDH3A|IDH3B|LDHB|PDHB|SUCLG2|SUCLA2	-3.5
Low grade	GO Biological Processes	19	GO:0034440	lipid oxidation	19_GO:0008152 metabolic process	-5	3.7	5.5	2618	30	304	13	4.3	1.2	38|128|1376|1384|1632|1666|1891|2108|2109|2639|3030|3032|3033	ACAT1|ADH5|CPT2|CRAT|ECI1|DECR1|ECH1|ETFA|ETFB|GCDH|HADHA|HADHB|HADH	-3.5
Low grade	GO Biological Processes	19	GO:0019395	fatty acid oxidation	19_GO:0008152 metabolic process	-5	3.7	5.5	2618	30	304	13	4.3	1.2	38|128|1376|1384|1632|1666|1891|2108|2109|2639|3030|3032|3033	ACAT1|ADH5|CPT2|CRAT|ECI1|DECR1|ECH1|ETFA|ETFB|GCDH|HADHA|HADHB|HADH	-3.5
Low grade	WikiPathways	27	WP143	Fatty acid beta-oxidation		-4.9	4.5	5.6	2618	19	304	10	3.3	1	38|1376|1384|1632|1666|1738|2639|3030|3032|3033	ACAT1|CPT2|CRAT|ECI1|DECR1|DLD|GCDH|HADHA|HADHB|HADH	-3.4
Low grade	GO Biological Processes	19	GO:0030258	lipid modification	19_GO:0008152 metabolic process	-4.8	3.4	5.3	2618	35	304	14	4.6	1.2	38|128|1376|1384|1632|1666|1891|2053|2108|2109|2639|3030|3032|3033	ACAT1|ADH5|CPT2|CRAT|ECI1|DECR1|ECH1|EPHX2|ETFA|ETFB|GCDH|HADHA|HADHB|HADH	-3.4
Low grade	Reactome Gene Sets	6	R-HSA-1852241	Organelle biogenesis and maintenance		-4.8	2.5	4.9	2618	79	304	23	7.6	1.5	403|498|506|509|513|515|539|2746|3054|3418|4508|5048|5518|5571|7280|7531|7846|9611|10382|10383|10476|54820|54927	ARL3|ATP5F1A|ATP5F1B|ATP5F1C|ATP5F1D|ATP5PB|ATP5PO|GLUD1|HCFC1|IDH2|ATP6|PAFAH1B1|PPP2R1A|PRKAG1|TUBB2A|YWHAE|TUBA1A|NCOR1|TUBB4A|TUBB4B|ATP5PD|NDE1|CHCHD3	-3.3
Low grade	KEGG Pathway	24	hsa00640	Propanoate metabolism		-4.6	4.3	5.4	2618	20	304	10	3.3	1	18|1738|3030|3945|4329|5095|5096|8801|8803|26275	ABAT|DLD|HADHA|LDHB|ALDH6A1|PCCA|PCCB|SUCLG2|SUCLA2|HIBCH	-3.2
Low grade	GO Biological Processes	19	GO:0009060	aerobic respiration	19_GO:0008152 metabolic process	-4.6	2.4	4.7	2618	87	304	24	7.9	1.5	498|506|509|513|515|539|1327|1737|1738|1743|2271|2631|3418|3419|3420|4508|4723|5162|7385|8801|8803|10476|27089|92259	ATP5F1A|ATP5F1B|ATP5F1C|ATP5F1D|ATP5PB|ATP5PO|COX4I1|DLAT|DLD|DLST|FH|NIPSNAP2|IDH2|IDH3A|IDH3B|ATP6|NDUFV1|PDHB|UQCRC2|SUCLG2|SUCLA2|ATP5PD|UQCRQ|MRPS36	-3.1
Low grade	GO Biological Processes	19	GO:0015980	energy derivation by oxidation of organic compounds	19_GO:0008152 metabolic process	-4.5	2.1	4.6	2618	122	304	30	9.9	1.7	498|506|509|513|515|539|1327|1737|1738|1743|2108|2109|2271|2631|2992|3418|3419|3420|4508|4723|5162|5213|5834|5837|7385|8801|8803|10476|27089|92259	ATP5F1A|ATP5F1B|ATP5F1C|ATP5F1D|ATP5PB|ATP5PO|COX4I1|DLAT|DLD|DLST|ETFA|ETFB|FH|NIPSNAP2|GYG1|IDH2|IDH3A|IDH3B|ATP6|NDUFV1|PDHB|PFKM|PYGB|PYGM|UQCRC2|SUCLG2|SUCLA2|ATP5PD|UQCRQ|MRPS36	-3.1
Low grade	GO Biological Processes	19	GO:0045333	cellular respiration	19_GO:0008152 metabolic process	-4.5	2.3	4.6	2618	99	304	26	8.6	1.6	498|506|509|513|515|539|1327|1737|1738|1743|2108|2109|2271|2631|3418|3419|3420|4508|4723|5162|7385|8801|8803|10476|27089|92259	ATP5F1A|ATP5F1B|ATP5F1C|ATP5F1D|ATP5PB|ATP5PO|COX4I1|DLAT|DLD|DLST|ETFA|ETFB|FH|NIPSNAP2|IDH2|IDH3A|IDH3B|ATP6|NDUFV1|PDHB|UQCRC2|SUCLG2|SUCLA2|ATP5PD|UQCRQ|MRPS36	-3.1
Low grade	GO Biological Processes	19	GO:0006635	fatty acid beta-oxidation	19_GO:0008152 metabolic process	-4.4	3.6	5	2618	29	304	12	3.9	1.1	38|1376|1384|1632|1666|1891|2108|2109|2639|3030|3032|3033	ACAT1|CPT2|CRAT|ECI1|DECR1|ECH1|ETFA|ETFB|GCDH|HADHA|HADHB|HADH	-3
Low grade	KEGG Pathway	24	hsa00270	Cysteine and methionine metabolism		-4.4	3.8	5.1	2618	25	304	11	3.6	1.1	883|2729|2806|2937|3945|4357|7263|23382|26227|29968|58478	KYAT1|GCLC|GOT2|GSS|LDHB|MPST|TST|AHCYL2|PHGDH|PSAT1|ENOPH1	-3
Low grade	KEGG Pathway	24	hsa00071	Fatty acid degradation		-4.4	3.8	5.1	2618	25	304	11	3.6	1.1	38|128|217|223|501|1376|1632|2639|3030|3032|3033	ACAT1|ADH5|ALDH2|ALDH9A1|ALDH7A1|CPT2|ECI1|GCDH|HADHA|HADHB|HADH	-3
Low grade	WikiPathways	27	WP465	Tryptophan metabolism		-4.2	5.5	5.4	2618	11	304	7	2.3	0.86	38|217|883|1738|2639|2806|3033	ACAT1|ALDH2|KYAT1|DLD|GCDH|GOT2|HADH	-2.9
Low grade	KEGG Pathway	24	hsa04540	Gap junction		-4.2	3.4	4.9	2618	30	304	12	3.9	1.1	2697|2771|2776|2778|5567|5578|5594|5595|7280|7846|10382|10383	GJA1|GNAI2|GNAQ|GNAS|PRKACB|PRKCA|MAPK1|MAPK3|TUBB2A|TUBA1A|TUBB4A|TUBB4B	-2.9
Low grade	KEGG Pathway	24	hsa00020	Citrate cycle (TCA cycle)		-4.2	3.6	4.9	2618	26	304	11	3.6	1.1	1737|1738|1743|2271|3418|3419|3420|5091|5162|8801|8803	DLAT|DLD|DLST|FH|IDH2|IDH3A|IDH3B|PC|PDHB|SUCLG2|SUCLA2	-2.8
Low grade	KEGG Pathway	24	hsa04928	Parathyroid hormone synthesis, secretion and action		-4.2	3.9	5	2618	22	304	10	3.3	1	387|2771|2776|2778|5567|5578|5594|5595|9368|10672	RHOA|GNAI2|GNAQ|GNAS|PRKACB|PRKCA|MAPK1|MAPK3|NHERF1|GNA13	-2.8
Low grade	KEGG Pathway	24	hsa00310	Lysine degradation		-4.2	3.9	5	2618	22	304	10	3.3	1	38|217|223|501|1738|1743|2639|3030|3033|8424	ACAT1|ALDH2|ALDH9A1|ALDH7A1|DLD|DLST|GCDH|HADHA|HADH|BBOX1	-2.8
Low grade	GO Biological Processes	19	GO:1901606	alpha-amino acid catabolic process	19_GO:0008152 metabolic process	-4.1	3	4.7	2618	40	304	14	4.6	1.2	38|883|1743|2746|2806|2954|4329|5860|8659|10247|11112|23576|26275|80150	ACAT1|KYAT1|DLST|GLUD1|GOT2|GSTZ1|ALDH6A1|QDPR|ALDH4A1|RIDA|HIBADH|DDAH1|HIBCH|ASRGL1	-2.7
Low grade	KEGG Pathway	24	hsa04724	Glutamatergic synapse		-4.1	3.3	4.7	2618	31	304	12	3.9	1.1	2771|2775|2776|2778|2783|2788|5567|5578|5594|5595|6507|59345	GNAI2|GNAO1|GNAQ|GNAS|GNB2|GNG7|PRKACB|PRKCA|MAPK1|MAPK3|SLC1A3|GNB4	-2.7
Low grade	GO Biological Processes	19	GO:0044242	cellular lipid catabolic process	19_GO:0008152 metabolic process	-4	2.8	4.5	2618	50	304	16	5.3	1.3	38|338|1376|1384|1632|1666|1891|2108|2109|2639|3030|3032|3033|5095|5096|9588	ACAT1|APOB|CPT2|CRAT|ECI1|DECR1|ECH1|ETFA|ETFB|GCDH|HADHA|HADHB|HADH|PCCA|PCCB|PRDX6	-2.7
Low grade	KEGG Pathway	24	hsa04726	Serotonergic synapse		-4	3.5	4.7	2618	27	304	11	3.6	1.1	2771|2775|2776|2778|2783|2788|5567|5578|5594|5595|59345	GNAI2|GNAO1|GNAQ|GNAS|GNB2|GNG7|PRKACB|PRKCA|MAPK1|MAPK3|GNB4	-2.7
Low grade	GO Biological Processes	19	GO:0009448	gamma-aminobutyric acid metabolic process	19_GO:0008152 metabolic process	-4	7.2	5.5	2618	6	304	5	1.6	0.73	18|216|6507|7915|26227	ABAT|ALDH1A1|SLC1A3|ALDH5A1|PHGDH	-2.6
Low grade	KEGG Pathway	24	hsa04713	Circadian entrainment		-3.8	3.4	4.6	2618	28	304	11	3.6	1.1	2771|2775|2776|2778|2783|2788|5567|5578|5594|5595|59345	GNAI2|GNAO1|GNAQ|GNAS|GNB2|GNG7|PRKACB|PRKCA|MAPK1|MAPK3|GNB4	-2.5
Low grade	GO Biological Processes	19	GO:0060322	head development	19_GO:0032502 developmental process	-3.8	1.9	4	2618	139	304	31	10	1.7	18|387|471|477|482|493|515|1000|1152|1267|1272|1496|2746|4677|4897|5048|5594|5595|5781|6252|7143|7280|7531|7846|10313|22931|26227|27089|54820|57447|59345	ABAT|RHOA|ATIC|ATP1A2|ATP1B2|ATP2B4|ATP5PB|CDH2|CKB|CNP|CNTN1|CTNNA2|GLUD1|NARS1|NRCAM|PAFAH1B1|MAPK1|MAPK3|PTPN11|RTN1|TNR|TUBB2A|YWHAE|TUBA1A|RTN3|RAB18|PHGDH|UQCRQ|NDE1|NDRG2|GNB4	-2.5
Low grade	WikiPathways	27	WP78	TCA cycle (aka Krebs or citric acid cycle)		-3.8	4.3	4.8	2618	16	304	8	2.6	0.92	1738|1743|2271|3418|3419|3420|8801|8803	DLD|DLST|FH|IDH2|IDH3A|IDH3B|SUCLG2|SUCLA2	-2.5
Low grade	WikiPathways	27	WP4228	Vitamin B6-dependent and responsive disorders		-3.7	8.6	5.5	2618	4	304	4	1.3	0.65	501|8566|11212|55163	ALDH7A1|PDXK|PLPBP|PNPO	-2.5
Low grade	Reactome Gene Sets	6	R-HSA-8949613	Cristae formation		-3.7	3.9	4.7	2618	20	304	9	3	0.97	498|506|509|513|515|539|4508|10476|54927	ATP5F1A|ATP5F1B|ATP5F1C|ATP5F1D|ATP5PB|ATP5PO|ATP6|ATP5PD|CHCHD3	-2.5
Low grade	Reactome Gene Sets	6	R-HSA-8978868	Fatty acid metabolism		-3.7	2.7	4.3	2618	48	304	15	4.9	1.2	1376|1384|1632|1666|2053|3030|3032|3033|4048|5095|5096|5730|7923|55856|145482	CPT2|CRAT|ECI1|DECR1|EPHX2|HADHA|HADHB|HADH|LTA4H|PCCA|PCCB|PTGDS|HSD17B8|ACOT13|PTGR2	-2.4
Low grade	WikiPathways	27	WP536	Calcium regulation in cardiac cells		-3.7	2.7	4.3	2618	48	304	15	4.9	1.2	309|482|2697|2771|2775|2776|2778|2783|2788|5567|5573|5578|6000|7531|59345	ANXA6|ATP1B2|GJA1|GNAI2|GNAO1|GNAQ|GNAS|GNB2|GNG7|PRKACB|PRKAR1A|PRKCA|RGS7|YWHAE|GNB4	-2.4
Low grade	GO Biological Processes	19	GO:0043648	dicarboxylic acid metabolic process	19_GO:0008152 metabolic process	-3.6	2.7	4.2	2618	44	304	14	4.6	1.2	471|1743|2271|2729|2746|2806|3418|7915|8659|8801|8803|9380|56954|92259	ATIC|DLST|FH|GCLC|GLUD1|GOT2|IDH2|ALDH5A1|ALDH4A1|SUCLG2|SUCLA2|GRHPR|NIT2|MRPS36	-2.3
Low grade	KEGG Pathway	24	hsa04730	Long-term depression		-3.6	3.7	4.5	2618	21	304	9	3	0.97	2771|2775|2776|2778|5518|5578|5594|5595|10672	GNAI2|GNAO1|GNAQ|GNAS|PPP2R1A|PRKCA|MAPK1|MAPK3|GNA13	-2.3
Low grade	KEGG Pathway	24	hsa00410	beta-Alanine metabolism		-3.5	4.1	4.6	2618	17	304	8	2.6	0.92	18|217|223|501|3030|4329|26275|55748	ABAT|ALDH2|ALDH9A1|ALDH7A1|HADHA|ALDH6A1|HIBCH|CNDP2	-2.3
Low grade	WikiPathways	27	WP35	G protein signaling pathways		-3.5	3.2	4.3	2618	30	304	11	3.6	1.1	387|2771|2775|2776|2778|2783|2788|5567|5573|5578|10672	RHOA|GNAI2|GNAO1|GNAQ|GNAS|GNB2|GNG7|PRKACB|PRKAR1A|PRKCA|GNA13	-2.3
Low grade	WikiPathways	27	WP5355	Metabolic Epileptic Disorders		-3.5	2.5	4.1	2618	55	304	16	5.3	1.3	38|230|501|1737|1738|2639|2746|2806|3033|3945|5091|5211|5213|5223|26227|29968	ACAT1|ALDOC|ALDH7A1|DLAT|DLD|GCDH|GLUD1|GOT2|HADH|LDHB|PC|PFKL|PFKM|PGAM1|PHGDH|PSAT1	-2.3
Low grade	WikiPathways	27	WP722	Serotonin HTR1 group and FOS pathway		-3.5	5.2	4.8	2618	10	304	6	2	0.8	387|2771|2775|2776|5594|5595	RHOA|GNAI2|GNAO1|GNAQ|MAPK1|MAPK3	-2.3
Low grade	Reactome Gene Sets	6	R-HSA-163685	Integration of energy metabolism		-3.5	3	4.2	2618	35	304	12	3.9	1.1	2771|2776|2778|2783|2788|4082|5518|5567|5573|5578|7086|59345	GNAI2|GNAQ|GNAS|GNB2|GNG7|MARCKS|PPP2R1A|PRKACB|PRKAR1A|PRKCA|TKT|GNB4	-2.3
Low grade	Reactome Gene Sets	6	R-HSA-5663220	RHO GTPases Activate Formins		-3.5	2.7	4.1	2618	45	304	14	4.6	1.2	387|1729|1783|5048|5217|5518|7280|7846|10382|10383|10726|23122|25909|54820	RHOA|DIAPH1|DYNC1LI2|PAFAH1B1|PFN2|PPP2R1A|TUBB2A|TUBA1A|TUBB4A|TUBB4B|NUDC|CLASP2|AHCTF1|NDE1	-2.3
Low grade	GO Biological Processes	19	GO:0006099	tricarboxylic acid cycle	19_GO:0008152 metabolic process	-3.4	3.3	4.3	2618	26	304	10	3.3	1	1737|1743|2271|3418|3419|3420|5162|8801|8803|92259	DLAT|DLST|FH|IDH2|IDH3A|IDH3B|PDHB|SUCLG2|SUCLA2|MRPS36	-2.2
Low grade	GO Biological Processes	19	GO:0007420	brain development	19_GO:0032502 developmental process	-3.4	1.9	3.8	2618	133	304	29	9.5	1.7	18|387|471|477|482|493|515|1000|1152|1267|1272|1496|2746|4677|4897|5048|5781|6252|7143|7280|7531|7846|10313|22931|26227|27089|54820|57447|59345	ABAT|RHOA|ATIC|ATP1A2|ATP1B2|ATP2B4|ATP5PB|CDH2|CKB|CNP|CNTN1|CTNNA2|GLUD1|NARS1|NRCAM|PAFAH1B1|PTPN11|RTN1|TNR|TUBB2A|YWHAE|TUBA1A|RTN3|RAB18|PHGDH|UQCRQ|NDE1|NDRG2|GNB4	-2.2
Low grade	KEGG Pathway	24	hsa04371	Apelin signaling pathway		-3.4	3.1	4.2	2618	31	304	11	3.6	1.1	2771|2776|2783|2788|5567|5571|5594|5595|10672|22800|59345	GNAI2|GNAQ|GNB2|GNG7|PRKACB|PRKAG1|MAPK1|MAPK3|GNA13|RRAS2|GNB4	-2.2
Low grade	Reactome Gene Sets	6	R-HSA-8876198	RAB GEFs exchange GTP for GDP on RABs		-3.4	3.5	4.3	2618	22	304	9	3	0.97	2664|2665|5861|5869|5870|7531|10890|22931|51560	GDI1|GDI2|RAB1A|RAB5B|RAB6A|YWHAE|RAB10|RAB18|RAB6B	-2.2
Low grade	Reactome Gene Sets	6	R-HSA-70268	Pyruvate metabolism		-3.4	4.3	4.5	2618	14	304	7	2.3	0.86	1737|1738|2739|2954|3029|3945|5162	DLAT|DLD|GLO1|GSTZ1|HAGH|LDHB|PDHB	-2.2
Low grade	Canonical Pathways	11	M268	PID S1P S1P2 PATHWAY		-3.4	4.3	4.5	2618	14	304	7	2.3	0.86	387|2771|2775|2776|5594|5595|10672	RHOA|GNAI2|GNAO1|GNAQ|MAPK1|MAPK3|GNA13	-2.2
Low grade	Reactome Gene Sets	6	R-HSA-9007101	Rab regulation of trafficking		-3.3	3.2	4.1	2618	27	304	10	3.3	1	2664|2665|5861|5869|5870|7531|10890|11345|22931|51560	GDI1|GDI2|RAB1A|RAB5B|RAB6A|YWHAE|RAB10|GABARAPL2|RAB18|RAB6B	-2.1
Low grade	KEGG Pathway	24	hsa04725	Cholinergic synapse		-3.3	3.2	4.1	2618	27	304	10	3.3	1	2771|2775|2776|2783|2788|5567|5578|5594|5595|59345	GNAI2|GNAO1|GNAQ|GNB2|GNG7|PRKACB|PRKCA|MAPK1|MAPK3|GNB4	-2.1
Low grade	GO Biological Processes	19	GO:0090407	organophosphate biosynthetic process	19_GO:0008152 metabolic process	-3.2	1.8	3.6	2618	142	304	30	9.9	1.7	38|203|471|498|506|509|513|515|539|1152|1737|1738|2639|3612|3628|4508|4723|5162|5631|5833|6652|7086|8566|9468|10476|50808|51084|51727|55163|133686	ACAT1|AK1|ATIC|ATP5F1A|ATP5F1B|ATP5F1C|ATP5F1D|ATP5PB|ATP5PO|CKB|DLAT|DLD|GCDH|IMPA1|INPP1|ATP6|NDUFV1|PDHB|PRPS1|PCYT2|SORD|TKT|PDXK|PCYT1B|ATP5PD|AK3|CRYL1|CMPK1|PNPO|NADK2	-2.1
Low grade	KEGG Pathway	24	hsa00010	Glycolysis / Gluconeogenesis		-3.2	2.8	4	2618	37	304	12	3.9	1.1	128|217|223|230|501|1737|1738|3945|5162|5211|5213|5223	ADH5|ALDH2|ALDH9A1|ALDOC|ALDH7A1|DLAT|DLD|LDHB|PDHB|PFKL|PFKM|PGAM1	-2.1
Low grade	WikiPathways	27	WP4290	Metabolic reprogramming in colon cancer		-3.2	2.8	4	2618	37	304	12	3.9	1.1	1743|2271|2746|2806|3418|3419|5162|5211|5223|7086|8801|29968	DLST|FH|GLUD1|GOT2|IDH2|IDH3A|PDHB|PFKL|PGAM1|TKT|SUCLG2|PSAT1	-2.1
Low grade	GO Biological Processes	19	GO:0019693	ribose phosphate metabolic process	19_GO:0008152 metabolic process	-3.2	1.9	3.6	2618	130	304	28	9.2	1.7	38|203|471|477|498|506|509|513|515|526|539|1737|1738|1743|2639|3304|4508|4723|4976|5162|5631|8801|8803|9414|10476|30833|50808|51727	ACAT1|AK1|ATIC|ATP1A2|ATP5F1A|ATP5F1B|ATP5F1C|ATP5F1D|ATP5PB|ATP6V1B2|ATP5PO|DLAT|DLD|DLST|GCDH|HSPA1B|ATP6|NDUFV1|OPA1|PDHB|PRPS1|SUCLG2|SUCLA2|TJP2|ATP5PD|NT5C|AK3|CMPK1	-2
Low grade	Canonical Pathways	11	M64	PID S1P S1P4 PATHWAY		-3.2	4.7	4.5	2618	11	304	6	2	0.8	387|2771|2775|5594|5595|10672	RHOA|GNAI2|GNAO1|MAPK1|MAPK3|GNA13	-2
Low grade	GO Biological Processes	19	GO:0120162	positive regulation of cold-induced thermogenesis	19_GO:0042592 homeostatic process	-3.2	4.7	4.5	2618	11	304	6	2	0.8	1376|1666|2271|2697|2778|3033	CPT2|DECR1|FH|GJA1|GNAS|HADH	-2
Low grade	Reactome Gene Sets	6	R-HSA-77289	Mitochondrial Fatty Acid Beta-Oxidation		-3.1	3.6	4.2	2618	19	304	8	2.6	0.92	1632|1666|3030|3032|3033|5095|5096|55856	ECI1|DECR1|HADHA|HADHB|HADH|PCCA|PCCB|ACOT13	-2
Low grade	Reactome Gene Sets	6	R-HSA-156590	Glutathione conjugation		-3.1	3.6	4.2	2618	19	304	8	2.6	0.92	2098|2729|2937|2946|2947|2954|55748|653689	ESD|GCLC|GSS|GSTM2|GSTM3|GSTZ1|CNDP2|GSTT2B	-2
Low grade	GO Biological Processes	19	GO:0098739	import across plasma membrane	19_GO:0051179 localization	-3.1	3.6	4.2	2618	19	304	8	2.6	0.92	477|482|493|2670|6507|6520|9368|10550	ATP1A2|ATP1B2|ATP2B4|GFAP|SLC1A3|SLC3A2|NHERF1|ARL6IP5	-2
Low grade	GO Biological Processes	19	GO:0120161	regulation of cold-induced thermogenesis	19_GO:0042592 homeostatic process	-3.1	3.6	4.2	2618	19	304	8	2.6	0.92	216|1376|1666|2271|2697|2778|3033|55856	ALDH1A1|CPT2|DECR1|FH|GJA1|GNAS|HADH|ACOT13	-2
Low grade	Reactome Gene Sets	6	R-HSA-422356	Regulation of insulin secretion		-3.1	3.1	4	2618	28	304	10	3.3	1	2771|2776|2778|2783|2788|4082|5567|5573|5578|59345	GNAI2|GNAQ|GNAS|GNB2|GNG7|MARCKS|PRKACB|PRKAR1A|PRKCA|GNB4	-2
Low grade	WikiPathways	27	WP2453	TCA cycle and deficiency of pyruvate dehydrogenase complex (PDHc)		-3.1	4	4.2	2618	15	304	7	2.3	0.86	1737|1738|1743|2271|3419|5091|8801	DLAT|DLD|DLST|FH|IDH3A|PC|SUCLG2	-2
Low grade	KEGG Pathway	24	hsa00250	Alanine, aspartate and glutamate metabolism		-3.1	4	4.2	2618	15	304	7	2.3	0.86	18|2746|2806|7915|8659|56954|80150	ABAT|GLUD1|GOT2|ALDH5A1|ALDH4A1|NIT2|ASRGL1	-2
Low grade	Canonical Pathways	11	M55	PID S1P S1P3 PATHWAY		-3.1	4	4.2	2618	15	304	7	2.3	0.86	387|2771|2775|2776|5594|5595|10672	RHOA|GNAI2|GNAO1|GNAQ|MAPK1|MAPK3|GNA13	-2
Low grade	Reactome Gene Sets	6	R-HSA-456926	Thrombin signalling through proteinase activated receptors (PARs)		-3.1	4	4.2	2618	15	304	7	2.3	0.86	2776|2783|2788|5594|5595|10672|59345	GNAQ|GNB2|GNG7|MAPK1|MAPK3|GNA13|GNB4	-2
Low grade	GO Biological Processes	19	GO:0009259	ribonucleotide metabolic process	19_GO:0008152 metabolic process	-3.1	1.9	3.6	2618	125	304	27	8.9	1.6	38|203|471|477|498|506|509|513|515|526|539|1737|1738|1743|2639|3304|4508|4723|4976|5162|8801|8803|9414|10476|30833|50808|51727	ACAT1|AK1|ATIC|ATP1A2|ATP5F1A|ATP5F1B|ATP5F1C|ATP5F1D|ATP5PB|ATP6V1B2|ATP5PO|DLAT|DLD|DLST|GCDH|HSPA1B|ATP6|NDUFV1|OPA1|PDHB|SUCLG2|SUCLA2|TJP2|ATP5PD|NT5C|AK3|CMPK1	-2
Low grade	KEGG Pathway	24	hsa05207	Chemical carcinogenesis - receptor activation		-3.1	2.7	3.9	2618	38	304	12	3.9	1.1	2052|2053|2771|2778|2946|2947|3840|5567|5578|5594|5595|653689	EPHX1|EPHX2|GNAI2|GNAS|GSTM2|GSTM3|KPNA4|PRKACB|PRKCA|MAPK1|MAPK3|GSTT2B	-2
Low grade	Reactome Gene Sets	6	R-HSA-77288	mitochondrial fatty acid beta-oxidation of unsaturated fatty acids		-3.1	6.9	4.8	2618	5	304	4	1.3	0.65	1632|1666|3030|3032	ECI1|DECR1|HADHA|HADHB	-2
Low grade	Reactome Gene Sets	6	R-HSA-8963691	Phenylalanine and tyrosine metabolism		-3.1	6.9	4.8	2618	5	304	4	1.3	0.65	883|2954|5860|80150	KYAT1|GSTZ1|QDPR|ASRGL1	-2
Low grade	WikiPathways	27	WP4540	Hippo signaling regulation pathways		-3	3.2	4	2618	24	304	9	3	0.97	387|1000|2771|2776|2778|5567|5571|5573|5578	RHOA|CDH2|GNAI2|GNAQ|GNAS|PRKACB|PRKAG1|PRKAR1A|PRKCA	-1.9
Low grade	GO Biological Processes	19	GO:0009150	purine ribonucleotide metabolic process	19_GO:0008152 metabolic process	-3	1.9	3.5	2618	120	304	26	8.6	1.6	38|203|471|477|498|506|509|513|515|526|539|1737|1738|1743|2639|3304|4508|4723|4976|5162|8801|8803|9414|10476|30833|50808	ACAT1|AK1|ATIC|ATP1A2|ATP5F1A|ATP5F1B|ATP5F1C|ATP5F1D|ATP5PB|ATP6V1B2|ATP5PO|DLAT|DLD|DLST|GCDH|HSPA1B|ATP6|NDUFV1|OPA1|PDHB|SUCLG2|SUCLA2|TJP2|ATP5PD|NT5C|AK3	-1.9
Low grade	GO Biological Processes	19	GO:0006163	purine nucleotide metabolic process	19_GO:0008152 metabolic process	-3	1.7	3.5	2618	159	304	32	11	1.8	38|203|471|477|498|506|509|513|515|526|539|1737|1738|1743|2639|3304|3418|3945|4508|4723|4976|5091|5162|5631|7086|8801|8803|9414|10476|30833|50808|133686	ACAT1|AK1|ATIC|ATP1A2|ATP5F1A|ATP5F1B|ATP5F1C|ATP5F1D|ATP5PB|ATP6V1B2|ATP5PO|DLAT|DLD|DLST|GCDH|HSPA1B|IDH2|LDHB|ATP6|NDUFV1|OPA1|PC|PDHB|PRPS1|TKT|SUCLG2|SUCLA2|TJP2|ATP5PD|NT5C|AK3|NADK2	-1.9
Low grade	Reactome Gene Sets	6	R-HSA-9648025	EML4 and NUDC in mitotic spindle formation		-3	2.8	3.8	2618	34	304	11	3.6	1.1	1783|5048|5518|7280|7846|10382|10383|10726|23122|25909|54820	DYNC1LI2|PAFAH1B1|PPP2R1A|TUBB2A|TUBA1A|TUBB4A|TUBB4B|NUDC|CLASP2|AHCTF1|NDE1	-1.9
Low grade	KEGG Pathway	24	hsa04919	Thyroid hormone signaling pathway		-3	2.8	3.8	2618	34	304	11	3.6	1.1	477|482|5211|5213|5333|5567|5578|5594|5595|9611|113026	ATP1A2|ATP1B2|PFKL|PFKM|PLCD1|PRKACB|PRKCA|MAPK1|MAPK3|NCOR1|PLCD3	-1.9
Low grade	GO Biological Processes	19	GO:0051301	cell division	19_GO:0009987 cellular process	-3	2	3.5	2618	90	304	21	6.9	1.5	387|403|2771|4134|5048|5898|6711|7846|9903|10726|10801|10890|10982|23122|23176|25909|54820|55207|55752|55964|83872	RHOA|ARL3|GNAI2|MAP4|PAFAH1B1|RALA|SPTBN1|TUBA1A|KLHL21|NUDC|SEPTIN9|RAB10|MAPRE2|CLASP2|SEPTIN8|AHCTF1|NDE1|ARL8B|SEPTIN11|SEPTIN3|HMCN1	-1.9
Low grade	Reactome Gene Sets	6	R-HSA-71403	Citric acid cycle (TCA cycle)		-3	3.4	4	2618	20	304	8	2.6	0.92	1738|1743|2271|3418|3419|3420|8801|8803	DLD|DLST|FH|IDH2|IDH3A|IDH3B|SUCLG2|SUCLA2	-1.9
Low grade	KEGG Pathway	24	hsa05032	Morphine addiction		-3	3.4	4	2618	20	304	8	2.6	0.92	2771|2775|2778|2783|2788|5567|5578|59345	GNAI2|GNAO1|GNAS|GNB2|GNG7|PRKACB|PRKCA|GNB4	-1.9
Low grade	KEGG Pathway	24	hsa00650	Butanoate metabolism		-2.9	4.3	4.2	2618	12	304	6	2	0.8	18|38|3030|3033|5019|7915	ABAT|ACAT1|HADHA|HADH|OXCT1|ALDH5A1	-1.8
Low grade	GO Biological Processes	19	GO:0007189	adenylate cyclase-activating G protein-coupled receptor signaling pathway	19_GO:0050896 response to stimulus	-2.9	4.3	4.2	2618	12	304	6	2	0.8	2771|2776|2778|5573|9368|10672	GNAI2|GNAQ|GNAS|PRKAR1A|NHERF1|GNA13	-1.8
Low grade	Reactome Gene Sets	6	R-HSA-389661	Glyoxylate metabolism and glycine degradation		-2.9	3.8	4	2618	16	304	7	2.3	0.86	1737|1738|1743|2806|5162|8659|9380	DLAT|DLD|DLST|GOT2|PDHB|ALDH4A1|GRHPR	-1.8
Low grade	GO Biological Processes	19	GO:0032535	regulation of cellular component size	19_GO:0065007 biological regulation	-2.9	2	3.5	2618	97	304	22	7.2	1.5	118|119|120|274|387|2664|4133|4897|5048|5217|6711|7111|7143|7430|9026|9368|10787|11034|23191|23580|29767|51520	ADD1|ADD2|ADD3|BIN1|RHOA|GDI1|MAP2|NRCAM|PAFAH1B1|PFN2|SPTBN1|TMOD1|TNR|EZR|HIP1R|NHERF1|NCKAP1|DSTN|CYFIP1|CDC42EP4|TMOD2|LARS1	-1.8
Low grade	Reactome Gene Sets	6	R-HSA-112316	Neuronal System		-2.9	2	3.5	2618	91	304	21	6.9	1.5	18|217|2771|2783|2788|5567|5571|5573|5578|5594|5595|6507|7280|7846|7915|10313|10382|10383|10550|10611|59345	ABAT|ALDH2|GNAI2|GNB2|GNG7|PRKACB|PRKAG1|PRKAR1A|PRKCA|MAPK1|MAPK3|SLC1A3|TUBB2A|TUBA1A|ALDH5A1|RTN3|TUBB4A|TUBB4B|ARL6IP5|PDLIM5|GNB4	-1.8
Low grade	Reactome Gene Sets	6	R-HSA-163200	Respiratory electron transport, ATP synthesis by chemiosmotic coupling, and heat production by uncoupling proteins.		-2.9	2.3	3.6	2618	56	304	15	4.9	1.2	498|506|509|513|515|539|1327|2108|2109|4508|4723|7385|10131|10476|27089	ATP5F1A|ATP5F1B|ATP5F1C|ATP5F1D|ATP5PB|ATP5PO|COX4I1|ETFA|ETFB|ATP6|NDUFV1|UQCRC2|TRAP1|ATP5PD|UQCRQ	-1.8
Low grade	WikiPathways	27	WP702	Metapathway biotransformation Phase I and II		-2.9	3.1	3.8	2618	25	304	9	3	0.97	231|2052|2053|2937|2946|2947|2954|8574|653689	AKR1B1|EPHX1|EPHX2|GSS|GSTM2|GSTM3|GSTZ1|AKR7A2|GSTT2B	-1.8
Low grade	KEGG Pathway	24	hsa04727	GABAergic synapse		-2.9	3.1	3.8	2618	25	304	9	3	0.97	18|2771|2775|2783|2788|5567|5578|11345|59345	ABAT|GNAI2|GNAO1|GNB2|GNG7|PRKACB|PRKCA|GABARAPL2|GNB4	-1.8
Low grade	GO Biological Processes	19	GO:0006749	glutathione metabolic process	19_GO:0008152 metabolic process	-2.9	3.1	3.8	2618	25	304	9	3	0.97	2729|2739|2937|2946|2947|2954|3029|10550|653689	GCLC|GLO1|GSS|GSTM2|GSTM3|GSTZ1|HAGH|ARL6IP5|GSTT2B	-1.8
Low grade	WikiPathways	27	WP289	Myometrial relaxation and contraction pathways		-2.9	2.6	3.7	2618	40	304	12	3.9	1.1	2697|2776|2778|2783|2788|5333|5567|5573|5578|6000|7531|59345	GJA1|GNAQ|GNAS|GNB2|GNG7|PLCD1|PRKACB|PRKAR1A|PRKCA|RGS7|YWHAE|GNB4	-1.8
Low grade	GO Biological Processes	19	GO:0007018	microtubule-based movement	19_GO:0009987 cellular process	-2.9	2.2	3.5	2618	62	304	16	5.3	1.3	338|403|493|1783|4134|4976|5048|5813|5861|5870|6652|7846|9368|54820|55207|64837	APOB|ARL3|ATP2B4|DYNC1LI2|MAP4|OPA1|PAFAH1B1|PURA|RAB1A|RAB6A|SORD|TUBA1A|NHERF1|NDE1|ARL8B|KLC2	-1.8
Low grade	Reactome Gene Sets	6	R-HSA-6811436	COPI-independent Golgi-to-ER retrograde traffic		-2.9	2.9	3.7	2618	30	304	10	3.3	1	1783|5048|5049|5870|7280|7846|10382|10383|22931|51560	DYNC1LI2|PAFAH1B1|PAFAH1B2|RAB6A|TUBB2A|TUBA1A|TUBB4A|TUBB4B|RAB18|RAB6B	-1.8
Low grade	WikiPathways	27	WP2355	Corticotropin-releasing hormone signaling pathway		-2.9	2.9	3.7	2618	30	304	10	3.3	1	387|2697|2771|2775|2776|2778|2783|5578|5594|5595	RHOA|GJA1|GNAI2|GNAO1|GNAQ|GNAS|GNB2|PRKCA|MAPK1|MAPK3	-1.8
Low grade	Reactome Gene Sets	6	R-HSA-211859	Biological oxidations		-2.9	2.4	3.6	2618	51	304	14	4.6	1.2	128|216|217|2052|2098|2729|2937|2946|2947|2954|8574|55347|55748|653689	ADH5|ALDH1A1|ALDH2|EPHX1|ESD|GCLC|GSS|GSTM2|GSTM3|GSTZ1|AKR7A2|ABHD10|CNDP2|GSTT2B	-1.8
Low grade	GO Biological Processes	19	GO:0090066	regulation of anatomical structure size	19_GO:0065007 biological regulation	-2.8	1.8	3.4	2618	117	304	25	8.2	1.6	118|119|120|274|387|477|2664|2729|4133|4897|5048|5217|5910|6711|7111|7143|7430|9026|9368|10787|11034|23191|23580|29767|51520	ADD1|ADD2|ADD3|BIN1|RHOA|ATP1A2|GDI1|GCLC|MAP2|NRCAM|PAFAH1B1|PFN2|RAP1GDS1|SPTBN1|TMOD1|TNR|EZR|HIP1R|NHERF1|NCKAP1|DSTN|CYFIP1|CDC42EP4|TMOD2|LARS1	-1.8
Low grade	GO Biological Processes	19	GO:0098662	inorganic cation transmembrane transport	19_GO:0051179 localization	-2.8	2	3.4	2618	86	304	20	6.6	1.4	309|477|482|493|498|506|509|513|515|526|539|1327|2823|4508|5250|5333|6507|6520|8671|10476	ANXA6|ATP1A2|ATP1B2|ATP2B4|ATP5F1A|ATP5F1B|ATP5F1C|ATP5F1D|ATP5PB|ATP6V1B2|ATP5PO|COX4I1|GPM6A|ATP6|SLC25A3|PLCD1|SLC1A3|SLC3A2|SLC4A4|ATP5PD	-1.8
Low grade	GO Biological Processes	19	GO:0055086	nucleobase-containing small molecule metabolic process	19_GO:0008152 metabolic process	-2.8	1.6	3.3	2618	197	304	37	12	1.9	38|203|471|477|498|506|509|513|515|526|539|1267|1737|1738|1743|2639|3304|3418|3945|4329|4351|4508|4723|4976|5091|5162|5594|5631|7086|8801|8803|9414|10476|30833|50808|51727|133686	ACAT1|AK1|ATIC|ATP1A2|ATP5F1A|ATP5F1B|ATP5F1C|ATP5F1D|ATP5PB|ATP6V1B2|ATP5PO|CNP|DLAT|DLD|DLST|GCDH|HSPA1B|IDH2|LDHB|ALDH6A1|MPI|ATP6|NDUFV1|OPA1|PC|PDHB|MAPK1|PRPS1|TKT|SUCLG2|SUCLA2|TJP2|ATP5PD|NT5C|AK3|CMPK1|NADK2	-1.8
Low grade	GO Biological Processes	19	GO:0009117	nucleotide metabolic process	19_GO:0008152 metabolic process	-2.8	1.7	3.3	2618	177	304	34	11	1.8	38|203|471|477|498|506|509|513|515|526|539|1267|1737|1738|1743|2639|3304|3418|3945|4508|4723|4976|5091|5162|5631|7086|8801|8803|9414|10476|30833|50808|51727|133686	ACAT1|AK1|ATIC|ATP1A2|ATP5F1A|ATP5F1B|ATP5F1C|ATP5F1D|ATP5PB|ATP6V1B2|ATP5PO|CNP|DLAT|DLD|DLST|GCDH|HSPA1B|IDH2|LDHB|ATP6|NDUFV1|OPA1|PC|PDHB|PRPS1|TKT|SUCLG2|SUCLA2|TJP2|ATP5PD|NT5C|AK3|CMPK1|NADK2	-1.8
Low grade	CORUM	33	CORUM:6802	VEGFR2-S1PR5-ERK1/2-PKC-alpha complex		-2.8	8.6	4.8	2618	3	304	3	0.99	0.57	5578|5594|5595	PRKCA|MAPK1|MAPK3	-1.8
Low grade	CORUM	33	CORUM:7173	GNAS-L-GNB4-GNG7 complex		-2.8	8.6	4.8	2618	3	304	3	0.99	0.57	2778|2788|59345	GNAS|GNG7|GNB4	-1.8
Low grade	Reactome Gene Sets	6	R-HSA-8964208	Phenylalanine metabolism		-2.8	8.6	4.8	2618	3	304	3	0.99	0.57	883|5860|80150	KYAT1|QDPR|ASRGL1	-1.8
Low grade	GO Biological Processes	19	GO:0042819	vitamin B6 biosynthetic process	19_GO:0008152 metabolic process	-2.8	8.6	4.8	2618	3	304	3	0.99	0.57	8566|29968|55163	PDXK|PSAT1|PNPO	-1.8
Low grade	CORUM	33	CORUM:7171	GNAS-L-GNB2-GNG7 complex		-2.8	8.6	4.8	2618	3	304	3	0.99	0.57	2778|2783|2788	GNAS|GNB2|GNG7	-1.8
Low grade	CORUM	33	CORUM:6799	VEGFR2-S1PR1-ERK1/2-PKC-alpha complex		-2.8	8.6	4.8	2618	3	304	3	0.99	0.57	5578|5594|5595	PRKCA|MAPK1|MAPK3	-1.8
Low grade	CORUM	33	CORUM:6800	VEGFR2-S1PR2-ERK1/2-PKC-alpha complex		-2.8	8.6	4.8	2618	3	304	3	0.99	0.57	5578|5594|5595	PRKCA|MAPK1|MAPK3	-1.8
Low grade	CORUM	33	CORUM:6801	VEGFR2-S1PR3-ERK1/2-PKC-alpha complex		-2.8	8.6	4.8	2618	3	304	3	0.99	0.57	5578|5594|5595	PRKCA|MAPK1|MAPK3	-1.8
Low grade	GO Biological Processes	19	GO:0018904	ether metabolic process	19_GO:0008152 metabolic process	-2.8	8.6	4.8	2618	3	304	3	0.99	0.57	2052|2053|5048	EPHX1|EPHX2|PAFAH1B1	-1.8
Low grade	KEGG Pathway	24	hsa05142	Chagas disease		-2.8	3.3	3.8	2618	21	304	8	2.6	0.92	2771|2775|2776|2778|5518|5520|5594|5595	GNAI2|GNAO1|GNAQ|GNAS|PPP2R1A|PPP2R2A|MAPK1|MAPK3	-1.7
Low grade	KEGG Pathway	24	hsa05208	Chemical carcinogenesis - reactive oxygen species		-2.8	2	3.4	2618	87	304	20	6.6	1.4	498|506|509|513|515|539|1327|2052|2053|2946|2947|4508|4723|5594|5595|5781|7385|10476|27089|653689	ATP5F1A|ATP5F1B|ATP5F1C|ATP5F1D|ATP5PB|ATP5PO|COX4I1|EPHX1|EPHX2|GSTM2|GSTM3|ATP6|NDUFV1|MAPK1|MAPK3|PTPN11|UQCRC2|ATP5PD|UQCRQ|GSTT2B	-1.7
Low grade	GO Biological Processes	19	GO:0098655	monoatomic cation transmembrane transport	19_GO:0051179 localization	-2.8	2	3.4	2618	87	304	20	6.6	1.4	309|477|482|493|498|506|509|513|515|526|539|1327|2823|4508|5250|5333|6507|6520|8671|10476	ANXA6|ATP1A2|ATP1B2|ATP2B4|ATP5F1A|ATP5F1B|ATP5F1C|ATP5F1D|ATP5PB|ATP6V1B2|ATP5PO|COX4I1|GPM6A|ATP6|SLC25A3|PLCD1|SLC1A3|SLC3A2|SLC4A4|ATP5PD	-1.7
Low grade	GO Biological Processes	19	GO:0006753	nucleoside phosphate metabolic process	19_GO:0008152 metabolic process	-2.8	1.6	3.2	2618	178	304	34	11	1.8	38|203|471|477|498|506|509|513|515|526|539|1267|1737|1738|1743|2639|3304|3418|3945|4508|4723|4976|5091|5162|5631|7086|8801|8803|9414|10476|30833|50808|51727|133686	ACAT1|AK1|ATIC|ATP1A2|ATP5F1A|ATP5F1B|ATP5F1C|ATP5F1D|ATP5PB|ATP6V1B2|ATP5PO|CNP|DLAT|DLD|DLST|GCDH|HSPA1B|IDH2|LDHB|ATP6|NDUFV1|OPA1|PC|PDHB|PRPS1|TKT|SUCLG2|SUCLA2|TJP2|ATP5PD|NT5C|AK3|CMPK1|NADK2	-1.7
Low grade	GO Biological Processes	19	GO:0042537	benzene-containing compound metabolic process	19_GO:0008152 metabolic process	-2.8	4.8	4.1	2618	9	304	5	1.6	0.73	883|2053|2806|2946|2947	KYAT1|EPHX2|GOT2|GSTM2|GSTM3	-1.7
Low grade	GO Biological Processes	19	GO:0006577	amino-acid betaine metabolic process	19_GO:0008152 metabolic process	-2.8	4.8	4.1	2618	9	304	5	1.6	0.73	223|501|1376|1384|8424	ALDH9A1|ALDH7A1|CPT2|CRAT|BBOX1	-1.7
Low grade	Reactome Gene Sets	6	R-HSA-190861	Gap junction assembly		-2.8	4.8	4.1	2618	9	304	5	1.6	0.73	2697|7280|7846|10382|10383	GJA1|TUBB2A|TUBA1A|TUBB4A|TUBB4B	-1.7
Low grade	Reactome Gene Sets	6	R-HSA-190840	Microtubule-dependent trafficking of connexons from Golgi to the plasma membrane		-2.8	4.8	4.1	2618	9	304	5	1.6	0.73	2697|7280|7846|10382|10383	GJA1|TUBB2A|TUBA1A|TUBB4A|TUBB4B	-1.7
Low grade	Reactome Gene Sets	6	R-HSA-190872	Transport of connexons to the plasma membrane		-2.8	4.8	4.1	2618	9	304	5	1.6	0.73	2697|7280|7846|10382|10383	GJA1|TUBB2A|TUBA1A|TUBB4A|TUBB4B	-1.7
Low grade	GO Biological Processes	19	GO:0009064	glutamine family amino acid metabolic process	19_GO:0008152 metabolic process	-2.8	3	3.7	2618	26	304	9	3	0.97	2729|2746|2806|7915|8659|23576|26227|56954|80150	GCLC|GLUD1|GOT2|ALDH5A1|ALDH4A1|DDAH1|PHGDH|NIT2|ASRGL1	-1.7
Low grade	GO Biological Processes	19	GO:0007188	adenylate cyclase-modulating G protein-coupled receptor signaling pathway	19_GO:0050896 response to stimulus	-2.8	3	3.7	2618	26	304	9	3	0.97	2771|2775|2776|2778|5064|5567|5573|9368|10672	GNAI2|GNAO1|GNAQ|GNAS|PALM|PRKACB|PRKAR1A|NHERF1|GNA13	-1.7
Low grade	KEGG Pathway	24	hsa04922	Glucagon signaling pathway		-2.7	2.6	3.6	2618	36	304	11	3.6	1.1	2776|2778|3945|5162|5211|5213|5223|5567|5571|5834|5837	GNAQ|GNAS|LDHB|PDHB|PFKL|PFKM|PGAM1|PRKACB|PRKAG1|PYGB|PYGM	-1.7
Low grade	Reactome Gene Sets	6	R-HSA-2500257	Resolution of Sister Chromatid Cohesion		-2.7	2.6	3.6	2618	36	304	11	3.6	1.1	1783|5048|5518|7280|7846|10382|10383|10726|23122|25909|54820	DYNC1LI2|PAFAH1B1|PPP2R1A|TUBB2A|TUBA1A|TUBB4A|TUBB4B|NUDC|CLASP2|AHCTF1|NDE1	-1.7
Low grade	GO Biological Processes	19	GO:0072521	purine-containing compound metabolic process	19_GO:0008152 metabolic process	-2.7	1.7	3.2	2618	165	304	32	11	1.8	38|203|471|477|498|506|509|513|515|526|539|1737|1738|1743|2639|3304|3418|3945|4508|4723|4976|5091|5162|5631|7086|8801|8803|9414|10476|30833|50808|133686	ACAT1|AK1|ATIC|ATP1A2|ATP5F1A|ATP5F1B|ATP5F1C|ATP5F1D|ATP5PB|ATP6V1B2|ATP5PO|DLAT|DLD|DLST|GCDH|HSPA1B|IDH2|LDHB|ATP6|NDUFV1|OPA1|PC|PDHB|PRPS1|TKT|SUCLG2|SUCLA2|TJP2|ATP5PD|NT5C|AK3|NADK2	-1.7
Low grade	Reactome Gene Sets	6	R-HSA-9660821	ADORA2B mediated anti-inflammatory cytokines production		-2.7	3.5	3.8	2618	17	304	7	2.3	0.86	2771|2778|2783|2788|5567|5573|59345	GNAI2|GNAS|GNB2|GNG7|PRKACB|PRKAR1A|GNB4	-1.7
Low grade	KEGG Pathway	24	hsa01230	Biosynthesis of amino acids		-2.7	2.4	3.5	2618	47	304	13	4.3	1.2	230|2806|3418|3419|3420|5091|5211|5213|5223|5631|7086|26227|29968	ALDOC|GOT2|IDH2|IDH3A|IDH3B|PC|PFKL|PFKM|PGAM1|PRPS1|TKT|PHGDH|PSAT1	-1.7
Low grade	Reactome Gene Sets	6	R-HSA-163359	Glucagon signaling in metabolic regulation		-2.7	4	3.9	2618	13	304	6	2	0.8	2778|2783|2788|5567|5573|59345	GNAS|GNB2|GNG7|PRKACB|PRKAR1A|GNB4	-1.7
Low grade	Reactome Gene Sets	6	R-HSA-392518	Signal amplification		-2.7	4	3.9	2618	13	304	6	2	0.8	2771|2776|2783|2788|10672|59345	GNAI2|GNAQ|GNB2|GNG7|GNA13|GNB4	-1.7
Low grade	Reactome Gene Sets	6	R-HSA-112315	Transmission across Chemical Synapses		-2.7	2	3.3	2618	82	304	19	6.2	1.4	18|217|2771|2783|2788|5567|5571|5573|5578|5594|5595|6507|7280|7846|7915|10382|10383|10550|59345	ABAT|ALDH2|GNAI2|GNB2|GNG7|PRKACB|PRKAG1|PRKAR1A|PRKCA|MAPK1|MAPK3|SLC1A3|TUBB2A|TUBA1A|ALDH5A1|TUBB4A|TUBB4B|ARL6IP5|GNB4	-1.7
Low grade	GO Biological Processes	19	GO:0031175	neuron projection development	19_GO:0032502 developmental process	-2.7	1.7	3.2	2618	146	304	29	9.5	1.7	1267|1272|1496|1501|2670|2823|2824|3146|3996|4133|4134|4684|4897|4974|5048|5364|5781|5870|6456|7143|7846|9368|10787|10890|23191|26227|51560|56896|81628	CNP|CNTN1|CTNNA2|CTNND2|GFAP|GPM6A|GPM6B|HMGB1|LLGL1|MAP2|MAP4|NCAM1|NRCAM|OMG|PAFAH1B1|PLXNB1|PTPN11|RAB6A|SH3GL2|TNR|TUBA1A|NHERF1|NCKAP1|RAB10|CYFIP1|PHGDH|RAB6B|DPYSL5|TSC22D4	-1.7
Low grade	GO Biological Processes	19	GO:0021537	telencephalon development	19_GO:0032502 developmental process	-2.7	2.3	3.4	2618	53	304	14	4.6	1.2	387|471|477|482|493|1000|4677|5048|7143|7280|7531|7846|27089|54820	RHOA|ATIC|ATP1A2|ATP1B2|ATP2B4|CDH2|NARS1|PAFAH1B1|TNR|TUBB2A|YWHAE|TUBA1A|UQCRQ|NDE1	-1.7
Low grade	WikiPathways	27	WP3925	Amino acid metabolism		-2.7	2.3	3.4	2618	53	304	14	4.6	1.2	128|216|501|1738|1743|2271|2746|2806|2937|3033|4357|5091|11112|26275	ADH5|ALDH1A1|ALDH7A1|DLD|DLST|FH|GLUD1|GOT2|GSS|HADH|MPST|PC|HIBADH|HIBCH	-1.7
Low grade	KEGG Pathway	24	hsa04261	Adrenergic signaling in cardiomyocytes		-2.7	2.5	3.5	2618	42	304	12	3.9	1.1	477|482|493|2771|2776|2778|5518|5520|5567|5578|5594|5595	ATP1A2|ATP1B2|ATP2B4|GNAI2|GNAQ|GNAS|PPP2R1A|PPP2R2A|PRKACB|PRKCA|MAPK1|MAPK3	-1.7
Low grade	GO Biological Processes	19	GO:0051642	centrosome localization	19_GO:0051179 localization	-2.7	5.7	4.2	2618	6	304	4	1.3	0.65	1783|5048|7430|54820	DYNC1LI2|PAFAH1B1|EZR|NDE1	-1.6
Low grade	GO Biological Processes	19	GO:0042364	water-soluble vitamin biosynthetic process	19_GO:0008152 metabolic process	-2.7	5.7	4.2	2618	6	304	4	1.3	0.65	231|8566|29968|55163	AKR1B1|PDXK|PSAT1|PNPO	-1.6
Low grade	WikiPathways	27	WP5122	Prostaglandin and leukotriene metabolism in senescence		-2.7	5.7	4.2	2618	6	304	4	1.3	0.65	2776|2778|4048|5730	GNAQ|GNAS|LTA4H|PTGDS	-1.6
Low grade	GO Biological Processes	19	GO:0060020	Bergmann glial cell differentiation	19_GO:0032502 developmental process	-2.7	5.7	4.2	2618	6	304	4	1.3	0.65	2670|5594|5595|5781	GFAP|MAPK1|MAPK3|PTPN11	-1.6
Low grade	GO Biological Processes	19	GO:0089718	amino acid import across plasma membrane	19_GO:0051179 localization	-2.7	5.7	4.2	2618	6	304	4	1.3	0.65	2670|6507|6520|10550	GFAP|SLC1A3|SLC3A2|ARL6IP5	-1.6
Low grade	WikiPathways	27	WP4481	Resistin as a regulator of inflammation		-2.7	5.7	4.2	2618	6	304	4	1.3	0.65	5333|5594|5595|113026	PLCD1|MAPK1|MAPK3|PLCD3	-1.6
Low grade	GO Biological Processes	19	GO:0048854	brain morphogenesis	19_GO:0032502 developmental process	-2.7	5.7	4.2	2618	6	304	4	1.3	0.65	1000|1496|5048|7846	CDH2|CTNNA2|PAFAH1B1|TUBA1A	-1.6
Low grade	GO Biological Processes	19	GO:0061842	microtubule organizing center localization	19_GO:0051179 localization	-2.7	5.7	4.2	2618	6	304	4	1.3	0.65	1783|5048|7430|54820	DYNC1LI2|PAFAH1B1|EZR|NDE1	-1.6
Low grade	Reactome Gene Sets	6	R-HSA-112409	RAF-independent MAPK1/3 activation		-2.7	5.7	4.2	2618	6	304	4	1.3	0.65	5594|5595|5781|8682	MAPK1|MAPK3|PTPN11|PEA15	-1.6
Low grade	KEGG Pathway	24	hsa01210	2-Oxocarboxylic acid metabolism		-2.7	3.1	3.6	2618	22	304	8	2.6	0.92	1737|1738|1743|2806|3418|3419|3420|5162	DLAT|DLD|DLST|GOT2|IDH2|IDH3A|IDH3B|PDHB	-1.6
Low grade	GO Biological Processes	19	GO:0044283	small molecule biosynthetic process	19_GO:0008152 metabolic process	-2.6	1.7	3.1	2618	128	304	26	8.6	1.6	18|216|230|231|2746|2806|2946|3612|4048|5091|5223|5571|5631|5730|5860|6507|6652|7923|8566|8803|9444|26227|29968|55163|58478|63826	ABAT|ALDH1A1|ALDOC|AKR1B1|GLUD1|GOT2|GSTM2|IMPA1|LTA4H|PC|PGAM1|PRKAG1|PRPS1|PTGDS|QDPR|SLC1A3|SORD|HSD17B8|PDXK|SUCLA2|QKI|PHGDH|PSAT1|PNPO|ENOPH1|SRR	-1.6
Low grade	WikiPathways	27	WP4223	Ras signaling		-2.6	2.4	3.4	2618	43	304	12	3.9	1.1	387|2783|2788|5567|5578|5594|5595|5781|5869|5898|22800|59345	RHOA|GNB2|GNG7|PRKACB|PRKCA|MAPK1|MAPK3|PTPN11|RAB5B|RALA|RRAS2|GNB4	-1.6
Low grade	KEGG Pathway	24	hsa04014	Ras signaling pathway		-2.6	2.4	3.4	2618	43	304	12	3.9	1.1	387|2783|2788|5567|5578|5594|5595|5781|5869|5898|22800|59345	RHOA|GNB2|GNG7|PRKACB|PRKCA|MAPK1|MAPK3|PTPN11|RAB5B|RALA|RRAS2|GNB4	-1.6
Low grade	GO Biological Processes	19	GO:0046390	ribose phosphate biosynthetic process	19_GO:0008152 metabolic process	-2.6	1.9	3.2	2618	84	304	19	6.2	1.4	38|203|471|498|506|509|513|515|539|1737|1738|2639|4508|4723|5162|5631|10476|50808|51727	ACAT1|AK1|ATIC|ATP5F1A|ATP5F1B|ATP5F1C|ATP5F1D|ATP5PB|ATP5PO|DLAT|DLD|GCDH|ATP6|NDUFV1|PDHB|PRPS1|ATP5PD|AK3|CMPK1	-1.6
Low grade	WikiPathways	27	WP4686	Leucine, isoleucine and valine metabolism		-2.6	3.3	3.6	2618	18	304	7	2.3	0.86	38|1738|4329|5095|5096|11112|26275	ACAT1|DLD|ALDH6A1|PCCA|PCCB|HIBADH|HIBCH	-1.6
Low grade	GO Biological Processes	19	GO:0031345	negative regulation of cell projection organization	19_GO:0048519 negative regulation of biological process	-2.5	2.5	3.4	2618	38	304	11	3.6	1.1	1400|2664|2665|2670|4133|4134|5048|5217|7143|56896|112755	CRMP1|GDI1|GDI2|GFAP|MAP2|MAP4|PAFAH1B1|PFN2|TNR|DPYSL5|STX1B	-1.6
Low grade	Reactome Gene Sets	6	R-HSA-111885	Opioid Signalling		-2.5	2.5	3.4	2618	38	304	11	3.6	1.1	2771|2776|2783|2788|5518|5567|5573|5578|5594|59345|84152	GNAI2|GNAQ|GNB2|GNG7|PPP2R1A|PRKACB|PRKAR1A|PRKCA|MAPK1|GNB4|PPP1R1B	-1.6
Low grade	GO Biological Processes	19	GO:0003018	vascular process in circulatory system	19_GO:0032501 multicellular organismal process	-2.5	2.3	3.3	2618	49	304	13	4.3	1.2	120|387|477|482|493|2729|5910|6456|6507|8671|9368|9414|23576	ADD3|RHOA|ATP1A2|ATP1B2|ATP2B4|GCLC|RAP1GDS1|SH3GL2|SLC1A3|SLC4A4|NHERF1|TJP2|DDAH1	-1.6
Low grade	KEGG Pathway	24	hsa04926	Relaxin signaling pathway		-2.5	2.6	3.4	2618	33	304	10	3.3	1	2771|2775|2778|2783|2788|5567|5578|5594|5595|59345	GNAI2|GNAO1|GNAS|GNB2|GNG7|PRKACB|PRKCA|MAPK1|MAPK3|GNB4	-1.5
Low grade	GO Biological Processes	19	GO:0032272	negative regulation of protein polymerization	19_GO:0048519 negative regulation of biological process	-2.5	2.6	3.4	2618	33	304	10	3.3	1	118|119|120|4133|5217|6711|7111|9026|10382|29767	ADD1|ADD2|ADD3|MAP2|PFN2|SPTBN1|TMOD1|HIP1R|TUBB4A|TMOD2	-1.5
Low grade	Reactome Gene Sets	6	R-HSA-445717	Aquaporin-mediated transport		-2.5	3.7	3.7	2618	14	304	6	2	0.8	2778|2783|2788|5567|5573|59345	GNAS|GNB2|GNG7|PRKACB|PRKAR1A|GNB4	-1.5
Low grade	KEGG Pathway	24	hsa04976	Bile secretion		-2.5	3.7	3.7	2618	14	304	6	2	0.8	477|482|2052|2778|5567|8671	ATP1A2|ATP1B2|EPHX1|GNAS|PRKACB|SLC4A4	-1.5
Low grade	Reactome Gene Sets	6	R-HSA-432040	Vasopressin regulates renal water homeostasis via Aquaporins		-2.5	3.7	3.7	2618	14	304	6	2	0.8	2778|2783|2788|5567|5573|59345	GNAS|GNB2|GNG7|PRKACB|PRKAR1A|GNB4	-1.5
Low grade	WikiPathways	27	WP4236	Krebs cycle disorders		-2.5	4.3	3.8	2618	10	304	5	1.6	0.73	1743|2271|3945|8801|8803	DLST|FH|LDHB|SUCLG2|SUCLA2	-1.5
Low grade	Reactome Gene Sets	6	R-HSA-428930	Thromboxane signalling through TP receptor		-2.5	4.3	3.8	2618	10	304	5	1.6	0.73	2776|2783|2788|10672|59345	GNAQ|GNB2|GNG7|GNA13|GNB4	-1.5
Low grade	KEGG Pathway	24	hsa04072	Phospholipase D signaling pathway		-2.5	2.8	3.4	2618	28	304	9	3	0.97	387|2778|5578|5594|5595|5781|5898|10672|22800	RHOA|GNAS|PRKCA|MAPK1|MAPK3|PTPN11|RALA|GNA13|RRAS2	-1.5
Low grade	KEGG Pathway	24	hsa04071	Sphingolipid signaling pathway		-2.5	2.8	3.4	2618	28	304	9	3	0.97	387|2771|2776|5518|5520|5578|5594|5595|10672	RHOA|GNAI2|GNAQ|PPP2R1A|PPP2R2A|PRKCA|MAPK1|MAPK3|GNA13	-1.5
Low grade	GO Biological Processes	19	GO:0009260	ribonucleotide biosynthetic process	19_GO:0008152 metabolic process	-2.5	2	3.1	2618	79	304	18	5.9	1.4	38|203|471|498|506|509|513|515|539|1737|1738|2639|4508|4723|5162|10476|50808|51727	ACAT1|AK1|ATIC|ATP5F1A|ATP5F1B|ATP5F1C|ATP5F1D|ATP5PB|ATP5PO|DLAT|DLD|GCDH|ATP6|NDUFV1|PDHB|ATP5PD|AK3|CMPK1	-1.5
Low grade	KEGG Pathway	24	hsa04714	Thermogenesis		-2.5	2.1	3.2	2618	67	304	16	5.3	1.3	498|506|509|513|515|539|1327|1376|2778|4508|4723|5567|5571|7385|10476|27089	ATP5F1A|ATP5F1B|ATP5F1C|ATP5F1D|ATP5PB|ATP5PO|COX4I1|CPT2|GNAS|ATP6|NDUFV1|PRKACB|PRKAG1|UQCRC2|ATP5PD|UQCRQ	-1.5
Low grade	GO Biological Processes	19	GO:0051493	regulation of cytoskeleton organization	19_GO:0050789 regulation of biological process	-2.5	1.7	3	2618	144	304	28	9.2	1.7	118|119|120|274|387|1496|1729|2764|2824|3304|4133|5048|5217|5364|5594|5595|5898|6711|7111|9026|10382|10787|10982|11034|23122|23191|23580|29767	ADD1|ADD2|ADD3|BIN1|RHOA|CTNNA2|DIAPH1|GMFB|GPM6B|HSPA1B|MAP2|PAFAH1B1|PFN2|PLXNB1|MAPK1|MAPK3|RALA|SPTBN1|TMOD1|HIP1R|TUBB4A|NCKAP1|MAPRE2|DSTN|CLASP2|CYFIP1|CDC42EP4|TMOD2	-1.5
Low grade	KEGG Pathway	24	hsa01240	Biosynthesis of cofactors		-2.5	2.2	3.2	2618	50	304	13	4.3	1.2	203|210|217|1738|2729|2937|4351|8566|29968|50808|51727|55163|133686	AK1|ALAD|ALDH2|DLD|GCLC|GSS|MPI|PDXK|PSAT1|AK3|CMPK1|PNPO|NADK2	-1.5
Low grade	GO Biological Processes	19	GO:0051494	negative regulation of cytoskeleton organization	19_GO:0048519 negative regulation of biological process	-2.5	2.2	3.2	2618	50	304	13	4.3	1.2	118|119|120|1496|2764|4133|5217|6711|7111|9026|10382|23122|29767	ADD1|ADD2|ADD3|CTNNA2|GMFB|MAP2|PFN2|SPTBN1|TMOD1|HIP1R|TUBB4A|CLASP2|TMOD2	-1.5
Low grade	Reactome Gene Sets	6	R-HSA-418594	G alpha (i) signalling events		-2.5	2.2	3.2	2618	50	304	13	4.3	1.2	2771|2776|2778|2783|2788|5518|5567|5573|5578|5594|6000|59345|84152	GNAI2|GNAQ|GNAS|GNB2|GNG7|PPP2R1A|PRKACB|PRKAR1A|PRKCA|MAPK1|RGS7|GNB4|PPP1R1B	-1.5
Low grade	GO Biological Processes	19	GO:0006164	purine nucleotide biosynthetic process	19_GO:0008152 metabolic process	-2.4	1.9	3.1	2618	86	304	19	6.2	1.4	38|203|471|498|506|509|513|515|539|1737|1738|2639|4508|4723|5162|5631|10476|50808|133686	ACAT1|AK1|ATIC|ATP5F1A|ATP5F1B|ATP5F1C|ATP5F1D|ATP5PB|ATP5PO|DLAT|DLD|GCDH|ATP6|NDUFV1|PDHB|PRPS1|ATP5PD|AK3|NADK2	-1.5
Low grade	GO Biological Processes	19	GO:0120035	regulation of plasma membrane bounded cell projection organization	19_GO:0050789 regulation of biological process	-2.4	1.7	3	2618	138	304	27	8.9	1.6	387|482|1000|1272|1400|1496|2664|2665|2670|2823|4133|4134|4897|5048|5064|5217|5364|5898|7143|7430|10611|10787|10801|23191|23580|56896|112755	RHOA|ATP1B2|CDH2|CNTN1|CRMP1|CTNNA2|GDI1|GDI2|GFAP|GPM6A|MAP2|MAP4|NRCAM|PAFAH1B1|PALM|PFN2|PLXNB1|RALA|TNR|EZR|PDLIM5|NCKAP1|SEPTIN9|CYFIP1|CDC42EP4|DPYSL5|STX1B	-1.5
Low grade	GO Biological Processes	19	GO:0009081	branched-chain amino acid metabolic process	19_GO:0008152 metabolic process	-2.4	3.2	3.4	2618	19	304	7	2.3	0.86	38|1738|4329|5095|5096|11112|26275	ACAT1|DLD|ALDH6A1|PCCA|PCCB|HIBADH|HIBCH	-1.5
Low grade	GO Biological Processes	19	GO:0098660	inorganic ion transmembrane transport	19_GO:0051179 localization	-2.4	1.9	3	2618	93	304	20	6.6	1.4	309|477|482|493|498|506|509|513|515|526|539|1327|2823|4508|5250|5333|6507|6520|8671|10476	ANXA6|ATP1A2|ATP1B2|ATP2B4|ATP5F1A|ATP5F1B|ATP5F1C|ATP5F1D|ATP5PB|ATP6V1B2|ATP5PO|COX4I1|GPM6A|ATP6|SLC25A3|PLCD1|SLC1A3|SLC3A2|SLC4A4|ATP5PD	-1.5
Low grade	WikiPathways	27	WP5083	Neuroinflammation and glutamatergic signaling		-2.4	2.5	3.3	2618	34	304	10	3.3	1	1737|1738|2670|5578|5594|5595|6507|26227|29968|63826	DLAT|DLD|GFAP|PRKCA|MAPK1|MAPK3|SLC1A3|PHGDH|PSAT1|SRR	-1.5
Low grade	GO Biological Processes	19	GO:1901137	carbohydrate derivative biosynthetic process	19_GO:0008152 metabolic process	-2.4	1.7	3	2618	119	304	24	7.9	1.5	38|203|471|498|506|509|513|515|539|1737|1738|2639|4351|4508|4723|5162|5631|6652|7086|10476|50808|51084|51097|51727	ACAT1|AK1|ATIC|ATP5F1A|ATP5F1B|ATP5F1C|ATP5F1D|ATP5PB|ATP5PO|DLAT|DLD|GCDH|MPI|ATP6|NDUFV1|PDHB|PRPS1|SORD|TKT|ATP5PD|AK3|CRYL1|SCCPDH|CMPK1	-1.4
Low grade	GO Biological Processes	19	GO:0007626	locomotory behavior	19_GO:0032501 multicellular organismal process	-2.4	2.3	3.2	2618	45	304	12	3.9	1.1	18|477|1267|1272|2788|5048|7111|7143|7846|9611|55074|84152	ABAT|ATP1A2|CNP|CNTN1|GNG7|PAFAH1B1|TMOD1|TNR|TUBA1A|NCOR1|OXR1|PPP1R1B	-1.4
Low grade	KEGG Pathway	24	hsa04728	Dopaminergic synapse		-2.4	2.3	3.2	2618	45	304	12	3.9	1.1	2771|2775|2776|2778|2783|2788|5518|5520|5567|5578|59345|84152	GNAI2|GNAO1|GNAQ|GNAS|GNB2|GNG7|PPP2R1A|PPP2R2A|PRKACB|PRKCA|GNB4|PPP1R1B	-1.4
Low grade	GO Biological Processes	19	GO:0030833	regulation of actin filament polymerization	19_GO:0050789 regulation of biological process	-2.4	2.3	3.2	2618	45	304	12	3.9	1.1	118|119|120|274|5217|6711|7111|9026|10787|23191|23580|29767	ADD1|ADD2|ADD3|BIN1|PFN2|SPTBN1|TMOD1|HIP1R|NCKAP1|CYFIP1|CDC42EP4|TMOD2	-1.4
Low grade	KEGG Pathway	24	hsa04916	Melanogenesis		-2.4	2.9	3.3	2618	24	304	8	2.6	0.92	2771|2775|2776|2778|5567|5578|5594|5595	GNAI2|GNAO1|GNAQ|GNAS|PRKACB|PRKCA|MAPK1|MAPK3	-1.4
Low grade	GO Biological Processes	19	GO:0030837	negative regulation of actin filament polymerization	19_GO:0048519 negative regulation of biological process	-2.4	2.9	3.3	2618	24	304	8	2.6	0.92	118|119|120|5217|6711|7111|9026|29767	ADD1|ADD2|ADD3|PFN2|SPTBN1|TMOD1|HIP1R|TMOD2	-1.4
Low grade	GO Biological Processes	19	GO:0009636	response to toxic substance	19_GO:0050896 response to stimulus	-2.4	2	3	2618	69	304	16	5.3	1.3	128|210|216|1267|2052|2053|2098|2946|2947|2954|4357|7001|9588|10314|25824|84293	ADH5|ALAD|ALDH1A1|CNP|EPHX1|EPHX2|ESD|GSTM2|GSTM3|GSTZ1|MPST|PRDX2|PRDX6|LANCL1|PRDX5|PRXL2A	-1.4
Low grade	GO Biological Processes	19	GO:0009205	purine ribonucleoside triphosphate metabolic process	19_GO:0008152 metabolic process	-2.4	2.1	3.1	2618	63	304	15	4.9	1.2	203|477|498|506|509|513|515|526|539|3304|4508|4723|4976|10476|50808	AK1|ATP1A2|ATP5F1A|ATP5F1B|ATP5F1C|ATP5F1D|ATP5PB|ATP6V1B2|ATP5PO|HSPA1B|ATP6|NDUFV1|OPA1|ATP5PD|AK3	-1.4
Low grade	Reactome Gene Sets	6	R-HSA-381676	Glucagon-like Peptide-1 (GLP1) regulates insulin secretion		-2.3	3.4	3.4	2618	15	304	6	2	0.8	2778|2783|2788|5567|5573|59345	GNAS|GNB2|GNG7|PRKACB|PRKAR1A|GNB4	-1.4
Low grade	Reactome Gene Sets	6	R-HSA-418597	G alpha (z) signalling events		-2.3	3.4	3.4	2618	15	304	6	2	0.8	2771|2778|2783|2788|5578|59345	GNAI2|GNAS|GNB2|GNG7|PRKCA|GNB4	-1.4
Low grade	GO Biological Processes	19	GO:0009437	carnitine metabolic process	19_GO:0008152 metabolic process	-2.3	4.9	3.8	2618	7	304	4	1.3	0.65	223|1376|1384|8424	ALDH9A1|CPT2|CRAT|BBOX1	-1.4
Low grade	WikiPathways	27	WP5409	PAFAH1B1 copy number variation		-2.3	4.9	3.8	2618	7	304	4	1.3	0.65	5048|5049|7846|10726	PAFAH1B1|PAFAH1B2|TUBA1A|NUDC	-1.4
Low grade	WikiPathways	27	WP5321	Prostaglandin and leukotriene metabolism in senescence		-2.3	4.9	3.8	2618	7	304	4	1.3	0.65	2776|2778|4048|5730	GNAQ|GNAS|LTA4H|PTGDS	-1.4
Low grade	GO Biological Processes	19	GO:0043605	amide catabolic process	19_GO:0008152 metabolic process	-2.3	4.9	3.8	2618	7	304	4	1.3	0.65	1743|4817|8659|30833	DLST|NIT1|ALDH4A1|NT5C	-1.4
Low grade	Reactome Gene Sets	6	R-HSA-5654726	Negative regulation of FGFR1 signaling		-2.3	4.9	3.8	2618	7	304	4	1.3	0.65	5518|5594|5595|5781	PPP2R1A|MAPK1|MAPK3|PTPN11	-1.4
Low grade	Reactome Gene Sets	6	R-HSA-204174	Regulation of pyruvate dehydrogenase (PDH) complex		-2.3	4.9	3.8	2618	7	304	4	1.3	0.65	1737|1738|2954|5162	DLAT|DLD|GSTZ1|PDHB	-1.4
Low grade	GO Biological Processes	19	GO:0009110	vitamin biosynthetic process	19_GO:0008152 metabolic process	-2.3	4.9	3.8	2618	7	304	4	1.3	0.65	231|8566|29968|55163	AKR1B1|PDXK|PSAT1|PNPO	-1.4
Low grade	Canonical Pathways	11	M226	PID VEGFR1 PATHWAY		-2.3	4.9	3.8	2618	7	304	4	1.3	0.65	5578|5594|5595|5781	PRKCA|MAPK1|MAPK3|PTPN11	-1.4
Low grade	WikiPathways	27	WP106	Alanine and aspartate metabolism		-2.3	4.9	3.8	2618	7	304	4	1.3	0.65	18|1615|2806|5091	ABAT|DARS1|GOT2|PC	-1.4
Low grade	WikiPathways	27	WP3869	Cannabinoid receptor signaling		-2.3	4.9	3.8	2618	7	304	4	1.3	0.65	5567|5573|5594|5595	PRKACB|PRKAR1A|MAPK1|MAPK3	-1.4
Low grade	Reactome Gene Sets	6	R-HSA-5654732	Negative regulation of FGFR3 signaling		-2.3	4.9	3.8	2618	7	304	4	1.3	0.65	5518|5594|5595|5781	PPP2R1A|MAPK1|MAPK3|PTPN11	-1.4
Low grade	Reactome Gene Sets	6	R-HSA-5654733	Negative regulation of FGFR4 signaling		-2.3	4.9	3.8	2618	7	304	4	1.3	0.65	5518|5594|5595|5781	PPP2R1A|MAPK1|MAPK3|PTPN11	-1.4
Low grade	Reactome Gene Sets	6	R-HSA-71064	Lysine catabolism		-2.3	4.9	3.8	2618	7	304	4	1.3	0.65	501|1738|1743|2639	ALDH7A1|DLD|DLST|GCDH	-1.4
Low grade	Reactome Gene Sets	6	R-HSA-5654727	Negative regulation of FGFR2 signaling		-2.3	4.9	3.8	2618	7	304	4	1.3	0.65	5518|5594|5595|5781	PPP2R1A|MAPK1|MAPK3|PTPN11	-1.4
Low grade	Reactome Gene Sets	6	R-HSA-1295596	Spry regulation of FGF signaling		-2.3	4.9	3.8	2618	7	304	4	1.3	0.65	5518|5594|5595|5781	PPP2R1A|MAPK1|MAPK3|PTPN11	-1.4
Low grade	GO Biological Processes	19	GO:0031344	regulation of cell projection organization	19_GO:0050789 regulation of biological process	-2.3	1.6	2.9	2618	141	304	27	8.9	1.6	387|482|1000|1272|1400|1496|2664|2665|2670|2823|4133|4134|4897|5048|5064|5217|5364|5898|7143|7430|10611|10787|10801|23191|23580|56896|112755	RHOA|ATP1B2|CDH2|CNTN1|CRMP1|CTNNA2|GDI1|GDI2|GFAP|GPM6A|MAP2|MAP4|NRCAM|PAFAH1B1|PALM|PFN2|PLXNB1|RALA|TNR|EZR|PDLIM5|NCKAP1|SEPTIN9|CYFIP1|CDC42EP4|DPYSL5|STX1B	-1.4
Low grade	GO Biological Processes	19	GO:0046394	carboxylic acid biosynthetic process	19_GO:0008152 metabolic process	-2.3	1.9	3	2618	76	304	17	5.6	1.3	18|216|231|2746|2806|2946|4048|5571|5730|6507|7923|8803|9444|26227|29968|58478|63826	ABAT|ALDH1A1|AKR1B1|GLUD1|GOT2|GSTM2|LTA4H|PRKAG1|PTGDS|SLC1A3|HSD17B8|SUCLA2|QKI|PHGDH|PSAT1|ENOPH1|SRR	-1.4
Low grade	GO Biological Processes	19	GO:0009152	purine ribonucleotide biosynthetic process	19_GO:0008152 metabolic process	-2.3	1.9	3	2618	76	304	17	5.6	1.3	38|203|471|498|506|509|513|515|539|1737|1738|2639|4508|4723|5162|10476|50808	ACAT1|AK1|ATIC|ATP5F1A|ATP5F1B|ATP5F1C|ATP5F1D|ATP5PB|ATP5PO|DLAT|DLD|GCDH|ATP6|NDUFV1|PDHB|ATP5PD|AK3	-1.4
Low grade	Reactome Gene Sets	6	R-HSA-388396	GPCR downstream signalling		-2.3	1.9	3	2618	76	304	17	5.6	1.3	387|2771|2776|2778|2783|2788|5364|5518|5567|5573|5578|5594|5595|6000|10672|59345|84152	RHOA|GNAI2|GNAQ|GNAS|GNB2|GNG7|PLXNB1|PPP2R1A|PRKACB|PRKAR1A|PRKCA|MAPK1|MAPK3|RGS7|GNA13|GNB4|PPP1R1B	-1.4
Low grade	Reactome Gene Sets	6	R-HSA-372790	Signaling by GPCR		-2.3	1.9	3	2618	76	304	17	5.6	1.3	387|2771|2776|2778|2783|2788|5364|5518|5567|5573|5578|5594|5595|6000|10672|59345|84152	RHOA|GNAI2|GNAQ|GNAS|GNB2|GNG7|PLXNB1|PPP2R1A|PRKACB|PRKAR1A|PRKCA|MAPK1|MAPK3|RGS7|GNA13|GNB4|PPP1R1B	-1.4
Low grade	GO Biological Processes	19	GO:0008064	regulation of actin polymerization or depolymerization	19_GO:0050789 regulation of biological process	-2.3	2.2	3	2618	52	304	13	4.3	1.2	118|119|120|274|5217|6711|7111|9026|10787|11034|23191|23580|29767	ADD1|ADD2|ADD3|BIN1|PFN2|SPTBN1|TMOD1|HIP1R|NCKAP1|DSTN|CYFIP1|CDC42EP4|TMOD2	-1.4
Low grade	GO Biological Processes	19	GO:0030832	regulation of actin filament length	19_GO:0050789 regulation of biological process	-2.3	2.2	3	2618	52	304	13	4.3	1.2	118|119|120|274|5217|6711|7111|9026|10787|11034|23191|23580|29767	ADD1|ADD2|ADD3|BIN1|PFN2|SPTBN1|TMOD1|HIP1R|NCKAP1|DSTN|CYFIP1|CDC42EP4|TMOD2	-1.4
Low grade	Reactome Gene Sets	6	R-HSA-8856688	Golgi-to-ER retrograde transport		-2.3	2.2	3	2618	52	304	13	4.3	1.2	1783|5048|5049|5861|5870|7280|7846|8774|10382|10383|22931|51560|64837	DYNC1LI2|PAFAH1B1|PAFAH1B2|RAB1A|RAB6A|TUBB2A|TUBA1A|NAPG|TUBB4A|TUBB4B|RAB18|RAB6B|KLC2	-1.4
Low grade	GO Biological Processes	19	GO:0006119	oxidative phosphorylation	19_GO:0008152 metabolic process	-2.3	2.1	3	2618	58	304	14	4.6	1.2	498|506|509|513|515|539|1327|1738|2631|4508|4723|7385|10476|27089	ATP5F1A|ATP5F1B|ATP5F1C|ATP5F1D|ATP5PB|ATP5PO|COX4I1|DLD|NIPSNAP2|ATP6|NDUFV1|UQCRC2|ATP5PD|UQCRQ	-1.4
Low grade	GO Biological Processes	19	GO:0009199	ribonucleoside triphosphate metabolic process	19_GO:0008152 metabolic process	-2.3	2	3	2618	64	304	15	4.9	1.2	203|477|498|506|509|513|515|526|539|3304|4508|4723|4976|10476|50808	AK1|ATP1A2|ATP5F1A|ATP5F1B|ATP5F1C|ATP5F1D|ATP5PB|ATP6V1B2|ATP5PO|HSPA1B|ATP6|NDUFV1|OPA1|ATP5PD|AK3	-1.4
Low grade	GO Biological Processes	19	GO:0051294	establishment of spindle orientation	19_GO:0051179 localization	-2.3	3.9	3.5	2618	11	304	5	1.6	0.73	2697|3996|4134|5048|54820	GJA1|LLGL1|MAP4|PAFAH1B1|NDE1	-1.4
Low grade	Canonical Pathways	11	M103	PID S1P S1P1 PATHWAY		-2.3	3.9	3.5	2618	11	304	5	1.6	0.73	387|2771|2775|5594|5595	RHOA|GNAI2|GNAO1|MAPK1|MAPK3	-1.4
Low grade	Reactome Gene Sets	6	R-HSA-983189	Kinesins		-2.3	3.9	3.5	2618	11	304	5	1.6	0.73	7280|7846|10382|10383|64837	TUBB2A|TUBA1A|TUBB4A|TUBB4B|KLC2	-1.4
Low grade	Reactome Gene Sets	6	R-HSA-9619483	Activation of AMPK downstream of NMDARs		-2.3	3.9	3.5	2618	11	304	5	1.6	0.73	5571|7280|7846|10382|10383	PRKAG1|TUBB2A|TUBA1A|TUBB4A|TUBB4B	-1.4
Low grade	WikiPathways	27	WP5123	Mitochondrial fatty acid oxidation disorders		-2.3	3.9	3.5	2618	11	304	5	1.6	0.73	1376|1632|3030|3032|3033	CPT2|ECI1|HADHA|HADHB|HADH	-1.4
Low grade	WikiPathways	27	WP534	Glycolysis and gluconeogenesis		-2.3	2.6	3.2	2618	30	304	9	3	0.97	230|1737|1738|2806|3945|5091|5211|5213|5223	ALDOC|DLAT|DLD|GOT2|LDHB|PC|PFKL|PFKM|PGAM1	-1.4
Low grade	GO Biological Processes	19	GO:0030901	midbrain development	19_GO:0032502 developmental process	-2.3	2.6	3.2	2618	30	304	9	3	0.97	387|515|1152|1267|2746|7531|27089|57447|59345	RHOA|ATP5PB|CKB|CNP|GLUD1|YWHAE|UQCRQ|NDRG2|GNB4	-1.4
Low grade	Reactome Gene Sets	6	R-HSA-156580	Phase II - Conjugation of compounds		-2.3	2.6	3.2	2618	30	304	9	3	0.97	2098|2729|2937|2946|2947|2954|55347|55748|653689	ESD|GCLC|GSS|GSTM2|GSTM3|GSTZ1|ABHD10|CNDP2|GSTT2B	-1.4
Low grade	GO Biological Processes	19	GO:0021987	cerebral cortex development	19_GO:0032502 developmental process	-2.3	2.6	3.2	2618	30	304	9	3	0.97	387|471|1000|4677|5048|7280|7531|7846|54820	RHOA|ATIC|CDH2|NARS1|PAFAH1B1|TUBB2A|YWHAE|TUBA1A|NDE1	-1.4
Low grade	WikiPathways	27	WP2032	Thyroid stimulating hormone (TSH) signaling pathway		-2.3	3	3.3	2618	20	304	7	2.3	0.86	2771|2775|2776|2778|5594|5595|10672	GNAI2|GNAO1|GNAQ|GNAS|MAPK1|MAPK3|GNA13	-1.4
Low grade	Reactome Gene Sets	6	R-HSA-9634597	GPER1 signaling		-2.3	3	3.3	2618	20	304	7	2.3	0.86	2771|2778|2783|2788|5567|5573|59345	GNAI2|GNAS|GNB2|GNG7|PRKACB|PRKAR1A|GNB4	-1.4
Low grade	Reactome Gene Sets	6	R-HSA-418346	Platelet homeostasis		-2.3	2.8	3.2	2618	25	304	8	2.6	0.92	338|493|2778|2783|2788|5518|5781|59345	APOB|ATP2B4|GNAS|GNB2|GNG7|PPP2R1A|PTPN11|GNB4	-1.3
Low grade	GO Biological Processes	19	GO:0000226	microtubule cytoskeleton organization	19_GO:0009987 cellular process	-2.3	1.9	2.9	2618	83	304	18	5.9	1.4	387|1783|2697|3996|4133|4134|5048|5518|7280|7430|7846|9611|10382|10383|10726|10982|23122|54820	RHOA|DYNC1LI2|GJA1|LLGL1|MAP2|MAP4|PAFAH1B1|PPP2R1A|TUBB2A|EZR|TUBA1A|NCOR1|TUBB4A|TUBB4B|NUDC|MAPRE2|CLASP2|NDE1	-1.3
Low grade	Reactome Gene Sets	6	R-HSA-977347	Serine biosynthesis		-2.2	6.5	4	2618	4	304	3	0.99	0.57	26227|29968|63826	PHGDH|PSAT1|SRR	-1.3
Low grade	Reactome Gene Sets	6	R-HSA-77310	Beta oxidation of lauroyl-CoA to decanoyl-CoA-CoA		-2.2	6.5	4	2618	4	304	3	0.99	0.57	3030|3032|3033	HADHA|HADHB|HADH	-1.3
Low grade	GO Biological Processes	19	GO:0006105	succinate metabolic process	19_GO:0008152 metabolic process	-2.2	6.5	4	2618	4	304	3	0.99	0.57	7915|8801|8803	ALDH5A1|SUCLG2|SUCLA2	-1.3
Low grade	GO Biological Processes	19	GO:0032528	microvillus organization	19_GO:0009987 cellular process	-2.2	6.5	4	2618	4	304	3	0.99	0.57	5781|7430|9368	PTPN11|EZR|NHERF1	-1.3
Low grade	WikiPathways	27	WP4719	Eicosanoid metabolism via cyclooxygenases (COX)		-2.2	6.5	4	2618	4	304	3	0.99	0.57	231|5730|145482	AKR1B1|PTGDS|PTGR2	-1.3
Low grade	GO Biological Processes	19	GO:0009449	gamma-aminobutyric acid biosynthetic process	19_GO:0008152 metabolic process	-2.2	6.5	4	2618	4	304	3	0.99	0.57	18|216|6507	ABAT|ALDH1A1|SLC1A3	-1.3
Low grade	WikiPathways	27	WP4742	Ketogenesis and ketolysis		-2.2	6.5	4	2618	4	304	3	0.99	0.57	38|1376|5019	ACAT1|CPT2|OXCT1	-1.3
Low grade	GO Biological Processes	19	GO:0009072	aromatic amino acid metabolic process	19_GO:0008152 metabolic process	-2.2	6.5	4	2618	4	304	3	0.99	0.57	2639|2954|5860	GCDH|GSTZ1|QDPR	-1.3
Low grade	WikiPathways	27	WP5166	Glyoxylate metabolism		-2.2	6.5	4	2618	4	304	3	0.99	0.57	2806|8659|9380	GOT2|ALDH4A1|GRHPR	-1.3
Low grade	GO Biological Processes	19	GO:0046184	aldehyde biosynthetic process	19_GO:0008152 metabolic process	-2.2	6.5	4	2618	4	304	3	0.99	0.57	7086|8566|55163	TKT|PDXK|PNPO	-1.3
Low grade	KEGG Pathway	24	hsa00750	Vitamin B6 metabolism		-2.2	6.5	4	2618	4	304	3	0.99	0.57	8566|29968|55163	PDXK|PSAT1|PNPO	-1.3
Low grade	GO Biological Processes	19	GO:0042816	vitamin B6 metabolic process	19_GO:0008152 metabolic process	-2.2	6.5	4	2618	4	304	3	0.99	0.57	8566|29968|55163	PDXK|PSAT1|PNPO	-1.3
Low grade	GO Biological Processes	19	GO:0006750	glutathione biosynthetic process	19_GO:0008152 metabolic process	-2.2	6.5	4	2618	4	304	3	0.99	0.57	2729|2937|3029	GCLC|GSS|HAGH	-1.3
Low grade	GO Biological Processes	19	GO:0034316	negative regulation of Arp2/3 complex-mediated actin nucleation	19_GO:0048519 negative regulation of biological process	-2.2	6.5	4	2618	4	304	3	0.99	0.57	1496|2764|9026	CTNNA2|GMFB|HIP1R	-1.3
Low grade	GO Biological Processes	19	GO:0006574	valine catabolic process	19_GO:0008152 metabolic process	-2.2	6.5	4	2618	4	304	3	0.99	0.57	4329|11112|26275	ALDH6A1|HIBADH|HIBCH	-1.3
Low grade	GO Biological Processes	19	GO:0016053	organic acid biosynthetic process	19_GO:0008152 metabolic process	-2.2	1.9	2.9	2618	77	304	17	5.6	1.3	18|216|231|2746|2806|2946|4048|5571|5730|6507|7923|8803|9444|26227|29968|58478|63826	ABAT|ALDH1A1|AKR1B1|GLUD1|GOT2|GSTM2|LTA4H|PRKAG1|PTGDS|SLC1A3|HSD17B8|SUCLA2|QKI|PHGDH|PSAT1|ENOPH1|SRR	-1.3
Low grade	GO Biological Processes	19	GO:0072522	purine-containing compound biosynthetic process	19_GO:0008152 metabolic process	-2.2	1.8	2.9	2618	90	304	19	6.2	1.4	38|203|471|498|506|509|513|515|539|1737|1738|2639|4508|4723|5162|5631|10476|50808|133686	ACAT1|AK1|ATIC|ATP5F1A|ATP5F1B|ATP5F1C|ATP5F1D|ATP5PB|ATP5PO|DLAT|DLD|GCDH|ATP6|NDUFV1|PDHB|PRPS1|ATP5PD|AK3|NADK2	-1.3
Low grade	GO Biological Processes	19	GO:0030900	forebrain development	19_GO:0032502 developmental process	-2.2	2	2.9	2618	65	304	15	4.9	1.2	387|471|477|482|493|1000|1267|4677|5048|7143|7280|7531|7846|27089|54820	RHOA|ATIC|ATP1A2|ATP1B2|ATP2B4|CDH2|CNP|NARS1|PAFAH1B1|TNR|TUBB2A|YWHAE|TUBA1A|UQCRQ|NDE1	-1.3
Low grade	KEGG Pathway	24	hsa05130	Pathogenic Escherichia coli infection		-2.2	2	2.9	2618	65	304	15	4.9	1.2	387|5594|5595|5781|5861|7280|7430|7846|9368|10382|10383|10552|10672|10787|23191	RHOA|MAPK1|MAPK3|PTPN11|RAB1A|TUBB2A|EZR|TUBA1A|NHERF1|TUBB4A|TUBB4B|ARPC1A|GNA13|NCKAP1|CYFIP1	-1.3
Low grade	Reactome Gene Sets	6	R-HSA-112314	Neurotransmitter receptors and postsynaptic signal transmission		-2.2	2	2.9	2618	59	304	14	4.6	1.2	2771|2783|2788|5567|5571|5573|5578|5594|5595|7280|7846|10382|10383|59345	GNAI2|GNB2|GNG7|PRKACB|PRKAG1|PRKAR1A|PRKCA|MAPK1|MAPK3|TUBB2A|TUBA1A|TUBB4A|TUBB4B|GNB4	-1.3
Low grade	Reactome Gene Sets	6	R-HSA-390466	Chaperonin-mediated protein folding		-2.2	2.4	3	2618	36	304	10	3.3	1	2776|2783|2788|6000|7280|7846|10382|10383|10528|59345	GNAQ|GNB2|GNG7|RGS7|TUBB2A|TUBA1A|TUBB4A|TUBB4B|NOP56|GNB4	-1.3
Low grade	Reactome Gene Sets	6	R-HSA-195258	RHO GTPase Effectors		-2.2	1.7	2.8	2618	110	304	22	7.2	1.5	387|1729|1783|5048|5217|5518|5578|5594|5595|7280|7531|7846|10382|10383|10552|10726|10787|23122|23191|25909|54820|64837	RHOA|DIAPH1|DYNC1LI2|PAFAH1B1|PFN2|PPP2R1A|PRKCA|MAPK1|MAPK3|TUBB2A|YWHAE|TUBA1A|TUBB4A|TUBB4B|ARPC1A|NUDC|NCKAP1|CLASP2|CYFIP1|AHCTF1|NDE1|KLC2	-1.3
Low grade	GO Biological Processes	19	GO:1901293	nucleoside phosphate biosynthetic process	19_GO:0008152 metabolic process	-2.2	1.8	2.8	2618	97	304	20	6.6	1.4	38|203|471|498|506|509|513|515|539|1737|1738|2639|4508|4723|5162|5631|10476|50808|51727|133686	ACAT1|AK1|ATIC|ATP5F1A|ATP5F1B|ATP5F1C|ATP5F1D|ATP5PB|ATP5PO|DLAT|DLD|GCDH|ATP6|NDUFV1|PDHB|PRPS1|ATP5PD|AK3|CMPK1|NADK2	-1.3
Low grade	GO Biological Processes	19	GO:0009165	nucleotide biosynthetic process	19_GO:0008152 metabolic process	-2.2	1.8	2.8	2618	97	304	20	6.6	1.4	38|203|471|498|506|509|513|515|539|1737|1738|2639|4508|4723|5162|5631|10476|50808|51727|133686	ACAT1|AK1|ATIC|ATP5F1A|ATP5F1B|ATP5F1C|ATP5F1D|ATP5PB|ATP5PO|DLAT|DLD|GCDH|ATP6|NDUFV1|PDHB|PRPS1|ATP5PD|AK3|CMPK1|NADK2	-1.3
Low grade	GO Biological Processes	19	GO:0021543	pallium development	19_GO:0032502 developmental process	-2.2	2.3	3	2618	42	304	11	3.6	1.1	387|471|493|1000|4677|5048|7280|7531|7846|27089|54820	RHOA|ATIC|ATP2B4|CDH2|NARS1|PAFAH1B1|TUBB2A|YWHAE|TUBA1A|UQCRQ|NDE1	-1.3
Low grade	KEGG Pathway	24	hsa00980	Metabolism of xenobiotics by cytochrome P450		-2.2	3.2	3.2	2618	16	304	6	2	0.8	128|2052|2946|2947|8574|653689	ADH5|EPHX1|GSTM2|GSTM3|AKR7A2|GSTT2B	-1.3
Low grade	GO Biological Processes	19	GO:0044273	sulfur compound catabolic process	19_GO:0008152 metabolic process	-2.2	3.2	3.2	2618	16	304	6	2	0.8	38|4357|6448|7263|8801|8803	ACAT1|MPST|SGSH|TST|SUCLG2|SUCLA2	-1.3
Low grade	GO Biological Processes	19	GO:0051293	establishment of spindle localization	19_GO:0051179 localization	-2.2	3.2	3.2	2618	16	304	6	2	0.8	2697|3996|4134|5048|23122|54820	GJA1|LLGL1|MAP4|PAFAH1B1|CLASP2|NDE1	-1.3
Low grade	GO Biological Processes	19	GO:0032956	regulation of actin cytoskeleton organization	19_GO:0050789 regulation of biological process	-2.2	1.8	2.8	2618	91	304	19	6.2	1.4	118|119|120|274|387|1496|2764|2824|5217|5898|6711|7111|9026|10787|11034|23122|23191|23580|29767	ADD1|ADD2|ADD3|BIN1|RHOA|CTNNA2|GMFB|GPM6B|PFN2|RALA|SPTBN1|TMOD1|HIP1R|NCKAP1|DSTN|CLASP2|CYFIP1|CDC42EP4|TMOD2	-1.3
Low grade	GO Biological Processes	19	GO:0046034	ATP metabolic process	19_GO:0008152 metabolic process	-2.1	2.1	2.9	2618	54	304	13	4.3	1.2	203|477|498|506|509|513|515|526|539|3304|4508|4723|10476	AK1|ATP1A2|ATP5F1A|ATP5F1B|ATP5F1C|ATP5F1D|ATP5PB|ATP6V1B2|ATP5PO|HSPA1B|ATP6|NDUFV1|ATP5PD	-1.3
Low grade	Reactome Gene Sets	6	R-HSA-437239	Recycling pathway of L1		-2.1	2.6	3.1	2618	26	304	8	2.6	0.92	1808|5594|6456|7280|7430|7846|10382|10383	DPYSL2|MAPK1|SH3GL2|TUBB2A|EZR|TUBA1A|TUBB4A|TUBB4B	-1.3
Low grade	GO Biological Processes	19	GO:0009066	aspartate family amino acid metabolic process	19_GO:0008152 metabolic process	-2.1	2.9	3.1	2618	21	304	7	2.3	0.86	1743|2806|10247|26227|56954|58478|80150	DLST|GOT2|RIDA|PHGDH|NIT2|ENOPH1|ASRGL1	-1.3
Low grade	KEGG Pathway	24	hsa00260	Glycine, serine and threonine metabolism		-2.1	2.9	3.1	2618	21	304	7	2.3	0.86	501|1738|5223|9380|26227|29968|63826	ALDH7A1|DLD|PGAM1|GRHPR|PHGDH|PSAT1|SRR	-1.3
Low grade	Canonical Pathways	11	M8	PID ENDOTHELIN PATHWAY		-2.1	2.9	3.1	2618	21	304	7	2.3	0.86	387|2771|2775|2776|5578|5594|5595	RHOA|GNAI2|GNAO1|GNAQ|PRKCA|MAPK1|MAPK3	-1.3
Low grade	Canonical Pathways	11	M276	PID FGF PATHWAY		-2.1	3.6	3.3	2618	12	304	5	1.6	0.73	1000|4684|5594|5595|5781	CDH2|NCAM1|MAPK1|MAPK3|PTPN11	-1.2
Low grade	GO Biological Processes	19	GO:0006536	glutamate metabolic process	19_GO:0008152 metabolic process	-2.1	3.6	3.3	2618	12	304	5	1.6	0.73	2729|2746|2806|7915|8659	GCLC|GLUD1|GOT2|ALDH5A1|ALDH4A1	-1.2
Low grade	GO Biological Processes	19	GO:0034315	regulation of Arp2/3 complex-mediated actin nucleation	19_GO:0050789 regulation of biological process	-2.1	3.6	3.3	2618	12	304	5	1.6	0.73	1496|2764|9026|10787|23191	CTNNA2|GMFB|HIP1R|NCKAP1|CYFIP1	-1.2
Low grade	KEGG Pathway	24	hsa04960	Aldosterone-regulated sodium reabsorption		-2.1	3.6	3.3	2618	12	304	5	1.6	0.73	477|482|5578|5594|5595	ATP1A2|ATP1B2|PRKCA|MAPK1|MAPK3	-1.2
Low grade	WikiPathways	27	WP244	Alpha 6 beta 4 signaling pathway		-2.1	3.6	3.3	2618	12	304	5	1.6	0.73	387|5578|5594|5595|5781	RHOA|PRKCA|MAPK1|MAPK3|PTPN11	-1.2
Low grade	Canonical Pathways	11	M82	PID RET PATHWAY		-2.1	3.6	3.3	2618	12	304	5	1.6	0.73	387|5578|5594|5595|5781	RHOA|PRKCA|MAPK1|MAPK3|PTPN11	-1.2
Low grade	GO Biological Processes	19	GO:0009144	purine nucleoside triphosphate metabolic process	19_GO:0008152 metabolic process	-2.1	1.9	2.8	2618	67	304	15	4.9	1.2	203|477|498|506|509|513|515|526|539|3304|4508|4723|4976|10476|50808	AK1|ATP1A2|ATP5F1A|ATP5F1B|ATP5F1C|ATP5F1D|ATP5PB|ATP6V1B2|ATP5PO|HSPA1B|ATP6|NDUFV1|OPA1|ATP5PD|AK3	-1.2
Low grade	Reactome Gene Sets	6	R-HSA-438064	Post NMDA receptor activation events		-2.1	2.4	2.9	2618	32	304	9	3	0.97	5567|5571|5573|5594|5595|7280|7846|10382|10383	PRKACB|PRKAG1|PRKAR1A|MAPK1|MAPK3|TUBB2A|TUBA1A|TUBB4A|TUBB4B	-1.2
Low grade	GO Biological Processes	19	GO:0008652	amino acid biosynthetic process	19_GO:0008152 metabolic process	-2.1	2.4	2.9	2618	32	304	9	3	0.97	18|216|2746|2806|6507|26227|29968|58478|63826	ABAT|ALDH1A1|GLUD1|GOT2|SLC1A3|PHGDH|PSAT1|ENOPH1|SRR	-1.2
Low grade	WikiPathways	27	WP5094	Orexin receptor pathway		-2.1	2.4	2.9	2618	32	304	9	3	0.97	2776|2778|4976|5162|5333|5578|5594|5595|5781	GNAQ|GNAS|OPA1|PDHB|PLCD1|PRKCA|MAPK1|MAPK3|PTPN11	-1.2
Low grade	GO Biological Processes	19	GO:0035265	organ growth	19_GO:0040007 growth	-2.1	4.3	3.4	2618	8	304	4	1.3	0.65	309|5573|5781|10611	ANXA6|PRKAR1A|PTPN11|PDLIM5	-1.2
Low grade	Reactome Gene Sets	6	R-HSA-373080	Class B/2 (Secretin family receptors)		-2.1	4.3	3.4	2618	8	304	4	1.3	0.65	2778|2783|2788|59345	GNAS|GNB2|GNG7|GNB4	-1.2
Low grade	Reactome Gene Sets	6	R-HSA-392851	Prostacyclin signalling through prostacyclin receptor		-2.1	4.3	3.4	2618	8	304	4	1.3	0.65	2778|2783|2788|59345	GNAS|GNB2|GNG7|GNB4	-1.2
Low grade	GO Biological Processes	19	GO:0006085	acetyl-CoA biosynthetic process	19_GO:0008152 metabolic process	-2.1	4.3	3.4	2618	8	304	4	1.3	0.65	38|1737|1738|5162	ACAT1|DLAT|DLD|PDHB	-1.2
Low grade	GO Biological Processes	19	GO:0051955	regulation of amino acid transport	19_GO:0051179 localization	-2.1	4.3	3.4	2618	8	304	4	1.3	0.65	18|477|9900|10550	ABAT|ATP1A2|SV2A|ARL6IP5	-1.2
Low grade	Reactome Gene Sets	6	R-HSA-420092	Glucagon-type ligand receptors		-2.1	4.3	3.4	2618	8	304	4	1.3	0.65	2778|2783|2788|59345	GNAS|GNB2|GNG7|GNB4	-1.2
Low grade	Reactome Gene Sets	6	R-HSA-392451	G beta:gamma signalling through PI3Kgamma		-2.1	4.3	3.4	2618	8	304	4	1.3	0.65	387|2783|2788|59345	RHOA|GNB2|GNG7|GNB4	-1.2
Low grade	GO Biological Processes	19	GO:0072525	pyridine-containing compound biosynthetic process	19_GO:0008152 metabolic process	-2.1	4.3	3.4	2618	8	304	4	1.3	0.65	8566|29968|55163|133686	PDXK|PSAT1|PNPO|NADK2	-1.2
Low grade	GO Biological Processes	19	GO:0032989	cellular component morphogenesis	19_GO:0032502 developmental process	-2.1	1.6	2.7	2618	133	304	25	8.2	1.6	928|1267|1272|1496|1501|2823|3996|4133|4684|4897|5048|5364|5573|5781|6456|7111|7143|7846|10529|10787|10890|23191|29767|56896|81628	CD9|CNP|CNTN1|CTNNA2|CTNND2|GPM6A|LLGL1|MAP2|NCAM1|NRCAM|PAFAH1B1|PLXNB1|PRKAR1A|PTPN11|SH3GL2|TMOD1|TNR|TUBA1A|NEBL|NCKAP1|RAB10|CYFIP1|TMOD2|DPYSL5|TSC22D4	-1.2
Low grade	GO Biological Processes	19	GO:0048812	neuron projection morphogenesis	19_GO:0032502 developmental process	-2	1.7	2.7	2618	100	304	20	6.6	1.4	1267|1272|1496|1501|2823|3996|4133|4684|4897|5048|5364|5781|6456|7143|7846|10787|10890|23191|56896|81628	CNP|CNTN1|CTNNA2|CTNND2|GPM6A|LLGL1|MAP2|NCAM1|NRCAM|PAFAH1B1|PLXNB1|PTPN11|SH3GL2|TNR|TUBA1A|NCKAP1|RAB10|CYFIP1|DPYSL5|TSC22D4	-1.2
Low grade	Reactome Gene Sets	6	R-HSA-1445148	Translocation of SLC2A4 (GLUT4) to the plasma membrane		-2	2.6	2.9	2618	27	304	8	2.6	0.92	5571|5898|7280|7531|7846|10382|10383|10890	PRKAG1|RALA|TUBB2A|YWHAE|TUBA1A|TUBB4A|TUBB4B|RAB10	-1.2
Low grade	GO Biological Processes	19	GO:0021762	substantia nigra development	19_GO:0032502 developmental process	-2	2.6	2.9	2618	27	304	8	2.6	0.92	387|515|1152|1267|2746|7531|57447|59345	RHOA|ATP5PB|CKB|CNP|GLUD1|YWHAE|NDRG2|GNB4	-1.2
Low grade	KEGG Pathway	24	hsa05230	Central carbon metabolism in cancer		-2	2.6	2.9	2618	27	304	8	2.6	0.92	3418|3945|5162|5211|5213|5223|5594|5595	IDH2|LDHB|PDHB|PFKL|PFKM|PGAM1|MAPK1|MAPK3	-1.2
Low grade	KEGG Pathway	24	hsa04360	Axon guidance		-2	2.3	2.8	2618	38	304	10	3.3	1	387|1808|2771|3983|5364|5578|5594|5595|5781|56896	RHOA|DPYSL2|GNAI2|ABLIM1|PLXNB1|PRKCA|MAPK1|MAPK3|PTPN11|DPYSL5	-1.2
Low grade	GO Biological Processes	19	GO:0150104	transport across blood-brain barrier	19_GO:0051179 localization	-2	3	3.1	2618	17	304	6	2	0.8	477|482|493|6507|8671|9368	ATP1A2|ATP1B2|ATP2B4|SLC1A3|SLC4A4|NHERF1	-1.2
Low grade	GO Biological Processes	19	GO:0010232	vascular transport	19_GO:0051179 localization	-2	3	3.1	2618	17	304	6	2	0.8	477|482|493|6507|8671|9368	ATP1A2|ATP1B2|ATP2B4|SLC1A3|SLC4A4|NHERF1	-1.2
Low grade	Reactome Gene Sets	6	R-HSA-416482	G alpha (12/13) signalling events		-2	3	3.1	2618	17	304	6	2	0.8	387|2783|2788|5364|10672|59345	RHOA|GNB2|GNG7|PLXNB1|GNA13|GNB4	-1.2
Low grade	GO Biological Processes	19	GO:0006865	amino acid transport	19_GO:0051179 localization	-2	3	3.1	2618	17	304	6	2	0.8	2670|2697|6507|6520|9368|10550	GFAP|GJA1|SLC1A3|SLC3A2|NHERF1|ARL6IP5	-1.2
Low grade	KEGG Pathway	24	hsa05163	Human cytomegalovirus infection		-2	2	2.7	2618	56	304	13	4.3	1.2	387|2771|2775|2776|2778|2783|2788|5567|5578|5594|5595|10672|59345	RHOA|GNAI2|GNAO1|GNAQ|GNAS|GNB2|GNG7|PRKACB|PRKCA|MAPK1|MAPK3|GNA13|GNB4	-1.2
Low grade	GO Biological Processes	19	GO:1902600	proton transmembrane transport	19_GO:0051179 localization	-2	2.1	2.8	2618	50	304	12	3.9	1.1	477|498|506|509|513|515|526|539|1327|4508|5250|10476	ATP1A2|ATP5F1A|ATP5F1B|ATP5F1C|ATP5F1D|ATP5PB|ATP6V1B2|ATP5PO|COX4I1|ATP6|SLC25A3|ATP5PD	-1.2
Low grade	Reactome Gene Sets	6	R-HSA-68877	Mitotic Prometaphase		-2	2.1	2.8	2618	50	304	12	3.9	1.1	1783|5048|5518|7280|7531|7846|10382|10383|10726|23122|25909|54820	DYNC1LI2|PAFAH1B1|PPP2R1A|TUBB2A|YWHAE|TUBA1A|TUBB4A|TUBB4B|NUDC|CLASP2|AHCTF1|NDE1	-1.2
Low grade_MCODE_ALL	GO Biological Processes	19	GO:0044282	small molecule catabolic process	19_GO:0008152 metabolic process	-12	4.3	9.4	2618	131	143	31	22	3.4	18|38|128|217|883|1376|1632|1666|1738|1743|1891|2108|2109|2746|2806|2954|3030|3032|3033|4329|4357|5095|5096|5211|5213|5223|5860|6652|7263|11112|26275	ABAT|ACAT1|ADH5|ALDH2|KYAT1|CPT2|ECI1|DECR1|DLD|DLST|ECH1|ETFA|ETFB|GLUD1|GOT2|GSTZ1|HADHA|HADHB|HADH|ALDH6A1|MPST|PCCA|PCCB|PFKL|PFKM|PGAM1|QDPR|SORD|TST|HIBADH|HIBCH	-10
Low grade_MCODE_ALL	GO Biological Processes	19	GO:0046395	carboxylic acid catabolic process	19_GO:0008152 metabolic process	-12	5.2	9.8	2618	92	143	26	18	3.2	18|38|883|1376|1632|1666|1738|1743|1891|2108|2109|2746|2806|2954|3030|3032|3033|4329|4357|5095|5096|5860|6652|7263|11112|26275	ABAT|ACAT1|KYAT1|CPT2|ECI1|DECR1|DLD|DLST|ECH1|ETFA|ETFB|GLUD1|GOT2|GSTZ1|HADHA|HADHB|HADH|ALDH6A1|MPST|PCCA|PCCB|QDPR|SORD|TST|HIBADH|HIBCH	-10
Low grade_MCODE_ALL	GO Biological Processes	19	GO:0016054	organic acid catabolic process	19_GO:0008152 metabolic process	-12	5.2	9.8	2618	92	143	26	18	3.2	18|38|883|1376|1632|1666|1738|1743|1891|2108|2109|2746|2806|2954|3030|3032|3033|4329|4357|5095|5096|5860|6652|7263|11112|26275	ABAT|ACAT1|KYAT1|CPT2|ECI1|DECR1|DLD|DLST|ECH1|ETFA|ETFB|GLUD1|GOT2|GSTZ1|HADHA|HADHB|HADH|ALDH6A1|MPST|PCCA|PCCB|QDPR|SORD|TST|HIBADH|HIBCH	-10
Low grade_MCODE_ALL	KEGG Pathway	24	hsa01200	Carbon metabolism		-12	5.6	9.9	2618	79	143	24	17	3.1	38|128|230|1737|1738|1743|2271|2746|2806|3418|3419|3420|4329|5091|5095|5096|5162|5211|5213|5223|7086|8803|26227|26275	ACAT1|ADH5|ALDOC|DLAT|DLD|DLST|FH|GLUD1|GOT2|IDH2|IDH3A|IDH3B|ALDH6A1|PC|PCCA|PCCB|PDHB|PFKL|PFKM|PGAM1|TKT|SUCLA2|PHGDH|HIBCH	-10
Low grade_MCODE_ALL	Reactome Gene Sets	6	R-HSA-1428517	The citric acid (TCA) cycle and respiratory electron transport		-12	5.2	9.6	2618	88	143	25	17	3.2	498|506|509|513|515|539|1327|1737|1738|1743|2108|2109|2271|2739|2954|3418|3419|3420|4508|5162|7385|8803|10131|10476|27089	ATP5F1A|ATP5F1B|ATP5F1C|ATP5F1D|ATP5PB|ATP5PO|COX4I1|DLAT|DLD|DLST|ETFA|ETFB|FH|GLO1|GSTZ1|IDH2|IDH3A|IDH3B|ATP6|PDHB|UQCRC2|SUCLA2|TRAP1|ATP5PD|UQCRQ	-9.8
Low grade_MCODE_ALL	GO Biological Processes	19	GO:0006091	generation of precursor metabolites and energy	19_GO:0008152 metabolic process	-12	3.6	8.6	2618	178	143	35	24	3.6	38|128|217|230|231|498|506|509|513|515|539|1327|1737|1738|1743|2108|2109|2271|3418|3419|3420|4508|5162|5211|5213|5223|5834|5837|5860|7086|7385|8803|10476|26227|27089	ACAT1|ADH5|ALDH2|ALDOC|AKR1B1|ATP5F1A|ATP5F1B|ATP5F1C|ATP5F1D|ATP5PB|ATP5PO|COX4I1|DLAT|DLD|DLST|ETFA|ETFB|FH|IDH2|IDH3A|IDH3B|ATP6|PDHB|PFKL|PFKM|PGAM1|PYGB|PYGM|QDPR|TKT|UQCRC2|SUCLA2|ATP5PD|PHGDH|UQCRQ	-9.4
Low grade_MCODE_ALL	KEGG Pathway	24	hsa00280	Valine, leucine and isoleucine degradation		-9.2	7.5	9.2	2618	34	143	14	9.8	2.5	18|38|217|223|501|1738|3030|3032|3033|4329|5095|5096|11112|26275	ABAT|ACAT1|ALDH2|ALDH9A1|ALDH7A1|DLD|HADHA|HADHB|HADH|ALDH6A1|PCCA|PCCB|HIBADH|HIBCH	-7.2
Low grade_MCODE_ALL	GO Biological Processes	19	GO:0032787	monocarboxylic acid metabolic process	19_GO:0008152 metabolic process	-8.8	3.5	7.4	2618	148	143	28	20	3.3	18|38|128|216|230|231|1376|1632|1666|1737|1738|1891|2108|2109|2946|3030|3032|3033|3418|5091|5095|5096|5162|5211|5213|5223|6652|26227	ABAT|ACAT1|ADH5|ALDH1A1|ALDOC|AKR1B1|CPT2|ECI1|DECR1|DLAT|DLD|ECH1|ETFA|ETFB|GSTM2|HADHA|HADHB|HADH|IDH2|PC|PCCA|PCCB|PDHB|PFKL|PFKM|PGAM1|SORD|PHGDH	-6.8
Low grade_MCODE_ALL	GO Biological Processes	19	GO:0015980	energy derivation by oxidation of organic compounds	19_GO:0008152 metabolic process	-8.6	3.8	7.5	2618	122	143	25	17	3.2	498|506|509|513|515|539|1327|1737|1738|1743|2108|2109|2271|3418|3419|3420|4508|5162|5213|5834|5837|7385|8803|10476|27089	ATP5F1A|ATP5F1B|ATP5F1C|ATP5F1D|ATP5PB|ATP5PO|COX4I1|DLAT|DLD|DLST|ETFA|ETFB|FH|IDH2|IDH3A|IDH3B|ATP6|PDHB|PFKM|PYGB|PYGM|UQCRC2|SUCLA2|ATP5PD|UQCRQ	-6.7
Low grade_MCODE_ALL	CORUM	33	CORUM:563	F1F0-ATP synthase, mitochondrial		-8.6	15	10	2618	10	143	8	5.6	1.9	498|506|509|513|515|539|4508|10476	ATP5F1A|ATP5F1B|ATP5F1C|ATP5F1D|ATP5PB|ATP5PO|ATP6|ATP5PD	-6.7
Low grade_MCODE_ALL	GO Biological Processes	19	GO:0045333	cellular respiration	19_GO:0008152 metabolic process	-8.3	4.1	7.5	2618	99	143	22	15	3	498|506|509|513|515|539|1327|1737|1738|1743|2108|2109|2271|3418|3419|3420|4508|5162|7385|8803|10476|27089	ATP5F1A|ATP5F1B|ATP5F1C|ATP5F1D|ATP5PB|ATP5PO|COX4I1|DLAT|DLD|DLST|ETFA|ETFB|FH|IDH2|IDH3A|IDH3B|ATP6|PDHB|UQCRC2|SUCLA2|ATP5PD|UQCRQ	-6.4
Low grade_MCODE_ALL	Reactome Gene Sets	6	R-HSA-163210	Formation of ATP by chemiosmotic coupling		-8	13	9.8	2618	11	143	8	5.6	1.9	498|506|509|513|515|539|4508|10476	ATP5F1A|ATP5F1B|ATP5F1C|ATP5F1D|ATP5PB|ATP5PO|ATP6|ATP5PD	-6.2
Low grade_MCODE_ALL	GO Biological Processes	19	GO:0009060	aerobic respiration	19_GO:0008152 metabolic process	-7.8	4.2	7.3	2618	87	143	20	14	2.9	498|506|509|513|515|539|1327|1737|1738|1743|2271|3418|3419|3420|4508|5162|7385|8803|10476|27089	ATP5F1A|ATP5F1B|ATP5F1C|ATP5F1D|ATP5PB|ATP5PO|COX4I1|DLAT|DLD|DLST|FH|IDH2|IDH3A|IDH3B|ATP6|PDHB|UQCRC2|SUCLA2|ATP5PD|UQCRQ	-6
Low grade_MCODE_ALL	GO Biological Processes	19	GO:0009062	fatty acid catabolic process	19_GO:0008152 metabolic process	-7.4	6.9	8	2618	32	143	12	8.4	2.3	38|1376|1632|1666|1891|2108|2109|3030|3032|3033|5095|5096	ACAT1|CPT2|ECI1|DECR1|ECH1|ETFA|ETFB|HADHA|HADHB|HADH|PCCA|PCCB	-5.6
Low grade_MCODE_ALL	KEGG Pathway	24	hsa04726	Serotonergic synapse		-7.3	7.5	8.1	2618	27	143	11	7.7	2.2	2771|2775|2776|2778|2783|2788|5567|5578|5594|5595|59345	GNAI2|GNAO1|GNAQ|GNAS|GNB2|GNG7|PRKACB|PRKCA|MAPK1|MAPK3|GNB4	-5.5
Low grade_MCODE_ALL	KEGG Pathway	24	hsa04928	Parathyroid hormone synthesis, secretion and action		-7.2	8.3	8.3	2618	22	143	10	7	2.1	387|2771|2776|2778|5567|5578|5594|5595|9368|10672	RHOA|GNAI2|GNAQ|GNAS|PRKACB|PRKCA|MAPK1|MAPK3|NHERF1|GNA13	-5.4
Low grade_MCODE_ALL	GO Biological Processes	19	GO:0072329	monocarboxylic acid catabolic process	19_GO:0008152 metabolic process	-7.1	6	7.6	2618	40	143	13	9.1	2.4	38|1376|1632|1666|1891|2108|2109|3030|3032|3033|5095|5096|6652	ACAT1|CPT2|ECI1|DECR1|ECH1|ETFA|ETFB|HADHA|HADHB|HADH|PCCA|PCCB|SORD	-5.3
Low grade_MCODE_ALL	KEGG Pathway	24	hsa04713	Circadian entrainment		-7.1	7.2	7.9	2618	28	143	11	7.7	2.2	2771|2775|2776|2778|2783|2788|5567|5578|5594|5595|59345	GNAI2|GNAO1|GNAQ|GNAS|GNB2|GNG7|PRKACB|PRKCA|MAPK1|MAPK3|GNB4	-5.3
Low grade_MCODE_ALL	KEGG Pathway	24	hsa00380	Tryptophan metabolism		-7	9.2	8.3	2618	18	143	9	6.3	2	38|217|223|501|883|1738|1743|3030|3033	ACAT1|ALDH2|ALDH9A1|ALDH7A1|KYAT1|DLD|DLST|HADHA|HADH	-5.2
Low grade_MCODE_ALL	Reactome Gene Sets	6	R-HSA-163685	Integration of energy metabolism		-6.9	6.3	7.6	2618	35	143	12	8.4	2.3	2771|2776|2778|2783|2788|4082|5518|5567|5573|5578|7086|59345	GNAI2|GNAQ|GNAS|GNB2|GNG7|MARCKS|PPP2R1A|PRKACB|PRKAR1A|PRKCA|TKT|GNB4	-5.1
Low grade_MCODE_ALL	GO Biological Processes	19	GO:0006520	amino acid metabolic process	19_GO:0008152 metabolic process	-6.7	3.4	6.4	2618	119	143	22	15	3	18|38|216|883|1615|1738|1743|2108|2109|2746|2806|2954|4329|4357|4677|5095|5096|5860|11112|26227|26275|51520	ABAT|ACAT1|ALDH1A1|KYAT1|DARS1|DLD|DLST|ETFA|ETFB|GLUD1|GOT2|GSTZ1|ALDH6A1|MPST|NARS1|PCCA|PCCB|QDPR|HIBADH|PHGDH|HIBCH|LARS1	-5
Low grade_MCODE_ALL	GO Biological Processes	19	GO:0019395	fatty acid oxidation	19_GO:0008152 metabolic process	-6.7	6.7	7.6	2618	30	143	11	7.7	2.2	38|128|1376|1632|1666|1891|2108|2109|3030|3032|3033	ACAT1|ADH5|CPT2|ECI1|DECR1|ECH1|ETFA|ETFB|HADHA|HADHB|HADH	-5
Low grade_MCODE_ALL	WikiPathways	27	WP35	G protein signaling pathways		-6.7	6.7	7.6	2618	30	143	11	7.7	2.2	387|2771|2775|2776|2778|2783|2788|5567|5573|5578|10672	RHOA|GNAI2|GNAO1|GNAQ|GNAS|GNB2|GNG7|PRKACB|PRKAR1A|PRKCA|GNA13	-5
Low grade_MCODE_ALL	KEGG Pathway	24	hsa04540	Gap junction		-6.7	6.7	7.6	2618	30	143	11	7.7	2.2	2771|2776|2778|5567|5578|5594|5595|7280|7846|10382|10383	GNAI2|GNAQ|GNAS|PRKACB|PRKCA|MAPK1|MAPK3|TUBB2A|TUBA1A|TUBB4A|TUBB4B	-5
Low grade_MCODE_ALL	KEGG Pathway	24	hsa00620	Pyruvate metabolism		-6.7	6.7	7.6	2618	30	143	11	7.7	2.2	38|128|217|223|501|1737|1738|2271|2739|5091|5162	ACAT1|ADH5|ALDH2|ALDH9A1|ALDH7A1|DLAT|DLD|FH|GLO1|PC|PDHB	-5
Low grade_MCODE_ALL	GO Biological Processes	19	GO:0034440	lipid oxidation	19_GO:0008152 metabolic process	-6.7	6.7	7.6	2618	30	143	11	7.7	2.2	38|128|1376|1632|1666|1891|2108|2109|3030|3032|3033	ACAT1|ADH5|CPT2|ECI1|DECR1|ECH1|ETFA|ETFB|HADHA|HADHB|HADH	-5
Low grade_MCODE_ALL	GO Biological Processes	19	GO:0009063	amino acid catabolic process	19_GO:0008152 metabolic process	-6.6	5	7	2618	51	143	14	9.8	2.5	18|38|883|1738|1743|2108|2109|2746|2806|2954|4329|5860|11112|26275	ABAT|ACAT1|KYAT1|DLD|DLST|ETFA|ETFB|GLUD1|GOT2|GSTZ1|ALDH6A1|QDPR|HIBADH|HIBCH	-4.9
Low grade_MCODE_ALL	KEGG Pathway	24	hsa00071	Fatty acid degradation		-6.6	7.3	7.6	2618	25	143	10	7	2.1	38|128|217|223|501|1376|1632|3030|3032|3033	ACAT1|ADH5|ALDH2|ALDH9A1|ALDH7A1|CPT2|ECI1|HADHA|HADHB|HADH	-4.8
Low grade_MCODE_ALL	KEGG Pathway	24	hsa04724	Glutamatergic synapse		-6.5	6.5	7.4	2618	31	143	11	7.7	2.2	2771|2775|2776|2778|2783|2788|5567|5578|5594|5595|59345	GNAI2|GNAO1|GNAQ|GNAS|GNB2|GNG7|PRKACB|PRKCA|MAPK1|MAPK3|GNB4	-4.8
Low grade_MCODE_ALL	KEGG Pathway	24	hsa00020	Citrate cycle (TCA cycle)		-6.4	7	7.4	2618	26	143	10	7	2.1	1737|1738|1743|2271|3418|3419|3420|5091|5162|8803	DLAT|DLD|DLST|FH|IDH2|IDH3A|IDH3B|PC|PDHB|SUCLA2	-4.7
Low grade_MCODE_ALL	KEGG Pathway	24	hsa04730	Long-term depression		-6.2	7.8	7.6	2618	21	143	9	6.3	2	2771|2775|2776|2778|5518|5578|5594|5595|10672	GNAI2|GNAO1|GNAQ|GNAS|PPP2R1A|PRKCA|MAPK1|MAPK3|GNA13	-4.6
Low grade_MCODE_ALL	Reactome Gene Sets	6	R-HSA-9007101	Rab regulation of trafficking		-6.2	6.8	7.3	2618	27	143	10	7	2.1	2664|2665|5861|5869|5870|7531|10890|11345|22931|51560	GDI1|GDI2|RAB1A|RAB5B|RAB6A|YWHAE|RAB10|GABARAPL2|RAB18|RAB6B	-4.5
Low grade_MCODE_ALL	KEGG Pathway	24	hsa04725	Cholinergic synapse		-6.2	6.8	7.3	2618	27	143	10	7	2.1	2771|2775|2776|2783|2788|5567|5578|5594|5595|59345	GNAI2|GNAO1|GNAQ|GNB2|GNG7|PRKACB|PRKCA|MAPK1|MAPK3|GNB4	-4.5
Low grade_MCODE_ALL	Reactome Gene Sets	6	R-HSA-71406	Pyruvate metabolism and Citric Acid (TCA) cycle		-6.1	5.9	6.9	2618	34	143	11	7.7	2.2	1737|1738|1743|2271|2739|2954|3418|3419|3420|5162|8803	DLAT|DLD|DLST|FH|GLO1|GSTZ1|IDH2|IDH3A|IDH3B|PDHB|SUCLA2	-4.4
Low grade_MCODE_ALL	Reactome Gene Sets	6	R-HSA-163200	Respiratory electron transport, ATP synthesis by chemiosmotic coupling, and heat production by uncoupling proteins.		-6	4.6	6.5	2618	56	143	14	9.8	2.5	498|506|509|513|515|539|1327|2108|2109|4508|7385|10131|10476|27089	ATP5F1A|ATP5F1B|ATP5F1C|ATP5F1D|ATP5PB|ATP5PO|COX4I1|ETFA|ETFB|ATP6|UQCRC2|TRAP1|ATP5PD|UQCRQ	-4.4
Low grade_MCODE_ALL	Reactome Gene Sets	6	R-HSA-8876198	RAB GEFs exchange GTP for GDP on RABs		-6	7.5	7.3	2618	22	143	9	6.3	2	2664|2665|5861|5869|5870|7531|10890|22931|51560	GDI1|GDI2|RAB1A|RAB5B|RAB6A|YWHAE|RAB10|RAB18|RAB6B	-4.4
Low grade_MCODE_ALL	Reactome Gene Sets	6	R-HSA-422356	Regulation of insulin secretion		-6	6.5	7.1	2618	28	143	10	7	2.1	2771|2776|2778|2783|2788|4082|5567|5573|5578|59345	GNAI2|GNAQ|GNAS|GNB2|GNG7|MARCKS|PRKACB|PRKAR1A|PRKCA|GNB4	-4.3
Low grade_MCODE_ALL	KEGG Pathway	24	hsa00410	beta-Alanine metabolism		-6	8.6	7.6	2618	17	143	8	5.6	1.9	18|217|223|501|3030|4329|26275|55748	ABAT|ALDH2|ALDH9A1|ALDH7A1|HADHA|ALDH6A1|HIBCH|CNDP2	-4.3
Low grade_MCODE_ALL	GO Biological Processes	19	GO:0030258	lipid modification	19_GO:0008152 metabolic process	-5.9	5.8	6.8	2618	35	143	11	7.7	2.2	38|128|1376|1632|1666|1891|2108|2109|3030|3032|3033	ACAT1|ADH5|CPT2|ECI1|DECR1|ECH1|ETFA|ETFB|HADHA|HADHB|HADH	-4.3
Low grade_MCODE_ALL	GO Biological Processes	19	GO:0006635	fatty acid beta-oxidation	19_GO:0008152 metabolic process	-5.8	6.3	6.9	2618	29	143	10	7	2.1	38|1376|1632|1666|1891|2108|2109|3030|3032|3033	ACAT1|CPT2|ECI1|DECR1|ECH1|ETFA|ETFB|HADHA|HADHB|HADH	-4.2
Low grade_MCODE_ALL	KEGG Pathway	24	hsa00010	Glycolysis / Gluconeogenesis		-5.7	5.4	6.5	2618	37	143	11	7.7	2.2	128|217|223|230|501|1737|1738|5162|5211|5213|5223	ADH5|ALDH2|ALDH9A1|ALDOC|ALDH7A1|DLAT|DLD|PDHB|PFKL|PFKM|PGAM1	-4
Low grade_MCODE_ALL	WikiPathways	27	WP3925	Amino acid metabolism		-5.5	4.5	6.2	2618	53	143	13	9.1	2.4	128|216|501|1738|1743|2271|2746|2806|3033|4357|5091|11112|26275	ADH5|ALDH1A1|ALDH7A1|DLD|DLST|FH|GLUD1|GOT2|HADH|MPST|PC|HIBADH|HIBCH	-3.9
Low grade_MCODE_ALL	KEGG Pathway	24	hsa04371	Apelin signaling pathway		-5.5	5.9	6.6	2618	31	143	10	7	2.1	2771|2776|2783|2788|5567|5594|5595|10672|22800|59345	GNAI2|GNAQ|GNB2|GNG7|PRKACB|MAPK1|MAPK3|GNA13|RRAS2|GNB4	-3.9
Low grade_MCODE_ALL	WikiPathways	27	WP143	Fatty acid beta-oxidation		-5.5	7.7	7.1	2618	19	143	8	5.6	1.9	38|1376|1632|1666|1738|3030|3032|3033	ACAT1|CPT2|ECI1|DECR1|DLD|HADHA|HADHB|HADH	-3.9
Low grade_MCODE_ALL	Reactome Gene Sets	6	R-HSA-1852241	Organelle biogenesis and maintenance		-5.5	3.7	5.9	2618	79	143	16	11	2.6	498|506|509|513|515|539|2746|3418|4508|5518|7280|7531|7846|10382|10383|10476	ATP5F1A|ATP5F1B|ATP5F1C|ATP5F1D|ATP5PB|ATP5PO|GLUD1|IDH2|ATP6|PPP2R1A|TUBB2A|YWHAE|TUBA1A|TUBB4A|TUBB4B|ATP5PD	-3.9
Low grade_MCODE_ALL	Canonical Pathways	11	M268	PID S1P S1P2 PATHWAY		-5.5	9.2	7.4	2618	14	143	7	4.9	1.8	387|2771|2775|2776|5594|5595|10672	RHOA|GNAI2|GNAO1|GNAQ|MAPK1|MAPK3|GNA13	-3.9
Low grade_MCODE_ALL	KEGG Pathway	24	hsa04727	GABAergic synapse		-5.5	6.6	6.8	2618	25	143	9	6.3	2	18|2771|2775|2783|2788|5567|5578|11345|59345	ABAT|GNAI2|GNAO1|GNB2|GNG7|PRKACB|PRKCA|GABARAPL2|GNB4	-3.9
Low grade_MCODE_ALL	WikiPathways	27	WP722	Serotonin HTR1 group and FOS pathway		-5.4	11	7.6	2618	10	143	6	4.2	1.7	387|2771|2775|2776|5594|5595	RHOA|GNAI2|GNAO1|GNAQ|MAPK1|MAPK3	-3.8
Low grade_MCODE_ALL	WikiPathways	27	WP5355	Metabolic Epileptic Disorders		-5.4	4.3	6	2618	55	143	13	9.1	2.4	38|230|501|1737|1738|2746|2806|3033|5091|5211|5213|5223|26227	ACAT1|ALDOC|ALDH7A1|DLAT|DLD|GLUD1|GOT2|HADH|PC|PFKL|PFKM|PGAM1|PHGDH	-3.8
Low grade_MCODE_ALL	KEGG Pathway	24	hsa05032	Morphine addiction		-5.3	7.3	6.8	2618	20	143	8	5.6	1.9	2771|2775|2778|2783|2788|5567|5578|59345	GNAI2|GNAO1|GNAS|GNB2|GNG7|PRKACB|PRKCA|GNB4	-3.7
Low grade_MCODE_ALL	KEGG Pathway	24	hsa00640	Propanoate metabolism		-5.3	7.3	6.8	2618	20	143	8	5.6	1.9	18|1738|3030|4329|5095|5096|8803|26275	ABAT|DLD|HADHA|ALDH6A1|PCCA|PCCB|SUCLA2|HIBCH	-3.7
Low grade_MCODE_ALL	Reactome Gene Sets	6	R-HSA-8949613	Cristae formation		-5.3	7.3	6.8	2618	20	143	8	5.6	1.9	498|506|509|513|515|539|4508|10476	ATP5F1A|ATP5F1B|ATP5F1C|ATP5F1D|ATP5PB|ATP5PO|ATP6|ATP5PD	-3.7
Low grade_MCODE_ALL	KEGG Pathway	24	hsa04926	Relaxin signaling pathway		-5.3	5.5	6.3	2618	33	143	10	7	2.1	2771|2775|2778|2783|2788|5567|5578|5594|5595|59345	GNAI2|GNAO1|GNAS|GNB2|GNG7|PRKACB|PRKCA|MAPK1|MAPK3|GNB4	-3.7
Low grade_MCODE_ALL	Reactome Gene Sets	6	R-HSA-1592230	Mitochondrial biogenesis		-5.3	5.5	6.3	2618	33	143	10	7	2.1	498|506|509|513|515|539|2746|3418|4508|10476	ATP5F1A|ATP5F1B|ATP5F1C|ATP5F1D|ATP5PB|ATP5PO|GLUD1|IDH2|ATP6|ATP5PD	-3.7
Low grade_MCODE_ALL	KEGG Pathway	24	hsa05163	Human cytomegalovirus infection		-5.3	4.2	5.9	2618	56	143	13	9.1	2.4	387|2771|2775|2776|2778|2783|2788|5567|5578|5594|5595|10672|59345	RHOA|GNAI2|GNAO1|GNAQ|GNAS|GNB2|GNG7|PRKACB|PRKCA|MAPK1|MAPK3|GNA13|GNB4	-3.7
Low grade_MCODE_ALL	Canonical Pathways	11	M55	PID S1P S1P3 PATHWAY		-5.3	8.5	7	2618	15	143	7	4.9	1.8	387|2771|2775|2776|5594|5595|10672	RHOA|GNAI2|GNAO1|GNAQ|MAPK1|MAPK3|GNA13	-3.7
Low grade_MCODE_ALL	Reactome Gene Sets	6	R-HSA-456926	Thrombin signalling through proteinase activated receptors (PARs)		-5.3	8.5	7	2618	15	143	7	4.9	1.8	2776|2783|2788|5594|5595|10672|59345	GNAQ|GNB2|GNG7|MAPK1|MAPK3|GNA13|GNB4	-3.7
Low grade_MCODE_ALL	WikiPathways	27	WP536	Calcium regulation in cardiac cells		-5.2	4.6	6	2618	48	143	12	8.4	2.3	2771|2775|2776|2778|2783|2788|5567|5573|5578|6000|7531|59345	GNAI2|GNAO1|GNAQ|GNAS|GNB2|GNG7|PRKACB|PRKAR1A|PRKCA|RGS7|YWHAE|GNB4	-3.7
Low grade_MCODE_ALL	KEGG Pathway	24	hsa05130	Pathogenic Escherichia coli infection		-5.2	3.9	5.8	2618	65	143	14	9.8	2.5	387|5594|5595|5781|5861|7280|7430|7846|9368|10382|10383|10672|10787|23191	RHOA|MAPK1|MAPK3|PTPN11|RAB1A|TUBB2A|EZR|TUBA1A|NHERF1|TUBB4A|TUBB4B|GNA13|NCKAP1|CYFIP1	-3.7
Low grade_MCODE_ALL	KEGG Pathway	24	hsa05142	Chagas disease		-5.1	7	6.6	2618	21	143	8	5.6	1.9	2771|2775|2776|2778|5518|5520|5594|5595	GNAI2|GNAO1|GNAQ|GNAS|PPP2R1A|PPP2R2A|MAPK1|MAPK3	-3.6
Low grade_MCODE_ALL	Reactome Gene Sets	6	R-HSA-372790	Signaling by GPCR		-5.1	3.6	5.6	2618	76	143	15	10	2.6	387|2771|2776|2778|2783|2788|5518|5567|5573|5578|5594|5595|6000|10672|59345	RHOA|GNAI2|GNAQ|GNAS|GNB2|GNG7|PPP2R1A|PRKACB|PRKAR1A|PRKCA|MAPK1|MAPK3|RGS7|GNA13|GNB4	-3.5
Low grade_MCODE_ALL	Reactome Gene Sets	6	R-HSA-388396	GPCR downstream signalling		-5.1	3.6	5.6	2618	76	143	15	10	2.6	387|2771|2776|2778|2783|2788|5518|5567|5573|5578|5594|5595|6000|10672|59345	RHOA|GNAI2|GNAQ|GNAS|GNB2|GNG7|PPP2R1A|PRKACB|PRKAR1A|PRKCA|MAPK1|MAPK3|RGS7|GNA13|GNB4	-3.5
Low grade_MCODE_ALL	WikiPathways	27	WP465	Tryptophan metabolism		-5.1	10	7.2	2618	11	143	6	4.2	1.7	38|217|883|1738|2806|3033	ACAT1|ALDH2|KYAT1|DLD|GOT2|HADH	-3.5
Low grade_MCODE_ALL	Canonical Pathways	11	M64	PID S1P S1P4 PATHWAY		-5.1	10	7.2	2618	11	143	6	4.2	1.7	387|2771|2775|5594|5595|10672	RHOA|GNAI2|GNAO1|MAPK1|MAPK3|GNA13	-3.5
Low grade_MCODE_ALL	KEGG Pathway	24	hsa04714	Thermogenesis		-5	3.8	5.6	2618	67	143	14	9.8	2.5	498|506|509|513|515|539|1327|1376|2778|4508|5567|7385|10476|27089	ATP5F1A|ATP5F1B|ATP5F1C|ATP5F1D|ATP5PB|ATP5PO|COX4I1|CPT2|GNAS|ATP6|PRKACB|UQCRC2|ATP5PD|UQCRQ	-3.5
Low grade_MCODE_ALL	Reactome Gene Sets	6	R-HSA-418594	G alpha (i) signalling events		-5	4.4	5.8	2618	50	143	12	8.4	2.3	2771|2776|2778|2783|2788|5518|5567|5573|5578|5594|6000|59345	GNAI2|GNAQ|GNAS|GNB2|GNG7|PPP2R1A|PRKACB|PRKAR1A|PRKCA|MAPK1|RGS7|GNB4	-3.5
Low grade_MCODE_ALL	GO Biological Processes	19	GO:0044242	cellular lipid catabolic process	19_GO:0008152 metabolic process	-5	4.4	5.8	2618	50	143	12	8.4	2.3	38|1376|1632|1666|1891|2108|2109|3030|3032|3033|5095|5096	ACAT1|CPT2|ECI1|DECR1|ECH1|ETFA|ETFB|HADHA|HADHB|HADH|PCCA|PCCB	-3.5
Low grade_MCODE_ALL	WikiPathways	27	WP78	TCA cycle (aka Krebs or citric acid cycle)		-5	8	6.8	2618	16	143	7	4.9	1.8	1738|1743|2271|3418|3419|3420|8803	DLD|DLST|FH|IDH2|IDH3A|IDH3B|SUCLA2	-3.5
Low grade_MCODE_ALL	KEGG Pathway	24	hsa04071	Sphingolipid signaling pathway		-5	5.9	6.2	2618	28	143	9	6.3	2	387|2771|2776|5518|5520|5578|5594|5595|10672	RHOA|GNAI2|GNAQ|PPP2R1A|PPP2R2A|PRKCA|MAPK1|MAPK3|GNA13	-3.5
Low grade_MCODE_ALL	Reactome Gene Sets	6	R-HSA-112314	Neurotransmitter receptors and postsynaptic signal transmission		-5	4	5.7	2618	59	143	13	9.1	2.4	2771|2783|2788|5567|5573|5578|5594|5595|7280|7846|10382|10383|59345	GNAI2|GNB2|GNG7|PRKACB|PRKAR1A|PRKCA|MAPK1|MAPK3|TUBB2A|TUBA1A|TUBB4A|TUBB4B|GNB4	-3.5
Low grade_MCODE_ALL	KEGG Pathway	24	hsa01210	2-Oxocarboxylic acid metabolism		-5	6.7	6.4	2618	22	143	8	5.6	1.9	1737|1738|1743|2806|3418|3419|3420|5162	DLAT|DLD|DLST|GOT2|IDH2|IDH3A|IDH3B|PDHB	-3.5
Low grade_MCODE_ALL	KEGG Pathway	24	hsa00310	Lysine degradation		-5	6.7	6.4	2618	22	143	8	5.6	1.9	38|217|223|501|1738|1743|3030|3033	ACAT1|ALDH2|ALDH9A1|ALDH7A1|DLD|DLST|HADHA|HADH	-3.5
Low grade_MCODE_ALL	KEGG Pathway	24	hsa04014	Ras signaling pathway		-5	4.7	5.9	2618	43	143	11	7.7	2.2	387|2783|2788|5567|5578|5594|5595|5781|5869|22800|59345	RHOA|GNB2|GNG7|PRKACB|PRKCA|MAPK1|MAPK3|PTPN11|RAB5B|RRAS2|GNB4	-3.4
Low grade_MCODE_ALL	WikiPathways	27	WP4223	Ras signaling		-5	4.7	5.9	2618	43	143	11	7.7	2.2	387|2783|2788|5567|5578|5594|5595|5781|5869|22800|59345	RHOA|GNB2|GNG7|PRKACB|PRKCA|MAPK1|MAPK3|PTPN11|RAB5B|RRAS2|GNB4	-3.4
Low grade_MCODE_ALL	KEGG Pathway	24	hsa05208	Chemical carcinogenesis - reactive oxygen species		-4.9	3.4	5.4	2618	87	143	16	11	2.6	498|506|509|513|515|539|1327|2946|2947|4508|5594|5595|5781|7385|10476|27089	ATP5F1A|ATP5F1B|ATP5F1C|ATP5F1D|ATP5PB|ATP5PO|COX4I1|GSTM2|GSTM3|ATP6|MAPK1|MAPK3|PTPN11|UQCRC2|ATP5PD|UQCRQ	-3.4
Low grade_MCODE_ALL	GO Biological Processes	19	GO:0006631	fatty acid metabolic process	19_GO:0008152 metabolic process	-4.9	3.5	5.4	2618	78	143	15	10	2.6	38|128|231|1376|1632|1666|1891|2108|2109|2946|3030|3032|3033|5095|5096	ACAT1|ADH5|AKR1B1|CPT2|ECI1|DECR1|ECH1|ETFA|ETFB|GSTM2|HADHA|HADHB|HADH|PCCA|PCCB	-3.4
Low grade_MCODE_ALL	Reactome Gene Sets	6	R-HSA-390466	Chaperonin-mediated protein folding		-4.9	5.1	5.9	2618	36	143	10	7	2.1	2776|2783|2788|6000|7280|7846|10382|10383|10528|59345	GNAQ|GNB2|GNG7|RGS7|TUBB2A|TUBA1A|TUBB4A|TUBB4B|NOP56|GNB4	-3.4
Low grade_MCODE_ALL	Reactome Gene Sets	6	R-HSA-9660821	ADORA2B mediated anti-inflammatory cytokines production		-4.8	7.5	6.5	2618	17	143	7	4.9	1.8	2771|2778|2783|2788|5567|5573|59345	GNAI2|GNAS|GNB2|GNG7|PRKACB|PRKAR1A|GNB4	-3.3
Low grade_MCODE_ALL	GO Biological Processes	19	GO:0007189	adenylate cyclase-activating G protein-coupled receptor signaling pathway	19_GO:0050896 response to stimulus	-4.8	9.2	6.8	2618	12	143	6	4.2	1.7	2771|2776|2778|5573|9368|10672	GNAI2|GNAQ|GNAS|PRKAR1A|NHERF1|GNA13	-3.3
Low grade_MCODE_ALL	WikiPathways	27	WP4290	Metabolic reprogramming in colon cancer		-4.8	4.9	5.8	2618	37	143	10	7	2.1	1743|2271|2746|2806|3418|3419|5162|5211|5223|7086	DLST|FH|GLUD1|GOT2|IDH2|IDH3A|PDHB|PFKL|PGAM1|TKT	-3.3
Low grade_MCODE_ALL	KEGG Pathway	24	hsa04728	Dopaminergic synapse		-4.7	4.5	5.7	2618	45	143	11	7.7	2.2	2771|2775|2776|2778|2783|2788|5518|5520|5567|5578|59345	GNAI2|GNAO1|GNAQ|GNAS|GNB2|GNG7|PPP2R1A|PPP2R2A|PRKACB|PRKCA|GNB4	-3.3
Low grade_MCODE_ALL	WikiPathways	27	WP2355	Corticotropin-releasing hormone signaling pathway		-4.7	5.5	5.9	2618	30	143	9	6.3	2	387|2771|2775|2776|2778|2783|5578|5594|5595	RHOA|GNAI2|GNAO1|GNAQ|GNAS|GNB2|PRKCA|MAPK1|MAPK3	-3.3
Low grade_MCODE_ALL	Reactome Gene Sets	6	R-HSA-111885	Opioid Signalling		-4.7	4.8	5.7	2618	38	143	10	7	2.1	2771|2776|2783|2788|5518|5567|5573|5578|5594|59345	GNAI2|GNAQ|GNB2|GNG7|PPP2R1A|PRKACB|PRKAR1A|PRKCA|MAPK1|GNB4	-3.2
Low grade_MCODE_ALL	KEGG Pathway	24	hsa04916	Melanogenesis		-4.6	6.1	6	2618	24	143	8	5.6	1.9	2771|2775|2776|2778|5567|5578|5594|5595	GNAI2|GNAO1|GNAQ|GNAS|PRKACB|PRKCA|MAPK1|MAPK3	-3.2
Low grade_MCODE_ALL	Reactome Gene Sets	6	R-HSA-112315	Transmission across Chemical Synapses		-4.6	3.3	5.2	2618	82	143	15	10	2.6	18|217|2771|2783|2788|5567|5573|5578|5594|5595|7280|7846|10382|10383|59345	ABAT|ALDH2|GNAI2|GNB2|GNG7|PRKACB|PRKAR1A|PRKCA|MAPK1|MAPK3|TUBB2A|TUBA1A|TUBB4A|TUBB4B|GNB4	-3.2
Low grade_MCODE_ALL	WikiPathways	27	WP4686	Leucine, isoleucine and valine metabolism		-4.6	7.1	6.3	2618	18	143	7	4.9	1.8	38|1738|4329|5095|5096|11112|26275	ACAT1|DLD|ALDH6A1|PCCA|PCCB|HIBADH|HIBCH	-3.2
Low grade_MCODE_ALL	KEGG Pathway	24	hsa01230	Biosynthesis of amino acids		-4.6	4.3	5.5	2618	47	143	11	7.7	2.2	230|2806|3418|3419|3420|5091|5211|5213|5223|7086|26227	ALDOC|GOT2|IDH2|IDH3A|IDH3B|PC|PFKL|PFKM|PGAM1|TKT|PHGDH	-3.1
Low grade_MCODE_ALL	Reactome Gene Sets	6	R-HSA-163359	Glucagon signaling in metabolic regulation		-4.5	8.4	6.5	2618	13	143	6	4.2	1.7	2778|2783|2788|5567|5573|59345	GNAS|GNB2|GNG7|PRKACB|PRKAR1A|GNB4	-3.1
Low grade_MCODE_ALL	Reactome Gene Sets	6	R-HSA-392518	Signal amplification		-4.5	8.4	6.5	2618	13	143	6	4.2	1.7	2771|2776|2783|2788|10672|59345	GNAI2|GNAQ|GNB2|GNG7|GNA13|GNB4	-3.1
Low grade_MCODE_ALL	KEGG Pathway	24	hsa05020	Prion disease		-4.5	2.8	4.9	2618	126	143	19	13	2.8	498|506|509|513|515|539|1327|3304|4508|5567|5594|5595|7280|7385|7846|10382|10383|10476|27089	ATP5F1A|ATP5F1B|ATP5F1C|ATP5F1D|ATP5PB|ATP5PO|COX4I1|HSPA1B|ATP6|PRKACB|MAPK1|MAPK3|TUBB2A|UQCRC2|TUBA1A|TUBB4A|TUBB4B|ATP5PD|UQCRQ	-3.1
Low grade_MCODE_ALL	Reactome Gene Sets	6	R-HSA-391251	Protein folding		-4.4	4.6	5.5	2618	40	143	10	7	2.1	2776|2783|2788|6000|7280|7846|10382|10383|10528|59345	GNAQ|GNB2|GNG7|RGS7|TUBB2A|TUBA1A|TUBB4A|TUBB4B|NOP56|GNB4	-3
Low grade_MCODE_ALL	GO Biological Processes	19	GO:1901606	alpha-amino acid catabolic process	19_GO:0008152 metabolic process	-4.4	4.6	5.5	2618	40	143	10	7	2.1	38|883|1743|2746|2806|2954|4329|5860|11112|26275	ACAT1|KYAT1|DLST|GLUD1|GOT2|GSTZ1|ALDH6A1|QDPR|HIBADH|HIBCH	-3
Low grade_MCODE_ALL	WikiPathways	27	WP289	Myometrial relaxation and contraction pathways		-4.4	4.6	5.5	2618	40	143	10	7	2.1	2776|2778|2783|2788|5567|5573|5578|6000|7531|59345	GNAQ|GNAS|GNB2|GNG7|PRKACB|PRKAR1A|PRKCA|RGS7|YWHAE|GNB4	-3
Low grade_MCODE_ALL	GO Biological Processes	19	GO:0009081	branched-chain amino acid metabolic process	19_GO:0008152 metabolic process	-4.4	6.7	6	2618	19	143	7	4.9	1.8	38|1738|4329|5095|5096|11112|26275	ACAT1|DLD|ALDH6A1|PCCA|PCCB|HIBADH|HIBCH	-3
Low grade_MCODE_ALL	Reactome Gene Sets	6	R-HSA-77289	Mitochondrial Fatty Acid Beta-Oxidation		-4.4	6.7	6	2618	19	143	7	4.9	1.8	1632|1666|3030|3032|3033|5095|5096	ECI1|DECR1|HADHA|HADHB|HADH|PCCA|PCCB	-3
Low grade_MCODE_ALL	Reactome Gene Sets	6	R-HSA-77288	mitochondrial fatty acid beta-oxidation of unsaturated fatty acids		-4.4	15	7.3	2618	5	143	4	2.8	1.4	1632|1666|3030|3032	ECI1|DECR1|HADHA|HADHB	-3
Low grade_MCODE_ALL	GO Biological Processes	19	GO:0006099	tricarboxylic acid cycle	19_GO:0008152 metabolic process	-4.4	5.6	5.7	2618	26	143	8	5.6	1.9	1737|1743|2271|3418|3419|3420|5162|8803	DLAT|DLST|FH|IDH2|IDH3A|IDH3B|PDHB|SUCLA2	-3
Low grade_MCODE_ALL	GO Biological Processes	19	GO:0007188	adenylate cyclase-modulating G protein-coupled receptor signaling pathway	19_GO:0050896 response to stimulus	-4.4	5.6	5.7	2618	26	143	8	5.6	1.9	2771|2775|2776|2778|5567|5573|9368|10672	GNAI2|GNAO1|GNAQ|GNAS|PRKACB|PRKAR1A|NHERF1|GNA13	-3
Low grade_MCODE_ALL	GO Biological Processes	19	GO:0006119	oxidative phosphorylation	19_GO:0008152 metabolic process	-4.3	3.8	5.2	2618	58	143	12	8.4	2.3	498|506|509|513|515|539|1327|1738|4508|7385|10476|27089	ATP5F1A|ATP5F1B|ATP5F1C|ATP5F1D|ATP5PB|ATP5PO|COX4I1|DLD|ATP6|UQCRC2|ATP5PD|UQCRQ	-3
Low grade_MCODE_ALL	KEGG Pathway	24	hsa05012	Parkinson disease		-4.3	2.7	4.7	2618	129	143	19	13	2.8	498|506|509|513|515|539|1327|2771|2778|4508|5567|7280|7385|7846|10131|10382|10383|10476|27089	ATP5F1A|ATP5F1B|ATP5F1C|ATP5F1D|ATP5PB|ATP5PO|COX4I1|GNAI2|GNAS|ATP6|PRKACB|TUBB2A|UQCRC2|TUBA1A|TRAP1|TUBB4A|TUBB4B|ATP5PD|UQCRQ	-2.9
Low grade_MCODE_ALL	Reactome Gene Sets	6	R-HSA-432040	Vasopressin regulates renal water homeostasis via Aquaporins		-4.3	7.8	6.2	2618	14	143	6	4.2	1.7	2778|2783|2788|5567|5573|59345	GNAS|GNB2|GNG7|PRKACB|PRKAR1A|GNB4	-2.9
Low grade_MCODE_ALL	Reactome Gene Sets	6	R-HSA-445717	Aquaporin-mediated transport		-4.3	7.8	6.2	2618	14	143	6	4.2	1.7	2778|2783|2788|5567|5573|59345	GNAS|GNB2|GNG7|PRKACB|PRKAR1A|GNB4	-2.9
Low grade_MCODE_ALL	Reactome Gene Sets	6	R-HSA-71403	Citric acid cycle (TCA cycle)		-4.3	6.4	5.8	2618	20	143	7	4.9	1.8	1738|1743|2271|3418|3419|3420|8803	DLD|DLST|FH|IDH2|IDH3A|IDH3B|SUCLA2	-2.9
Low grade_MCODE_ALL	WikiPathways	27	WP2032	Thyroid stimulating hormone (TSH) signaling pathway		-4.3	6.4	5.8	2618	20	143	7	4.9	1.8	2771|2775|2776|2778|5594|5595|10672	GNAI2|GNAO1|GNAQ|GNAS|MAPK1|MAPK3|GNA13	-2.9
Low grade_MCODE_ALL	Reactome Gene Sets	6	R-HSA-9634597	GPER1 signaling		-4.3	6.4	5.8	2618	20	143	7	4.9	1.8	2771|2778|2783|2788|5567|5573|59345	GNAI2|GNAS|GNB2|GNG7|PRKACB|PRKAR1A|GNB4	-2.9
Low grade_MCODE_ALL	Canonical Pathways	11	M8	PID ENDOTHELIN PATHWAY		-4.1	6.1	5.6	2618	21	143	7	4.9	1.8	387|2771|2775|2776|5578|5594|5595	RHOA|GNAI2|GNAO1|GNAQ|PRKCA|MAPK1|MAPK3	-2.8
Low grade_MCODE_ALL	WikiPathways	27	WP2453	TCA cycle and deficiency of pyruvate dehydrogenase complex (PDHc)		-4.1	7.3	5.9	2618	15	143	6	4.2	1.7	1737|1738|1743|2271|3419|5091	DLAT|DLD|DLST|FH|IDH3A|PC	-2.8
Low grade_MCODE_ALL	Reactome Gene Sets	6	R-HSA-418597	G alpha (z) signalling events		-4.1	7.3	5.9	2618	15	143	6	4.2	1.7	2771|2778|2783|2788|5578|59345	GNAI2|GNAS|GNB2|GNG7|PRKCA|GNB4	-2.8
Low grade_MCODE_ALL	Reactome Gene Sets	6	R-HSA-381676	Glucagon-like Peptide-1 (GLP1) regulates insulin secretion		-4.1	7.3	5.9	2618	15	143	6	4.2	1.7	2778|2783|2788|5567|5573|59345	GNAS|GNB2|GNG7|PRKACB|PRKAR1A|GNB4	-2.8
Low grade_MCODE_ALL	KEGG Pathway	24	hsa04072	Phospholipase D signaling pathway		-4.1	5.2	5.4	2618	28	143	8	5.6	1.9	387|2778|5578|5594|5595|5781|10672|22800	RHOA|GNAS|PRKCA|MAPK1|MAPK3|PTPN11|GNA13|RRAS2	-2.8
Low grade_MCODE_ALL	Reactome Gene Sets	6	R-HSA-112316	Neuronal System		-4.1	3	4.7	2618	91	143	15	10	2.6	18|217|2771|2783|2788|5567|5573|5578|5594|5595|7280|7846|10382|10383|59345	ABAT|ALDH2|GNAI2|GNB2|GNG7|PRKACB|PRKAR1A|PRKCA|MAPK1|MAPK3|TUBB2A|TUBA1A|TUBB4A|TUBB4B|GNB4	-2.7
Low grade_MCODE_ALL	KEGG Pathway	24	hsa04922	Glucagon signaling pathway		-4	4.6	5.2	2618	36	143	9	6.3	2	2776|2778|5162|5211|5213|5223|5567|5834|5837	GNAQ|GNAS|PDHB|PFKL|PFKM|PGAM1|PRKACB|PYGB|PYGM	-2.7
Low grade_MCODE_ALL	Reactome Gene Sets	6	R-HSA-428930	Thromboxane signalling through TP receptor		-4	9.2	6.2	2618	10	143	5	3.5	1.5	2776|2783|2788|10672|59345	GNAQ|GNB2|GNG7|GNA13|GNB4	-2.7
Low grade_MCODE_ALL	WikiPathways	27	WP111	Electron transport chain: OXPHOS system in mitochondria		-4	3.8	4.9	2618	53	143	11	7.7	2.2	498|506|509|513|515|539|1327|4508|7385|10476|27089	ATP5F1A|ATP5F1B|ATP5F1C|ATP5F1D|ATP5PB|ATP5PO|COX4I1|ATP6|UQCRC2|ATP5PD|UQCRQ	-2.7
Low grade_MCODE_ALL	GO Biological Processes	19	GO:0006081	cellular aldehyde metabolic process	19_GO:0008152 metabolic process	-4	5.1	5.3	2618	29	143	8	5.6	1.9	128|216|217|223|501|2739|3418|7086	ADH5|ALDH1A1|ALDH2|ALDH9A1|ALDH7A1|GLO1|IDH2|TKT	-2.7
Low grade_MCODE_ALL	KEGG Pathway	24	hsa04723	Retrograde endocannabinoid signaling		-3.9	4	4.9	2618	46	143	10	7	2.1	2771|2775|2776|2783|2788|5567|5578|5594|5595|59345	GNAI2|GNAO1|GNAQ|GNB2|GNG7|PRKACB|PRKCA|MAPK1|MAPK3|GNB4	-2.6
Low grade_MCODE_ALL	Reactome Gene Sets	6	R-HSA-6811436	COPI-independent Golgi-to-ER retrograde traffic		-3.9	4.9	5.1	2618	30	143	8	5.6	1.9	1783|5870|7280|7846|10382|10383|22931|51560	DYNC1LI2|RAB6A|TUBB2A|TUBA1A|TUBB4A|TUBB4B|RAB18|RAB6B	-2.6
Low grade_MCODE_ALL	WikiPathways	27	WP534	Glycolysis and gluconeogenesis		-3.9	4.9	5.1	2618	30	143	8	5.6	1.9	230|1737|1738|2806|5091|5211|5213|5223	ALDOC|DLAT|DLD|GOT2|PC|PFKL|PFKM|PGAM1	-2.6
Low grade_MCODE_ALL	KEGG Pathway	24	hsa04062	Chemokine signaling pathway		-3.9	4.3	5	2618	38	143	9	6.3	2	387|2771|2776|2783|2788|5567|5594|5595|59345	RHOA|GNAI2|GNAQ|GNB2|GNG7|PRKACB|MAPK1|MAPK3|GNB4	-2.6
Low grade_MCODE_ALL	Reactome Gene Sets	6	R-HSA-9662851	Anti-inflammatory response favouring Leishmania parasite infection		-3.8	5.6	5.3	2618	23	143	7	4.9	1.8	2771|2778|2783|2788|5567|5573|59345	GNAI2|GNAS|GNB2|GNG7|PRKACB|PRKAR1A|GNB4	-2.5
Low grade_MCODE_ALL	Reactome Gene Sets	6	R-HSA-418555	G alpha (s) signalling events		-3.8	5.6	5.3	2618	23	143	7	4.9	1.8	2771|2778|2783|2788|5567|5573|59345	GNAI2|GNAS|GNB2|GNG7|PRKACB|PRKAR1A|GNB4	-2.5
Low grade_MCODE_ALL	Reactome Gene Sets	6	R-HSA-9664433	Leishmania parasite growth and survival		-3.8	5.6	5.3	2618	23	143	7	4.9	1.8	2771|2778|2783|2788|5567|5573|59345	GNAI2|GNAS|GNB2|GNG7|PRKACB|PRKAR1A|GNB4	-2.5
Low grade_MCODE_ALL	KEGG Pathway	24	hsa04935	Growth hormone synthesis, secretion and action		-3.8	5.6	5.3	2618	23	143	7	4.9	1.8	2771|2776|2778|5567|5578|5594|5595	GNAI2|GNAQ|GNAS|PRKACB|PRKCA|MAPK1|MAPK3	-2.5
Low grade_MCODE_ALL	CORUM	33	CORUM:7171	GNAS-L-GNB2-GNG7 complex		-3.8	18	7.2	2618	3	143	3	2.1	1.2	2778|2783|2788	GNAS|GNB2|GNG7	-2.5
Low grade_MCODE_ALL	CORUM	33	CORUM:6802	VEGFR2-S1PR5-ERK1/2-PKC-alpha complex		-3.8	18	7.2	2618	3	143	3	2.1	1.2	5578|5594|5595	PRKCA|MAPK1|MAPK3	-2.5
Low grade_MCODE_ALL	CORUM	33	CORUM:7173	GNAS-L-GNB4-GNG7 complex		-3.8	18	7.2	2618	3	143	3	2.1	1.2	2778|2788|59345	GNAS|GNG7|GNB4	-2.5
Low grade_MCODE_ALL	CORUM	33	CORUM:6801	VEGFR2-S1PR3-ERK1/2-PKC-alpha complex		-3.8	18	7.2	2618	3	143	3	2.1	1.2	5578|5594|5595	PRKCA|MAPK1|MAPK3	-2.5
Low grade_MCODE_ALL	CORUM	33	CORUM:6800	VEGFR2-S1PR2-ERK1/2-PKC-alpha complex		-3.8	18	7.2	2618	3	143	3	2.1	1.2	5578|5594|5595	PRKCA|MAPK1|MAPK3	-2.5
Low grade_MCODE_ALL	CORUM	33	CORUM:6799	VEGFR2-S1PR1-ERK1/2-PKC-alpha complex		-3.8	18	7.2	2618	3	143	3	2.1	1.2	5578|5594|5595	PRKCA|MAPK1|MAPK3	-2.5
Low grade_MCODE_ALL	GO Biological Processes	19	GO:0120162	positive regulation of cold-induced thermogenesis	19_GO:0042592 homeostatic process	-3.8	8.3	5.8	2618	11	143	5	3.5	1.5	1376|1666|2271|2778|3033	CPT2|DECR1|FH|GNAS|HADH	-2.5
Low grade_MCODE_ALL	Canonical Pathways	11	M103	PID S1P S1P1 PATHWAY		-3.8	8.3	5.8	2618	11	143	5	3.5	1.5	387|2771|2775|5594|5595	RHOA|GNAI2|GNAO1|MAPK1|MAPK3	-2.5
Low grade_MCODE_ALL	WikiPathways	27	WP5123	Mitochondrial fatty acid oxidation disorders		-3.8	8.3	5.8	2618	11	143	5	3.5	1.5	1376|1632|3030|3032|3033	CPT2|ECI1|HADHA|HADHB|HADH	-2.5
Low grade_MCODE_ALL	KEGG Pathway	24	hsa00190	Oxidative phosphorylation		-3.8	3.3	4.6	2618	66	143	12	8.4	2.3	498|506|509|513|515|526|539|1327|4508|7385|10476|27089	ATP5F1A|ATP5F1B|ATP5F1C|ATP5F1D|ATP5PB|ATP6V1B2|ATP5PO|COX4I1|ATP6|UQCRC2|ATP5PD|UQCRQ	-2.5
Low grade_MCODE_ALL	GO Biological Processes	19	GO:0016042	lipid catabolic process	19_GO:0008152 metabolic process	-3.8	3.3	4.6	2618	66	143	12	8.4	2.3	38|1376|1632|1666|1891|2108|2109|3030|3032|3033|5095|5096	ACAT1|CPT2|ECI1|DECR1|ECH1|ETFA|ETFB|HADHA|HADHB|HADH|PCCA|PCCB	-2.5
Low grade_MCODE_ALL	GO Biological Processes	19	GO:0009152	purine ribonucleotide biosynthetic process	19_GO:0008152 metabolic process	-3.8	3.1	4.5	2618	76	143	13	9.1	2.4	38|471|498|506|509|513|515|539|1737|1738|4508|5162|10476	ACAT1|ATIC|ATP5F1A|ATP5F1B|ATP5F1C|ATP5F1D|ATP5PB|ATP5PO|DLAT|DLD|ATP6|PDHB|ATP5PD	-2.5
Low grade_MCODE_ALL	KEGG Pathway	24	hsa04270	Vascular smooth muscle contraction		-3.8	4.7	5	2618	31	143	8	5.6	1.9	387|2776|2778|5567|5578|5594|5595|10672	RHOA|GNAQ|GNAS|PRKACB|PRKCA|MAPK1|MAPK3|GNA13	-2.5
Low grade_MCODE_ALL	Reactome Gene Sets	6	R-HSA-9824443	Parasitic Infection Pathways		-3.7	3.5	4.6	2618	57	143	11	7.7	2.2	2771|2778|2783|2788|5567|5573|5594|5595|10787|23191|59345	GNAI2|GNAS|GNB2|GNG7|PRKACB|PRKAR1A|MAPK1|MAPK3|NCKAP1|CYFIP1|GNB4	-2.5
Low grade_MCODE_ALL	Reactome Gene Sets	6	R-HSA-9658195	Leishmania infection		-3.7	3.5	4.6	2618	57	143	11	7.7	2.2	2771|2778|2783|2788|5567|5573|5594|5595|10787|23191|59345	GNAI2|GNAS|GNB2|GNG7|PRKACB|PRKAR1A|MAPK1|MAPK3|NCKAP1|CYFIP1|GNB4	-2.5
Low grade_MCODE_ALL	GO Biological Processes	19	GO:0009150	purine ribonucleotide metabolic process	19_GO:0008152 metabolic process	-3.7	2.6	4.3	2618	120	143	17	12	2.7	38|471|498|506|509|513|515|526|539|1737|1738|1743|3304|4508|5162|8803|10476	ACAT1|ATIC|ATP5F1A|ATP5F1B|ATP5F1C|ATP5F1D|ATP5PB|ATP6V1B2|ATP5PO|DLAT|DLD|DLST|HSPA1B|ATP6|PDHB|SUCLA2|ATP5PD	-2.5
Low grade_MCODE_ALL	GO Biological Processes	19	GO:0005975	carbohydrate metabolic process	19_GO:0008152 metabolic process	-3.7	2.6	4.3	2618	120	143	17	12	2.7	217|230|231|1737|2739|3418|3419|4351|5091|5162|5211|5213|5223|5834|5837|6520|6652	ALDH2|ALDOC|AKR1B1|DLAT|GLO1|IDH2|IDH3A|MPI|PC|PDHB|PFKL|PFKM|PGAM1|PYGB|PYGM|SLC3A2|SORD	-2.5
Low grade_MCODE_ALL	WikiPathways	27	WP4540	Hippo signaling regulation pathways		-3.7	5.3	5.1	2618	24	143	7	4.9	1.8	387|2771|2776|2778|5567|5573|5578	RHOA|GNAI2|GNAQ|GNAS|PRKACB|PRKAR1A|PRKCA	-2.4
Low grade_MCODE_ALL	KEGG Pathway	24	hsa05034	Alcoholism		-3.7	4.1	4.8	2618	40	143	9	6.3	2	2771|2775|2778|2783|2788|5567|5594|5595|59345	GNAI2|GNAO1|GNAS|GNB2|GNG7|PRKACB|MAPK1|MAPK3|GNB4	-2.4
Low grade_MCODE_ALL	KEGG Pathway	24	hsa04921	Oxytocin signaling pathway		-3.7	4.1	4.8	2618	40	143	9	6.3	2	387|2771|2775|2776|2778|5567|5578|5594|5595	RHOA|GNAI2|GNAO1|GNAQ|GNAS|PRKACB|PRKCA|MAPK1|MAPK3	-2.4
Low grade_MCODE_ALL	Reactome Gene Sets	6	R-HSA-438064	Post NMDA receptor activation events		-3.6	4.6	4.9	2618	32	143	8	5.6	1.9	5567|5573|5594|5595|7280|7846|10382|10383	PRKACB|PRKAR1A|MAPK1|MAPK3|TUBB2A|TUBA1A|TUBB4A|TUBB4B	-2.4
Low grade_MCODE_ALL	KEGG Pathway	24	hsa04915	Estrogen signaling pathway		-3.6	4.6	4.9	2618	32	143	8	5.6	1.9	2771|2775|2776|2778|3304|5567|5594|5595	GNAI2|GNAO1|GNAQ|GNAS|HSPA1B|PRKACB|MAPK1|MAPK3	-2.4
Low grade_MCODE_ALL	KEGG Pathway	24	hsa05415	Diabetic cardiomyopathy		-3.6	2.9	4.3	2618	89	143	14	9.8	2.5	498|506|509|513|515|539|1327|1376|4508|5162|5578|7385|10476|27089	ATP5F1A|ATP5F1B|ATP5F1C|ATP5F1D|ATP5PB|ATP5PO|COX4I1|CPT2|ATP6|PDHB|PRKCA|UQCRC2|ATP5PD|UQCRQ	-2.4
Low grade_MCODE_ALL	KEGG Pathway	24	hsa00051	Fructose and mannose metabolism		-3.6	6.1	5.2	2618	18	143	6	4.2	1.7	230|231|4351|5211|5213|6652	ALDOC|AKR1B1|MPI|PFKL|PFKM|SORD	-2.4
Low grade_MCODE_ALL	Canonical Pathways	11	M99	PID TXA2PATHWAY		-3.6	6.1	5.2	2618	18	143	6	4.2	1.7	387|2771|2776|5578|9368|10672	RHOA|GNAI2|GNAQ|PRKCA|NHERF1|GNA13	-2.4
Low grade_MCODE_ALL	GO Biological Processes	19	GO:0009260	ribonucleotide biosynthetic process	19_GO:0008152 metabolic process	-3.6	3	4.4	2618	79	143	13	9.1	2.4	38|471|498|506|509|513|515|539|1737|1738|4508|5162|10476	ACAT1|ATIC|ATP5F1A|ATP5F1B|ATP5F1C|ATP5F1D|ATP5PB|ATP5PO|DLAT|DLD|ATP6|PDHB|ATP5PD	-2.4
Low grade_MCODE_ALL	Reactome Gene Sets	6	R-HSA-416476	G alpha (q) signalling events		-3.6	5.1	5	2618	25	143	7	4.9	1.8	2776|2783|2788|5578|5594|5595|59345	GNAQ|GNB2|GNG7|PRKCA|MAPK1|MAPK3|GNB4	-2.4
Low grade_MCODE_ALL	KEGG Pathway	24	hsa04015	Rap1 signaling pathway		-3.6	4	4.7	2618	41	143	9	6.3	2	387|2771|2775|2776|2778|5217|5578|5594|5595	RHOA|GNAI2|GNAO1|GNAQ|GNAS|PFN2|PRKCA|MAPK1|MAPK3	-2.4
Low grade_MCODE_ALL	Reactome Gene Sets	6	R-HSA-5654726	Negative regulation of FGFR1 signaling		-3.6	10	6	2618	7	143	4	2.8	1.4	5518|5594|5595|5781	PPP2R1A|MAPK1|MAPK3|PTPN11	-2.4
Low grade_MCODE_ALL	Reactome Gene Sets	6	R-HSA-204174	Regulation of pyruvate dehydrogenase (PDH) complex		-3.6	10	6	2618	7	143	4	2.8	1.4	1737|1738|2954|5162	DLAT|DLD|GSTZ1|PDHB	-2.4
Low grade_MCODE_ALL	Canonical Pathways	11	M226	PID VEGFR1 PATHWAY		-3.6	10	6	2618	7	143	4	2.8	1.4	5578|5594|5595|5781	PRKCA|MAPK1|MAPK3|PTPN11	-2.4
Low grade_MCODE_ALL	Reactome Gene Sets	6	R-HSA-5654733	Negative regulation of FGFR4 signaling		-3.6	10	6	2618	7	143	4	2.8	1.4	5518|5594|5595|5781	PPP2R1A|MAPK1|MAPK3|PTPN11	-2.4
Low grade_MCODE_ALL	Reactome Gene Sets	6	R-HSA-5654727	Negative regulation of FGFR2 signaling		-3.6	10	6	2618	7	143	4	2.8	1.4	5518|5594|5595|5781	PPP2R1A|MAPK1|MAPK3|PTPN11	-2.4
Low grade_MCODE_ALL	Reactome Gene Sets	6	R-HSA-1295596	Spry regulation of FGF signaling		-3.6	10	6	2618	7	143	4	2.8	1.4	5518|5594|5595|5781	PPP2R1A|MAPK1|MAPK3|PTPN11	-2.4
Low grade_MCODE_ALL	WikiPathways	27	WP3869	Cannabinoid receptor signaling		-3.6	10	6	2618	7	143	4	2.8	1.4	5567|5573|5594|5595	PRKACB|PRKAR1A|MAPK1|MAPK3	-2.4
Low grade_MCODE_ALL	Reactome Gene Sets	6	R-HSA-5654732	Negative regulation of FGFR3 signaling		-3.6	10	6	2618	7	143	4	2.8	1.4	5518|5594|5595|5781	PPP2R1A|MAPK1|MAPK3|PTPN11	-2.4
Low grade_MCODE_ALL	WikiPathways	27	WP106	Alanine and aspartate metabolism		-3.6	10	6	2618	7	143	4	2.8	1.4	18|1615|2806|5091	ABAT|DARS1|GOT2|PC	-2.4
Low grade_MCODE_ALL	WikiPathways	27	WP244	Alpha 6 beta 4 signaling pathway		-3.6	7.6	5.5	2618	12	143	5	3.5	1.5	387|5578|5594|5595|5781	RHOA|PRKCA|MAPK1|MAPK3|PTPN11	-2.4
Low grade_MCODE_ALL	Canonical Pathways	11	M82	PID RET PATHWAY		-3.6	7.6	5.5	2618	12	143	5	3.5	1.5	387|5578|5594|5595|5781	RHOA|PRKCA|MAPK1|MAPK3|PTPN11	-2.4
Low grade_MCODE_ALL	GO Biological Processes	19	GO:1902600	proton transmembrane transport	19_GO:0051179 localization	-3.6	3.7	4.6	2618	50	143	10	7	2.1	498|506|509|513|515|526|539|1327|4508|10476	ATP5F1A|ATP5F1B|ATP5F1C|ATP5F1D|ATP5PB|ATP6V1B2|ATP5PO|COX4I1|ATP6|ATP5PD	-2.3
Low grade_MCODE_ALL	GO Biological Processes	19	GO:0006163	purine nucleotide metabolic process	19_GO:0008152 metabolic process	-3.6	2.3	4.1	2618	159	143	20	14	2.9	38|471|498|506|509|513|515|526|539|1737|1738|1743|3304|3418|4508|5091|5162|7086|8803|10476	ACAT1|ATIC|ATP5F1A|ATP5F1B|ATP5F1C|ATP5F1D|ATP5PB|ATP6V1B2|ATP5PO|DLAT|DLD|DLST|HSPA1B|IDH2|ATP6|PC|PDHB|TKT|SUCLA2|ATP5PD	-2.3
Low grade_MCODE_ALL	GO Biological Processes	19	GO:0055086	nucleobase-containing small molecule metabolic process	19_GO:0008152 metabolic process	-3.5	2.1	4	2618	197	143	23	16	3.1	38|471|498|506|509|513|515|526|539|1737|1738|1743|3304|3418|4329|4351|4508|5091|5162|5594|7086|8803|10476	ACAT1|ATIC|ATP5F1A|ATP5F1B|ATP5F1C|ATP5F1D|ATP5PB|ATP6V1B2|ATP5PO|DLAT|DLD|DLST|HSPA1B|IDH2|ALDH6A1|MPI|ATP6|PC|PDHB|MAPK1|TKT|SUCLA2|ATP5PD	-2.3
Low grade_MCODE_ALL	KEGG Pathway	24	hsa05010	Alzheimer disease		-3.5	2.4	4.1	2618	136	143	18	13	2.8	498|506|509|513|515|539|1327|2776|4508|5594|5595|7280|7385|7846|10382|10383|10476|27089	ATP5F1A|ATP5F1B|ATP5F1C|ATP5F1D|ATP5PB|ATP5PO|COX4I1|GNAQ|ATP6|MAPK1|MAPK3|TUBB2A|UQCRC2|TUBA1A|TUBB4A|TUBB4B|ATP5PD|UQCRQ	-2.3
Low grade_MCODE_ALL	KEGG Pathway	24	hsa04261	Adrenergic signaling in cardiomyocytes		-3.5	3.9	4.6	2618	42	143	9	6.3	2	2771|2776|2778|5518|5520|5567|5578|5594|5595	GNAI2|GNAQ|GNAS|PPP2R1A|PPP2R2A|PRKACB|PRKCA|MAPK1|MAPK3	-2.3
Low grade_MCODE_ALL	GO Biological Processes	19	GO:0019318	hexose metabolic process	19_GO:0008152 metabolic process	-3.5	3.6	4.5	2618	51	143	10	7	2.1	230|231|1737|4351|5091|5162|5211|5213|5223|6652	ALDOC|AKR1B1|DLAT|MPI|PC|PDHB|PFKL|PFKM|PGAM1|SORD	-2.3
Low grade_MCODE_ALL	GO Biological Processes	19	GO:0009259	ribonucleotide metabolic process	19_GO:0008152 metabolic process	-3.5	2.5	4.1	2618	125	143	17	12	2.7	38|471|498|506|509|513|515|526|539|1737|1738|1743|3304|4508|5162|8803|10476	ACAT1|ATIC|ATP5F1A|ATP5F1B|ATP5F1C|ATP5F1D|ATP5PB|ATP6V1B2|ATP5PO|DLAT|DLD|DLST|HSPA1B|ATP6|PDHB|SUCLA2|ATP5PD	-2.3
Low grade_MCODE_ALL	Reactome Gene Sets	6	R-HSA-437239	Recycling pathway of L1		-3.5	4.9	4.8	2618	26	143	7	4.9	1.8	1808|5594|7280|7430|7846|10382|10383	DPYSL2|MAPK1|TUBB2A|EZR|TUBA1A|TUBB4A|TUBB4B	-2.3
Low grade_MCODE_ALL	GO Biological Processes	19	GO:1901605	alpha-amino acid metabolic process	19_GO:0008152 metabolic process	-3.5	3.1	4.3	2618	71	143	12	8.4	2.3	38|883|1743|2746|2806|2954|4329|4357|5860|11112|26227|26275	ACAT1|KYAT1|DLST|GLUD1|GOT2|GSTZ1|ALDH6A1|MPST|QDPR|HIBADH|PHGDH|HIBCH	-2.3
Low grade_MCODE_ALL	GO Biological Processes	19	GO:0120161	regulation of cold-induced thermogenesis	19_GO:0042592 homeostatic process	-3.4	5.8	5	2618	19	143	6	4.2	1.7	216|1376|1666|2271|2778|3033	ALDH1A1|CPT2|DECR1|FH|GNAS|HADH	-2.2
Low grade_MCODE_ALL	WikiPathways	27	WP4932	7q11.23 copy number variation syndrome		-3.4	3.8	4.5	2618	43	143	9	6.3	2	498|506|513|515|539|1738|1743|4508|5595	ATP5F1A|ATP5F1B|ATP5F1D|ATP5PB|ATP5PO|DLD|DLST|ATP6|MAPK3	-2.2
Low grade_MCODE_ALL	WikiPathways	27	WP4747	Netrin-UNC5B signaling pathway		-3.4	7	5.2	2618	13	143	5	3.5	1.5	387|5578|5594|5595|5781	RHOA|PRKCA|MAPK1|MAPK3|PTPN11	-2.2
Low grade_MCODE_ALL	KEGG Pathway	24	hsa05200	Pathways in cancer		-3.4	2.6	4.1	2618	105	143	15	10	2.6	387|2271|2771|2776|2778|2783|2788|2946|2947|5567|5578|5594|5595|10672|59345	RHOA|FH|GNAI2|GNAQ|GNAS|GNB2|GNG7|GSTM2|GSTM3|PRKACB|PRKCA|MAPK1|MAPK3|GNA13|GNB4	-2.2
Low grade_MCODE_ALL	GO Biological Processes	19	GO:0042776	proton motive force-driven mitochondrial ATP synthesis	19_GO:0008152 metabolic process	-3.4	4.2	4.6	2618	35	143	8	5.6	1.9	498|506|509|513|515|539|4508|10476	ATP5F1A|ATP5F1B|ATP5F1C|ATP5F1D|ATP5PB|ATP5PO|ATP6|ATP5PD	-2.2
Low grade_MCODE_ALL	KEGG Pathway	24	hsa05230	Central carbon metabolism in cancer		-3.4	4.7	4.7	2618	27	143	7	4.9	1.8	3418|5162|5211|5213|5223|5594|5595	IDH2|PDHB|PFKL|PFKM|PGAM1|MAPK1|MAPK3	-2.2
Low grade_MCODE_ALL	GO Biological Processes	19	GO:0022900	electron transport chain	19_GO:0008152 metabolic process	-3.3	3	4.2	2618	73	143	12	8.4	2.3	128|217|231|1327|1738|2108|2109|3420|5860|7385|26227|27089	ADH5|ALDH2|AKR1B1|COX4I1|DLD|ETFA|ETFB|IDH3B|QDPR|UQCRC2|PHGDH|UQCRQ	-2.2
Low grade_MCODE_ALL	GO Biological Processes	19	GO:0072521	purine-containing compound metabolic process	19_GO:0008152 metabolic process	-3.3	2.2	3.9	2618	165	143	20	14	2.9	38|471|498|506|509|513|515|526|539|1737|1738|1743|3304|3418|4508|5091|5162|7086|8803|10476	ACAT1|ATIC|ATP5F1A|ATP5F1B|ATP5F1C|ATP5F1D|ATP5PB|ATP6V1B2|ATP5PO|DLAT|DLD|DLST|HSPA1B|IDH2|ATP6|PC|PDHB|TKT|SUCLA2|ATP5PD	-2.2
Low grade_MCODE_ALL	KEGG Pathway	24	hsa05022	Pathways of neurodegeneration - multiple diseases		-3.3	2.2	3.9	2618	178	143	21	15	3	498|506|509|513|515|539|1327|2776|4508|5578|5594|5595|5861|7280|7385|7846|10131|10382|10383|10476|27089	ATP5F1A|ATP5F1B|ATP5F1C|ATP5F1D|ATP5PB|ATP5PO|COX4I1|GNAQ|ATP6|PRKCA|MAPK1|MAPK3|RAB1A|TUBB2A|UQCRC2|TUBA1A|TRAP1|TUBB4A|TUBB4B|ATP5PD|UQCRQ	-2.1
Low grade_MCODE_ALL	GO Biological Processes	19	GO:0046390	ribose phosphate biosynthetic process	19_GO:0008152 metabolic process	-3.3	2.8	4.1	2618	84	143	13	9.1	2.4	38|471|498|506|509|513|515|539|1737|1738|4508|5162|10476	ACAT1|ATIC|ATP5F1A|ATP5F1B|ATP5F1C|ATP5F1D|ATP5PB|ATP5PO|DLAT|DLD|ATP6|PDHB|ATP5PD	-2.1
Low grade_MCODE_ALL	Reactome Gene Sets	6	R-HSA-71387	Metabolism of carbohydrates		-3.3	2.7	4.1	2618	95	143	14	9.8	2.5	216|230|231|2806|5091|5211|5213|5223|5518|5567|5834|5837|6652|7086	ALDH1A1|ALDOC|AKR1B1|GOT2|PC|PFKL|PFKM|PGAM1|PPP2R1A|PRKACB|PYGB|PYGM|SORD|TKT	-2.1
Low grade_MCODE_ALL	Reactome Gene Sets	6	R-HSA-392451	G beta:gamma signalling through PI3Kgamma		-3.3	9.2	5.6	2618	8	143	4	2.8	1.4	387|2783|2788|59345	RHOA|GNB2|GNG7|GNB4	-2.1
Low grade_MCODE_ALL	Reactome Gene Sets	6	R-HSA-420092	Glucagon-type ligand receptors		-3.3	9.2	5.6	2618	8	143	4	2.8	1.4	2778|2783|2788|59345	GNAS|GNB2|GNG7|GNB4	-2.1
Low grade_MCODE_ALL	Reactome Gene Sets	6	R-HSA-373080	Class B/2 (Secretin family receptors)		-3.3	9.2	5.6	2618	8	143	4	2.8	1.4	2778|2783|2788|59345	GNAS|GNB2|GNG7|GNB4	-2.1
Low grade_MCODE_ALL	Reactome Gene Sets	6	R-HSA-392851	Prostacyclin signalling through prostacyclin receptor		-3.3	9.2	5.6	2618	8	143	4	2.8	1.4	2778|2783|2788|59345	GNAS|GNB2|GNG7|GNB4	-2.1
Low grade_MCODE_ALL	GO Biological Processes	19	GO:0006085	acetyl-CoA biosynthetic process	19_GO:0008152 metabolic process	-3.3	9.2	5.6	2618	8	143	4	2.8	1.4	38|1737|1738|5162	ACAT1|DLAT|DLD|PDHB	-2.1
Low grade_MCODE_ALL	Reactome Gene Sets	6	R-HSA-9006931	Signaling by Nuclear Receptors		-3.3	3.4	4.3	2618	54	143	10	7	2.1	216|1737|1738|2771|2783|2788|5162|5594|5595|59345	ALDH1A1|DLAT|DLD|GNAI2|GNB2|GNG7|PDHB|MAPK1|MAPK3|GNB4	-2.1
Low grade_MCODE_ALL	GO Biological Processes	19	GO:0046034	ATP metabolic process	19_GO:0008152 metabolic process	-3.3	3.4	4.3	2618	54	143	10	7	2.1	498|506|509|513|515|526|539|3304|4508|10476	ATP5F1A|ATP5F1B|ATP5F1C|ATP5F1D|ATP5PB|ATP6V1B2|ATP5PO|HSPA1B|ATP6|ATP5PD	-2.1
Low grade_MCODE_ALL	GO Biological Processes	19	GO:0019693	ribose phosphate metabolic process	19_GO:0008152 metabolic process	-3.3	2.4	3.9	2618	130	143	17	12	2.7	38|471|498|506|509|513|515|526|539|1737|1738|1743|3304|4508|5162|8803|10476	ACAT1|ATIC|ATP5F1A|ATP5F1B|ATP5F1C|ATP5F1D|ATP5PB|ATP6V1B2|ATP5PO|DLAT|DLD|DLST|HSPA1B|ATP6|PDHB|SUCLA2|ATP5PD	-2.1
Low grade_MCODE_ALL	Reactome Gene Sets	6	R-HSA-442755	Activation of NMDA receptors and postsynaptic events		-3.3	4.1	4.5	2618	36	143	8	5.6	1.9	5567|5573|5594|5595|7280|7846|10382|10383	PRKACB|PRKAR1A|MAPK1|MAPK3|TUBB2A|TUBA1A|TUBB4A|TUBB4B	-2.1
Low grade_MCODE_ALL	GO Biological Processes	19	GO:1901137	carbohydrate derivative biosynthetic process	19_GO:0008152 metabolic process	-3.3	2.5	3.9	2618	119	143	16	11	2.6	38|471|498|506|509|513|515|539|1737|1738|4351|4508|5162|6652|7086|10476	ACAT1|ATIC|ATP5F1A|ATP5F1B|ATP5F1C|ATP5F1D|ATP5PB|ATP5PO|DLAT|DLD|MPI|ATP6|PDHB|SORD|TKT|ATP5PD	-2.1
Low grade_MCODE_ALL	KEGG Pathway	24	hsa04934	Cushing syndrome		-3.2	4.6	4.6	2618	28	143	7	4.9	1.8	2271|2771|2776|2778|5567|5594|5595	FH|GNAI2|GNAQ|GNAS|PRKACB|MAPK1|MAPK3	-2.1
Low grade_MCODE_ALL	Reactome Gene Sets	6	R-HSA-70268	Pyruvate metabolism		-3.2	6.5	5	2618	14	143	5	3.5	1.5	1737|1738|2739|2954|5162	DLAT|DLD|GLO1|GSTZ1|PDHB	-2.1
Low grade_MCODE_ALL	GO Biological Processes	19	GO:0006084	acetyl-CoA metabolic process	19_GO:0008152 metabolic process	-3.2	6.5	5	2618	14	143	5	3.5	1.5	38|1737|1738|1743|5162	ACAT1|DLAT|DLD|DLST|PDHB	-2.1
Low grade_MCODE_ALL	GO Biological Processes	19	GO:0032535	regulation of cellular component size	19_GO:0065007 biological regulation	-3.2	2.6	4	2618	97	143	14	9.8	2.5	118|119|120|387|2664|5217|7111|7430|9368|10787|11034|23191|23580|51520	ADD1|ADD2|ADD3|RHOA|GDI1|PFN2|TMOD1|EZR|NHERF1|NCKAP1|DSTN|CYFIP1|CDC42EP4|LARS1	-2.1
Low grade_MCODE_ALL	GO Biological Processes	19	GO:0006164	purine nucleotide biosynthetic process	19_GO:0008152 metabolic process	-3.2	2.8	4	2618	86	143	13	9.1	2.4	38|471|498|506|509|513|515|539|1737|1738|4508|5162|10476	ACAT1|ATIC|ATP5F1A|ATP5F1B|ATP5F1C|ATP5F1D|ATP5PB|ATP5PO|DLAT|DLD|ATP6|PDHB|ATP5PD	-2.1
Low grade_MCODE_ALL	Reactome Gene Sets	6	R-HSA-77310	Beta oxidation of lauroyl-CoA to decanoyl-CoA-CoA		-3.2	14	6.1	2618	4	143	3	2.1	1.2	3030|3032|3033	HADHA|HADHB|HADH	-2.1
Low grade_MCODE_ALL	GO Biological Processes	19	GO:0006574	valine catabolic process	19_GO:0008152 metabolic process	-3.2	14	6.1	2618	4	143	3	2.1	1.2	4329|11112|26275	ALDH6A1|HIBADH|HIBCH	-2.1
Low grade_MCODE_ALL	GO Biological Processes	19	GO:0032528	microvillus organization	19_GO:0009987 cellular process	-3.2	14	6.1	2618	4	143	3	2.1	1.2	5781|7430|9368	PTPN11|EZR|NHERF1	-2.1
Low grade_MCODE_ALL	GO Biological Processes	19	GO:0015986	proton motive force-driven ATP synthesis	19_GO:0008152 metabolic process	-3.2	4	4.4	2618	37	143	8	5.6	1.9	498|506|509|513|515|539|4508|10476	ATP5F1A|ATP5F1B|ATP5F1C|ATP5F1D|ATP5PB|ATP5PO|ATP6|ATP5PD	-2
Low grade_MCODE_ALL	KEGG Pathway	24	hsa04611	Platelet activation		-3.2	4	4.4	2618	37	143	8	5.6	1.9	387|2771|2776|2778|5567|5594|5595|10672	RHOA|GNAI2|GNAQ|GNAS|PRKACB|MAPK1|MAPK3|GNA13	-2
Low grade_MCODE_ALL	Reactome Gene Sets	6	R-HSA-9009391	Extra-nuclear estrogen signaling		-3.2	5.2	4.7	2618	21	143	6	4.2	1.7	2771|2783|2788|5594|5595|59345	GNAI2|GNB2|GNG7|MAPK1|MAPK3|GNB4	-2
Low grade_MCODE_ALL	KEGG Pathway	24	hsa04360	Axon guidance		-3.1	3.9	4.3	2618	38	143	8	5.6	1.9	387|1808|2771|5578|5594|5595|5781|56896	RHOA|DPYSL2|GNAI2|PRKCA|MAPK1|MAPK3|PTPN11|DPYSL5	-2
Low grade_MCODE_ALL	KEGG Pathway	24	hsa05207	Chemical carcinogenesis - receptor activation		-3.1	3.9	4.3	2618	38	143	8	5.6	1.9	2771|2778|2946|2947|5567|5578|5594|5595	GNAI2|GNAS|GSTM2|GSTM3|PRKACB|PRKCA|MAPK1|MAPK3	-2
Low grade_MCODE_ALL	GO Biological Processes	19	GO:0010817	regulation of hormone levels	19_GO:0065007 biological regulation	-3.1	2.8	3.9	2618	78	143	12	8.4	2.3	18|216|223|231|2746|3033|5211|5213|5573|5781|5861|6520	ABAT|ALDH1A1|ALDH9A1|AKR1B1|GLUD1|HADH|PFKL|PFKM|PRKAR1A|PTPN11|RAB1A|SLC3A2	-2
Low grade_MCODE_ALL	KEGG Pathway	24	hsa04660	T cell receptor signaling pathway		-3.1	5	4.5	2618	22	143	6	4.2	1.7	387|5518|5520|5594|5595|5781	RHOA|PPP2R1A|PPP2R2A|MAPK1|MAPK3|PTPN11	-1.9
Low grade_MCODE_ALL	WikiPathways	27	WP5220	Metabolic reprogramming in pancreatic cancer		-3.1	5	4.5	2618	22	143	6	4.2	1.7	1737|1738|2746|2806|5162|5211	DLAT|DLD|GLUD1|GOT2|PDHB|PFKL	-1.9
Low grade_MCODE_ALL	Reactome Gene Sets	6	R-HSA-112040	G-protein mediated events		-3.1	5	4.5	2618	22	143	6	4.2	1.7	2771|2776|5567|5573|5578|5594	GNAI2|GNAQ|PRKACB|PRKAR1A|PRKCA|MAPK1	-1.9
Low grade_MCODE_ALL	GO Biological Processes	19	GO:0042537	benzene-containing compound metabolic process	19_GO:0008152 metabolic process	-3.1	8.1	5.2	2618	9	143	4	2.8	1.4	883|2806|2946|2947	KYAT1|GOT2|GSTM2|GSTM3	-1.9
Low grade_MCODE_ALL	Reactome Gene Sets	6	R-HSA-418592	ADP signalling through P2Y purinoceptor 1		-3.1	8.1	5.2	2618	9	143	4	2.8	1.4	2776|2783|2788|59345	GNAQ|GNB2|GNG7|GNB4	-1.9
Low grade_MCODE_ALL	Reactome Gene Sets	6	R-HSA-5654741	Signaling by FGFR3		-3.1	8.1	5.2	2618	9	143	4	2.8	1.4	5518|5594|5595|5781	PPP2R1A|MAPK1|MAPK3|PTPN11	-1.9
Low grade_MCODE_ALL	Reactome Gene Sets	6	R-HSA-190872	Transport of connexons to the plasma membrane		-3.1	8.1	5.2	2618	9	143	4	2.8	1.4	7280|7846|10382|10383	TUBB2A|TUBA1A|TUBB4A|TUBB4B	-1.9
Low grade_MCODE_ALL	Canonical Pathways	11	M155	PID S1P META PATHWAY		-3.1	8.1	5.2	2618	9	143	4	2.8	1.4	2771|2775|2776|10672	GNAI2|GNAO1|GNAQ|GNA13	-1.9
Low grade_MCODE_ALL	Reactome Gene Sets	6	R-HSA-190861	Gap junction assembly		-3.1	8.1	5.2	2618	9	143	4	2.8	1.4	7280|7846|10382|10383	TUBB2A|TUBA1A|TUBB4A|TUBB4B	-1.9
Low grade_MCODE_ALL	Reactome Gene Sets	6	R-HSA-190840	Microtubule-dependent trafficking of connexons from Golgi to the plasma membrane		-3.1	8.1	5.2	2618	9	143	4	2.8	1.4	7280|7846|10382|10383	TUBB2A|TUBA1A|TUBB4A|TUBB4B	-1.9
Low grade_MCODE_ALL	Reactome Gene Sets	6	R-HSA-400042	Adrenaline,noradrenaline inhibits insulin secretion		-3.1	8.1	5.2	2618	9	143	4	2.8	1.4	2771|2783|2788|59345	GNAI2|GNB2|GNG7|GNB4	-1.9
Low grade_MCODE_ALL	Reactome Gene Sets	6	R-HSA-8955332	Carboxyterminal post-translational modifications of tubulin		-3.1	8.1	5.2	2618	9	143	4	2.8	1.4	7280|7846|10382|10383	TUBB2A|TUBA1A|TUBB4A|TUBB4B	-1.9
Low grade_MCODE_ALL	Reactome Gene Sets	6	R-HSA-5654736	Signaling by FGFR1		-3.1	8.1	5.2	2618	9	143	4	2.8	1.4	5518|5594|5595|5781	PPP2R1A|MAPK1|MAPK3|PTPN11	-1.9
Low grade_MCODE_ALL	Reactome Gene Sets	6	R-HSA-5654743	Signaling by FGFR4		-3.1	8.1	5.2	2618	9	143	4	2.8	1.4	5518|5594|5595|5781	PPP2R1A|MAPK1|MAPK3|PTPN11	-1.9
Low grade_MCODE_ALL	GO Biological Processes	19	GO:0009083	branched-chain amino acid catabolic process	19_GO:0008152 metabolic process	-3.1	6.1	4.8	2618	15	143	5	3.5	1.5	38|1738|4329|11112|26275	ACAT1|DLD|ALDH6A1|HIBADH|HIBCH	-1.9
Low grade_MCODE_ALL	GO Biological Processes	19	GO:0030901	midbrain development	19_GO:0032502 developmental process	-3.1	4.3	4.3	2618	30	143	7	4.9	1.8	387|515|1152|2746|7531|27089|59345	RHOA|ATP5PB|CKB|GLUD1|YWHAE|UQCRQ|GNB4	-1.9
Low grade_MCODE_ALL	GO Biological Processes	19	GO:0072522	purine-containing compound biosynthetic process	19_GO:0008152 metabolic process	-3	2.6	3.8	2618	90	143	13	9.1	2.4	38|471|498|506|509|513|515|539|1737|1738|4508|5162|10476	ACAT1|ATIC|ATP5F1A|ATP5F1B|ATP5F1C|ATP5F1D|ATP5PB|ATP5PO|DLAT|DLD|ATP6|PDHB|ATP5PD	-1.9
Low grade_MCODE_ALL	WikiPathways	27	WP2272	Pathogenic Escherichia coli infection		-3	4.1	4.2	2618	31	143	7	4.9	1.8	387|5578|7280|7430|7846|10382|10383	RHOA|PRKCA|TUBB2A|EZR|TUBA1A|TUBB4A|TUBB4B	-1.9
Low grade_MCODE_ALL	WikiPathways	27	WP623	Oxidative phosphorylation		-3	4.1	4.2	2618	31	143	7	4.9	1.8	498|506|513|515|539|4508|10476	ATP5F1A|ATP5F1B|ATP5F1D|ATP5PB|ATP5PO|ATP6|ATP5PD	-1.9
Low grade_MCODE_ALL	KEGG Pathway	24	hsa04912	GnRH signaling pathway		-3	4.8	4.4	2618	23	143	6	4.2	1.7	2776|2778|5567|5578|5594|5595	GNAQ|GNAS|PRKACB|PRKCA|MAPK1|MAPK3	-1.9
Low grade_MCODE_ALL	GO Biological Processes	19	GO:0006754	ATP biosynthetic process	19_GO:0008152 metabolic process	-2.9	3.7	4.1	2618	40	143	8	5.6	1.9	498|506|509|513|515|539|4508|10476	ATP5F1A|ATP5F1B|ATP5F1C|ATP5F1D|ATP5PB|ATP5PO|ATP6|ATP5PD	-1.9
Low grade_MCODE_ALL	GO Biological Processes	19	GO:0060322	head development	19_GO:0032502 developmental process	-2.9	2.2	3.6	2618	139	143	17	12	2.7	18|387|471|515|1152|2746|4677|5594|5595|5781|7280|7531|7846|22931|26227|27089|59345	ABAT|RHOA|ATIC|ATP5PB|CKB|GLUD1|NARS1|MAPK1|MAPK3|PTPN11|TUBB2A|YWHAE|TUBA1A|RAB18|PHGDH|UQCRQ|GNB4	-1.9
Low grade_MCODE_ALL	GO Biological Processes	19	GO:0009117	nucleotide metabolic process	19_GO:0008152 metabolic process	-2.9	2.1	3.5	2618	177	143	20	14	2.9	38|471|498|506|509|513|515|526|539|1737|1738|1743|3304|3418|4508|5091|5162|7086|8803|10476	ACAT1|ATIC|ATP5F1A|ATP5F1B|ATP5F1C|ATP5F1D|ATP5PB|ATP6V1B2|ATP5PO|DLAT|DLD|DLST|HSPA1B|IDH2|ATP6|PC|PDHB|TKT|SUCLA2|ATP5PD	-1.9
Low grade_MCODE_ALL	Reactome Gene Sets	6	R-HSA-71291	Metabolism of amino acids and derivatives		-2.9	2	3.5	2618	204	143	22	15	3	38|223|501|883|1152|1615|1737|1738|1743|2746|2806|2954|4329|4357|5162|5860|6520|7263|11112|26227|26275|51520	ACAT1|ALDH9A1|ALDH7A1|KYAT1|CKB|DARS1|DLAT|DLD|DLST|GLUD1|GOT2|GSTZ1|ALDH6A1|MPST|PDHB|QDPR|SLC3A2|TST|HIBADH|PHGDH|HIBCH|LARS1	-1.8
Low grade_MCODE_ALL	Reactome Gene Sets	6	R-HSA-4086398	Ca2+ pathway		-2.9	5.7	4.6	2618	16	143	5	3.5	1.5	2775|2783|2788|5578|59345	GNAO1|GNB2|GNG7|PRKCA|GNB4	-1.8
Low grade_MCODE_ALL	Reactome Gene Sets	6	R-HSA-70895	Branched-chain amino acid catabolism		-2.9	5.7	4.6	2618	16	143	5	3.5	1.5	38|1738|4329|11112|26275	ACAT1|DLD|ALDH6A1|HIBADH|HIBCH	-1.8
Low grade_MCODE_ALL	Reactome Gene Sets	6	R-HSA-389661	Glyoxylate metabolism and glycine degradation		-2.9	5.7	4.6	2618	16	143	5	3.5	1.5	1737|1738|1743|2806|5162	DLAT|DLD|DLST|GOT2|PDHB	-1.8
Low grade_MCODE_ALL	GO Biological Processes	19	GO:0006753	nucleoside phosphate metabolic process	19_GO:0008152 metabolic process	-2.9	2.1	3.5	2618	178	143	20	14	2.9	38|471|498|506|509|513|515|526|539|1737|1738|1743|3304|3418|4508|5091|5162|7086|8803|10476	ACAT1|ATIC|ATP5F1A|ATP5F1B|ATP5F1C|ATP5F1D|ATP5PB|ATP6V1B2|ATP5PO|DLAT|DLD|DLST|HSPA1B|IDH2|ATP6|PC|PDHB|TKT|SUCLA2|ATP5PD	-1.8
Low grade_MCODE_ALL	GO Biological Processes	19	GO:0005996	monosaccharide metabolic process	19_GO:0008152 metabolic process	-2.9	3.1	3.9	2618	60	143	10	7	2.1	230|231|1737|4351|5091|5162|5211|5213|5223|6652	ALDOC|AKR1B1|DLAT|MPI|PC|PDHB|PFKL|PFKM|PGAM1|SORD	-1.8
Low grade_MCODE_ALL	WikiPathways	27	WP5094	Orexin receptor pathway		-2.9	4	4.1	2618	32	143	7	4.9	1.8	2776|2778|5162|5578|5594|5595|5781	GNAQ|GNAS|PDHB|PRKCA|MAPK1|MAPK3|PTPN11	-1.8
Low grade_MCODE_ALL	GO Biological Processes	19	GO:0006090	pyruvate metabolic process	19_GO:0008152 metabolic process	-2.9	3.6	4	2618	41	143	8	5.6	1.9	230|1737|1738|5091|5162|5211|5213|5223	ALDOC|DLAT|DLD|PC|PDHB|PFKL|PFKM|PGAM1	-1.8
Low grade_MCODE_ALL	KEGG Pathway	24	hsa05016	Huntington disease		-2.9	2.3	3.6	2618	129	143	16	11	2.6	498|506|509|513|515|539|1327|2776|4508|7280|7385|7846|10382|10383|10476|27089	ATP5F1A|ATP5F1B|ATP5F1C|ATP5F1D|ATP5PB|ATP5PO|COX4I1|GNAQ|ATP6|TUBB2A|UQCRC2|TUBA1A|TUBB4A|TUBB4B|ATP5PD|UQCRQ	-1.8
Low grade_MCODE_ALL	WikiPathways	27	WP368	Mitochondrial long chain fatty acid beta-oxidation		-2.9	7.3	4.8	2618	10	143	4	2.8	1.4	1376|1632|3030|3033	CPT2|ECI1|HADHA|HADH	-1.8
Low grade_MCODE_ALL	Reactome Gene Sets	6	R-HSA-392170	ADP signalling through P2Y purinoceptor 12		-2.9	7.3	4.8	2618	10	143	4	2.8	1.4	2771|2783|2788|59345	GNAI2|GNB2|GNG7|GNB4	-1.8
Low grade_MCODE_ALL	Reactome Gene Sets	6	R-HSA-202040	G-protein activation		-2.9	7.3	4.8	2618	10	143	4	2.8	1.4	2776|2783|2788|59345	GNAQ|GNB2|GNG7|GNB4	-1.8
Low grade_MCODE_ALL	GO Biological Processes	19	GO:0072350	tricarboxylic acid metabolic process	19_GO:0008152 metabolic process	-2.9	7.3	4.8	2618	10	143	4	2.8	1.4	2746|3418|3419|3420	GLUD1|IDH2|IDH3A|IDH3B	-1.8
Low grade_MCODE_ALL	Canonical Pathways	11	M22	PID GMCSF PATHWAY		-2.9	7.3	4.8	2618	10	143	4	2.8	1.4	5567|5594|5595|5781	PRKACB|MAPK1|MAPK3|PTPN11	-1.8
Low grade_MCODE_ALL	Reactome Gene Sets	6	R-HSA-5620924	Intraflagellar transport		-2.9	7.3	4.8	2618	10	143	4	2.8	1.4	7280|7846|10382|10383	TUBB2A|TUBA1A|TUBB4A|TUBB4B	-1.8
Low grade_MCODE_ALL	Canonical Pathways	11	M122	PID IL2 1PATHWAY		-2.9	7.3	4.8	2618	10	143	4	2.8	1.4	387|5594|5595|5781	RHOA|MAPK1|MAPK3|PTPN11	-1.8
Low grade_MCODE_ALL	Reactome Gene Sets	6	R-HSA-977444	GABA B receptor activation		-2.9	7.3	4.8	2618	10	143	4	2.8	1.4	2771|2783|2788|59345	GNAI2|GNB2|GNG7|GNB4	-1.8
Low grade_MCODE_ALL	Reactome Gene Sets	6	R-HSA-991365	Activation of GABAB receptors		-2.9	7.3	4.8	2618	10	143	4	2.8	1.4	2771|2783|2788|59345	GNAI2|GNB2|GNG7|GNB4	-1.8
Low grade_MCODE_ALL	Reactome Gene Sets	6	R-HSA-109582	Hemostasis		-2.8	2	3.5	2618	180	143	20	14	2.9	387|2771|2776|2778|2783|2788|5518|5567|5573|5578|5594|5595|5781|6520|7280|7846|10382|10383|10672|59345	RHOA|GNAI2|GNAQ|GNAS|GNB2|GNG7|PPP2R1A|PRKACB|PRKAR1A|PRKCA|MAPK1|MAPK3|PTPN11|SLC3A2|TUBB2A|TUBA1A|TUBB4A|TUBB4B|GNA13|GNB4	-1.8
Low grade_MCODE_ALL	GO Biological Processes	19	GO:0090407	organophosphate biosynthetic process	19_GO:0008152 metabolic process	-2.8	2.2	3.5	2618	142	143	17	12	2.7	38|471|498|506|509|513|515|539|1152|1737|1738|4508|5162|6652|7086|9468|10476	ACAT1|ATIC|ATP5F1A|ATP5F1B|ATP5F1C|ATP5F1D|ATP5PB|ATP5PO|CKB|DLAT|DLD|ATP6|PDHB|SORD|TKT|PCYT1B|ATP5PD	-1.8
Low grade_MCODE_ALL	CORUM	33	CORUM:1345	Septin complex		-2.8	11	5.4	2618	5	143	3	2.1	1.2	10801|23176|55752	SEPTIN9|SEPTIN8|SEPTIN11	-1.8
Low grade_MCODE_ALL	GO Biological Processes	19	GO:0006573	valine metabolic process	19_GO:0008152 metabolic process	-2.8	11	5.4	2618	5	143	3	2.1	1.2	4329|11112|26275	ALDH6A1|HIBADH|HIBCH	-1.8
Low grade_MCODE_ALL	Reactome Gene Sets	6	R-HSA-77348	Beta oxidation of octanoyl-CoA to hexanoyl-CoA		-2.8	11	5.4	2618	5	143	3	2.1	1.2	3030|3032|3033	HADHA|HADHB|HADH	-1.8
Low grade_MCODE_ALL	Reactome Gene Sets	6	R-HSA-399997	Acetylcholine regulates insulin secretion		-2.8	11	5.4	2618	5	143	3	2.1	1.2	2776|4082|5578	GNAQ|MARCKS|PRKCA	-1.8
Low grade_MCODE_ALL	Reactome Gene Sets	6	R-HSA-71384	Ethanol oxidation		-2.8	11	5.4	2618	5	143	3	2.1	1.2	128|216|217	ADH5|ALDH1A1|ALDH2	-1.8
Low grade_MCODE_ALL	WikiPathways	27	WP732	Serotonin receptor 2 and ELK-SRF/GATA4 signaling		-2.8	11	5.4	2618	5	143	3	2.1	1.2	2776|5594|5595	GNAQ|MAPK1|MAPK3	-1.8
Low grade_MCODE_ALL	Reactome Gene Sets	6	R-HSA-77346	Beta oxidation of decanoyl-CoA to octanoyl-CoA-CoA		-2.8	11	5.4	2618	5	143	3	2.1	1.2	3030|3032|3033	HADHA|HADHB|HADH	-1.8
Low grade_MCODE_ALL	Reactome Gene Sets	6	R-HSA-5223345	Miscellaneous transport and binding events		-2.8	11	5.4	2618	5	143	3	2.1	1.2	118|119|120	ADD1|ADD2|ADD3	-1.8
Low grade_MCODE_ALL	Reactome Gene Sets	6	R-HSA-8963691	Phenylalanine and tyrosine metabolism		-2.8	11	5.4	2618	5	143	3	2.1	1.2	883|2954|5860	KYAT1|GSTZ1|QDPR	-1.8
Low grade_MCODE_ALL	WikiPathways	27	WP5221	2q11.2 copy number variation syndrome		-2.8	11	5.4	2618	5	143	3	2.1	1.2	387|5594|5595	RHOA|MAPK1|MAPK3	-1.8
Low grade_MCODE_ALL	GO Biological Processes	19	GO:0048873	homeostasis of number of cells within a tissue	19_GO:0042592 homeostatic process	-2.8	11	5.4	2618	5	143	3	2.1	1.2	2271|5781|7846	FH|PTPN11|TUBA1A	-1.8
Low grade_MCODE_ALL	GO Biological Processes	19	GO:0006086	acetyl-CoA biosynthetic process from pyruvate	19_GO:0008152 metabolic process	-2.8	11	5.4	2618	5	143	3	2.1	1.2	1737|1738|5162	DLAT|DLD|PDHB	-1.8
Low grade_MCODE_ALL	WikiPathways	27	WP734	Serotonin receptor 4/6/7 and NR3C signaling		-2.8	11	5.4	2618	5	143	3	2.1	1.2	2778|5594|5595	GNAS|MAPK1|MAPK3	-1.8
Low grade_MCODE_ALL	Reactome Gene Sets	6	R-HSA-77350	Beta oxidation of hexanoyl-CoA to butanoyl-CoA		-2.8	11	5.4	2618	5	143	3	2.1	1.2	3030|3032|3033	HADHA|HADHB|HADH	-1.8
Low grade_MCODE_ALL	Reactome Gene Sets	6	R-HSA-5652084	Fructose metabolism		-2.8	11	5.4	2618	5	143	3	2.1	1.2	216|231|6652	ALDH1A1|AKR1B1|SORD	-1.8
Low grade_MCODE_ALL	GO Biological Processes	19	GO:0050796	regulation of insulin secretion	19_GO:0051179 localization	-2.8	3.9	4	2618	33	143	7	4.9	1.8	18|2746|3033|5211|5213|5573|5781	ABAT|GLUD1|HADH|PFKL|PFKM|PRKAR1A|PTPN11	-1.7
Low grade_MCODE_ALL	Reactome Gene Sets	6	R-HSA-416482	G alpha (12/13) signalling events		-2.8	5.4	4.4	2618	17	143	5	3.5	1.5	387|2783|2788|10672|59345	RHOA|GNB2|GNG7|GNA13|GNB4	-1.7
Low grade_MCODE_ALL	Reactome Gene Sets	6	R-HSA-8856688	Golgi-to-ER retrograde transport		-2.8	3.2	3.8	2618	52	143	9	6.3	2	1783|5861|5870|7280|7846|10382|10383|22931|51560	DYNC1LI2|RAB1A|RAB6A|TUBB2A|TUBA1A|TUBB4A|TUBB4B|RAB18|RAB6B	-1.7
Low grade_MCODE_ALL	GO Biological Processes	19	GO:0008064	regulation of actin polymerization or depolymerization	19_GO:0050789 regulation of biological process	-2.8	3.2	3.8	2618	52	143	9	6.3	2	118|119|120|5217|7111|10787|11034|23191|23580	ADD1|ADD2|ADD3|PFN2|TMOD1|NCKAP1|DSTN|CYFIP1|CDC42EP4	-1.7
Low grade_MCODE_ALL	GO Biological Processes	19	GO:0030832	regulation of actin filament length	19_GO:0050789 regulation of biological process	-2.8	3.2	3.8	2618	52	143	9	6.3	2	118|119|120|5217|7111|10787|11034|23191|23580	ADD1|ADD2|ADD3|PFN2|TMOD1|NCKAP1|DSTN|CYFIP1|CDC42EP4	-1.7
Low grade_MCODE_ALL	Reactome Gene Sets	6	R-HSA-418346	Platelet homeostasis		-2.7	4.4	4.1	2618	25	143	6	4.2	1.7	2778|2783|2788|5518|5781|59345	GNAS|GNB2|GNG7|PPP2R1A|PTPN11|GNB4	-1.7
Low grade_MCODE_ALL	Reactome Gene Sets	6	R-HSA-8873719	RAB geranylgeranylation		-2.7	4.4	4.1	2618	25	143	6	4.2	1.7	5861|5869|5870|10890|22931|51560	RAB1A|RAB5B|RAB6A|RAB10|RAB18|RAB6B	-1.7
Low grade_MCODE_ALL	GO Biological Processes	19	GO:0009205	purine ribonucleoside triphosphate metabolic process	19_GO:0008152 metabolic process	-2.7	2.9	3.7	2618	63	143	10	7	2.1	498|506|509|513|515|526|539|3304|4508|10476	ATP5F1A|ATP5F1B|ATP5F1C|ATP5F1D|ATP5PB|ATP6V1B2|ATP5PO|HSPA1B|ATP6|ATP5PD	-1.7
Low grade_MCODE_ALL	GO Biological Processes	19	GO:0009206	purine ribonucleoside triphosphate biosynthetic process	19_GO:0008152 metabolic process	-2.7	3.4	3.8	2618	43	143	8	5.6	1.9	498|506|509|513|515|539|4508|10476	ATP5F1A|ATP5F1B|ATP5F1C|ATP5F1D|ATP5PB|ATP5PO|ATP6|ATP5PD	-1.7
Low grade_MCODE_ALL	Canonical Pathways	11	M186	PID PDGFRB PATHWAY		-2.7	3.1	3.7	2618	53	143	9	6.3	2	387|5518|5578|5594|5595|5781|7531|9368|10787	RHOA|PPP2R1A|PRKCA|MAPK1|MAPK3|PTPN11|YWHAE|NHERF1|NCKAP1	-1.7
Low grade_MCODE_ALL	WikiPathways	27	WP3929	Chemokine signaling pathway		-2.7	3.8	3.9	2618	34	143	7	4.9	1.8	2771|2783|2788|5567|5594|5595|59345	GNAI2|GNB2|GNG7|PRKACB|MAPK1|MAPK3|GNB4	-1.7
Low grade_MCODE_ALL	GO Biological Processes	19	GO:1901293	nucleoside phosphate biosynthetic process	19_GO:0008152 metabolic process	-2.7	2.5	3.5	2618	97	143	13	9.1	2.4	38|471|498|506|509|513|515|539|1737|1738|4508|5162|10476	ACAT1|ATIC|ATP5F1A|ATP5F1B|ATP5F1C|ATP5F1D|ATP5PB|ATP5PO|DLAT|DLD|ATP6|PDHB|ATP5PD	-1.7
Low grade_MCODE_ALL	GO Biological Processes	19	GO:0009165	nucleotide biosynthetic process	19_GO:0008152 metabolic process	-2.7	2.5	3.5	2618	97	143	13	9.1	2.4	38|471|498|506|509|513|515|539|1737|1738|4508|5162|10476	ACAT1|ATIC|ATP5F1A|ATP5F1B|ATP5F1C|ATP5F1D|ATP5PB|ATP5PO|DLAT|DLD|ATP6|PDHB|ATP5PD	-1.7
Low grade_MCODE_ALL	GO Biological Processes	19	GO:0009199	ribonucleoside triphosphate metabolic process	19_GO:0008152 metabolic process	-2.7	2.9	3.6	2618	64	143	10	7	2.1	498|506|509|513|515|526|539|3304|4508|10476	ATP5F1A|ATP5F1B|ATP5F1C|ATP5F1D|ATP5PB|ATP6V1B2|ATP5PO|HSPA1B|ATP6|ATP5PD	-1.7
Low grade_MCODE_ALL	Reactome Gene Sets	6	R-HSA-977443	GABA receptor activation		-2.7	6.7	4.5	2618	11	143	4	2.8	1.4	2771|2783|2788|59345	GNAI2|GNB2|GNG7|GNB4	-1.7
Low grade_MCODE_ALL	Reactome Gene Sets	6	R-HSA-9619483	Activation of AMPK downstream of NMDARs		-2.7	6.7	4.5	2618	11	143	4	2.8	1.4	7280|7846|10382|10383	TUBB2A|TUBA1A|TUBB4A|TUBB4B	-1.7
Low grade_MCODE_ALL	WikiPathways	27	WP2374	Oncostatin M signaling pathway		-2.7	6.7	4.5	2618	11	143	4	2.8	1.4	5578|5594|5595|5781	PRKCA|MAPK1|MAPK3|PTPN11	-1.7
Low grade_MCODE_ALL	KEGG Pathway	24	hsa00561	Glycerolipid metabolism		-2.7	6.7	4.5	2618	11	143	4	2.8	1.4	217|223|231|501	ALDH2|ALDH9A1|AKR1B1|ALDH7A1	-1.7
Low grade_MCODE_ALL	GO Biological Processes	19	GO:0007212	dopamine receptor signaling pathway	19_GO:0050896 response to stimulus	-2.7	6.7	4.5	2618	11	143	4	2.8	1.4	2775|2776|2778|9368	GNAO1|GNAQ|GNAS|NHERF1	-1.7
Low grade_MCODE_ALL	WikiPathways	27	WP5344	Cardiomyocyte signaling pathways converging on Titin		-2.7	6.7	4.5	2618	11	143	4	2.8	1.4	5567|5573|5578|5594	PRKACB|PRKAR1A|PRKCA|MAPK1	-1.7
Low grade_MCODE_ALL	KEGG Pathway	24	hsa00340	Histidine metabolism		-2.7	6.7	4.5	2618	11	143	4	2.8	1.4	217|223|501|55748	ALDH2|ALDH9A1|ALDH7A1|CNDP2	-1.7
Low grade_MCODE_ALL	WikiPathways	27	WP357	Fatty acid biosynthesis		-2.7	6.7	4.5	2618	11	143	4	2.8	1.4	1666|1891|3033|5091	DECR1|ECH1|HADH|PC	-1.7
Low grade_MCODE_ALL	WikiPathways	27	WP4301	Inhibition of exosome biogenesis and secretion by Manumycin A in CRPC cells		-2.7	6.7	4.5	2618	11	143	4	2.8	1.4	5594|5595|5869|22800	MAPK1|MAPK3|RAB5B|RRAS2	-1.7
Low grade_MCODE_ALL	Reactome Gene Sets	6	R-HSA-397795	G-protein beta:gamma signalling		-2.7	6.7	4.5	2618	11	143	4	2.8	1.4	387|2783|2788|59345	RHOA|GNB2|GNG7|GNB4	-1.7
Low grade_MCODE_ALL	Reactome Gene Sets	6	R-HSA-389977	Post-chaperonin tubulin folding pathway		-2.7	6.7	4.5	2618	11	143	4	2.8	1.4	7280|7846|10382|10383	TUBB2A|TUBA1A|TUBB4A|TUBB4B	-1.7
Low grade_MCODE_ALL	Reactome Gene Sets	6	R-HSA-9668328	Sealing of the nuclear envelope (NE) by ESCRT-III		-2.7	6.7	4.5	2618	11	143	4	2.8	1.4	7280|7846|10382|10383	TUBB2A|TUBA1A|TUBB4A|TUBB4B	-1.7
Low grade_MCODE_ALL	Reactome Gene Sets	6	R-HSA-983189	Kinesins		-2.7	6.7	4.5	2618	11	143	4	2.8	1.4	7280|7846|10382|10383	TUBB2A|TUBA1A|TUBB4A|TUBB4B	-1.7
Low grade_MCODE_ALL	GO Biological Processes	19	GO:0009145	purine nucleoside triphosphate biosynthetic process	19_GO:0008152 metabolic process	-2.7	3.3	3.7	2618	44	143	8	5.6	1.9	498|506|509|513|515|539|4508|10476	ATP5F1A|ATP5F1B|ATP5F1C|ATP5F1D|ATP5PB|ATP5PO|ATP6|ATP5PD	-1.7
Low grade_MCODE_ALL	GO Biological Processes	19	GO:0006006	glucose metabolic process	19_GO:0008152 metabolic process	-2.7	3.3	3.7	2618	44	143	8	5.6	1.9	230|1737|5091|5162|5211|5213|5223|6652	ALDOC|DLAT|PC|PDHB|PFKL|PFKM|PGAM1|SORD	-1.7
Low grade_MCODE_ALL	Canonical Pathways	11	M164	PID ERBB1 DOWNSTREAM PATHWAY		-2.7	3.3	3.7	2618	44	143	8	5.6	1.9	5037|5518|5520|5578|5594|5595|7531|10787	PEBP1|PPP2R1A|PPP2R2A|PRKCA|MAPK1|MAPK3|YWHAE|NCKAP1	-1.7
Low grade_MCODE_ALL	GO Biological Processes	19	GO:0009201	ribonucleoside triphosphate biosynthetic process	19_GO:0008152 metabolic process	-2.7	3.3	3.7	2618	44	143	8	5.6	1.9	498|506|509|513|515|539|4508|10476	ATP5F1A|ATP5F1B|ATP5F1C|ATP5F1D|ATP5PB|ATP5PO|ATP6|ATP5PD	-1.7
Low grade_MCODE_ALL	Reactome Gene Sets	6	R-HSA-195258	RHO GTPase Effectors		-2.7	2.3	3.4	2618	110	143	14	9.8	2.5	387|1783|5217|5518|5578|5594|5595|7280|7531|7846|10382|10383|10787|23191	RHOA|DYNC1LI2|PFN2|PPP2R1A|PRKCA|MAPK1|MAPK3|TUBB2A|YWHAE|TUBA1A|TUBB4A|TUBB4B|NCKAP1|CYFIP1	-1.7
Low grade_MCODE_ALL	WikiPathways	27	WP2636	Common pathways underlying drug addiction		-2.7	5.1	4.2	2618	18	143	5	3.5	1.5	2778|5567|5578|5594|5595	GNAS|PRKACB|PRKCA|MAPK1|MAPK3	-1.6
Low grade_MCODE_ALL	Canonical Pathways	11	M238	PID THROMBIN PAR1 PATHWAY		-2.7	4.2	4	2618	26	143	6	4.2	1.7	387|2771|2775|2776|5578|10672	RHOA|GNAI2|GNAO1|GNAQ|PRKCA|GNA13	-1.6
Low grade_MCODE_ALL	GO Biological Processes	19	GO:0007264	small GTPase mediated signal transduction	19_GO:0050896 response to stimulus	-2.6	3	3.6	2618	55	143	9	6.3	2	387|2664|2665|10672|10787|22800|22931|23191|23580	RHOA|GDI1|GDI2|GNA13|NCKAP1|RRAS2|RAB18|CYFIP1|CDC42EP4	-1.6
Low grade_MCODE_ALL	Reactome Gene Sets	6	R-HSA-70326	Glucose metabolism		-2.6	3.3	3.7	2618	45	143	8	5.6	1.9	230|2806|5091|5211|5213|5223|5518|5567	ALDOC|GOT2|PC|PFKL|PFKM|PGAM1|PPP2R1A|PRKACB	-1.6
Low grade_MCODE_ALL	GO Biological Processes	19	GO:0030833	regulation of actin filament polymerization	19_GO:0050789 regulation of biological process	-2.6	3.3	3.7	2618	45	143	8	5.6	1.9	118|119|120|5217|7111|10787|23191|23580	ADD1|ADD2|ADD3|PFN2|TMOD1|NCKAP1|CYFIP1|CDC42EP4	-1.6
Low grade_MCODE_ALL	Reactome Gene Sets	6	R-HSA-5663220	RHO GTPases Activate Formins		-2.6	3.3	3.7	2618	45	143	8	5.6	1.9	387|1783|5217|5518|7280|7846|10382|10383	RHOA|DYNC1LI2|PFN2|PPP2R1A|TUBB2A|TUBA1A|TUBB4A|TUBB4B	-1.6
Low grade_MCODE_ALL	GO Biological Processes	19	GO:0021762	substantia nigra development	19_GO:0032502 developmental process	-2.6	4.1	3.9	2618	27	143	6	4.2	1.7	387|515|1152|2746|7531|59345	RHOA|ATP5PB|CKB|GLUD1|YWHAE|GNB4	-1.6
Low grade_MCODE_ALL	Reactome Gene Sets	6	R-HSA-1445148	Translocation of SLC2A4 (GLUT4) to the plasma membrane		-2.6	4.1	3.9	2618	27	143	6	4.2	1.7	7280|7531|7846|10382|10383|10890	TUBB2A|YWHAE|TUBA1A|TUBB4A|TUBB4B|RAB10	-1.6
Low grade_MCODE_ALL	KEGG Pathway	24	hsa00330	Arginine and proline metabolism		-2.6	4.1	3.9	2618	27	143	6	4.2	1.7	217|223|501|1152|2806|55748	ALDH2|ALDH9A1|ALDH7A1|CKB|GOT2|CNDP2	-1.6
Low grade_MCODE_ALL	Reactome Gene Sets	6	R-HSA-3371497	HSP90 chaperone cycle for steroid hormone receptors (SHR) in the presence of ligand		-2.6	3.6	3.7	2618	36	143	7	4.9	1.8	1783|3304|7280|7846|10294|10382|10383	DYNC1LI2|HSPA1B|TUBB2A|TUBA1A|DNAJA2|TUBB4A|TUBB4B	-1.6
Low grade_MCODE_ALL	Reactome Gene Sets	6	R-HSA-74751	Insulin receptor signalling cascade		-2.5	9.2	4.8	2618	6	143	3	2.1	1.2	5594|5595|5781	MAPK1|MAPK3|PTPN11	-1.6
Low grade_MCODE_ALL	WikiPathways	27	WP4900	Purinergic signaling		-2.5	9.2	4.8	2618	6	143	3	2.1	1.2	2771|2775|2778	GNAI2|GNAO1|GNAS	-1.6
Low grade_MCODE_ALL	GO Biological Processes	19	GO:0030859	polarized epithelial cell differentiation	19_GO:0032502 developmental process	-2.5	9.2	4.8	2618	6	143	3	2.1	1.2	387|9368|10890	RHOA|NHERF1|RAB10	-1.6
Low grade_MCODE_ALL	Reactome Gene Sets	6	R-HSA-8853659	RET signaling		-2.5	9.2	4.8	2618	6	143	3	2.1	1.2	5567|5578|5781	PRKACB|PRKCA|PTPN11	-1.6
Low grade_MCODE_ALL	Reactome Gene Sets	6	R-HSA-3371599	Defective HLCS causes multiple carboxylase deficiency		-2.5	9.2	4.8	2618	6	143	3	2.1	1.2	5091|5095|5096	PC|PCCA|PCCB	-1.6
Low grade_MCODE_ALL	GO Biological Processes	19	GO:0009448	gamma-aminobutyric acid metabolic process	19_GO:0008152 metabolic process	-2.5	9.2	4.8	2618	6	143	3	2.1	1.2	18|216|26227	ABAT|ALDH1A1|PHGDH	-1.6
Low grade_MCODE_ALL	Canonical Pathways	11	M207	PID RETINOIC ACID PATHWAY		-2.5	9.2	4.8	2618	6	143	3	2.1	1.2	5578|5594|5595	PRKCA|MAPK1|MAPK3	-1.6
Low grade_MCODE_ALL	GO Biological Processes	19	GO:0060020	Bergmann glial cell differentiation	19_GO:0032502 developmental process	-2.5	9.2	4.8	2618	6	143	3	2.1	1.2	5594|5595|5781	MAPK1|MAPK3|PTPN11	-1.6
Low grade_MCODE_ALL	Reactome Gene Sets	6	R-HSA-164378	PKA activation in glucagon signalling		-2.5	9.2	4.8	2618	6	143	3	2.1	1.2	2778|5567|5573	GNAS|PRKACB|PRKAR1A	-1.6
Low grade_MCODE_ALL	GO Biological Processes	19	GO:0006102	isocitrate metabolic process	19_GO:0008152 metabolic process	-2.5	9.2	4.8	2618	6	143	3	2.1	1.2	3418|3419|3420	IDH2|IDH3A|IDH3B	-1.6
Low grade_MCODE_ALL	Canonical Pathways	11	M134	PID TCR RAS PATHWAY		-2.5	9.2	4.8	2618	6	143	3	2.1	1.2	5578|5594|5595	PRKCA|MAPK1|MAPK3	-1.6
Low grade_MCODE_ALL	Reactome Gene Sets	6	R-HSA-112409	RAF-independent MAPK1/3 activation		-2.5	9.2	4.8	2618	6	143	3	2.1	1.2	5594|5595|5781	MAPK1|MAPK3|PTPN11	-1.6
Low grade_MCODE_ALL	Reactome Gene Sets	6	R-HSA-202670	ERKs are inactivated		-2.5	9.2	4.8	2618	6	143	3	2.1	1.2	5518|5594|5595	PPP2R1A|MAPK1|MAPK3	-1.6
Low grade_MCODE_ALL	Reactome Gene Sets	6	R-HSA-3323169	Defects in biotin (Btn) metabolism		-2.5	9.2	4.8	2618	6	143	3	2.1	1.2	5091|5095|5096	PC|PCCA|PCCB	-1.6
Low grade_MCODE_ALL	WikiPathways	27	WP5031	Biotin metabolism, including IMDs		-2.5	9.2	4.8	2618	6	143	3	2.1	1.2	5091|5095|5096	PC|PCCA|PCCB	-1.6
Low grade_MCODE_ALL	Reactome Gene Sets	6	R-HSA-881907	Gastrin-CREB signalling pathway via PKC and MAPK		-2.5	9.2	4.8	2618	6	143	3	2.1	1.2	5578|5594|5595	PRKCA|MAPK1|MAPK3	-1.6
Low grade_MCODE_ALL	Reactome Gene Sets	6	R-HSA-196780	Biotin transport and metabolism		-2.5	9.2	4.8	2618	6	143	3	2.1	1.2	5091|5095|5096	PC|PCCA|PCCB	-1.6
Low grade_MCODE_ALL	Reactome Gene Sets	6	R-HSA-198753	ERK/MAPK targets		-2.5	9.2	4.8	2618	6	143	3	2.1	1.2	5518|5594|5595	PPP2R1A|MAPK1|MAPK3	-1.6
Low grade_MCODE_ALL	WikiPathways	27	WP3871	Valproic acid pathway		-2.5	9.2	4.8	2618	6	143	3	2.1	1.2	18|3030|3032	ABAT|HADHA|HADHB	-1.6
Low grade_MCODE_ALL	WikiPathways	27	WP26	S1P receptor signal transduction		-2.5	9.2	4.8	2618	6	143	3	2.1	1.2	2771|5594|5595	GNAI2|MAPK1|MAPK3	-1.6
Low grade_MCODE_ALL	Canonical Pathways	11	M120	PID ARF6 DOWNSTREAM PATHWAY		-2.5	9.2	4.8	2618	6	143	3	2.1	1.2	387|5594|5595	RHOA|MAPK1|MAPK3	-1.6
Low grade_MCODE_ALL	KEGG Pathway	24	hsa04625	C-type lectin receptor signaling pathway		-2.5	4.8	4	2618	19	143	5	3.5	1.5	387|5594|5595|5781|22800	RHOA|MAPK1|MAPK3|PTPN11|RRAS2	-1.6
Low grade_MCODE_ALL	Reactome Gene Sets	6	R-HSA-112043	PLC beta mediated events		-2.5	4.8	4	2618	19	143	5	3.5	1.5	2776|5567|5573|5578|5594	GNAQ|PRKACB|PRKAR1A|PRKCA|MAPK1	-1.6
Low grade_MCODE_ALL	Canonical Pathways	11	M41	PID ER NONGENOMIC PATHWAY		-2.5	4.8	4	2618	19	143	5	3.5	1.5	387|2771|2775|2776|10672	RHOA|GNAI2|GNAO1|GNAQ|GNA13	-1.6
Low grade_MCODE_ALL	GO Biological Processes	19	GO:0009144	purine nucleoside triphosphate metabolic process	19_GO:0008152 metabolic process	-2.5	2.7	3.5	2618	67	143	10	7	2.1	498|506|509|513|515|526|539|3304|4508|10476	ATP5F1A|ATP5F1B|ATP5F1C|ATP5F1D|ATP5PB|ATP6V1B2|ATP5PO|HSPA1B|ATP6|ATP5PD	-1.6
Low grade_MCODE_ALL	KEGG Pathway	24	hsa00785	Lipoic acid metabolism		-2.5	6.1	4.3	2618	12	143	4	2.8	1.4	1737|1738|1743|5162	DLAT|DLD|DLST|PDHB	-1.5
Low grade_MCODE_ALL	KEGG Pathway	24	hsa04929	GnRH secretion		-2.5	6.1	4.3	2618	12	143	4	2.8	1.4	2776|5578|5594|5595	GNAQ|PRKCA|MAPK1|MAPK3	-1.5
Low grade_MCODE_ALL	Reactome Gene Sets	6	R-HSA-5362517	Signaling by Retinoic Acid		-2.5	6.1	4.3	2618	12	143	4	2.8	1.4	216|1737|1738|5162	ALDH1A1|DLAT|DLD|PDHB	-1.5
Low grade_MCODE_ALL	KEGG Pathway	24	hsa04914	Progesterone-mediated oocyte maturation		-2.5	6.1	4.3	2618	12	143	4	2.8	1.4	2771|5567|5594|5595	GNAI2|PRKACB|MAPK1|MAPK3	-1.5
Low grade_MCODE_ALL	KEGG Pathway	24	hsa00650	Butanoate metabolism		-2.5	6.1	4.3	2618	12	143	4	2.8	1.4	18|38|3030|3033	ABAT|ACAT1|HADHA|HADH	-1.5
Low grade_MCODE_ALL	Reactome Gene Sets	6	R-HSA-5675221	Negative regulation of MAPK pathway		-2.5	6.1	4.3	2618	12	143	4	2.8	1.4	5037|5518|5594|5595	PEBP1|PPP2R1A|MAPK1|MAPK3	-1.5
Low grade_MCODE_ALL	GO Biological Processes	19	GO:0060193	positive regulation of lipase activity	19_GO:0065007 biological regulation	-2.5	6.1	4.3	2618	12	143	4	2.8	1.4	387|2776|5245|10672	RHOA|GNAQ|PHB1|GNA13	-1.5
Low grade_MCODE_ALL	KEGG Pathway	24	hsa05014	Amyotrophic lateral sclerosis		-2.5	2	3.2	2618	152	143	17	12	2.7	498|506|509|513|515|539|1327|4508|5217|5861|7280|7385|7846|10382|10383|10476|27089	ATP5F1A|ATP5F1B|ATP5F1C|ATP5F1D|ATP5PB|ATP5PO|COX4I1|ATP6|PFN2|RAB1A|TUBB2A|UQCRC2|TUBA1A|TUBB4A|TUBB4B|ATP5PD|UQCRQ	-1.5
Low grade_MCODE_ALL	KEGG Pathway	24	hsa05170	Human immunodeficiency virus 1 infection		-2.5	2.9	3.5	2618	57	143	9	6.3	2	2771|2775|2776|2783|2788|5578|5594|5595|59345	GNAI2|GNAO1|GNAQ|GNB2|GNG7|PRKCA|MAPK1|MAPK3|GNB4	-1.5
Low grade_MCODE_ALL	KEGG Pathway	24	hsa04971	Gastric acid secretion		-2.5	3.9	3.7	2618	28	143	6	4.2	1.7	2771|2776|2778|5567|5578|7430	GNAI2|GNAQ|GNAS|PRKACB|PRKCA|EZR	-1.5
Low grade_MCODE_ALL	WikiPathways	27	WP2324	AGE/RAGE pathway		-2.4	4.6	3.9	2618	20	143	5	3.5	1.5	387|5578|5594|5595|7430	RHOA|PRKCA|MAPK1|MAPK3|EZR	-1.5
Low grade_MCODE_ALL	Reactome Gene Sets	6	R-HSA-6814122	Cooperation of PDCL (PhLP1) and TRiC/CCT in G-protein beta folding		-2.4	4.6	3.9	2618	20	143	5	3.5	1.5	2776|2783|2788|6000|59345	GNAQ|GNB2|GNG7|RGS7|GNB4	-1.5
Low grade_MCODE_ALL	GO Biological Processes	19	GO:0090276	regulation of peptide hormone secretion	19_GO:0051179 localization	-2.4	3.4	3.5	2618	38	143	7	4.9	1.8	18|2746|3033|5211|5213|5573|5781	ABAT|GLUD1|HADH|PFKL|PFKM|PRKAR1A|PTPN11	-1.5
Low grade_MCODE_ALL	Reactome Gene Sets	6	R-HSA-8978868	Fatty acid metabolism		-2.4	3.1	3.4	2618	48	143	8	5.6	1.9	1376|1632|1666|3030|3032|3033|5095|5096	CPT2|ECI1|DECR1|HADHA|HADHB|HADH|PCCA|PCCB	-1.5
Low grade_MCODE_ALL	GO Biological Processes	19	GO:0009142	nucleoside triphosphate biosynthetic process	19_GO:0008152 metabolic process	-2.4	3.1	3.4	2618	48	143	8	5.6	1.9	498|506|509|513|515|539|4508|10476	ATP5F1A|ATP5F1B|ATP5F1C|ATP5F1D|ATP5PB|ATP5PO|ATP6|ATP5PD	-1.5
Low grade_MCODE_ALL	GO Biological Processes	19	GO:0090066	regulation of anatomical structure size	19_GO:0065007 biological regulation	-2.4	2.2	3.2	2618	117	143	14	9.8	2.5	118|119|120|387|2664|5217|7111|7430|9368|10787|11034|23191|23580|51520	ADD1|ADD2|ADD3|RHOA|GDI1|PFN2|TMOD1|EZR|NHERF1|NCKAP1|DSTN|CYFIP1|CDC42EP4|LARS1	-1.5
Low grade_MCODE_ALL	Reactome Gene Sets	6	R-HSA-380320	Recruitment of NuMA to mitotic centrosomes		-2.4	3.8	3.6	2618	29	143	6	4.2	1.7	5518|7280|7531|7846|10382|10383	PPP2R1A|TUBB2A|YWHAE|TUBA1A|TUBB4A|TUBB4B	-1.4
Low grade_MCODE_ALL	GO Biological Processes	19	GO:0048857	neural nucleus development	19_GO:0032502 developmental process	-2.4	3.8	3.6	2618	29	143	6	4.2	1.7	387|515|1152|2746|7531|59345	RHOA|ATP5PB|CKB|GLUD1|YWHAE|GNB4	-1.4
Low grade_MCODE_ALL	Reactome Gene Sets	6	R-HSA-6811442	Intra-Golgi and retrograde Golgi-to-ER traffic		-2.4	2.8	3.3	2618	59	143	9	6.3	2	1783|5861|5870|7280|7846|10382|10383|22931|51560	DYNC1LI2|RAB1A|RAB6A|TUBB2A|TUBA1A|TUBB4A|TUBB4B|RAB18|RAB6B	-1.4
Low grade_MCODE_ALL	GO Biological Processes	19	GO:1903350	response to dopamine	19_GO:0050896 response to stimulus	-2.4	5.6	4	2618	13	143	4	2.8	1.4	2775|2776|2778|9368	GNAO1|GNAQ|GNAS|NHERF1	-1.4
Low grade_MCODE_ALL	Canonical Pathways	11	M240	PID SYNDECAN 2 PATHWAY		-2.4	5.6	4	2618	13	143	4	2.8	1.4	387|5594|5595|7430	RHOA|MAPK1|MAPK3|EZR	-1.4
Low grade_MCODE_ALL	GO Biological Processes	19	GO:1903351	cellular response to dopamine	19_GO:0050896 response to stimulus	-2.4	5.6	4	2618	13	143	4	2.8	1.4	2775|2776|2778|9368	GNAO1|GNAQ|GNAS|NHERF1	-1.4
Low grade_MCODE_ALL	WikiPathways	27	WP2526	PDGF pathway		-2.4	5.6	4	2618	13	143	4	2.8	1.4	387|5594|5595|5781	RHOA|MAPK1|MAPK3|PTPN11	-1.4
Low grade_MCODE_ALL	WikiPathways	27	WP304	Kit receptor signaling pathway		-2.4	5.6	4	2618	13	143	4	2.8	1.4	5578|5594|5595|5781	PRKCA|MAPK1|MAPK3|PTPN11	-1.4
Low grade_MCODE_ALL	Reactome Gene Sets	6	R-HSA-8854214	TBC/RABGAPs		-2.4	5.6	4	2618	13	143	4	2.8	1.4	5869|5870|11345|51560	RAB5B|RAB6A|GABARAPL2|RAB6B	-1.4
Low grade_MCODE_ALL	KEGG Pathway	24	hsa04350	TGF-beta signaling pathway		-2.4	5.6	4	2618	13	143	4	2.8	1.4	387|5518|5594|5595	RHOA|PPP2R1A|MAPK1|MAPK3	-1.4
Low grade_MCODE_ALL	KEGG Pathway	24	hsa04066	HIF-1 signaling pathway		-2.4	3.3	3.5	2618	39	143	7	4.9	1.8	230|5162|5211|5213|5578|5594|5595	ALDOC|PDHB|PFKL|PFKM|PRKCA|MAPK1|MAPK3	-1.4
Low grade_MCODE_ALL	GO Biological Processes	19	GO:0009141	nucleoside triphosphate metabolic process	19_GO:0008152 metabolic process	-2.3	2.6	3.2	2618	71	143	10	7	2.1	498|506|509|513|515|526|539|3304|4508|10476	ATP5F1A|ATP5F1B|ATP5F1C|ATP5F1D|ATP5PB|ATP6V1B2|ATP5PO|HSPA1B|ATP6|ATP5PD	-1.4
Low grade_MCODE_ALL	GO Biological Processes	19	GO:0032271	regulation of protein polymerization	19_GO:0050789 regulation of biological process	-2.3	2.6	3.2	2618	71	143	10	7	2.1	118|119|120|3304|5217|7111|10382|10787|23191|23580	ADD1|ADD2|ADD3|HSPA1B|PFN2|TMOD1|TUBB4A|NCKAP1|CYFIP1|CDC42EP4	-1.4
Low grade_MCODE_ALL	Reactome Gene Sets	6	R-HSA-9646399	Aggrephagy		-2.3	4.4	3.7	2618	21	143	5	3.5	1.5	1783|7280|7846|10382|10383	DYNC1LI2|TUBB2A|TUBA1A|TUBB4A|TUBB4B	-1.4
Low grade_MCODE_ALL	WikiPathways	27	WP2035	Follicle stimulating hormone (FSH) signaling pathway		-2.3	7.8	4.4	2618	7	143	3	2.1	1.2	5578|5594|5595	PRKCA|MAPK1|MAPK3	-1.4
Low grade_MCODE_ALL	KEGG Pathway	24	hsa04927	Cortisol synthesis and secretion		-2.3	7.8	4.4	2618	7	143	3	2.1	1.2	2776|2778|5567	GNAQ|GNAS|PRKACB	-1.4
Low grade_MCODE_ALL	Reactome Gene Sets	6	R-HSA-997272	Inhibition of voltage gated Ca2+ channels via Gbeta/gamma subunits		-2.3	7.8	4.4	2618	7	143	3	2.1	1.2	2783|2788|59345	GNB2|GNG7|GNB4	-1.4
Low grade_MCODE_ALL	GO Biological Processes	19	GO:0030388	fructose 1,6-bisphosphate metabolic process	19_GO:0008152 metabolic process	-2.3	7.8	4.4	2618	7	143	3	2.1	1.2	230|5211|5213	ALDOC|PFKL|PFKM	-1.4
Low grade_MCODE_ALL	KEGG Pathway	24	hsa04923	Regulation of lipolysis in adipocytes		-2.3	7.8	4.4	2618	7	143	3	2.1	1.2	2771|2778|5567	GNAI2|GNAS|PRKACB	-1.4
Low grade_MCODE_ALL	GO Biological Processes	19	GO:0042471	ear morphogenesis	19_GO:0032502 developmental process	-2.3	7.8	4.4	2618	7	143	3	2.1	1.2	5594|5595|9368	MAPK1|MAPK3|NHERF1	-1.4
Low grade_MCODE_ALL	Reactome Gene Sets	6	R-HSA-77286	mitochondrial fatty acid beta-oxidation of saturated fatty acids		-2.3	7.8	4.4	2618	7	143	3	2.1	1.2	3030|3032|3033	HADHA|HADHB|HADH	-1.4
Low grade_MCODE_ALL	Reactome Gene Sets	6	R-HSA-1296059	G protein gated Potassium channels		-2.3	7.8	4.4	2618	7	143	3	2.1	1.2	2783|2788|59345	GNB2|GNG7|GNB4	-1.4
Low grade_MCODE_ALL	WikiPathways	27	WP1981	Thyroxine (thyroid hormone) production		-2.3	7.8	4.4	2618	7	143	3	2.1	1.2	5578|5594|5595	PRKCA|MAPK1|MAPK3	-1.4
Low grade_MCODE_ALL	Reactome Gene Sets	6	R-HSA-71064	Lysine catabolism		-2.3	7.8	4.4	2618	7	143	3	2.1	1.2	501|1738|1743	ALDH7A1|DLD|DLST	-1.4
Low grade_MCODE_ALL	Reactome Gene Sets	6	R-HSA-8964315	G beta:gamma signalling through BTK		-2.3	7.8	4.4	2618	7	143	3	2.1	1.2	2783|2788|59345	GNB2|GNG7|GNB4	-1.4
Low grade_MCODE_ALL	Canonical Pathways	11	M11	PID PRL SIGNALING EVENTS PATHWAY		-2.3	7.8	4.4	2618	7	143	3	2.1	1.2	387|5594|5595	RHOA|MAPK1|MAPK3	-1.4
Low grade_MCODE_ALL	Reactome Gene Sets	6	R-HSA-1296065	Inwardly rectifying K+ channels		-2.3	7.8	4.4	2618	7	143	3	2.1	1.2	2783|2788|59345	GNB2|GNG7|GNB4	-1.4
Low grade_MCODE_ALL	Reactome Gene Sets	6	R-HSA-450282	MAPK targets/ Nuclear events mediated by MAP kinases		-2.3	7.8	4.4	2618	7	143	3	2.1	1.2	5518|5594|5595	PPP2R1A|MAPK1|MAPK3	-1.4
Low grade_MCODE_ALL	GO Biological Processes	19	GO:0060324	face development	19_GO:0032502 developmental process	-2.3	7.8	4.4	2618	7	143	3	2.1	1.2	5594|5595|5781	MAPK1|MAPK3|PTPN11	-1.4
Low grade_MCODE_ALL	WikiPathways	27	WP2203	Thymic stromal lymphopoietin (TSLP) signaling pathway		-2.3	7.8	4.4	2618	7	143	3	2.1	1.2	5594|5595|5781	MAPK1|MAPK3|PTPN11	-1.4
Low grade_MCODE_ALL	Reactome Gene Sets	6	R-HSA-1296041	Activation of G protein gated Potassium channels		-2.3	7.8	4.4	2618	7	143	3	2.1	1.2	2783|2788|59345	GNB2|GNG7|GNB4	-1.4
Low grade_MCODE_ALL	Reactome Gene Sets	6	R-HSA-399956	CRMPs in Sema3A signaling		-2.3	7.8	4.4	2618	7	143	3	2.1	1.2	1400|1808|56896	CRMP1|DPYSL2|DPYSL5	-1.4
Low grade_MCODE_ALL	Reactome Gene Sets	6	R-HSA-3296482	Defects in vitamin and cofactor metabolism		-2.3	7.8	4.4	2618	7	143	3	2.1	1.2	5091|5095|5096	PC|PCCA|PCCB	-1.4
Low grade_MCODE_ALL	WikiPathways	27	WP5346	8p23.1 copy number variation syndrome		-2.3	7.8	4.4	2618	7	143	3	2.1	1.2	3329|5594|5595	HSPD1|MAPK1|MAPK3	-1.4
Low grade_MCODE_ALL	GO Biological Processes	19	GO:0048538	thymus development	19_GO:0002376 immune system process	-2.3	7.8	4.4	2618	7	143	3	2.1	1.2	5594|5595|7001	MAPK1|MAPK3|PRDX2	-1.4
Low grade_MCODE_ALL	GO Biological Processes	19	GO:0021987	cerebral cortex development	19_GO:0032502 developmental process	-2.3	3.7	3.5	2618	30	143	6	4.2	1.7	387|471|4677|7280|7531|7846	RHOA|ATIC|NARS1|TUBB2A|YWHAE|TUBA1A	-1.4
Low grade_MCODE_ALL	GO Biological Processes	19	GO:0006637	acyl-CoA metabolic process	19_GO:0008152 metabolic process	-2.3	3.7	3.5	2618	30	143	6	4.2	1.7	38|1737|1738|1743|5162|8803	ACAT1|DLAT|DLD|DLST|PDHB|SUCLA2	-1.4
Low grade_MCODE_ALL	GO Biological Processes	19	GO:0035383	thioester metabolic process	19_GO:0008152 metabolic process	-2.3	3.7	3.5	2618	30	143	6	4.2	1.7	38|1737|1738|1743|5162|8803	ACAT1|DLAT|DLD|DLST|PDHB|SUCLA2	-1.4
Low grade_MCODE_ALL	WikiPathways	27	WP481	Insulin signaling		-2.3	3.7	3.5	2618	30	143	6	4.2	1.7	5211|5213|5578|5594|5595|5781	PFKL|PFKM|PRKCA|MAPK1|MAPK3|PTPN11	-1.4
Low grade_MCODE_ALL	GO Biological Processes	19	GO:0007420	brain development	19_GO:0032502 developmental process	-2.3	2.1	3	2618	133	143	15	10	2.6	18|387|471|515|1152|2746|4677|5781|7280|7531|7846|22931|26227|27089|59345	ABAT|RHOA|ATIC|ATP5PB|CKB|GLUD1|NARS1|PTPN11|TUBB2A|YWHAE|TUBA1A|RAB18|PHGDH|UQCRQ|GNB4	-1.4
Low grade_MCODE_ALL	GO Biological Processes	19	GO:0002791	regulation of peptide secretion	19_GO:0051179 localization	-2.3	3.2	3.4	2618	40	143	7	4.9	1.8	18|2746|3033|5211|5213|5573|5781	ABAT|GLUD1|HADH|PFKL|PFKM|PRKAR1A|PTPN11	-1.4
Low grade_MCODE_ALL	Canonical Pathways	11	M213	PID AR NONGENOMIC PATHWAY		-2.3	5.2	3.8	2618	14	143	4	2.8	1.4	2771|2775|5594|5595	GNAI2|GNAO1|MAPK1|MAPK3	-1.3
Low grade_MCODE_ALL	Canonical Pathways	11	M15	PID LYSOPHOSPHOLIPID PATHWAY		-2.3	4.2	3.6	2618	22	143	5	3.5	1.5	387|2771|2775|2776|10672	RHOA|GNAI2|GNAO1|GNAQ|GNA13	-1.3
Low grade_MCODE_ALL	WikiPathways	27	WP4659	Gastrin signaling pathway		-2.2	3.5	3.4	2618	31	143	6	4.2	1.7	387|2776|5578|5594|5595|5781	RHOA|GNAQ|PRKCA|MAPK1|MAPK3|PTPN11	-1.3
Low grade_MCODE_ALL	GO Biological Processes	19	GO:0090087	regulation of peptide transport	19_GO:0051179 localization	-2.2	3.1	3.3	2618	41	143	7	4.9	1.8	18|2746|3033|5211|5213|5573|5781	ABAT|GLUD1|HADH|PFKL|PFKM|PRKAR1A|PTPN11	-1.3
Low grade_MCODE_ALL	KEGG Pathway	24	hsa05132	Salmonella infection		-2.2	2.2	3	2618	98	143	12	8.4	2.3	387|1783|5217|5594|5595|5869|7280|7846|10382|10383|10787|23191	RHOA|DYNC1LI2|PFN2|MAPK1|MAPK3|RAB5B|TUBB2A|TUBA1A|TUBB4A|TUBB4B|NCKAP1|CYFIP1	-1.3
Low grade_MCODE_ALL	GO Biological Processes	19	GO:0098662	inorganic cation transmembrane transport	19_GO:0051179 localization	-2.2	2.3	3	2618	86	143	11	7.7	2.2	498|506|509|513|515|526|539|1327|4508|6520|10476	ATP5F1A|ATP5F1B|ATP5F1C|ATP5F1D|ATP5PB|ATP6V1B2|ATP5PO|COX4I1|ATP6|SLC3A2|ATP5PD	-1.3
Low grade_MCODE_ALL	Reactome Gene Sets	6	R-HSA-194315	Signaling by Rho GTPases		-2.2	1.8	2.8	2618	205	143	20	14	2.9	120|387|1152|1783|3336|5217|5518|5578|5594|5595|7280|7531|7846|10382|10383|10672|10787|22800|23191|23580	ADD3|RHOA|CKB|DYNC1LI2|HSPE1|PFN2|PPP2R1A|PRKCA|MAPK1|MAPK3|TUBB2A|YWHAE|TUBA1A|TUBB4A|TUBB4B|GNA13|NCKAP1|RRAS2|CYFIP1|CDC42EP4	-1.3
Low grade_MCODE_ALL	KEGG Pathway	24	hsa04150	mTOR signaling pathway		-2.2	3.4	3.3	2618	32	143	6	4.2	1.7	387|526|5578|5594|5595|6520	RHOA|ATP6V1B2|PRKCA|MAPK1|MAPK3|SLC3A2	-1.3
Low grade_MCODE_ALL	GO Biological Processes	19	GO:0021543	pallium development	19_GO:0032502 developmental process	-2.2	3.1	3.2	2618	42	143	7	4.9	1.8	387|471|4677|7280|7531|7846|27089	RHOA|ATIC|NARS1|TUBB2A|YWHAE|TUBA1A|UQCRQ	-1.3
Low grade_MCODE_ALL	GO Biological Processes	19	GO:0098655	monoatomic cation transmembrane transport	19_GO:0051179 localization	-2.2	2.3	3	2618	87	143	11	7.7	2.2	498|506|509|513|515|526|539|1327|4508|6520|10476	ATP5F1A|ATP5F1B|ATP5F1C|ATP5F1D|ATP5PB|ATP6V1B2|ATP5PO|COX4I1|ATP6|SLC3A2|ATP5PD	-1.3
Low grade_MCODE_ALL	GO Biological Processes	19	GO:0022037	metencephalon development	19_GO:0032502 developmental process	-2.2	4	3.4	2618	23	143	5	3.5	1.5	18|471|5781|7846|27089	ABAT|ATIC|PTPN11|TUBA1A|UQCRQ	-1.3
Low grade_MCODE_ALL	Reactome Gene Sets	6	R-HSA-380284	Loss of proteins required for interphase microtubule organization from the centrosome		-2.2	4	3.4	2618	23	143	5	3.5	1.5	5518|7531|7846|10382|10383	PPP2R1A|YWHAE|TUBA1A|TUBB4A|TUBB4B	-1.3
Low grade_MCODE_ALL	Reactome Gene Sets	6	R-HSA-380259	Loss of Nlp from mitotic centrosomes		-2.2	4	3.4	2618	23	143	5	3.5	1.5	5518|7531|7846|10382|10383	PPP2R1A|YWHAE|TUBA1A|TUBB4A|TUBB4B	-1.3
Low grade_MCODE_ALL	GO Biological Processes	19	GO:0019319	hexose biosynthetic process	19_GO:0008152 metabolic process	-2.2	4	3.4	2618	23	143	5	3.5	1.5	230|231|5091|5223|6652	ALDOC|AKR1B1|PC|PGAM1|SORD	-1.3
Low grade_MCODE_ALL	Reactome Gene Sets	6	R-HSA-8854518	AURKA Activation by TPX2		-2.2	4	3.4	2618	23	143	5	3.5	1.5	5518|7531|7846|10382|10383	PPP2R1A|YWHAE|TUBA1A|TUBB4A|TUBB4B	-1.3
Low grade_MCODE_ALL	GO Biological Processes	19	GO:0021549	cerebellum development	19_GO:0032502 developmental process	-2.2	4	3.4	2618	23	143	5	3.5	1.5	18|471|5781|7846|27089	ABAT|ATIC|PTPN11|TUBA1A|UQCRQ	-1.3
Low grade_MCODE_ALL	Canonical Pathways	11	M121	PID MTOR 4PATHWAY		-2.2	4	3.4	2618	23	143	5	3.5	1.5	387|5578|5594|5595|7531	RHOA|PRKCA|MAPK1|MAPK3|YWHAE	-1.3
Low grade_MCODE_ALL	GO Biological Processes	19	GO:0042398	cellular modified amino acid biosynthetic process	19_GO:0008152 metabolic process	-2.1	4.9	3.6	2618	15	143	4	2.8	1.4	223|471|501|1152	ALDH9A1|ATIC|ALDH7A1|CKB	-1.3
Low grade_MCODE_ALL	Reactome Gene Sets	6	R-HSA-111996	Ca-dependent events		-2.1	4.9	3.6	2618	15	143	4	2.8	1.4	5567|5573|5578|5594	PRKACB|PRKAR1A|PRKCA|MAPK1	-1.3
Low grade_MCODE_ALL	Reactome Gene Sets	6	R-HSA-5626467	RHO GTPases activate IQGAPs		-2.1	4.9	3.6	2618	15	143	4	2.8	1.4	7280|7846|10382|10383	TUBB2A|TUBA1A|TUBB4A|TUBB4B	-1.3
Low grade_MCODE_ALL	Canonical Pathways	11	M222	PID CXCR3 PATHWAY		-2.1	4.9	3.6	2618	15	143	4	2.8	1.4	2771|2775|5594|5595	GNAI2|GNAO1|MAPK1|MAPK3	-1.3
Low grade_MCODE_ALL	Reactome Gene Sets	6	R-HSA-389960	Formation of tubulin folding intermediates by CCT/TriC		-2.1	4.9	3.6	2618	15	143	4	2.8	1.4	7280|7846|10382|10383	TUBB2A|TUBA1A|TUBB4A|TUBB4B	-1.3
Low grade_MCODE_ALL	Canonical Pathways	11	M138	PID THROMBIN PAR4 PATHWAY		-2.1	6.9	4	2618	8	143	3	2.1	1.2	387|2776|10672	RHOA|GNAQ|GNA13	-1.3
Low grade_MCODE_ALL	GO Biological Processes	19	GO:0009251	glucan catabolic process	19_GO:0008152 metabolic process	-2.1	6.9	4	2618	8	143	3	2.1	1.2	5213|5834|5837	PFKM|PYGB|PYGM	-1.3
Low grade_MCODE_ALL	GO Biological Processes	19	GO:2001239	regulation of extrinsic apoptotic signaling pathway in absence of ligand	19_GO:0050896 response to stimulus	-2.1	6.9	4	2618	8	143	3	2.1	1.2	3304|5518|7001	HSPA1B|PPP2R1A|PRDX2	-1.3
Low grade_MCODE_ALL	GO Biological Processes	19	GO:0090278	negative regulation of peptide hormone secretion	19_GO:0051179 localization	-2.1	6.9	4	2618	8	143	3	2.1	1.2	3033|5211|5781	HADH|PFKL|PTPN11	-1.3
Low grade_MCODE_ALL	WikiPathways	27	WP395	IL-4 signaling pathway		-2.1	6.9	4	2618	8	143	3	2.1	1.2	5594|5595|5781	MAPK1|MAPK3|PTPN11	-1.3
Low grade_MCODE_ALL	GO Biological Processes	19	GO:0046676	negative regulation of insulin secretion	19_GO:0051179 localization	-2.1	6.9	4	2618	8	143	3	2.1	1.2	3033|5211|5781	HADH|PFKL|PTPN11	-1.3
Low grade_MCODE_ALL	GO Biological Processes	19	GO:0006000	fructose metabolic process	19_GO:0008152 metabolic process	-2.1	6.9	4	2618	8	143	3	2.1	1.2	230|231|6652	ALDOC|AKR1B1|SORD	-1.3
Low grade_MCODE_ALL	WikiPathways	27	WP4941	GPR143 in melanocytes and retinal pigment epithelium cells		-2.1	6.9	4	2618	8	143	3	2.1	1.2	2776|2778|5567	GNAQ|GNAS|PRKACB	-1.3
Low grade_MCODE_ALL	GO Biological Processes	19	GO:0048534	hematopoietic or lymphoid organ development	19_GO:0002376 immune system process	-2.1	6.9	4	2618	8	143	3	2.1	1.2	5594|5595|7001	MAPK1|MAPK3|PRDX2	-1.3
Low grade_MCODE_ALL	GO Biological Processes	19	GO:0010518	positive regulation of phospholipase activity	19_GO:0065007 biological regulation	-2.1	6.9	4	2618	8	143	3	2.1	1.2	2776|5245|10672	GNAQ|PHB1|GNA13	-1.3
Low grade_MCODE_ALL	GO Biological Processes	19	GO:0098761	cellular response to interleukin-7	19_GO:0050896 response to stimulus	-2.1	6.9	4	2618	8	143	3	2.1	1.2	471|506|3329	ATIC|ATP5F1B|HSPD1	-1.3
Low grade_MCODE_ALL	Reactome Gene Sets	6	R-HSA-500657	Presynaptic function of Kainate receptors		-2.1	6.9	4	2618	8	143	3	2.1	1.2	2783|2788|59345	GNB2|GNG7|GNB4	-1.3
Low grade_MCODE_ALL	GO Biological Processes	19	GO:0098760	response to interleukin-7	19_GO:0050896 response to stimulus	-2.1	6.9	4	2618	8	143	3	2.1	1.2	471|506|3329	ATIC|ATP5F1B|HSPD1	-1.3
Low grade_MCODE_ALL	Reactome Gene Sets	6	R-HSA-418217	G beta:gamma signalling through PLC beta		-2.1	6.9	4	2618	8	143	3	2.1	1.2	2783|2788|59345	GNB2|GNG7|GNB4	-1.3
Low grade_MCODE_ALL	GO Biological Processes	19	GO:0005980	glycogen catabolic process	19_GO:0008152 metabolic process	-2.1	6.9	4	2618	8	143	3	2.1	1.2	5213|5834|5837	PFKM|PYGB|PYGM	-1.3
Low grade_MCODE_ALL	Reactome Gene Sets	6	R-HSA-1614558	Degradation of cysteine and homocysteine		-2.1	6.9	4	2618	8	143	3	2.1	1.2	2806|4357|7263	GOT2|MPST|TST	-1.3
Low grade_MCODE_ALL	Reactome Gene Sets	6	R-HSA-1296071	Potassium Channels		-2.1	6.9	4	2618	8	143	3	2.1	1.2	2783|2788|59345	GNB2|GNG7|GNB4	-1.3
Low grade_MCODE_ALL	GO Biological Processes	19	GO:0001523	retinoid metabolic process	19_GO:0008152 metabolic process	-2.1	6.9	4	2618	8	143	3	2.1	1.2	128|216|231	ADH5|ALDH1A1|AKR1B1	-1.3
Low grade_MCODE_ALL	Reactome Gene Sets	6	R-HSA-162658	Golgi Cisternae Pericentriolar Stack Reorganization		-2.1	6.9	4	2618	8	143	3	2.1	1.2	5594|5595|5861	MAPK1|MAPK3|RAB1A	-1.3
Low grade_MCODE_ALL	GO Biological Processes	19	GO:1901699	cellular response to nitrogen compound	19_GO:0050896 response to stimulus	-2.1	2	2.9	2618	126	143	14	9.8	2.5	498|2771|2775|2776|2778|2946|5573|5594|5595|7430|9368|10890|23191|51520	ATP5F1A|GNAI2|GNAO1|GNAQ|GNAS|GSTM2|PRKAR1A|MAPK1|MAPK3|EZR|NHERF1|RAB10|CYFIP1|LARS1	-1.2
Low grade_MCODE_ALL	GO Biological Processes	19	GO:0046883	regulation of hormone secretion	19_GO:0051179 localization	-2.1	3	3.1	2618	43	143	7	4.9	1.8	18|2746|3033|5211|5213|5573|5781	ABAT|GLUD1|HADH|PFKL|PFKM|PRKAR1A|PTPN11	-1.2
Low grade_MCODE_ALL	GO Biological Processes	19	GO:0032272	negative regulation of protein polymerization	19_GO:0048519 negative regulation of biological process	-2.1	3.3	3.2	2618	33	143	6	4.2	1.7	118|119|120|5217|7111|10382	ADD1|ADD2|ADD3|PFN2|TMOD1|TUBB4A	-1.2
Low grade_MCODE_ALL	GO Biological Processes	19	GO:0006575	cellular modified amino acid metabolic process	19_GO:0008152 metabolic process	-2.1	3.3	3.2	2618	33	143	6	4.2	1.7	223|471|501|1152|1376|2806	ALDH9A1|ATIC|ALDH7A1|CKB|CPT2|GOT2	-1.2
Low grade_MCODE_ALL	KEGG Pathway	24	hsa01212	Fatty acid metabolism		-2.1	3.8	3.3	2618	24	143	5	3.5	1.5	38|1376|3030|3032|3033	ACAT1|CPT2|HADHA|HADHB|HADH	-1.2
Low grade_MCODE_ALL	Reactome Gene Sets	6	R-HSA-380287	Centrosome maturation		-2.1	3.8	3.3	2618	24	143	5	3.5	1.5	5518|7531|7846|10382|10383	PPP2R1A|YWHAE|TUBA1A|TUBB4A|TUBB4B	-1.2
Low grade_MCODE_ALL	GO Biological Processes	19	GO:0051017	actin filament bundle assembly	19_GO:0009987 cellular process	-2.1	3.8	3.3	2618	24	143	5	3.5	1.5	118|119|387|4082|7430	ADD1|ADD2|RHOA|MARCKS|EZR	-1.2
Low grade_MCODE_ALL	Reactome Gene Sets	6	R-HSA-380270	Recruitment of mitotic centrosome proteins and complexes		-2.1	3.8	3.3	2618	24	143	5	3.5	1.5	5518|7531|7846|10382|10383	PPP2R1A|YWHAE|TUBA1A|TUBB4A|TUBB4B	-1.2
Low grade_MCODE_ALL	GO Biological Processes	19	GO:1903531	negative regulation of secretion by cell	19_GO:0051179 localization	-2.1	3.8	3.3	2618	24	143	5	3.5	1.5	18|2771|3033|5211|5781	ABAT|GNAI2|HADH|PFKL|PTPN11	-1.2
Low grade_MCODE_ALL	GO Biological Processes	19	GO:0003014	renal system process	19_GO:0032501 multicellular organismal process	-2.1	3.8	3.3	2618	24	143	5	3.5	1.5	231|387|2771|5567|9368	AKR1B1|RHOA|GNAI2|PRKACB|NHERF1	-1.2
Low grade_MCODE_ALL	Canonical Pathways	11	M237	PID VEGFR1 2 PATHWAY		-2.1	3.8	3.3	2618	24	143	5	3.5	1.5	387|5578|5594|5595|5781	RHOA|PRKCA|MAPK1|MAPK3|PTPN11	-1.2
Low grade_MCODE_ALL	GO Biological Processes	19	GO:0030837	negative regulation of actin filament polymerization	19_GO:0048519 negative regulation of biological process	-2.1	3.8	3.3	2618	24	143	5	3.5	1.5	118|119|120|5217|7111	ADD1|ADD2|ADD3|PFN2|TMOD1	-1.2
Low grade_MCODE_ALL	GO Biological Processes	19	GO:0061572	actin filament bundle organization	19_GO:0009987 cellular process	-2.1	3.8	3.3	2618	24	143	5	3.5	1.5	118|119|387|4082|7430	ADD1|ADD2|RHOA|MARCKS|EZR	-1.2
Low grade_MCODE_ALL	GO Biological Processes	19	GO:0006066	alcohol metabolic process	19_GO:0008152 metabolic process	-2.1	2.5	3	2618	66	143	9	6.3	2	128|216|217|231|3418|3419|3420|5860|6652	ADH5|ALDH1A1|ALDH2|AKR1B1|IDH2|IDH3A|IDH3B|QDPR|SORD	-1.2
Low grade_MCODE_ALL	Reactome Gene Sets	6	R-HSA-9716542	Signaling by Rho GTPases, Miro GTPases and RHOBTB3		-2.1	1.7	2.7	2618	210	143	20	14	2.9	120|387|1152|1783|3336|5217|5518|5578|5594|5595|7280|7531|7846|10382|10383|10672|10787|22800|23191|23580	ADD3|RHOA|CKB|DYNC1LI2|HSPE1|PFN2|PPP2R1A|PRKCA|MAPK1|MAPK3|TUBB2A|YWHAE|TUBA1A|TUBB4A|TUBB4B|GNA13|NCKAP1|RRAS2|CYFIP1|CDC42EP4	-1.2
Low grade_MCODE_ALL	GO Biological Processes	19	GO:0043648	dicarboxylic acid metabolic process	19_GO:0008152 metabolic process	-2.1	2.9	3.1	2618	44	143	7	4.9	1.8	471|1743|2271|2746|2806|3418|8803	ATIC|DLST|FH|GLUD1|GOT2|IDH2|SUCLA2	-1.2
Low grade_MCODE_ALL	WikiPathways	27	WP5083	Neuroinflammation and glutamatergic signaling		-2	3.2	3.1	2618	34	143	6	4.2	1.7	1737|1738|5578|5594|5595|26227	DLAT|DLD|PRKCA|MAPK1|MAPK3|PHGDH	-1.2
Low grade_MCODE_ALL	Reactome Gene Sets	6	R-HSA-2995410	Nuclear Envelope (NE) Reassembly		-2	3.2	3.1	2618	34	143	6	4.2	1.7	5518|5520|7280|7846|10382|10383	PPP2R1A|PPP2R2A|TUBB2A|TUBA1A|TUBB4A|TUBB4B	-1.2
Low grade_MCODE_ALL	KEGG Pathway	24	hsa04919	Thyroid hormone signaling pathway		-2	3.2	3.1	2618	34	143	6	4.2	1.7	5211|5213|5567|5578|5594|5595	PFKL|PFKM|PRKACB|PRKCA|MAPK1|MAPK3	-1.2
Low grade_MCODE_ALL	Reactome Gene Sets	6	R-HSA-70171	Glycolysis		-2	3.2	3.1	2618	34	143	6	4.2	1.7	230|5211|5213|5223|5518|5567	ALDOC|PFKL|PFKM|PGAM1|PPP2R1A|PRKACB	-1.2
Low grade_MCODE_ALL	Reactome Gene Sets	6	R-HSA-9648025	EML4 and NUDC in mitotic spindle formation		-2	3.2	3.1	2618	34	143	6	4.2	1.7	1783|5518|7280|7846|10382|10383	DYNC1LI2|PPP2R1A|TUBB2A|TUBA1A|TUBB4A|TUBB4B	-1.2
Low grade_MCODE_ALL	GO Biological Processes	19	GO:0035384	thioester biosynthetic process	19_GO:0008152 metabolic process	-2	4.6	3.4	2618	16	143	4	2.8	1.4	38|1737|1738|5162	ACAT1|DLAT|DLD|PDHB	-1.2
Low grade_MCODE_ALL	GO Biological Processes	19	GO:0071616	acyl-CoA biosynthetic process	19_GO:0008152 metabolic process	-2	4.6	3.4	2618	16	143	4	2.8	1.4	38|1737|1738|5162	ACAT1|DLAT|DLD|PDHB	-1.2
Low grade_MCODE_ALL	KEGG Pathway	24	hsa01522	Endocrine resistance		-2	4.6	3.4	2618	16	143	4	2.8	1.4	2778|5567|5594|5595	GNAS|PRKACB|MAPK1|MAPK3	-1.2
Low grade_MCODE_ALL	GO Biological Processes	19	GO:0034308	primary alcohol metabolic process	19_GO:0008152 metabolic process	-2	4.6	3.4	2618	16	143	4	2.8	1.4	128|216|217|231	ADH5|ALDH1A1|ALDH2|AKR1B1	-1.2
Low grade_MCODE_ALL	GO Biological Processes	19	GO:0044273	sulfur compound catabolic process	19_GO:0008152 metabolic process	-2	4.6	3.4	2618	16	143	4	2.8	1.4	38|4357|7263|8803	ACAT1|MPST|TST|SUCLA2	-1.2
Low grade_MCODE_ALL	Reactome Gene Sets	6	R-HSA-190828	Gap junction trafficking		-2	4.6	3.4	2618	16	143	4	2.8	1.4	7280|7846|10382|10383	TUBB2A|TUBA1A|TUBB4A|TUBB4B	-1.2
Low grade_MCODE_ALL	KEGG Pathway	24	hsa04924	Renin secretion		-2	4.6	3.4	2618	16	143	4	2.8	1.4	2771|2776|2778|5567	GNAI2|GNAQ|GNAS|PRKACB	-1.2
Low grade_MCODE_ALL	WikiPathways	27	WP399	Wnt signaling pathway and pluripotency		-2	4.6	3.4	2618	16	143	4	2.8	1.4	387|5518|5520|5578	RHOA|PPP2R1A|PPP2R2A|PRKCA	-1.2
Low grade_MCODE_ALL	KEGG Pathway	24	hsa04152	AMPK signaling pathway		-2	3.7	3.2	2618	25	143	5	3.5	1.5	5211|5213|5518|5520|10890	PFKL|PFKM|PPP2R1A|PPP2R2A|RAB10	-1.2
Low grade_MCODE_ALL	Reactome Gene Sets	6	R-HSA-5620912	Anchoring of the basal body to the plasma membrane		-2	3.7	3.2	2618	25	143	5	3.5	1.5	5518|7531|7846|10382|10383	PPP2R1A|YWHAE|TUBA1A|TUBB4A|TUBB4B	-1.2
Low grade_MCODE_ALL	KEGG Pathway	24	hsa00270	Cysteine and methionine metabolism		-2	3.7	3.2	2618	25	143	5	3.5	1.5	883|2806|4357|7263|26227	KYAT1|GOT2|MPST|TST|PHGDH	-1.2
Low grade_SUB1_MCODE_1	WikiPathways	27	WP143	Fatty acid beta-oxidation		-11	31	16	2618	19	35	8	23	7.1	38|1376|1632|1666|1738|3030|3032|3033	ACAT1|CPT2|ECI1|DECR1|DLD|HADHA|HADHB|HADH	-8.5
Low grade_SUB1_MCODE_1	GO Biological Processes	19	GO:0006635	fatty acid beta-oxidation	19_GO:0008152 metabolic process	-10	23	14	2618	29	35	9	26	7.4	38|1376|1632|1666|1891|2109|3030|3032|3033	ACAT1|CPT2|ECI1|DECR1|ECH1|ETFB|HADHA|HADHB|HADH	-8.4
Low grade_SUB1_MCODE_1	GO Biological Processes	19	GO:0019395	fatty acid oxidation	19_GO:0008152 metabolic process	-10	22	14	2618	30	35	9	26	7.4	38|1376|1632|1666|1891|2109|3030|3032|3033	ACAT1|CPT2|ECI1|DECR1|ECH1|ETFB|HADHA|HADHB|HADH	-8.2
Low grade_SUB1_MCODE_1	GO Biological Processes	19	GO:0034440	lipid oxidation	19_GO:0008152 metabolic process	-10	22	14	2618	30	35	9	26	7.4	38|1376|1632|1666|1891|2109|3030|3032|3033	ACAT1|CPT2|ECI1|DECR1|ECH1|ETFB|HADHA|HADHB|HADH	-8.2
Low grade_SUB1_MCODE_1	GO Biological Processes	19	GO:0009062	fatty acid catabolic process	19_GO:0008152 metabolic process	-10	21	13	2618	32	35	9	26	7.4	38|1376|1632|1666|1891|2109|3030|3032|3033	ACAT1|CPT2|ECI1|DECR1|ECH1|ETFB|HADHA|HADHB|HADH	-8
Low grade_SUB1_MCODE_1	GO Biological Processes	19	GO:0030258	lipid modification	19_GO:0008152 metabolic process	-9.6	19	13	2618	35	35	9	26	7.4	38|1376|1632|1666|1891|2109|3030|3032|3033	ACAT1|CPT2|ECI1|DECR1|ECH1|ETFB|HADHA|HADHB|HADH	-7.6
Low grade_SUB1_MCODE_1	KEGG Pathway	24	hsa00071	Fatty acid degradation		-9.4	24	13	2618	25	35	8	23	7.1	38|223|501|1376|1632|3030|3032|3033	ACAT1|ALDH9A1|ALDH7A1|CPT2|ECI1|HADHA|HADHB|HADH	-7.4
Low grade_SUB1_MCODE_1	GO Biological Processes	19	GO:0072329	monocarboxylic acid catabolic process	19_GO:0008152 metabolic process	-9	17	12	2618	40	35	9	26	7.4	38|1376|1632|1666|1891|2109|3030|3032|3033	ACAT1|CPT2|ECI1|DECR1|ECH1|ETFB|HADHA|HADHB|HADH	-7.1
Low grade_SUB1_MCODE_1	KEGG Pathway	24	hsa00280	Valine, leucine and isoleucine degradation		-8.2	18	11	2618	34	35	8	23	7.1	38|223|501|1738|3030|3032|3033|4329	ACAT1|ALDH9A1|ALDH7A1|DLD|HADHA|HADHB|HADH|ALDH6A1	-6.3
Low grade_SUB1_MCODE_1	GO Biological Processes	19	GO:0044242	cellular lipid catabolic process	19_GO:0008152 metabolic process	-8.1	13	10	2618	50	35	9	26	7.4	38|1376|1632|1666|1891|2109|3030|3032|3033	ACAT1|CPT2|ECI1|DECR1|ECH1|ETFB|HADHA|HADHB|HADH	-6.3
Low grade_SUB1_MCODE_1	GO Biological Processes	19	GO:0046395	carboxylic acid catabolic process	19_GO:0008152 metabolic process	-7.9	8.9	9	2618	92	35	11	31	7.8	38|1376|1632|1666|1738|1891|2109|3030|3032|3033|4329	ACAT1|CPT2|ECI1|DECR1|DLD|ECH1|ETFB|HADHA|HADHB|HADH|ALDH6A1	-6.1
Low grade_SUB1_MCODE_1	GO Biological Processes	19	GO:0016054	organic acid catabolic process	19_GO:0008152 metabolic process	-7.9	8.9	9	2618	92	35	11	31	7.8	38|1376|1632|1666|1738|1891|2109|3030|3032|3033|4329	ACAT1|CPT2|ECI1|DECR1|DLD|ECH1|ETFB|HADHA|HADHB|HADH|ALDH6A1	-6.1
Low grade_SUB1_MCODE_1	KEGG Pathway	24	hsa00380	Tryptophan metabolism		-7.2	25	12	2618	18	35	6	17	6.4	38|223|501|1738|3030|3033	ACAT1|ALDH9A1|ALDH7A1|DLD|HADHA|HADH	-5.4
Low grade_SUB1_MCODE_1	GO Biological Processes	19	GO:0016042	lipid catabolic process	19_GO:0008152 metabolic process	-7	10	8.8	2618	66	35	9	26	7.4	38|1376|1632|1666|1891|2109|3030|3032|3033	ACAT1|CPT2|ECI1|DECR1|ECH1|ETFB|HADHA|HADHB|HADH	-5.2
Low grade_SUB1_MCODE_1	Reactome Gene Sets	6	R-HSA-77288	mitochondrial fatty acid beta-oxidation of unsaturated fatty acids		-6.9	60	15	2618	5	35	4	11	5.4	1632|1666|3030|3032	ECI1|DECR1|HADHA|HADHB	-5.1
Low grade_SUB1_MCODE_1	WikiPathways	27	WP5123	Mitochondrial fatty acid oxidation disorders		-6.9	34	13	2618	11	35	5	14	5.9	1376|1632|3030|3032|3033	CPT2|ECI1|HADHA|HADHB|HADH	-5.1
Low grade_SUB1_MCODE_1	KEGG Pathway	24	hsa00310	Lysine degradation		-6.6	20	11	2618	22	35	6	17	6.4	38|223|501|1738|3030|3033	ACAT1|ALDH9A1|ALDH7A1|DLD|HADHA|HADH	-4.9
Low grade_SUB1_MCODE_1	GO Biological Processes	19	GO:0006631	fatty acid metabolic process	19_GO:0008152 metabolic process	-6.4	8.6	8	2618	78	35	9	26	7.4	38|1376|1632|1666|1891|2109|3030|3032|3033	ACAT1|CPT2|ECI1|DECR1|ECH1|ETFB|HADHA|HADHB|HADH	-4.7
Low grade_SUB1_MCODE_1	GO Biological Processes	19	GO:0044282	small molecule catabolic process	19_GO:0008152 metabolic process	-6.3	6.3	7.2	2618	131	35	11	31	7.8	38|1376|1632|1666|1738|1891|2109|3030|3032|3033|4329	ACAT1|CPT2|ECI1|DECR1|DLD|ECH1|ETFB|HADHA|HADHB|HADH|ALDH6A1	-4.6
Low grade_SUB1_MCODE_1	WikiPathways	27	WP5323	Fatty Acids and Lipoproteins Transport in Hepatocytes		-6.1	6.8	7.2	2618	110	35	10	29	7.6	38|1376|1632|1666|1808|1891|3030|3032|3033|5869	ACAT1|CPT2|ECI1|DECR1|DPYSL2|ECH1|HADHA|HADHB|HADH|RAB5B	-4.4
Low grade_SUB1_MCODE_1	Reactome Gene Sets	6	R-HSA-77289	Mitochondrial Fatty Acid Beta-Oxidation		-5.5	20	9.5	2618	19	35	5	14	5.9	1632|1666|3030|3032|3033	ECI1|DECR1|HADHA|HADHB|HADH	-3.9
Low grade_SUB1_MCODE_1	WikiPathways	27	WP368	Mitochondrial long chain fatty acid beta-oxidation		-5.3	30	11	2618	10	35	4	11	5.4	1376|1632|3030|3033	CPT2|ECI1|HADHA|HADH	-3.7
Low grade_SUB1_MCODE_1	CORUM	33	CORUM:563	F1F0-ATP synthase, mitochondrial		-5.3	30	11	2618	10	35	4	11	5.4	513|539|4508|10476	ATP5F1D|ATP5PO|ATP6|ATP5PD	-3.7
Low grade_SUB1_MCODE_1	Reactome Gene Sets	6	R-HSA-163210	Formation of ATP by chemiosmotic coupling		-5.1	27	10	2618	11	35	4	11	5.4	513|539|4508|10476	ATP5F1D|ATP5PO|ATP6|ATP5PD	-3.6
Low grade_SUB1_MCODE_1	Reactome Gene Sets	6	R-HSA-77310	Beta oxidation of lauroyl-CoA to decanoyl-CoA-CoA		-5.1	56	13	2618	4	35	3	8.6	4.7	3030|3032|3033	HADHA|HADHB|HADH	-3.5
Low grade_SUB1_MCODE_1	KEGG Pathway	24	hsa01212	Fatty acid metabolism		-4.9	16	8.4	2618	24	35	5	14	5.9	38|1376|3030|3032|3033	ACAT1|CPT2|HADHA|HADHB|HADH	-3.4
Low grade_SUB1_MCODE_1	Reactome Gene Sets	6	R-HSA-1428517	The citric acid (TCA) cycle and respiratory electron transport		-4.9	6.8	6.4	2618	88	35	8	23	7.1	513|539|1738|2109|3419|4508|10476|27089	ATP5F1D|ATP5PO|DLD|ETFB|IDH3A|ATP6|ATP5PD|UQCRQ	-3.4
Low grade_SUB1_MCODE_1	GO Biological Processes	19	GO:0032787	monocarboxylic acid metabolic process	19_GO:0008152 metabolic process	-4.9	5.1	5.9	2618	148	35	10	29	7.6	38|1376|1632|1666|1738|1891|2109|3030|3032|3033	ACAT1|CPT2|ECI1|DECR1|DLD|ECH1|ETFB|HADHA|HADHB|HADH	-3.4
Low grade_SUB1_MCODE_1	GO Biological Processes	19	GO:1901137	carbohydrate derivative biosynthetic process	19_GO:0008152 metabolic process	-4.8	5.7	6.1	2618	119	35	9	26	7.4	38|471|513|539|1738|4351|4508|7086|10476	ACAT1|ATIC|ATP5F1D|ATP5PO|DLD|MPI|ATP6|TKT|ATP5PD	-3.3
Low grade_SUB1_MCODE_1	Reactome Gene Sets	6	R-HSA-77350	Beta oxidation of hexanoyl-CoA to butanoyl-CoA		-4.7	45	11	2618	5	35	3	8.6	4.7	3030|3032|3033	HADHA|HADHB|HADH	-3.2
Low grade_SUB1_MCODE_1	Reactome Gene Sets	6	R-HSA-77346	Beta oxidation of decanoyl-CoA to octanoyl-CoA-CoA		-4.7	45	11	2618	5	35	3	8.6	4.7	3030|3032|3033	HADHA|HADHB|HADH	-3.2
Low grade_SUB1_MCODE_1	Reactome Gene Sets	6	R-HSA-77348	Beta oxidation of octanoyl-CoA to hexanoyl-CoA		-4.7	45	11	2618	5	35	3	8.6	4.7	3030|3032|3033	HADHA|HADHB|HADH	-3.2
Low grade_SUB1_MCODE_1	Reactome Gene Sets	6	R-HSA-8978868	Fatty acid metabolism		-4.5	9.3	6.8	2618	48	35	6	17	6.4	1376|1632|1666|3030|3032|3033	CPT2|ECI1|DECR1|HADHA|HADHB|HADH	-3.1
Low grade_SUB1_MCODE_1	GO Biological Processes	19	GO:0045333	cellular respiration	19_GO:0008152 metabolic process	-4.5	6	6	2618	99	35	8	23	7.1	513|539|1738|2109|3419|4508|10476|27089	ATP5F1D|ATP5PO|DLD|ETFB|IDH3A|ATP6|ATP5PD|UQCRQ	-3.1
Low grade_SUB1_MCODE_1	GO Biological Processes	19	GO:0009152	purine ribonucleotide biosynthetic process	19_GO:0008152 metabolic process	-4.3	6.9	6.1	2618	76	35	7	20	6.8	38|471|513|539|1738|4508|10476	ACAT1|ATIC|ATP5F1D|ATP5PO|DLD|ATP6|ATP5PD	-2.9
Low grade_SUB1_MCODE_1	KEGG Pathway	24	hsa00410	beta-Alanine metabolism		-4.2	18	8	2618	17	35	4	11	5.4	223|501|3030|4329	ALDH9A1|ALDH7A1|HADHA|ALDH6A1	-2.9
Low grade_SUB1_MCODE_1	GO Biological Processes	19	GO:0009260	ribonucleotide biosynthetic process	19_GO:0008152 metabolic process	-4.2	6.6	5.9	2618	79	35	7	20	6.8	38|471|513|539|1738|4508|10476	ACAT1|ATIC|ATP5F1D|ATP5PO|DLD|ATP6|ATP5PD	-2.9
Low grade_SUB1_MCODE_1	GO Biological Processes	19	GO:0090407	organophosphate biosynthetic process	19_GO:0008152 metabolic process	-4.2	4.7	5.3	2618	142	35	9	26	7.4	38|471|513|539|1738|4508|7086|9468|10476	ACAT1|ATIC|ATP5F1D|ATP5PO|DLD|ATP6|TKT|PCYT1B|ATP5PD	-2.8
Low grade_SUB1_MCODE_1	GO Biological Processes	19	GO:0006091	generation of precursor metabolites and energy	19_GO:0008152 metabolic process	-4.2	4.2	5.2	2618	178	35	10	29	7.6	38|513|539|1738|2109|3419|4508|7086|10476|27089	ACAT1|ATP5F1D|ATP5PO|DLD|ETFB|IDH3A|ATP6|TKT|ATP5PD|UQCRQ	-2.8
Low grade_SUB1_MCODE_1	Reactome Gene Sets	6	R-HSA-163200	Respiratory electron transport, ATP synthesis by chemiosmotic coupling, and heat production by uncoupling proteins.		-4.1	8	6.2	2618	56	35	6	17	6.4	513|539|2109|4508|10476|27089	ATP5F1D|ATP5PO|ETFB|ATP6|ATP5PD|UQCRQ	-2.8
Low grade_SUB1_MCODE_1	Reactome Gene Sets	6	R-HSA-77286	mitochondrial fatty acid beta-oxidation of saturated fatty acids		-4.1	32	9.6	2618	7	35	3	8.6	4.7	3030|3032|3033	HADHA|HADHB|HADH	-2.8
Low grade_SUB1_MCODE_1	GO Biological Processes	19	GO:0046390	ribose phosphate biosynthetic process	19_GO:0008152 metabolic process	-4.1	6.2	5.7	2618	84	35	7	20	6.8	38|471|513|539|1738|4508|10476	ACAT1|ATIC|ATP5F1D|ATP5PO|DLD|ATP6|ATP5PD	-2.7
Low grade_SUB1_MCODE_1	GO Biological Processes	19	GO:0006119	oxidative phosphorylation	19_GO:0008152 metabolic process	-4	7.7	6	2618	58	35	6	17	6.4	513|539|1738|4508|10476|27089	ATP5F1D|ATP5PO|DLD|ATP6|ATP5PD|UQCRQ	-2.7
Low grade_SUB1_MCODE_1	GO Biological Processes	19	GO:0006164	purine nucleotide biosynthetic process	19_GO:0008152 metabolic process	-4	6.1	5.6	2618	86	35	7	20	6.8	38|471|513|539|1738|4508|10476	ACAT1|ATIC|ATP5F1D|ATP5PO|DLD|ATP6|ATP5PD	-2.7
Low grade_SUB1_MCODE_1	GO Biological Processes	19	GO:0009060	aerobic respiration	19_GO:0008152 metabolic process	-4	6	5.5	2618	87	35	7	20	6.8	513|539|1738|3419|4508|10476|27089	ATP5F1D|ATP5PO|DLD|IDH3A|ATP6|ATP5PD|UQCRQ	-2.6
Low grade_SUB1_MCODE_1	Reactome Gene Sets	6	R-HSA-8949613	Cristae formation		-4	15	7.3	2618	20	35	4	11	5.4	513|539|4508|10476	ATP5F1D|ATP5PO|ATP6|ATP5PD	-2.6
Low grade_SUB1_MCODE_1	KEGG Pathway	24	hsa05415	Diabetic cardiomyopathy		-3.9	5.9	5.5	2618	89	35	7	20	6.8	513|539|1376|4508|5578|10476|27089	ATP5F1D|ATP5PO|CPT2|ATP6|PRKCA|ATP5PD|UQCRQ	-2.6
Low grade_SUB1_MCODE_1	GO Biological Processes	19	GO:0072522	purine-containing compound biosynthetic process	19_GO:0008152 metabolic process	-3.9	5.8	5.4	2618	90	35	7	20	6.8	38|471|513|539|1738|4508|10476	ACAT1|ATIC|ATP5F1D|ATP5PO|DLD|ATP6|ATP5PD	-2.6
Low grade_SUB1_MCODE_1	GO Biological Processes	19	GO:0015980	energy derivation by oxidation of organic compounds	19_GO:0008152 metabolic process	-3.8	4.9	5.1	2618	122	35	8	23	7.1	513|539|1738|2109|3419|4508|10476|27089	ATP5F1D|ATP5PO|DLD|ETFB|IDH3A|ATP6|ATP5PD|UQCRQ	-2.6
Low grade_SUB1_MCODE_1	GO Biological Processes	19	GO:0055086	nucleobase-containing small molecule metabolic process	19_GO:0008152 metabolic process	-3.8	3.8	4.8	2618	197	35	10	29	7.6	38|471|513|539|1738|4329|4351|4508|7086|10476	ACAT1|ATIC|ATP5F1D|ATP5PO|DLD|ALDH6A1|MPI|ATP6|TKT|ATP5PD	-2.5
Low grade_SUB1_MCODE_1	KEGG Pathway	24	hsa00062	Fatty acid elongation		-3.8	25	8.4	2618	9	35	3	8.6	4.7	3030|3032|3033	HADHA|HADHB|HADH	-2.5
Low grade_SUB1_MCODE_1	GO Biological Processes	19	GO:0006577	amino-acid betaine metabolic process	19_GO:0008152 metabolic process	-3.8	25	8.4	2618	9	35	3	8.6	4.7	223|501|1376	ALDH9A1|ALDH7A1|CPT2	-2.5
Low grade_SUB1_MCODE_1	KEGG Pathway	24	hsa04714	Thermogenesis		-3.7	6.7	5.5	2618	67	35	6	17	6.4	513|539|1376|4508|10476|27089	ATP5F1D|ATP5PO|CPT2|ATP6|ATP5PD|UQCRQ	-2.4
Low grade_SUB1_MCODE_1	GO Biological Processes	19	GO:1901293	nucleoside phosphate biosynthetic process	19_GO:0008152 metabolic process	-3.7	5.4	5.1	2618	97	35	7	20	6.8	38|471|513|539|1738|4508|10476	ACAT1|ATIC|ATP5F1D|ATP5PO|DLD|ATP6|ATP5PD	-2.4
Low grade_SUB1_MCODE_1	GO Biological Processes	19	GO:0009165	nucleotide biosynthetic process	19_GO:0008152 metabolic process	-3.7	5.4	5.1	2618	97	35	7	20	6.8	38|471|513|539|1738|4508|10476	ACAT1|ATIC|ATP5F1D|ATP5PO|DLD|ATP6|ATP5PD	-2.4
Low grade_SUB1_MCODE_1	Reactome Gene Sets	6	R-HSA-556833	Metabolism of lipids		-3.6	4.5	4.8	2618	133	35	8	23	7.1	38|1376|1632|1666|3030|3032|3033|9468	ACAT1|CPT2|ECI1|DECR1|HADHA|HADHB|HADH|PCYT1B	-2.4
Low grade_SUB1_MCODE_1	WikiPathways	27	WP357	Fatty acid biosynthesis		-3.5	20	7.5	2618	11	35	3	8.6	4.7	1666|1891|3033	DECR1|ECH1|HADH	-2.3
Low grade_SUB1_MCODE_1	WikiPathways	27	WP465	Tryptophan metabolism		-3.5	20	7.5	2618	11	35	3	8.6	4.7	38|1738|3033	ACAT1|DLD|HADH	-2.3
Low grade_SUB1_MCODE_1	GO Biological Processes	19	GO:0120162	positive regulation of cold-induced thermogenesis	19_GO:0042592 homeostatic process	-3.5	20	7.5	2618	11	35	3	8.6	4.7	1376|1666|3033	CPT2|DECR1|HADH	-2.3
Low grade_SUB1_MCODE_1	KEGG Pathway	24	hsa00650	Butanoate metabolism		-3.4	19	7.2	2618	12	35	3	8.6	4.7	38|3030|3033	ACAT1|HADHA|HADH	-2.2
Low grade_SUB1_MCODE_1	KEGG Pathway	24	hsa00620	Pyruvate metabolism		-3.2	10	5.8	2618	30	35	4	11	5.4	38|223|501|1738	ACAT1|ALDH9A1|ALDH7A1|DLD	-2.1
Low grade_SUB1_MCODE_1	WikiPathways	27	WP111	Electron transport chain: OXPHOS system in mitochondria		-3.2	7.1	5.2	2618	53	35	5	14	5.9	513|539|4508|10476|27089	ATP5F1D|ATP5PO|ATP6|ATP5PD|UQCRQ	-2.1
Low grade_SUB1_MCODE_1	WikiPathways	27	WP623	Oxidative phosphorylation		-3.2	9.7	5.6	2618	31	35	4	11	5.4	513|539|4508|10476	ATP5F1D|ATP5PO|ATP6|ATP5PD	-2
Low grade_SUB1_MCODE_1	GO Biological Processes	19	GO:0009150	purine ribonucleotide metabolic process	19_GO:0008152 metabolic process	-3.1	4.4	4.4	2618	120	35	7	20	6.8	38|471|513|539|1738|4508|10476	ACAT1|ATIC|ATP5F1D|ATP5PO|DLD|ATP6|ATP5PD	-2
Low grade_SUB1_MCODE_1	Reactome Gene Sets	6	R-HSA-1592230	Mitochondrial biogenesis		-3.1	9.1	5.4	2618	33	35	4	11	5.4	513|539|4508|10476	ATP5F1D|ATP5PO|ATP6|ATP5PD	-2
Low grade_SUB1_MCODE_1	GO Biological Processes	19	GO:0006575	cellular modified amino acid metabolic process	19_GO:0008152 metabolic process	-3.1	9.1	5.4	2618	33	35	4	11	5.4	223|471|501|1376	ALDH9A1|ATIC|ALDH7A1|CPT2	-2
Low grade_SUB1_MCODE_1	GO Biological Processes	19	GO:0006163	purine nucleotide metabolic process	19_GO:0008152 metabolic process	-3	3.8	4.2	2618	159	35	8	23	7.1	38|471|513|539|1738|4508|7086|10476	ACAT1|ATIC|ATP5F1D|ATP5PO|DLD|ATP6|TKT|ATP5PD	-1.9
Low grade_SUB1_MCODE_1	GO Biological Processes	19	GO:0042398	cellular modified amino acid biosynthetic process	19_GO:0008152 metabolic process	-3	15	6.3	2618	15	35	3	8.6	4.7	223|471|501	ALDH9A1|ATIC|ALDH7A1	-1.9
Low grade_SUB1_MCODE_1	GO Biological Processes	19	GO:0009083	branched-chain amino acid catabolic process	19_GO:0008152 metabolic process	-3	15	6.3	2618	15	35	3	8.6	4.7	38|1738|4329	ACAT1|DLD|ALDH6A1	-1.9
Low grade_SUB1_MCODE_1	GO Biological Processes	19	GO:0042776	proton motive force-driven mitochondrial ATP synthesis	19_GO:0008152 metabolic process	-3	8.5	5.2	2618	35	35	4	11	5.4	513|539|4508|10476	ATP5F1D|ATP5PO|ATP6|ATP5PD	-1.9
Low grade_SUB1_MCODE_1	GO Biological Processes	19	GO:0009259	ribonucleotide metabolic process	19_GO:0008152 metabolic process	-3	4.2	4.3	2618	125	35	7	20	6.8	38|471|513|539|1738|4508|10476	ACAT1|ATIC|ATP5F1D|ATP5PO|DLD|ATP6|ATP5PD	-1.9
Low grade_SUB1_MCODE_1	Reactome Gene Sets	6	R-HSA-70895	Branched-chain amino acid catabolism		-3	14	6.1	2618	16	35	3	8.6	4.7	38|1738|4329	ACAT1|DLD|ALDH6A1	-1.9
Low grade_SUB1_MCODE_1	GO Biological Processes	19	GO:0072521	purine-containing compound metabolic process	19_GO:0008152 metabolic process	-2.9	3.6	4.1	2618	165	35	8	23	7.1	38|471|513|539|1738|4508|7086|10476	ACAT1|ATIC|ATP5F1D|ATP5PO|DLD|ATP6|TKT|ATP5PD	-1.9
Low grade_SUB1_MCODE_1	GO Biological Processes	19	GO:0015986	proton motive force-driven ATP synthesis	19_GO:0008152 metabolic process	-2.9	8.1	5.1	2618	37	35	4	11	5.4	513|539|4508|10476	ATP5F1D|ATP5PO|ATP6|ATP5PD	-1.8
Low grade_SUB1_MCODE_1	GO Biological Processes	19	GO:0019693	ribose phosphate metabolic process	19_GO:0008152 metabolic process	-2.9	4	4.1	2618	130	35	7	20	6.8	38|471|513|539|1738|4508|10476	ACAT1|ATIC|ATP5F1D|ATP5PO|DLD|ATP6|ATP5PD	-1.8
Low grade_SUB1_MCODE_1	KEGG Pathway	24	hsa04360	Axon guidance		-2.8	7.9	5	2618	38	35	4	11	5.4	1808|2771|5578|56896	DPYSL2|GNAI2|PRKCA|DPYSL5	-1.8
Low grade_SUB1_MCODE_1	WikiPathways	27	WP4686	Leucine, isoleucine and valine metabolism		-2.8	12	5.7	2618	18	35	3	8.6	4.7	38|1738|4329	ACAT1|DLD|ALDH6A1	-1.8
Low grade_SUB1_MCODE_1	KEGG Pathway	24	hsa00190	Oxidative phosphorylation		-2.8	5.7	4.5	2618	66	35	5	14	5.9	513|539|4508|10476|27089	ATP5F1D|ATP5PO|ATP6|ATP5PD|UQCRQ	-1.7
Low grade_SUB1_MCODE_1	GO Biological Processes	19	GO:0006754	ATP biosynthetic process	19_GO:0008152 metabolic process	-2.8	7.5	4.8	2618	40	35	4	11	5.4	513|539|4508|10476	ATP5F1D|ATP5PO|ATP6|ATP5PD	-1.7
Low grade_SUB1_MCODE_1	GO Biological Processes	19	GO:0009117	nucleotide metabolic process	19_GO:0008152 metabolic process	-2.7	3.4	3.8	2618	177	35	8	23	7.1	38|471|513|539|1738|4508|7086|10476	ACAT1|ATIC|ATP5F1D|ATP5PO|DLD|ATP6|TKT|ATP5PD	-1.7
Low grade_SUB1_MCODE_1	GO Biological Processes	19	GO:0120161	regulation of cold-induced thermogenesis	19_GO:0042592 homeostatic process	-2.7	12	5.5	2618	19	35	3	8.6	4.7	1376|1666|3033	CPT2|DECR1|HADH	-1.7
Low grade_SUB1_MCODE_1	GO Biological Processes	19	GO:0009081	branched-chain amino acid metabolic process	19_GO:0008152 metabolic process	-2.7	12	5.5	2618	19	35	3	8.6	4.7	38|1738|4329	ACAT1|DLD|ALDH6A1	-1.7
Low grade_SUB1_MCODE_1	Reactome Gene Sets	6	R-HSA-1483206	Glycerophospholipid biosynthesis		-2.7	12	5.5	2618	19	35	3	8.6	4.7	3030|3032|9468	HADHA|HADHB|PCYT1B	-1.7
Low grade_SUB1_MCODE_1	GO Biological Processes	19	GO:0006753	nucleoside phosphate metabolic process	19_GO:0008152 metabolic process	-2.7	3.4	3.8	2618	178	35	8	23	7.1	38|471|513|539|1738|4508|7086|10476	ACAT1|ATIC|ATP5F1D|ATP5PO|DLD|ATP6|TKT|ATP5PD	-1.7
Low grade_SUB1_MCODE_1	KEGG Pathway	24	hsa00640	Propanoate metabolism		-2.7	11	5.3	2618	20	35	3	8.6	4.7	1738|3030|4329	DLD|HADHA|ALDH6A1	-1.7
Low grade_SUB1_MCODE_1	GO Biological Processes	19	GO:0009206	purine ribonucleoside triphosphate biosynthetic process	19_GO:0008152 metabolic process	-2.6	7	4.6	2618	43	35	4	11	5.4	513|539|4508|10476	ATP5F1D|ATP5PO|ATP6|ATP5PD	-1.6
Low grade_SUB1_MCODE_1	WikiPathways	27	WP4932	7q11.23 copy number variation syndrome		-2.6	7	4.6	2618	43	35	4	11	5.4	513|539|1738|4508	ATP5F1D|ATP5PO|DLD|ATP6	-1.6
Low grade_SUB1_MCODE_1	GO Biological Processes	19	GO:0009145	purine nucleoside triphosphate biosynthetic process	19_GO:0008152 metabolic process	-2.6	6.8	4.5	2618	44	35	4	11	5.4	513|539|4508|10476	ATP5F1D|ATP5PO|ATP6|ATP5PD	-1.6
Low grade_SUB1_MCODE_1	GO Biological Processes	19	GO:0009201	ribonucleoside triphosphate biosynthetic process	19_GO:0008152 metabolic process	-2.6	6.8	4.5	2618	44	35	4	11	5.4	513|539|4508|10476	ATP5F1D|ATP5PO|ATP6|ATP5PD	-1.6
Low grade_SUB1_MCODE_1	GO Biological Processes	19	GO:0009142	nucleoside triphosphate biosynthetic process	19_GO:0008152 metabolic process	-2.5	6.2	4.3	2618	48	35	4	11	5.4	513|539|4508|10476	ATP5F1D|ATP5PO|ATP6|ATP5PD	-1.5
Low grade_SUB1_MCODE_1	KEGG Pathway	24	hsa01200	Carbon metabolism		-2.5	4.7	3.9	2618	79	35	5	14	5.9	38|1738|3419|4329|7086	ACAT1|DLD|IDH3A|ALDH6A1|TKT	-1.5
Low grade_SUB1_MCODE_1	GO Biological Processes	19	GO:1902600	proton transmembrane transport	19_GO:0051179 localization	-2.4	6	4.1	2618	50	35	4	11	5.4	513|539|4508|10476	ATP5F1D|ATP5PO|ATP6|ATP5PD	-1.4
Low grade_SUB1_MCODE_1	GO Biological Processes	19	GO:0009063	amino acid catabolic process	19_GO:0008152 metabolic process	-2.4	5.9	4.1	2618	51	35	4	11	5.4	38|1738|2109|4329	ACAT1|DLD|ETFB|ALDH6A1	-1.4
Low grade_SUB1_MCODE_1	GO Biological Processes	19	GO:0046034	ATP metabolic process	19_GO:0008152 metabolic process	-2.3	5.5	3.9	2618	54	35	4	11	5.4	513|539|4508|10476	ATP5F1D|ATP5PO|ATP6|ATP5PD	-1.4
Low grade_SUB1_MCODE_1	KEGG Pathway	24	hsa05208	Chemical carcinogenesis - reactive oxygen species		-2.3	4.3	3.6	2618	87	35	5	14	5.9	513|539|4508|10476|27089	ATP5F1D|ATP5PO|ATP6|ATP5PD|UQCRQ	-1.4
Low grade_SUB1_MCODE_1	WikiPathways	27	WP5355	Metabolic Epileptic Disorders		-2.2	5.4	3.9	2618	55	35	4	11	5.4	38|501|1738|3033	ACAT1|ALDH7A1|DLD|HADH	-1.3
Low grade_SUB1_MCODE_1	GO Biological Processes	19	GO:0006081	cellular aldehyde metabolic process	19_GO:0008152 metabolic process	-2.2	7.7	4.2	2618	29	35	3	8.6	4.7	223|501|7086	ALDH9A1|ALDH7A1|TKT	-1.3
Low grade_SUB1_MCODE_1	KEGG Pathway	24	hsa05012	Parkinson disease		-2.2	3.5	3.4	2618	129	35	6	17	6.4	513|539|2771|4508|10476|27089	ATP5F1D|ATP5PO|GNAI2|ATP6|ATP5PD|UQCRQ	-1.3
Low grade_SUB1_MCODE_1	Reactome Gene Sets	6	R-HSA-1483257	Phospholipid metabolism		-2.1	7.2	4.1	2618	31	35	3	8.6	4.7	3030|3032|9468	HADHA|HADHB|PCYT1B	-1.2
Low grade_SUB1_MCODE_1	GO Biological Processes	19	GO:0009205	purine ribonucleoside triphosphate metabolic process	19_GO:0008152 metabolic process	-2	4.7	3.5	2618	63	35	4	11	5.4	513|539|4508|10476	ATP5F1D|ATP5PO|ATP6|ATP5PD	-1.2
Low grade_SUB1_MCODE_1	GO Biological Processes	19	GO:0009199	ribonucleoside triphosphate metabolic process	19_GO:0008152 metabolic process	-2	4.7	3.5	2618	64	35	4	11	5.4	513|539|4508|10476	ATP5F1D|ATP5PO|ATP6|ATP5PD	-1.2
Low grade_SUB1_MCODE_1	GO Biological Processes	19	GO:0008277	regulation of G protein-coupled receptor signaling pathway	19_GO:0050896 response to stimulus	-2	6.6	3.8	2618	34	35	3	8.6	4.7	2771|5578|6000	GNAI2|PRKCA|RGS7	-1.2
Low grade_SUB1_MCODE_2	WikiPathways	27	WP35	G protein signaling pathways		-7.8	21	12	2618	30	29	7	24	7.9	2775|2776|2778|2788|5567|5573|10672	GNAO1|GNAQ|GNAS|GNG7|PRKACB|PRKAR1A|GNA13	-6
Low grade_SUB1_MCODE_2	KEGG Pathway	24	hsa04730	Long-term depression		-7.3	26	12	2618	21	29	6	21	7.5	2775|2776|2778|5518|5594|10672	GNAO1|GNAQ|GNAS|PPP2R1A|MAPK1|GNA13	-5.5
Low grade_SUB1_MCODE_2	GO Biological Processes	19	GO:0007188	adenylate cyclase-modulating G protein-coupled receptor signaling pathway	19_GO:0050896 response to stimulus	-6.7	21	11	2618	26	29	6	21	7.5	2775|2776|2778|5567|5573|10672	GNAO1|GNAQ|GNAS|PRKACB|PRKAR1A|GNA13	-4.9
Low grade_SUB1_MCODE_2	KEGG Pathway	24	hsa04726	Serotonergic synapse		-6.6	20	11	2618	27	29	6	21	7.5	2775|2776|2778|2788|5567|5594	GNAO1|GNAQ|GNAS|GNG7|PRKACB|MAPK1	-4.8
Low grade_SUB1_MCODE_2	KEGG Pathway	24	hsa04713	Circadian entrainment		-6.5	19	10	2618	28	29	6	21	7.5	2775|2776|2778|2788|5567|5594	GNAO1|GNAQ|GNAS|GNG7|PRKACB|MAPK1	-4.8
Low grade_SUB1_MCODE_2	KEGG Pathway	24	hsa04540	Gap junction		-6.3	18	9.9	2618	30	29	6	21	7.5	2776|2778|5567|5594|7280|10382	GNAQ|GNAS|PRKACB|MAPK1|TUBB2A|TUBB4A	-4.6
Low grade_SUB1_MCODE_2	KEGG Pathway	24	hsa04724	Glutamatergic synapse		-6.2	17	9.8	2618	31	29	6	21	7.5	2775|2776|2778|2788|5567|5594	GNAO1|GNAQ|GNAS|GNG7|PRKACB|MAPK1	-4.5
Low grade_SUB1_MCODE_2	Reactome Gene Sets	6	R-HSA-418594	G alpha (i) signalling events		-6.2	13	8.8	2618	50	29	7	24	7.9	2776|2778|2788|5518|5567|5573|5594	GNAQ|GNAS|GNG7|PPP2R1A|PRKACB|PRKAR1A|MAPK1	-4.5
Low grade_SUB1_MCODE_2	KEGG Pathway	24	hsa04915	Estrogen signaling pathway		-6.1	17	9.6	2618	32	29	6	21	7.5	2775|2776|2778|3304|5567|5594	GNAO1|GNAQ|GNAS|HSPA1B|PRKACB|MAPK1	-4.4
Low grade_SUB1_MCODE_2	Reactome Gene Sets	6	R-HSA-372790	Signaling by GPCR		-6	9.5	8	2618	76	29	8	28	8.3	2776|2778|2788|5518|5567|5573|5594|10672	GNAQ|GNAS|GNG7|PPP2R1A|PRKACB|PRKAR1A|MAPK1|GNA13	-4.4
Low grade_SUB1_MCODE_2	Reactome Gene Sets	6	R-HSA-388396	GPCR downstream signalling		-6	9.5	8	2618	76	29	8	28	8.3	2776|2778|2788|5518|5567|5573|5594|10672	GNAQ|GNAS|GNG7|PPP2R1A|PRKACB|PRKAR1A|MAPK1|GNA13	-4.4
Low grade_SUB1_MCODE_2	Reactome Gene Sets	6	R-HSA-163685	Integration of energy metabolism		-5.9	15	9.1	2618	35	29	6	21	7.5	2776|2778|2788|5518|5567|5573	GNAQ|GNAS|GNG7|PPP2R1A|PRKACB|PRKAR1A	-4.2
Low grade_SUB1_MCODE_2	KEGG Pathway	24	hsa05163	Human cytomegalovirus infection		-5.8	11	8.2	2618	56	29	7	24	7.9	2775|2776|2778|2788|5567|5594|10672	GNAO1|GNAQ|GNAS|GNG7|PRKACB|MAPK1|GNA13	-4.2
Low grade_SUB1_MCODE_2	WikiPathways	27	WP2032	Thyroid stimulating hormone (TSH) signaling pathway		-5.8	23	10	2618	20	29	5	17	7	2775|2776|2778|5594|10672	GNAO1|GNAQ|GNAS|MAPK1|GNA13	-4.2
Low grade_SUB1_MCODE_2	KEGG Pathway	24	hsa04922	Glucagon signaling pathway		-5.8	15	9	2618	36	29	6	21	7.5	2776|2778|5162|5211|5213|5567	GNAQ|GNAS|PDHB|PFKL|PFKM|PRKACB	-4.1
Low grade_SUB1_MCODE_2	KEGG Pathway	24	hsa05142	Chagas disease		-5.7	21	10	2618	21	29	5	17	7	2775|2776|2778|5518|5594	GNAO1|GNAQ|GNAS|PPP2R1A|MAPK1	-4.1
Low grade_SUB1_MCODE_2	Reactome Gene Sets	6	R-HSA-111885	Opioid Signalling		-5.6	14	8.7	2618	38	29	6	21	7.5	2776|2788|5518|5567|5573|5594	GNAQ|GNG7|PPP2R1A|PRKACB|PRKAR1A|MAPK1	-4
Low grade_SUB1_MCODE_2	KEGG Pathway	24	hsa04928	Parathyroid hormone synthesis, secretion and action		-5.6	21	9.7	2618	22	29	5	17	7	2776|2778|5567|5594|10672	GNAQ|GNAS|PRKACB|MAPK1|GNA13	-4
Low grade_SUB1_MCODE_2	KEGG Pathway	24	hsa04916	Melanogenesis		-5.4	19	9.3	2618	24	29	5	17	7	2775|2776|2778|5567|5594	GNAO1|GNAQ|GNAS|PRKACB|MAPK1	-3.8
Low grade_SUB1_MCODE_2	GO Biological Processes	19	GO:0007189	adenylate cyclase-activating G protein-coupled receptor signaling pathway	19_GO:0050896 response to stimulus	-5.2	30	11	2618	12	29	4	14	6.4	2776|2778|5573|10672	GNAQ|GNAS|PRKAR1A|GNA13	-3.7
Low grade_SUB1_MCODE_2	KEGG Pathway	24	hsa04728	Dopaminergic synapse		-5.2	12	7.9	2618	45	29	6	21	7.5	2775|2776|2778|2788|5518|5567	GNAO1|GNAQ|GNAS|GNG7|PPP2R1A|PRKACB	-3.6
Low grade_SUB1_MCODE_2	KEGG Pathway	24	hsa04725	Cholinergic synapse		-5.1	17	8.7	2618	27	29	5	17	7	2775|2776|2788|5567|5594	GNAO1|GNAQ|GNG7|PRKACB|MAPK1	-3.6
Low grade_SUB1_MCODE_2	Reactome Gene Sets	6	R-HSA-163359	Glucagon signaling in metabolic regulation		-5.1	28	10	2618	13	29	4	14	6.4	2778|2788|5567|5573	GNAS|GNG7|PRKACB|PRKAR1A	-3.6
Low grade_SUB1_MCODE_2	WikiPathways	27	WP536	Calcium regulation in cardiac cells		-5	11	7.6	2618	48	29	6	21	7.5	2775|2776|2778|2788|5567|5573	GNAO1|GNAQ|GNAS|GNG7|PRKACB|PRKAR1A	-3.5
Low grade_SUB1_MCODE_2	Reactome Gene Sets	6	R-HSA-422356	Regulation of insulin secretion		-5	16	8.5	2618	28	29	5	17	7	2776|2778|2788|5567|5573	GNAQ|GNAS|GNG7|PRKACB|PRKAR1A	-3.5
Low grade_SUB1_MCODE_2	Reactome Gene Sets	6	R-HSA-445717	Aquaporin-mediated transport		-4.9	26	9.8	2618	14	29	4	14	6.4	2778|2788|5567|5573	GNAS|GNG7|PRKACB|PRKAR1A	-3.4
Low grade_SUB1_MCODE_2	Reactome Gene Sets	6	R-HSA-432040	Vasopressin regulates renal water homeostasis via Aquaporins		-4.9	26	9.8	2618	14	29	4	14	6.4	2778|2788|5567|5573	GNAS|GNG7|PRKACB|PRKAR1A	-3.4
Low grade_SUB1_MCODE_2	Canonical Pathways	11	M268	PID S1P S1P2 PATHWAY		-4.9	26	9.8	2618	14	29	4	14	6.4	2775|2776|5594|10672	GNAO1|GNAQ|MAPK1|GNA13	-3.4
Low grade_SUB1_MCODE_2	Reactome Gene Sets	6	R-HSA-109582	Hemostasis		-4.9	5	5.9	2618	180	29	10	34	8.8	2776|2778|2788|5518|5567|5573|5594|7280|10382|10672	GNAQ|GNAS|GNG7|PPP2R1A|PRKACB|PRKAR1A|MAPK1|TUBB2A|TUBB4A|GNA13	-3.4
Low grade_SUB1_MCODE_2	Reactome Gene Sets	6	R-HSA-381676	Glucagon-like Peptide-1 (GLP1) regulates insulin secretion		-4.8	24	9.5	2618	15	29	4	14	6.4	2778|2788|5567|5573	GNAS|GNG7|PRKACB|PRKAR1A	-3.3
Low grade_SUB1_MCODE_2	Reactome Gene Sets	6	R-HSA-456926	Thrombin signalling through proteinase activated receptors (PARs)		-4.8	24	9.5	2618	15	29	4	14	6.4	2776|2788|5594|10672	GNAQ|GNG7|MAPK1|GNA13	-3.3
Low grade_SUB1_MCODE_2	Canonical Pathways	11	M55	PID S1P S1P3 PATHWAY		-4.8	24	9.5	2618	15	29	4	14	6.4	2775|2776|5594|10672	GNAO1|GNAQ|MAPK1|GNA13	-3.3
Low grade_SUB1_MCODE_2	KEGG Pathway	24	hsa04270	Vascular smooth muscle contraction		-4.8	15	8	2618	31	29	5	17	7	2776|2778|5567|5594|10672	GNAQ|GNAS|PRKACB|MAPK1|GNA13	-3.3
Low grade_SUB1_MCODE_2	KEGG Pathway	24	hsa04371	Apelin signaling pathway		-4.8	15	8	2618	31	29	5	17	7	2776|2788|5567|5594|10672	GNAQ|GNG7|PRKACB|MAPK1|GNA13	-3.3
Low grade_SUB1_MCODE_2	Reactome Gene Sets	6	R-HSA-438064	Post NMDA receptor activation events		-4.7	14	7.9	2618	32	29	5	17	7	5567|5573|5594|7280|10382	PRKACB|PRKAR1A|MAPK1|TUBB2A|TUBB4A	-3.3
Low grade_SUB1_MCODE_2	Reactome Gene Sets	6	R-HSA-112315	Transmission across Chemical Synapses		-4.7	7.7	6.5	2618	82	29	7	24	7.9	217|2788|5567|5573|5594|7280|10382	ALDH2|GNG7|PRKACB|PRKAR1A|MAPK1|TUBB2A|TUBB4A	-3.2
Low grade_SUB1_MCODE_2	KEGG Pathway	24	hsa04926	Relaxin signaling pathway		-4.7	14	7.8	2618	33	29	5	17	7	2775|2778|2788|5567|5594	GNAO1|GNAS|GNG7|PRKACB|MAPK1	-3.2
Low grade_SUB1_MCODE_2	Reactome Gene Sets	6	R-HSA-164378	PKA activation in glucagon signalling		-4.6	45	11	2618	6	29	3	10	5.7	2778|5567|5573	GNAS|PRKACB|PRKAR1A	-3.2
Low grade_SUB1_MCODE_2	Reactome Gene Sets	6	R-HSA-9660821	ADORA2B mediated anti-inflammatory cytokines production		-4.6	21	8.9	2618	17	29	4	14	6.4	2778|2788|5567|5573	GNAS|GNG7|PRKACB|PRKAR1A	-3.1
Low grade_SUB1_MCODE_2	Reactome Gene Sets	6	R-HSA-112314	Neurotransmitter receptors and postsynaptic signal transmission		-4.5	9.2	6.7	2618	59	29	6	21	7.5	2788|5567|5573|5594|7280|10382	GNG7|PRKACB|PRKAR1A|MAPK1|TUBB2A|TUBB4A	-3.1
Low grade_SUB1_MCODE_2	Reactome Gene Sets	6	R-HSA-442755	Activation of NMDA receptors and postsynaptic events		-4.5	13	7.4	2618	36	29	5	17	7	5567|5573|5594|7280|10382	PRKACB|PRKAR1A|MAPK1|TUBB2A|TUBB4A	-3
Low grade_SUB1_MCODE_2	KEGG Pathway	24	hsa04611	Platelet activation		-4.4	12	7.3	2618	37	29	5	17	7	2776|2778|5567|5594|10672	GNAQ|GNAS|PRKACB|MAPK1|GNA13	-3
Low grade_SUB1_MCODE_2	KEGG Pathway	24	hsa00010	Glycolysis / Gluconeogenesis		-4.4	12	7.3	2618	37	29	5	17	7	217|1737|5162|5211|5213	ALDH2|DLAT|PDHB|PFKL|PFKM	-3
Low grade_SUB1_MCODE_2	Reactome Gene Sets	6	R-HSA-112316	Neuronal System		-4.4	6.9	6.1	2618	91	29	7	24	7.9	217|2788|5567|5573|5594|7280|10382	ALDH2|GNG7|PRKACB|PRKAR1A|MAPK1|TUBB2A|TUBB4A	-3
Low grade_SUB1_MCODE_2	WikiPathways	27	WP3869	Cannabinoid receptor signaling		-4.4	39	11	2618	7	29	3	10	5.7	5567|5573|5594	PRKACB|PRKAR1A|MAPK1	-3
Low grade_SUB1_MCODE_2	KEGG Pathway	24	hsa04927	Cortisol synthesis and secretion		-4.4	39	11	2618	7	29	3	10	5.7	2776|2778|5567	GNAQ|GNAS|PRKACB	-3
Low grade_SUB1_MCODE_2	Reactome Gene Sets	6	R-HSA-112043	PLC beta mediated events		-4.4	19	8.3	2618	19	29	4	14	6.4	2776|5567|5573|5594	GNAQ|PRKACB|PRKAR1A|MAPK1	-3
Low grade_SUB1_MCODE_2	KEGG Pathway	24	hsa05032	Morphine addiction		-4.3	18	8.1	2618	20	29	4	14	6.4	2775|2778|2788|5567	GNAO1|GNAS|GNG7|PRKACB	-2.9
Low grade_SUB1_MCODE_2	Reactome Gene Sets	6	R-HSA-9634597	GPER1 signaling		-4.3	18	8.1	2618	20	29	4	14	6.4	2778|2788|5567|5573	GNAS|GNG7|PRKACB|PRKAR1A	-2.9
Low grade_SUB1_MCODE_2	KEGG Pathway	24	hsa05034	Alcoholism		-4.2	11	6.9	2618	40	29	5	17	7	2775|2778|2788|5567|5594	GNAO1|GNAS|GNG7|PRKACB|MAPK1	-2.9
Low grade_SUB1_MCODE_2	WikiPathways	27	WP289	Myometrial relaxation and contraction pathways		-4.2	11	6.9	2618	40	29	5	17	7	2776|2778|2788|5567|5573	GNAQ|GNAS|GNG7|PRKACB|PRKAR1A	-2.9
Low grade_SUB1_MCODE_2	KEGG Pathway	24	hsa04921	Oxytocin signaling pathway		-4.2	11	6.9	2618	40	29	5	17	7	2775|2776|2778|5567|5594	GNAO1|GNAQ|GNAS|PRKACB|MAPK1	-2.9
Low grade_SUB1_MCODE_2	WikiPathways	27	WP4941	GPR143 in melanocytes and retinal pigment epithelium cells		-4.2	34	9.8	2618	8	29	3	10	5.7	2776|2778|5567	GNAQ|GNAS|PRKACB	-2.8
Low grade_SUB1_MCODE_2	KEGG Pathway	24	hsa04261	Adrenergic signaling in cardiomyocytes		-4.1	11	6.7	2618	42	29	5	17	7	2776|2778|5518|5567|5594	GNAQ|GNAS|PPP2R1A|PRKACB|MAPK1	-2.8
Low grade_SUB1_MCODE_2	Reactome Gene Sets	6	R-HSA-112040	G-protein mediated events		-4.1	16	7.7	2618	22	29	4	14	6.4	2776|5567|5573|5594	GNAQ|PRKACB|PRKAR1A|MAPK1	-2.8
Low grade_SUB1_MCODE_2	KEGG Pathway	24	hsa01210	2-Oxocarboxylic acid metabolism		-4.1	16	7.7	2618	22	29	4	14	6.4	1737|1743|3420|5162	DLAT|DLST|IDH3B|PDHB	-2.8
Low grade_SUB1_MCODE_2	Reactome Gene Sets	6	R-HSA-9664433	Leishmania parasite growth and survival		-4	16	7.5	2618	23	29	4	14	6.4	2778|2788|5567|5573	GNAS|GNG7|PRKACB|PRKAR1A	-2.7
Low grade_SUB1_MCODE_2	Reactome Gene Sets	6	R-HSA-418555	G alpha (s) signalling events		-4	16	7.5	2618	23	29	4	14	6.4	2778|2788|5567|5573	GNAS|GNG7|PRKACB|PRKAR1A	-2.7
Low grade_SUB1_MCODE_2	KEGG Pathway	24	hsa04912	GnRH signaling pathway		-4	16	7.5	2618	23	29	4	14	6.4	2776|2778|5567|5594	GNAQ|GNAS|PRKACB|MAPK1	-2.7
Low grade_SUB1_MCODE_2	KEGG Pathway	24	hsa04935	Growth hormone synthesis, secretion and action		-4	16	7.5	2618	23	29	4	14	6.4	2776|2778|5567|5594	GNAQ|GNAS|PRKACB|MAPK1	-2.7
Low grade_SUB1_MCODE_2	Reactome Gene Sets	6	R-HSA-9662851	Anti-inflammatory response favouring Leishmania parasite infection		-4	16	7.5	2618	23	29	4	14	6.4	2778|2788|5567|5573	GNAS|GNG7|PRKACB|PRKAR1A	-2.7
Low grade_SUB1_MCODE_2	Canonical Pathways	11	M155	PID S1P META PATHWAY		-4	30	9.3	2618	9	29	3	10	5.7	2775|2776|10672	GNAO1|GNAQ|GNA13	-2.7
Low grade_SUB1_MCODE_2	WikiPathways	27	WP4540	Hippo signaling regulation pathways		-4	15	7.3	2618	24	29	4	14	6.4	2776|2778|5567|5573	GNAQ|GNAS|PRKACB|PRKAR1A	-2.6
Low grade_SUB1_MCODE_2	KEGG Pathway	24	hsa04723	Retrograde endocannabinoid signaling		-3.9	9.8	6.4	2618	46	29	5	17	7	2775|2776|2788|5567|5594	GNAO1|GNAQ|GNG7|PRKACB|MAPK1	-2.6
Low grade_SUB1_MCODE_2	WikiPathways	27	WP722	Serotonin HTR1 group and FOS pathway		-3.9	27	8.7	2618	10	29	3	10	5.7	2775|2776|5594	GNAO1|GNAQ|MAPK1	-2.6
Low grade_SUB1_MCODE_2	Reactome Gene Sets	6	R-HSA-428930	Thromboxane signalling through TP receptor		-3.9	27	8.7	2618	10	29	3	10	5.7	2776|2788|10672	GNAQ|GNG7|GNA13	-2.6
Low grade_SUB1_MCODE_2	KEGG Pathway	24	hsa00020	Citrate cycle (TCA cycle)		-3.8	14	7	2618	26	29	4	14	6.4	1737|1743|3420|5162	DLAT|DLST|IDH3B|PDHB	-2.5
Low grade_SUB1_MCODE_2	GO Biological Processes	19	GO:0006099	tricarboxylic acid cycle	19_GO:0008152 metabolic process	-3.8	14	7	2618	26	29	4	14	6.4	1737|1743|3420|5162	DLAT|DLST|IDH3B|PDHB	-2.5
Low grade_SUB1_MCODE_2	KEGG Pathway	24	hsa01200	Carbon metabolism		-3.8	6.9	5.6	2618	79	29	6	21	7.5	1737|1743|3420|5162|5211|5213	DLAT|DLST|IDH3B|PDHB|PFKL|PFKM	-2.5
Low grade_SUB1_MCODE_2	KEGG Pathway	24	hsa05230	Central carbon metabolism in cancer		-3.7	13	6.8	2618	27	29	4	14	6.4	5162|5211|5213|5594	PDHB|PFKL|PFKM|MAPK1	-2.5
Low grade_SUB1_MCODE_2	WikiPathways	27	WP5344	Cardiomyocyte signaling pathways converging on Titin		-3.7	25	8.3	2618	11	29	3	10	5.7	5567|5573|5594	PRKACB|PRKAR1A|MAPK1	-2.5
Low grade_SUB1_MCODE_2	GO Biological Processes	19	GO:0007212	dopamine receptor signaling pathway	19_GO:0050896 response to stimulus	-3.7	25	8.3	2618	11	29	3	10	5.7	2775|2776|2778	GNAO1|GNAQ|GNAS	-2.5
Low grade_SUB1_MCODE_2	Canonical Pathways	11	M64	PID S1P S1P4 PATHWAY		-3.7	25	8.3	2618	11	29	3	10	5.7	2775|5594|10672	GNAO1|MAPK1|GNA13	-2.5
Low grade_SUB1_MCODE_2	KEGG Pathway	24	hsa04934	Cushing syndrome		-3.7	13	6.7	2618	28	29	4	14	6.4	2776|2778|5567|5594	GNAQ|GNAS|PRKACB|MAPK1	-2.4
Low grade_SUB1_MCODE_2	KEGG Pathway	24	hsa04071	Sphingolipid signaling pathway		-3.7	13	6.7	2618	28	29	4	14	6.4	2776|5518|5594|10672	GNAQ|PPP2R1A|MAPK1|GNA13	-2.4
Low grade_SUB1_MCODE_2	Reactome Gene Sets	6	R-HSA-5610787	Hedgehog 'off' state		-3.7	8.7	5.9	2618	52	29	5	17	7	2778|5567|5573|7280|10382	GNAS|PRKACB|PRKAR1A|TUBB2A|TUBB4A	-2.4
Low grade_SUB1_MCODE_2	KEGG Pathway	24	hsa00785	Lipoic acid metabolism		-3.6	23	7.9	2618	12	29	3	10	5.7	1737|1743|5162	DLAT|DLST|PDHB	-2.4
Low grade_SUB1_MCODE_2	Reactome Gene Sets	6	R-HSA-5362517	Signaling by Retinoic Acid		-3.6	23	7.9	2618	12	29	3	10	5.7	216|1737|5162	ALDH1A1|DLAT|PDHB	-2.4
Low grade_SUB1_MCODE_2	Reactome Gene Sets	6	R-HSA-9006931	Signaling by Nuclear Receptors		-3.6	8.4	5.8	2618	54	29	5	17	7	216|1737|2788|5162|5594	ALDH1A1|DLAT|GNG7|PDHB|MAPK1	-2.4
Low grade_SUB1_MCODE_2	WikiPathways	27	WP2355	Corticotropin-releasing hormone signaling pathway		-3.6	12	6.4	2618	30	29	4	14	6.4	2775|2776|2778|5594	GNAO1|GNAQ|GNAS|MAPK1	-2.3
Low grade_SUB1_MCODE_2	Reactome Gene Sets	6	R-HSA-5358351	Signaling by Hedgehog		-3.5	8.1	5.7	2618	56	29	5	17	7	2778|5567|5573|7280|10382	GNAS|PRKACB|PRKAR1A|TUBB2A|TUBB4A	-2.3
Low grade_SUB1_MCODE_2	GO Biological Processes	19	GO:1903350	response to dopamine	19_GO:0050896 response to stimulus	-3.5	21	7.6	2618	13	29	3	10	5.7	2775|2776|2778	GNAO1|GNAQ|GNAS	-2.3
Low grade_SUB1_MCODE_2	GO Biological Processes	19	GO:1903351	cellular response to dopamine	19_GO:0050896 response to stimulus	-3.5	21	7.6	2618	13	29	3	10	5.7	2775|2776|2778	GNAO1|GNAQ|GNAS	-2.3
Low grade_SUB1_MCODE_2	Reactome Gene Sets	6	R-HSA-392518	Signal amplification		-3.5	21	7.6	2618	13	29	3	10	5.7	2776|2788|10672	GNAQ|GNG7|GNA13	-2.3
Low grade_SUB1_MCODE_2	Reactome Gene Sets	6	R-HSA-9658195	Leishmania infection		-3.5	7.9	5.6	2618	57	29	5	17	7	2778|2788|5567|5573|5594	GNAS|GNG7|PRKACB|PRKAR1A|MAPK1	-2.3
Low grade_SUB1_MCODE_2	Reactome Gene Sets	6	R-HSA-9824443	Parasitic Infection Pathways		-3.5	7.9	5.6	2618	57	29	5	17	7	2778|2788|5567|5573|5594	GNAS|GNG7|PRKACB|PRKAR1A|MAPK1	-2.3
Low grade_SUB1_MCODE_2	WikiPathways	27	WP5094	Orexin receptor pathway		-3.5	11	6.2	2618	32	29	4	14	6.4	2776|2778|5162|5594	GNAQ|GNAS|PDHB|MAPK1	-2.3
Low grade_SUB1_MCODE_2	GO Biological Processes	19	GO:0006084	acetyl-CoA metabolic process	19_GO:0008152 metabolic process	-3.4	19	7.3	2618	14	29	3	10	5.7	1737|1743|5162	DLAT|DLST|PDHB	-2.2
Low grade_SUB1_MCODE_2	Reactome Gene Sets	6	R-HSA-180024	DARPP-32 events		-3.4	19	7.3	2618	14	29	3	10	5.7	5518|5567|5573	PPP2R1A|PRKACB|PRKAR1A	-2.2
Low grade_SUB1_MCODE_2	Reactome Gene Sets	6	R-HSA-71406	Pyruvate metabolism and Citric Acid (TCA) cycle		-3.3	11	6	2618	34	29	4	14	6.4	1737|1743|3420|5162	DLAT|DLST|IDH3B|PDHB	-2.2
Low grade_SUB1_MCODE_2	KEGG Pathway	24	hsa04919	Thyroid hormone signaling pathway		-3.3	11	6	2618	34	29	4	14	6.4	5211|5213|5567|5594	PFKL|PFKM|PRKACB|MAPK1	-2.2
Low grade_SUB1_MCODE_2	Reactome Gene Sets	6	R-HSA-70171	Glycolysis		-3.3	11	6	2618	34	29	4	14	6.4	5211|5213|5518|5567	PFKL|PFKM|PPP2R1A|PRKACB	-2.2
Low grade_SUB1_MCODE_2	GO Biological Processes	19	GO:0006091	generation of precursor metabolites and energy	19_GO:0008152 metabolic process	-3.3	4.1	4.5	2618	178	29	8	28	8.3	217|506|1737|1743|3420|5162|5211|5213	ALDH2|ATP5F1B|DLAT|DLST|IDH3B|PDHB|PFKL|PFKM	-2.1
Low grade_SUB1_MCODE_2	Reactome Gene Sets	6	R-HSA-983231	Factors involved in megakaryocyte development and platelet production		-3.3	10	5.9	2618	35	29	4	14	6.4	5567|5573|7280|10382	PRKACB|PRKAR1A|TUBB2A|TUBB4A	-2.1
Low grade_SUB1_MCODE_2	Reactome Gene Sets	6	R-HSA-111996	Ca-dependent events		-3.3	18	7	2618	15	29	3	10	5.7	5567|5573|5594	PRKACB|PRKAR1A|MAPK1	-2.1
Low grade_SUB1_MCODE_2	Reactome Gene Sets	6	R-HSA-3371497	HSP90 chaperone cycle for steroid hormone receptors (SHR) in the presence of ligand		-3.3	10	5.8	2618	36	29	4	14	6.4	3304|7280|10294|10382	HSPA1B|TUBB2A|DNAJA2|TUBB4A	-2.1
Low grade_SUB1_MCODE_2	Reactome Gene Sets	6	R-HSA-390466	Chaperonin-mediated protein folding		-3.3	10	5.8	2618	36	29	4	14	6.4	2776|2788|7280|10382	GNAQ|GNG7|TUBB2A|TUBB4A	-2.1
Low grade_SUB1_MCODE_2	KEGG Pathway	24	hsa04924	Renin secretion		-3.2	17	6.8	2618	16	29	3	10	5.7	2776|2778|5567	GNAQ|GNAS|PRKACB	-2.1
Low grade_SUB1_MCODE_2	KEGG Pathway	24	hsa01522	Endocrine resistance		-3.2	17	6.8	2618	16	29	3	10	5.7	2778|5567|5594	GNAS|PRKACB|MAPK1	-2.1
Low grade_SUB1_MCODE_2	Reactome Gene Sets	6	R-HSA-389661	Glyoxylate metabolism and glycine degradation		-3.2	17	6.8	2618	16	29	3	10	5.7	1737|1743|5162	DLAT|DLST|PDHB	-2.1
Low grade_SUB1_MCODE_2	KEGG Pathway	24	hsa04062	Chemokine signaling pathway		-3.2	9.5	5.6	2618	38	29	4	14	6.4	2776|2788|5567|5594	GNAQ|GNG7|PRKACB|MAPK1	-2
Low grade_SUB1_MCODE_2	KEGG Pathway	24	hsa04066	HIF-1 signaling pathway		-3.1	9.3	5.5	2618	39	29	4	14	6.4	5162|5211|5213|5594	PDHB|PFKL|PFKM|MAPK1	-2
Low grade_SUB1_MCODE_2	KEGG Pathway	24	hsa05200	Pathways in cancer		-3.1	5.2	4.6	2618	105	29	6	21	7.5	2776|2778|2788|5567|5594|10672	GNAQ|GNAS|GNG7|PRKACB|MAPK1|GNA13	-2
Low grade_SUB1_MCODE_2	Reactome Gene Sets	6	R-HSA-391251	Protein folding		-3.1	9	5.4	2618	40	29	4	14	6.4	2776|2788|7280|10382	GNAQ|GNG7|TUBB2A|TUBB4A	-2
Low grade_SUB1_MCODE_2	GO Biological Processes	19	GO:0071868	cellular response to monoamine stimulus	19_GO:0050896 response to stimulus	-3	15	6.3	2618	18	29	3	10	5.7	2775|2776|2778	GNAO1|GNAQ|GNAS	-1.9
Low grade_SUB1_MCODE_2	GO Biological Processes	19	GO:0071867	response to monoamine	19_GO:0050896 response to stimulus	-3	15	6.3	2618	18	29	3	10	5.7	2775|2776|2778	GNAO1|GNAQ|GNAS	-1.9
Low grade_SUB1_MCODE_2	WikiPathways	27	WP2636	Common pathways underlying drug addiction		-3	15	6.3	2618	18	29	3	10	5.7	2778|5567|5594	GNAS|PRKACB|MAPK1	-1.9
Low grade_SUB1_MCODE_2	GO Biological Processes	19	GO:0071869	response to catecholamine	19_GO:0050896 response to stimulus	-3	15	6.3	2618	18	29	3	10	5.7	2775|2776|2778	GNAO1|GNAQ|GNAS	-1.9
Low grade_SUB1_MCODE_2	GO Biological Processes	19	GO:0071870	cellular response to catecholamine stimulus	19_GO:0050896 response to stimulus	-3	15	6.3	2618	18	29	3	10	5.7	2775|2776|2778	GNAO1|GNAQ|GNAS	-1.9
Low grade_SUB1_MCODE_2	KEGG Pathway	24	hsa04015	Rap1 signaling pathway		-3	8.8	5.3	2618	41	29	4	14	6.4	2775|2776|2778|5594	GNAO1|GNAQ|GNAS|MAPK1	-1.9
Low grade_SUB1_MCODE_2	GO Biological Processes	19	GO:0006090	pyruvate metabolic process	19_GO:0008152 metabolic process	-3	8.8	5.3	2618	41	29	4	14	6.4	1737|5162|5211|5213	DLAT|PDHB|PFKL|PFKM	-1.9
Low grade_SUB1_MCODE_2	KEGG Pathway	24	hsa04750	Inflammatory mediator regulation of TRP channels		-3	14	6.1	2618	19	29	3	10	5.7	2776|2778|5567	GNAQ|GNAS|PRKACB	-1.9
Low grade_SUB1_MCODE_2	Canonical Pathways	11	M41	PID ER NONGENOMIC PATHWAY		-3	14	6.1	2618	19	29	3	10	5.7	2775|2776|10672	GNAO1|GNAQ|GNA13	-1.9
Low grade_SUB1_MCODE_2	GO Biological Processes	19	GO:0006006	glucose metabolic process	19_GO:0008152 metabolic process	-2.9	8.2	5.1	2618	44	29	4	14	6.4	1737|5162|5211|5213	DLAT|PDHB|PFKL|PFKM	-1.8
Low grade_SUB1_MCODE_2	Reactome Gene Sets	6	R-HSA-70326	Glucose metabolism		-2.9	8	5	2618	45	29	4	14	6.4	5211|5213|5518|5567	PFKL|PFKM|PPP2R1A|PRKACB	-1.8
Low grade_SUB1_MCODE_2	Canonical Pathways	11	M8	PID ENDOTHELIN PATHWAY		-2.8	13	5.8	2618	21	29	3	10	5.7	2775|2776|5594	GNAO1|GNAQ|MAPK1	-1.8
Low grade_SUB1_MCODE_2	GO Biological Processes	19	GO:0071417	cellular response to organonitrogen compound	19_GO:0050896 response to stimulus	-2.8	4.6	4.2	2618	119	29	6	21	7.5	2775|2776|2778|5573|5594|51520	GNAO1|GNAQ|GNAS|PRKAR1A|MAPK1|LARS1	-1.8
Low grade_SUB1_MCODE_2	WikiPathways	27	WP5220	Metabolic reprogramming in pancreatic cancer		-2.8	12	5.6	2618	22	29	3	10	5.7	1737|5162|5211	DLAT|PDHB|PFKL	-1.7
Low grade_SUB1_MCODE_2	Canonical Pathways	11	M15	PID LYSOPHOSPHOLIPID PATHWAY		-2.8	12	5.6	2618	22	29	3	10	5.7	2775|2776|10672	GNAO1|GNAQ|GNA13	-1.7
Low grade_SUB1_MCODE_2	KEGG Pathway	24	hsa04918	Thyroid hormone synthesis		-2.8	12	5.6	2618	22	29	3	10	5.7	2776|2778|5567	GNAQ|GNAS|PRKACB	-1.7
Low grade_SUB1_MCODE_2	GO Biological Processes	19	GO:0015980	energy derivation by oxidation of organic compounds	19_GO:0008152 metabolic process	-2.7	4.4	4.1	2618	122	29	6	21	7.5	506|1737|1743|3420|5162|5213	ATP5F1B|DLAT|DLST|IDH3B|PDHB|PFKM	-1.7
Low grade_SUB1_MCODE_2	GO Biological Processes	19	GO:1901699	cellular response to nitrogen compound	19_GO:0050896 response to stimulus	-2.7	4.3	4	2618	126	29	6	21	7.5	2775|2776|2778|5573|5594|51520	GNAO1|GNAQ|GNAS|PRKAR1A|MAPK1|LARS1	-1.7
Low grade_SUB1_MCODE_2	KEGG Pathway	24	hsa05020	Prion disease		-2.7	4.3	4	2618	126	29	6	21	7.5	506|3304|5567|5594|7280|10382	ATP5F1B|HSPA1B|PRKACB|MAPK1|TUBB2A|TUBB4A	-1.7
Low grade_SUB1_MCODE_2	GO Biological Processes	19	GO:0019318	hexose metabolic process	19_GO:0008152 metabolic process	-2.7	7.1	4.6	2618	51	29	4	14	6.4	1737|5162|5211|5213	DLAT|PDHB|PFKL|PFKM	-1.7
Low grade_SUB1_MCODE_2	GO Biological Processes	19	GO:0009060	aerobic respiration	19_GO:0008152 metabolic process	-2.6	5.2	4.2	2618	87	29	5	17	7	506|1737|1743|3420|5162	ATP5F1B|DLAT|DLST|IDH3B|PDHB	-1.6
Low grade_SUB1_MCODE_2	KEGG Pathway	24	hsa04727	GABAergic synapse		-2.6	11	5.2	2618	25	29	3	10	5.7	2775|2788|5567	GNAO1|GNG7|PRKACB	-1.6
Low grade_SUB1_MCODE_2	Reactome Gene Sets	6	R-HSA-418346	Platelet homeostasis		-2.6	11	5.2	2618	25	29	3	10	5.7	2778|2788|5518	GNAS|GNG7|PPP2R1A	-1.6
Low grade_SUB1_MCODE_2	Reactome Gene Sets	6	R-HSA-416476	G alpha (q) signalling events		-2.6	11	5.2	2618	25	29	3	10	5.7	2776|2788|5594	GNAQ|GNG7|MAPK1	-1.6
Low grade_SUB1_MCODE_2	KEGG Pathway	24	hsa04152	AMPK signaling pathway		-2.6	11	5.2	2618	25	29	3	10	5.7	5211|5213|5518	PFKL|PFKM|PPP2R1A	-1.6
Low grade_SUB1_MCODE_2	KEGG Pathway	24	hsa04911	Insulin secretion		-2.6	11	5.2	2618	25	29	3	10	5.7	2776|2778|5567	GNAQ|GNAS|PRKACB	-1.6
Low grade_SUB1_MCODE_2	Reactome Gene Sets	6	R-HSA-1428517	The citric acid (TCA) cycle and respiratory electron transport		-2.6	5.1	4.2	2618	88	29	5	17	7	506|1737|1743|3420|5162	ATP5F1B|DLAT|DLST|IDH3B|PDHB	-1.6
Low grade_SUB1_MCODE_2	Reactome Gene Sets	6	R-HSA-437239	Recycling pathway of L1		-2.6	10	5.1	2618	26	29	3	10	5.7	5594|7280|10382	MAPK1|TUBB2A|TUBB4A	-1.6
Low grade_SUB1_MCODE_2	KEGG Pathway	24	hsa05145	Toxoplasmosis		-2.6	10	5.1	2618	26	29	3	10	5.7	2775|3304|5594	GNAO1|HSPA1B|MAPK1	-1.6
Low grade_SUB1_MCODE_2	KEGG Pathway	24	hsa04720	Long-term potentiation		-2.6	10	5.1	2618	26	29	3	10	5.7	2776|5567|5594	GNAQ|PRKACB|MAPK1	-1.6
Low grade_SUB1_MCODE_2	Canonical Pathways	11	M238	PID THROMBIN PAR1 PATHWAY		-2.6	10	5.1	2618	26	29	3	10	5.7	2775|2776|10672	GNAO1|GNAQ|GNA13	-1.6
Low grade_SUB1_MCODE_2	KEGG Pathway	24	hsa04970	Salivary secretion		-2.6	10	5.1	2618	26	29	3	10	5.7	2776|2778|5567	GNAQ|GNAS|PRKACB	-1.6
Low grade_SUB1_MCODE_2	KEGG Pathway	24	hsa04925	Aldosterone synthesis and secretion		-2.5	10	5	2618	27	29	3	10	5.7	2776|2778|5567	GNAQ|GNAS|PRKACB	-1.5
Low grade_SUB1_MCODE_2	KEGG Pathway	24	hsa05170	Human immunodeficiency virus 1 infection		-2.5	6.3	4.3	2618	57	29	4	14	6.4	2775|2776|2788|5594	GNAO1|GNAQ|GNG7|MAPK1	-1.5
Low grade_SUB1_MCODE_2	KEGG Pathway	24	hsa04072	Phospholipase D signaling pathway		-2.5	9.7	4.9	2618	28	29	3	10	5.7	2778|5594|10672	GNAS|MAPK1|GNA13	-1.5
Low grade_SUB1_MCODE_2	KEGG Pathway	24	hsa04971	Gastric acid secretion		-2.5	9.7	4.9	2618	28	29	3	10	5.7	2776|2778|5567	GNAQ|GNAS|PRKACB	-1.5
Low grade_SUB1_MCODE_2	Reactome Gene Sets	6	R-HSA-71387	Metabolism of carbohydrates		-2.5	4.8	3.9	2618	95	29	5	17	7	216|5211|5213|5518|5567	ALDH1A1|PFKL|PFKM|PPP2R1A|PRKACB	-1.5
Low grade_SUB1_MCODE_2	Reactome Gene Sets	6	R-HSA-380320	Recruitment of NuMA to mitotic centrosomes		-2.4	9.3	4.8	2618	29	29	3	10	5.7	5518|7280|10382	PPP2R1A|TUBB2A|TUBB4A	-1.5
Low grade_SUB1_MCODE_2	GO Biological Processes	19	GO:0071407	cellular response to organic cyclic compound	19_GO:0050896 response to stimulus	-2.4	4.7	3.9	2618	97	29	5	17	7	2775|2776|2778|3304|5594	GNAO1|GNAQ|GNAS|HSPA1B|MAPK1	-1.5
Low grade_SUB1_MCODE_2	GO Biological Processes	19	GO:0005996	monosaccharide metabolic process	19_GO:0008152 metabolic process	-2.4	6	4.2	2618	60	29	4	14	6.4	1737|5162|5211|5213	DLAT|PDHB|PFKL|PFKM	-1.5
Low grade_SUB1_MCODE_2	GO Biological Processes	19	GO:0045333	cellular respiration	19_GO:0008152 metabolic process	-2.4	4.6	3.8	2618	99	29	5	17	7	506|1737|1743|3420|5162	ATP5F1B|DLAT|DLST|IDH3B|PDHB	-1.4
Low grade_SUB1_MCODE_2	GO Biological Processes	19	GO:0006637	acyl-CoA metabolic process	19_GO:0008152 metabolic process	-2.4	9	4.7	2618	30	29	3	10	5.7	1737|1743|5162	DLAT|DLST|PDHB	-1.4
Low grade_SUB1_MCODE_2	WikiPathways	27	WP534	Glycolysis and gluconeogenesis		-2.4	9	4.7	2618	30	29	3	10	5.7	1737|5211|5213	DLAT|PFKL|PFKM	-1.4
Low grade_SUB1_MCODE_2	KEGG Pathway	24	hsa04961	Endocrine and other factor-regulated calcium reabsorption		-2.4	9	4.7	2618	30	29	3	10	5.7	2776|2778|5567	GNAQ|GNAS|PRKACB	-1.4
Low grade_SUB1_MCODE_2	KEGG Pathway	24	hsa00620	Pyruvate metabolism		-2.4	9	4.7	2618	30	29	3	10	5.7	217|1737|5162	ALDH2|DLAT|PDHB	-1.4
Low grade_SUB1_MCODE_2	KEGG Pathway	24	hsa04114	Oocyte meiosis		-2.4	9	4.7	2618	30	29	3	10	5.7	5518|5567|5594	PPP2R1A|PRKACB|MAPK1	-1.4
Low grade_SUB1_MCODE_2	GO Biological Processes	19	GO:0035383	thioester metabolic process	19_GO:0008152 metabolic process	-2.4	9	4.7	2618	30	29	3	10	5.7	1737|1743|5162	DLAT|DLST|PDHB	-1.4
Low grade_SUB1_MCODE_2	WikiPathways	27	WP481	Insulin signaling		-2.4	9	4.7	2618	30	29	3	10	5.7	5211|5213|5594	PFKL|PFKM|MAPK1	-1.4
Low grade_SUB1_MCODE_2	KEGG Pathway	24	hsa05130	Pathogenic Escherichia coli infection		-2.3	5.6	3.9	2618	65	29	4	14	6.4	5594|7280|10382|10672	MAPK1|TUBB2A|TUBB4A|GNA13	-1.4
Low grade_SUB1_MCODE_2	GO Biological Processes	19	GO:0050796	regulation of insulin secretion	19_GO:0051179 localization	-2.3	8.2	4.4	2618	33	29	3	10	5.7	5211|5213|5573	PFKL|PFKM|PRKAR1A	-1.4
Low grade_SUB1_MCODE_2	Reactome Gene Sets	6	R-HSA-9648025	EML4 and NUDC in mitotic spindle formation		-2.2	8	4.3	2618	34	29	3	10	5.7	5518|7280|10382	PPP2R1A|TUBB2A|TUBB4A	-1.3
Low grade_SUB1_MCODE_2	Reactome Gene Sets	6	R-HSA-2995410	Nuclear Envelope (NE) Reassembly		-2.2	8	4.3	2618	34	29	3	10	5.7	5518|7280|10382	PPP2R1A|TUBB2A|TUBB4A	-1.3
Low grade_SUB1_MCODE_2	WikiPathways	27	WP3929	Chemokine signaling pathway		-2.2	8	4.3	2618	34	29	3	10	5.7	2788|5567|5594	GNG7|PRKACB|MAPK1	-1.3
Low grade_SUB1_MCODE_2	GO Biological Processes	19	GO:0033875	ribonucleoside bisphosphate metabolic process	19_GO:0008152 metabolic process	-2.2	7.7	4.2	2618	35	29	3	10	5.7	1737|1743|5162	DLAT|DLST|PDHB	-1.3
Low grade_SUB1_MCODE_2	GO Biological Processes	19	GO:0034032	purine nucleoside bisphosphate metabolic process	19_GO:0008152 metabolic process	-2.2	7.7	4.2	2618	35	29	3	10	5.7	1737|1743|5162	DLAT|DLST|PDHB	-1.3
Low grade_SUB1_MCODE_2	GO Biological Processes	19	GO:0033865	nucleoside bisphosphate metabolic process	19_GO:0008152 metabolic process	-2.2	7.7	4.2	2618	35	29	3	10	5.7	1737|1743|5162	DLAT|DLST|PDHB	-1.3
Low grade_SUB1_MCODE_2	GO Biological Processes	19	GO:0051223	regulation of protein transport	19_GO:0051179 localization	-2.2	4.1	3.5	2618	110	29	5	17	7	2664|5211|5213|5573|9520	GDI1|PFKL|PFKM|PRKAR1A|NPEPPS	-1.3
Low grade_SUB1_MCODE_2	Reactome Gene Sets	6	R-HSA-2500257	Resolution of Sister Chromatid Cohesion		-2.2	7.5	4.2	2618	36	29	3	10	5.7	5518|7280|10382	PPP2R1A|TUBB2A|TUBB4A	-1.3
Low grade_SUB1_MCODE_2	KEGG Pathway	24	hsa04910	Insulin signaling pathway		-2.1	7.3	4.1	2618	37	29	3	10	5.7	5567|5573|5594	PRKACB|PRKAR1A|MAPK1	-1.3
Low grade_SUB1_MCODE_2	WikiPathways	27	WP4290	Metabolic reprogramming in colon cancer		-2.1	7.3	4.1	2618	37	29	3	10	5.7	1743|5162|5211	DLST|PDHB|PFKL	-1.3
Low grade_SUB1_MCODE_2	KEGG Pathway	24	hsa05165	Human papillomavirus infection		-2.1	5	3.7	2618	72	29	4	14	6.4	2778|5518|5567|5594	GNAS|PPP2R1A|PRKACB|MAPK1	-1.3
Low grade_SUB1_MCODE_2	KEGG Pathway	24	hsa05207	Chemical carcinogenesis - receptor activation		-2.1	7.1	4	2618	38	29	3	10	5.7	2778|5567|5594	GNAS|PRKACB|MAPK1	-1.2
Low grade_SUB1_MCODE_2	WikiPathways	27	WP2359	Parkin-ubiquitin proteasomal system pathway		-2.1	7.1	4	2618	38	29	3	10	5.7	3304|7280|10382	HSPA1B|TUBB2A|TUBB4A	-1.2
Low grade_SUB1_MCODE_2	GO Biological Processes	19	GO:0090276	regulation of peptide hormone secretion	19_GO:0051179 localization	-2.1	7.1	4	2618	38	29	3	10	5.7	5211|5213|5573	PFKL|PFKM|PRKAR1A	-1.2
Low grade_SUB1_MCODE_2	GO Biological Processes	19	GO:0050878	regulation of body fluid levels	19_GO:0065007 biological regulation	-2.1	4.9	3.6	2618	74	29	4	14	6.4	2776|2778|5567|10672	GNAQ|GNAS|PRKACB|GNA13	-1.2
Low grade_SUB1_MCODE_2	GO Biological Processes	19	GO:0005975	carbohydrate metabolic process	19_GO:0008152 metabolic process	-2	3.8	3.3	2618	120	29	5	17	7	217|1737|5162|5211|5213	ALDH2|DLAT|PDHB|PFKL|PFKM	-1.2
Low grade_SUB1_MCODE_2	GO Biological Processes	19	GO:0009150	purine ribonucleotide metabolic process	19_GO:0008152 metabolic process	-2	3.8	3.3	2618	120	29	5	17	7	506|1737|1743|3304|5162	ATP5F1B|DLAT|DLST|HSPA1B|PDHB	-1.2
Low grade_SUB1_MCODE_2	KEGG Pathway	24	hsa04020	Calcium signaling pathway		-2	6.8	3.9	2618	40	29	3	10	5.7	2776|2778|5567	GNAQ|GNAS|PRKACB	-1.2
Low grade_SUB1_MCODE_2	GO Biological Processes	19	GO:0002791	regulation of peptide secretion	19_GO:0051179 localization	-2	6.8	3.9	2618	40	29	3	10	5.7	5211|5213|5573	PFKL|PFKM|PRKAR1A	-1.2
Low grade_SUB1_MCODE_2	GO Biological Processes	19	GO:0070201	regulation of establishment of protein localization	19_GO:0051179 localization	-2	3.7	3.3	2618	121	29	5	17	7	2664|5211|5213|5573|9520	GDI1|PFKL|PFKM|PRKAR1A|NPEPPS	-1.2
Low grade_SUB1_MCODE_2	KEGG Pathway	24	hsa05146	Amoebiasis		-2	6.6	3.8	2618	41	29	3	10	5.7	2776|2778|5567	GNAQ|GNAS|PRKACB	-1.2
Low grade_SUB1_MCODE_2	GO Biological Processes	19	GO:0090087	regulation of peptide transport	19_GO:0051179 localization	-2	6.6	3.8	2618	41	29	3	10	5.7	5211|5213|5573	PFKL|PFKM|PRKAR1A	-1.2
Low grade_SUB1_MCODE_2	GO Biological Processes	19	GO:0010817	regulation of hormone levels	19_GO:0065007 biological regulation	-2	4.6	3.4	2618	78	29	4	14	6.4	216|5211|5213|5573	ALDH1A1|PFKL|PFKM|PRKAR1A	-1.2
Low grade_SUB1_MCODE_3	GO Biological Processes	19	GO:0021762	substantia nigra development	19_GO:0032502 developmental process	-5.4	19	9.4	2618	27	25	5	20	8	387|515|1152|7531|59345	RHOA|ATP5PB|CKB|YWHAE|GNB4	-3.8
Low grade_SUB1_MCODE_3	GO Biological Processes	19	GO:0048857	neural nucleus development	19_GO:0032502 developmental process	-5.3	18	9.1	2618	29	25	5	20	8	387|515|1152|7531|59345	RHOA|ATP5PB|CKB|YWHAE|GNB4	-3.7
Low grade_SUB1_MCODE_3	KEGG Pathway	24	hsa01200	Carbon metabolism		-5.3	9.3	7.3	2618	79	25	7	28	9	128|2271|2806|3418|5096|8803|26275	ADH5|FH|GOT2|IDH2|PCCB|SUCLA2|HIBCH	-3.7
Low grade_SUB1_MCODE_3	GO Biological Processes	19	GO:0030901	midbrain development	19_GO:0032502 developmental process	-5.2	17	8.9	2618	30	25	5	20	8	387|515|1152|7531|59345	RHOA|ATP5PB|CKB|YWHAE|GNB4	-3.6
Low grade_SUB1_MCODE_3	KEGG Pathway	24	hsa00640	Propanoate metabolism		-4.5	21	8.8	2618	20	25	4	16	7.3	18|5096|8803|26275	ABAT|PCCB|SUCLA2|HIBCH	-3.1
Low grade_SUB1_MCODE_3	Reactome Gene Sets	6	R-HSA-392451	G beta:gamma signalling through PI3Kgamma		-4.4	39	11	2618	8	25	3	12	6.5	387|2783|59345	RHOA|GNB2|GNB4	-3
Low grade_SUB1_MCODE_3	KEGG Pathway	24	hsa04727	GABAergic synapse		-4.1	17	7.8	2618	25	25	4	16	7.3	18|2783|11345|59345	ABAT|GNB2|GABARAPL2|GNB4	-2.8
Low grade_SUB1_MCODE_3	WikiPathways	27	WP3925	Amino acid metabolism		-4	9.9	6.4	2618	53	25	5	20	8	128|2271|2806|11112|26275	ADH5|FH|GOT2|HIBADH|HIBCH	-2.7
Low grade_SUB1_MCODE_3	GO Biological Processes	19	GO:0009060	aerobic respiration	19_GO:0008152 metabolic process	-3.9	7.2	5.8	2618	87	25	6	24	8.5	515|1327|2271|3418|7385|8803	ATP5PB|COX4I1|FH|IDH2|UQCRC2|SUCLA2	-2.6
Low grade_SUB1_MCODE_3	Reactome Gene Sets	6	R-HSA-397795	G-protein beta:gamma signalling		-3.9	29	9	2618	11	25	3	12	6.5	387|2783|59345	RHOA|GNB2|GNB4	-2.6
Low grade_SUB1_MCODE_3	Reactome Gene Sets	6	R-HSA-1428517	The citric acid (TCA) cycle and respiratory electron transport		-3.9	7.1	5.8	2618	88	25	6	24	8.5	515|1327|2271|3418|7385|8803	ATP5PB|COX4I1|FH|IDH2|UQCRC2|SUCLA2	-2.6
Low grade_SUB1_MCODE_3	KEGG Pathway	24	hsa04621	NOD-like receptor signaling pathway		-3.8	14	6.9	2618	31	25	4	16	7.3	387|5595|7531|11345	RHOA|MAPK3|YWHAE|GABARAPL2	-2.5
Low grade_SUB1_MCODE_3	Canonical Pathways	11	M286	PID TGFBR PATHWAY		-3.7	24	8.2	2618	13	25	3	12	6.5	387|5520|7531	RHOA|PPP2R2A|YWHAE	-2.4
Low grade_SUB1_MCODE_3	GO Biological Processes	19	GO:0060322	head development	19_GO:0032502 developmental process	-3.7	5.3	5.1	2618	139	25	7	28	9	18|387|515|1152|5595|7531|59345	ABAT|RHOA|ATP5PB|CKB|MAPK3|YWHAE|GNB4	-2.4
Low grade_SUB1_MCODE_3	KEGG Pathway	24	hsa00280	Valine, leucine and isoleucine degradation		-3.6	12	6.5	2618	34	25	4	16	7.3	18|5096|11112|26275	ABAT|PCCB|HIBADH|HIBCH	-2.4
Low grade_SUB1_MCODE_3	GO Biological Processes	19	GO:0045333	cellular respiration	19_GO:0008152 metabolic process	-3.6	6.3	5.3	2618	99	25	6	24	8.5	515|1327|2271|3418|7385|8803	ATP5PB|COX4I1|FH|IDH2|UQCRC2|SUCLA2	-2.4
Low grade_SUB1_MCODE_3	Reactome Gene Sets	6	R-HSA-456926	Thrombin signalling through proteinase activated receptors (PARs)		-3.5	21	7.6	2618	15	25	3	12	6.5	2783|5595|59345	GNB2|MAPK3|GNB4	-2.3
Low grade_SUB1_MCODE_3	KEGG Pathway	24	hsa04151	PI3K-Akt signaling pathway		-3.4	7.7	5.5	2618	68	25	5	20	8	2783|5520|5595|7531|59345	GNB2|PPP2R2A|MAPK3|YWHAE|GNB4	-2.2
Low grade_SUB1_MCODE_3	KEGG Pathway	24	hsa04062	Chemokine signaling pathway		-3.4	11	6.1	2618	38	25	4	16	7.3	387|2783|5595|59345	RHOA|GNB2|MAPK3|GNB4	-2.2
Low grade_SUB1_MCODE_3	WikiPathways	27	WP78	TCA cycle (aka Krebs or citric acid cycle)		-3.4	20	7.3	2618	16	25	3	12	6.5	2271|3418|8803	FH|IDH2|SUCLA2	-2.2
Low grade_SUB1_MCODE_3	Reactome Gene Sets	6	R-HSA-416482	G alpha (12/13) signalling events		-3.3	18	7.1	2618	17	25	3	12	6.5	387|2783|59345	RHOA|GNB2|GNB4	-2.1
Low grade_SUB1_MCODE_3	WikiPathways	27	WP4686	Leucine, isoleucine and valine metabolism		-3.2	17	6.9	2618	18	25	3	12	6.5	5096|11112|26275	PCCB|HIBADH|HIBCH	-2.1
Low grade_SUB1_MCODE_3	KEGG Pathway	24	hsa04014	Ras signaling pathway		-3.2	9.7	5.7	2618	43	25	4	16	7.3	387|2783|5595|59345	RHOA|GNB2|MAPK3|GNB4	-2.1
Low grade_SUB1_MCODE_3	WikiPathways	27	WP4223	Ras signaling		-3.2	9.7	5.7	2618	43	25	4	16	7.3	387|2783|5595|59345	RHOA|GNB2|MAPK3|GNB4	-2.1
Low grade_SUB1_MCODE_3	GO Biological Processes	19	GO:0009081	branched-chain amino acid metabolic process	19_GO:0008152 metabolic process	-3.2	17	6.7	2618	19	25	3	12	6.5	5096|11112|26275	PCCB|HIBADH|HIBCH	-2
Low grade_SUB1_MCODE_3	GO Biological Processes	19	GO:0043648	dicarboxylic acid metabolic process	19_GO:0008152 metabolic process	-3.2	9.5	5.6	2618	44	25	4	16	7.3	2271|2806|3418|8803	FH|GOT2|IDH2|SUCLA2	-2
Low grade_SUB1_MCODE_3	GO Biological Processes	19	GO:0015980	energy derivation by oxidation of organic compounds	19_GO:0008152 metabolic process	-3.1	5.2	4.6	2618	122	25	6	24	8.5	515|1327|2271|3418|7385|8803	ATP5PB|COX4I1|FH|IDH2|UQCRC2|SUCLA2	-2
Low grade_SUB1_MCODE_3	Reactome Gene Sets	6	R-HSA-71403	Citric acid cycle (TCA cycle)		-3.1	16	6.5	2618	20	25	3	12	6.5	2271|3418|8803	FH|IDH2|SUCLA2	-2
Low grade_SUB1_MCODE_3	Reactome Gene Sets	6	R-HSA-112315	Transmission across Chemical Synapses		-3.1	6.4	4.9	2618	82	25	5	20	8	18|2783|5595|10383|59345	ABAT|GNB2|MAPK3|TUBB4B|GNB4	-1.9
Low grade_SUB1_MCODE_3	Reactome Gene Sets	6	R-HSA-9009391	Extra-nuclear estrogen signaling		-3	15	6.3	2618	21	25	3	12	6.5	2783|5595|59345	GNB2|MAPK3|GNB4	-1.9
Low grade_SUB1_MCODE_3	GO Biological Processes	19	GO:0006091	generation of precursor metabolites and energy	19_GO:0008152 metabolic process	-3	4.1	4.2	2618	178	25	7	28	9	128|515|1327|2271|3418|7385|8803	ADH5|ATP5PB|COX4I1|FH|IDH2|UQCRC2|SUCLA2	-1.9
Low grade_SUB1_MCODE_3	KEGG Pathway	24	hsa04660	T cell receptor signaling pathway		-3	14	6.1	2618	22	25	3	12	6.5	387|5520|5595	RHOA|PPP2R2A|MAPK3	-1.9
Low grade_SUB1_MCODE_3	GO Biological Processes	19	GO:0044282	small molecule catabolic process	19_GO:0008152 metabolic process	-2.9	4.8	4.4	2618	131	25	6	24	8.5	18|128|2806|5096|11112|26275	ABAT|ADH5|GOT2|PCCB|HIBADH|HIBCH	-1.9
Low grade_SUB1_MCODE_3	GO Biological Processes	19	GO:0009063	amino acid catabolic process	19_GO:0008152 metabolic process	-2.9	8.2	5.1	2618	51	25	4	16	7.3	18|2806|11112|26275	ABAT|GOT2|HIBADH|HIBCH	-1.8
Low grade_SUB1_MCODE_3	Canonical Pathways	11	M121	PID MTOR 4PATHWAY		-2.9	14	6	2618	23	25	3	12	6.5	387|5595|7531	RHOA|MAPK3|YWHAE	-1.8
Low grade_SUB1_MCODE_3	GO Biological Processes	19	GO:0007420	brain development	19_GO:0032502 developmental process	-2.9	4.7	4.3	2618	133	25	6	24	8.5	18|387|515|1152|7531|59345	ABAT|RHOA|ATP5PB|CKB|YWHAE|GNB4	-1.8
Low grade_SUB1_MCODE_3	Reactome Gene Sets	6	R-HSA-112316	Neuronal System		-2.9	5.8	4.5	2618	91	25	5	20	8	18|2783|5595|10383|59345	ABAT|GNB2|MAPK3|TUBB4B|GNB4	-1.8
Low grade_SUB1_MCODE_3	GO Biological Processes	19	GO:0046395	carboxylic acid catabolic process	19_GO:0008152 metabolic process	-2.8	5.7	4.5	2618	92	25	5	20	8	18|2806|5096|11112|26275	ABAT|GOT2|PCCB|HIBADH|HIBCH	-1.8
Low grade_SUB1_MCODE_3	GO Biological Processes	19	GO:0016054	organic acid catabolic process	19_GO:0008152 metabolic process	-2.8	5.7	4.5	2618	92	25	5	20	8	18|2806|5096|11112|26275	ABAT|GOT2|PCCB|HIBADH|HIBCH	-1.8
Low grade_SUB1_MCODE_3	Reactome Gene Sets	6	R-HSA-416476	G alpha (q) signalling events		-2.8	13	5.7	2618	25	25	3	12	6.5	2783|5595|59345	GNB2|MAPK3|GNB4	-1.8
Low grade_SUB1_MCODE_3	KEGG Pathway	24	hsa05163	Human cytomegalovirus infection		-2.8	7.5	4.8	2618	56	25	4	16	7.3	387|2783|5595|59345	RHOA|GNB2|MAPK3|GNB4	-1.7
Low grade_SUB1_MCODE_3	KEGG Pathway	24	hsa00020	Citrate cycle (TCA cycle)		-2.8	12	5.6	2618	26	25	3	12	6.5	2271|3418|8803	FH|IDH2|SUCLA2	-1.7
Low grade_SUB1_MCODE_3	GO Biological Processes	19	GO:0006099	tricarboxylic acid cycle	19_GO:0008152 metabolic process	-2.8	12	5.6	2618	26	25	3	12	6.5	2271|3418|8803	FH|IDH2|SUCLA2	-1.7
Low grade_SUB1_MCODE_3	KEGG Pathway	24	hsa04726	Serotonergic synapse		-2.7	12	5.5	2618	27	25	3	12	6.5	2783|5595|59345	GNB2|MAPK3|GNB4	-1.7
Low grade_SUB1_MCODE_3	KEGG Pathway	24	hsa04725	Cholinergic synapse		-2.7	12	5.5	2618	27	25	3	12	6.5	2783|5595|59345	GNB2|MAPK3|GNB4	-1.7
Low grade_SUB1_MCODE_3	Reactome Gene Sets	6	R-HSA-112314	Neurotransmitter receptors and postsynaptic signal transmission		-2.7	7.1	4.7	2618	59	25	4	16	7.3	2783|5595|10383|59345	GNB2|MAPK3|TUBB4B|GNB4	-1.7
Low grade_SUB1_MCODE_3	KEGG Pathway	24	hsa04713	Circadian entrainment		-2.7	11	5.3	2618	28	25	3	12	6.5	2783|5595|59345	GNB2|MAPK3|GNB4	-1.7
Low grade_SUB1_MCODE_3	KEGG Pathway	24	hsa04071	Sphingolipid signaling pathway		-2.7	11	5.3	2618	28	25	3	12	6.5	387|5520|5595	RHOA|PPP2R2A|MAPK3	-1.7
Low grade_SUB1_MCODE_3	WikiPathways	27	WP4172	PI3K-Akt signaling pathway		-2.6	6.9	4.6	2618	61	25	4	16	7.3	2783|5520|5595|59345	GNB2|PPP2R2A|MAPK3|GNB4	-1.6
Low grade_SUB1_MCODE_3	KEGG Pathway	24	hsa04722	Neurotrophin signaling pathway		-2.6	11	5.2	2618	29	25	3	12	6.5	387|5595|7531	RHOA|MAPK3|YWHAE	-1.6
Low grade_SUB1_MCODE_3	GO Biological Processes	19	GO:0008217	regulation of blood pressure	19_GO:0032501 multicellular organismal process	-2.6	10	5.1	2618	30	25	3	12	6.5	18|128|387	ABAT|ADH5|RHOA	-1.6
Low grade_SUB1_MCODE_3	WikiPathways	27	WP2355	Corticotropin-releasing hormone signaling pathway		-2.6	10	5.1	2618	30	25	3	12	6.5	387|2783|5595	RHOA|GNB2|MAPK3	-1.6
Low grade_SUB1_MCODE_3	KEGG Pathway	24	hsa05200	Pathways in cancer		-2.6	5	4.1	2618	105	25	5	20	8	387|2271|2783|5595|59345	RHOA|FH|GNB2|MAPK3|GNB4	-1.6
Low grade_SUB1_MCODE_3	KEGG Pathway	24	hsa04724	Glutamatergic synapse		-2.5	10	5	2618	31	25	3	12	6.5	2783|5595|59345	GNB2|MAPK3|GNB4	-1.6
Low grade_SUB1_MCODE_3	KEGG Pathway	24	hsa04371	Apelin signaling pathway		-2.5	10	5	2618	31	25	3	12	6.5	2783|5595|59345	GNB2|MAPK3|GNB4	-1.6
Low grade_SUB1_MCODE_3	KEGG Pathway	24	hsa04926	Relaxin signaling pathway		-2.5	9.5	4.8	2618	33	25	3	12	6.5	2783|5595|59345	GNB2|MAPK3|GNB4	-1.5
Low grade_SUB1_MCODE_3	Reactome Gene Sets	6	R-HSA-71406	Pyruvate metabolism and Citric Acid (TCA) cycle		-2.4	9.2	4.7	2618	34	25	3	12	6.5	2271|3418|8803	FH|IDH2|SUCLA2	-1.5
Low grade_SUB1_MCODE_3	WikiPathways	27	WP3929	Chemokine signaling pathway		-2.4	9.2	4.7	2618	34	25	3	12	6.5	2783|5595|59345	GNB2|MAPK3|GNB4	-1.5
Low grade_SUB1_MCODE_3	KEGG Pathway	24	hsa05160	Hepatitis C		-2.4	9	4.7	2618	35	25	3	12	6.5	5520|5595|7531	PPP2R2A|MAPK3|YWHAE	-1.4
Low grade_SUB1_MCODE_3	Reactome Gene Sets	6	R-HSA-8939211	ESR-mediated signaling		-2.4	8.7	4.6	2618	36	25	3	12	6.5	2783|5595|59345	GNB2|MAPK3|GNB4	-1.4
Low grade_SUB1_MCODE_3	Reactome Gene Sets	6	R-HSA-390466	Chaperonin-mediated protein folding		-2.4	8.7	4.6	2618	36	25	3	12	6.5	2783|10383|59345	GNB2|TUBB4B|GNB4	-1.4
Low grade_SUB1_MCODE_3	GO Biological Processes	19	GO:0006520	amino acid metabolic process	19_GO:0008152 metabolic process	-2.3	4.4	3.7	2618	119	25	5	20	8	18|2806|5096|11112|26275	ABAT|GOT2|PCCB|HIBADH|HIBCH	-1.4
Low grade_SUB1_MCODE_3	WikiPathways	27	WP4290	Metabolic reprogramming in colon cancer		-2.3	8.5	4.5	2618	37	25	3	12	6.5	2271|2806|3418	FH|GOT2|IDH2	-1.4
Low grade_SUB1_MCODE_3	KEGG Pathway	24	hsa05167	Kaposi sarcoma-associated herpesvirus infection		-2.3	8.3	4.4	2618	38	25	3	12	6.5	2783|5595|59345	GNB2|MAPK3|GNB4	-1.4
Low grade_SUB1_MCODE_3	Reactome Gene Sets	6	R-HSA-372790	Signaling by GPCR		-2.3	5.5	3.9	2618	76	25	4	16	7.3	387|2783|5595|59345	RHOA|GNB2|MAPK3|GNB4	-1.4
Low grade_SUB1_MCODE_3	Reactome Gene Sets	6	R-HSA-388396	GPCR downstream signalling		-2.3	5.5	3.9	2618	76	25	4	16	7.3	387|2783|5595|59345	RHOA|GNB2|MAPK3|GNB4	-1.4
Low grade_SUB1_MCODE_3	KEGG Pathway	24	hsa05020	Prion disease		-2.2	4.2	3.6	2618	126	25	5	20	8	515|1327|5595|7385|10383	ATP5PB|COX4I1|MAPK3|UQCRC2|TUBB4B	-1.3
Low grade_SUB1_MCODE_3	Reactome Gene Sets	6	R-HSA-1852241	Organelle biogenesis and maintenance		-2.2	5.3	3.8	2618	79	25	4	16	7.3	515|3418|7531|10383	ATP5PB|IDH2|YWHAE|TUBB4B	-1.3
Low grade_SUB1_MCODE_3	Reactome Gene Sets	6	R-HSA-391251	Protein folding		-2.2	7.9	4.3	2618	40	25	3	12	6.5	2783|10383|59345	GNB2|TUBB4B|GNB4	-1.3
Low grade_SUB1_MCODE_3	GO Biological Processes	19	GO:1901606	alpha-amino acid catabolic process	19_GO:0008152 metabolic process	-2.2	7.9	4.3	2618	40	25	3	12	6.5	2806|11112|26275	GOT2|HIBADH|HIBCH	-1.3
Low grade_SUB1_MCODE_3	KEGG Pathway	24	hsa05034	Alcoholism		-2.2	7.9	4.3	2618	40	25	3	12	6.5	2783|5595|59345	GNB2|MAPK3|GNB4	-1.3
Low grade_SUB1_MCODE_3	WikiPathways	27	WP289	Myometrial relaxation and contraction pathways		-2.2	7.9	4.3	2618	40	25	3	12	6.5	2783|7531|59345	GNB2|YWHAE|GNB4	-1.3
Low grade_SUB1_MCODE_3	Canonical Pathways	11	M164	PID ERBB1 DOWNSTREAM PATHWAY		-2.1	7.1	4	2618	44	25	3	12	6.5	5520|5595|7531	PPP2R2A|MAPK3|YWHAE	-1.2
Low grade_SUB1_MCODE_3	KEGG Pathway	24	hsa05010	Alzheimer disease		-2.1	3.9	3.4	2618	136	25	5	20	8	515|1327|5595|7385|10383	ATP5PB|COX4I1|MAPK3|UQCRC2|TUBB4B	-1.2
Low grade_SUB1_MCODE_3	KEGG Pathway	24	hsa04728	Dopaminergic synapse		-2.1	7	4	2618	45	25	3	12	6.5	2783|5520|59345	GNB2|PPP2R2A|GNB4	-1.2
Low grade_SUB1_MCODE_3	KEGG Pathway	24	hsa05208	Chemical carcinogenesis - reactive oxygen species		-2.1	4.8	3.6	2618	87	25	4	16	7.3	515|1327|5595|7385	ATP5PB|COX4I1|MAPK3|UQCRC2	-1.2
Low grade_SUB1_MCODE_3	KEGG Pathway	24	hsa04723	Retrograde endocannabinoid signaling		-2.1	6.8	3.9	2618	46	25	3	12	6.5	2783|5595|59345	GNB2|MAPK3|GNB4	-1.2
Low grade_SUB1_MCODE_3	KEGG Pathway	24	hsa05203	Viral carcinogenesis		-2	6.7	3.9	2618	47	25	3	12	6.5	387|5595|7531	RHOA|MAPK3|YWHAE	-1.2
Low grade_SUB1_MCODE_4	Reactome Gene Sets	6	R-HSA-8876198	RAB GEFs exchange GTP for GDP on RABs		-5.1	28	10	2618	22	17	4	24	10	5861|5870|22931|51560	RAB1A|RAB6A|RAB18|RAB6B	-3.6
Low grade_SUB1_MCODE_4	Reactome Gene Sets	6	R-HSA-8856688	Golgi-to-ER retrograde transport		-4.9	15	8.1	2618	52	17	5	29	11	1783|5861|5870|22931|51560	DYNC1LI2|RAB1A|RAB6A|RAB18|RAB6B	-3.4
Low grade_SUB1_MCODE_4	KEGG Pathway	24	hsa00270	Cysteine and methionine metabolism		-4.8	25	9.6	2618	25	17	4	24	10	883|4357|7263|26227	KYAT1|MPST|TST|PHGDH	-3.4
Low grade_SUB1_MCODE_4	Reactome Gene Sets	6	R-HSA-8873719	RAB geranylgeranylation		-4.8	25	9.6	2618	25	17	4	24	10	5861|5870|22931|51560	RAB1A|RAB6A|RAB18|RAB6B	-3.4
Low grade_SUB1_MCODE_4	GO Biological Processes	19	GO:0042537	benzene-containing compound metabolic process	19_GO:0008152 metabolic process	-4.7	51	12	2618	9	17	3	18	9.2	883|2946|2947	KYAT1|GSTM2|GSTM3	-3.3
Low grade_SUB1_MCODE_4	Reactome Gene Sets	6	R-HSA-9007101	Rab regulation of trafficking		-4.7	23	9.2	2618	27	17	4	24	10	5861|5870|22931|51560	RAB1A|RAB6A|RAB18|RAB6B	-3.3
Low grade_SUB1_MCODE_4	Reactome Gene Sets	6	R-HSA-6811442	Intra-Golgi and retrograde Golgi-to-ER traffic		-4.6	13	7.6	2618	59	17	5	29	11	1783|5861|5870|22931|51560	DYNC1LI2|RAB1A|RAB6A|RAB18|RAB6B	-3.2
Low grade_SUB1_MCODE_4	Reactome Gene Sets	6	R-HSA-6811436	COPI-independent Golgi-to-ER retrograde traffic		-4.5	21	8.7	2618	30	17	4	24	10	1783|5870|22931|51560	DYNC1LI2|RAB6A|RAB18|RAB6B	-3.1
Low grade_SUB1_MCODE_4	GO Biological Processes	19	GO:0006749	glutathione metabolic process	19_GO:0008152 metabolic process	-3.3	18	7.1	2618	25	17	3	18	9.2	2739|2946|2947	GLO1|GSTM2|GSTM3	-2.1
Low grade_SUB1_MCODE_4	GO Biological Processes	19	GO:1901605	alpha-amino acid metabolic process	19_GO:0008152 metabolic process	-3	8.7	5.3	2618	71	17	4	24	10	883|4357|5860|26227	KYAT1|MPST|QDPR|PHGDH	-1.9
Low grade_SUB1_MCODE_4	GO Biological Processes	19	GO:0046395	carboxylic acid catabolic process	19_GO:0008152 metabolic process	-2.6	6.7	4.5	2618	92	17	4	24	10	883|4357|5860|7263	KYAT1|MPST|QDPR|TST	-1.6
Low grade_SUB1_MCODE_4	GO Biological Processes	19	GO:0016054	organic acid catabolic process	19_GO:0008152 metabolic process	-2.6	6.7	4.5	2618	92	17	4	24	10	883|4357|5860|7263	KYAT1|MPST|QDPR|TST	-1.6
Low grade_SUB1_MCODE_4	Reactome Gene Sets	6	R-HSA-199991	Membrane Trafficking		-2.2	4.1	3.5	2618	190	17	5	29	11	1783|5861|5870|22931|51560	DYNC1LI2|RAB1A|RAB6A|RAB18|RAB6B	-1.3
Low grade_SUB1_MCODE_4	GO Biological Processes	19	GO:0006520	amino acid metabolic process	19_GO:0008152 metabolic process	-2.2	5.2	3.8	2618	119	17	4	24	10	883|4357|5860|26227	KYAT1|MPST|QDPR|PHGDH	-1.3
Low grade_SUB1_MCODE_4	GO Biological Processes	19	GO:0007018	microtubule-based movement	19_GO:0009987 cellular process	-2.2	7.5	4.2	2618	62	17	3	18	9.2	1783|5861|5870	DYNC1LI2|RAB1A|RAB6A	-1.3
Low grade_SUB1_MCODE_4	Reactome Gene Sets	6	R-HSA-71291	Metabolism of amino acids and derivatives		-2.1	3.8	3.3	2618	204	17	5	29	11	883|4357|5860|7263|26227	KYAT1|MPST|QDPR|TST|PHGDH	-1.2
Low grade_SUB1_MCODE_4	GO Biological Processes	19	GO:0044282	small molecule catabolic process	19_GO:0008152 metabolic process	-2.1	4.7	3.5	2618	131	17	4	24	10	883|4357|5860|7263	KYAT1|MPST|QDPR|TST	-1.2
Low grade_SUB1_MCODE_4	GO Biological Processes	19	GO:0006790	sulfur compound metabolic process	19_GO:0008152 metabolic process	-2	6.7	3.9	2618	69	17	3	18	9.2	4357|7263|26227	MPST|TST|PHGDH	-1.2
Low grade_SUB1_MCODE_4	GO Biological Processes	19	GO:0009636	response to toxic substance	19_GO:0050896 response to stimulus	-2	6.7	3.9	2618	69	17	3	18	9.2	2946|2947|4357	GSTM2|GSTM3|MPST	-1.2
Low grade_SUB1_MCODE_4	Reactome Gene Sets	6	R-HSA-5653656	Vesicle-mediated transport		-2	3.6	3.2	2618	214	17	5	29	11	1783|5861|5870|22931|51560	DYNC1LI2|RAB1A|RAB6A|RAB18|RAB6B	-1.2
Low grade_SUB1_MCODE_5	GO Biological Processes	19	GO:0006000	fructose metabolic process	19_GO:0008152 metabolic process	-4.9	58	13	2618	8	17	3	18	9.2	230|231|6652	ALDOC|AKR1B1|SORD	-3.4
Low grade_SUB1_MCODE_5	CORUM	33	CORUM:2300	Profilin 2 complex		-4.7	51	12	2618	9	17	3	18	9.2	5217|10787|23191	PFN2|NCKAP1|CYFIP1	-3.3
Low grade_SUB1_MCODE_5	KEGG Pathway	24	hsa00051	Fructose and mannose metabolism		-3.8	26	8.5	2618	18	17	3	18	9.2	230|231|6652	ALDOC|AKR1B1|SORD	-2.5
Low grade_SUB1_MCODE_5	GO Biological Processes	19	GO:0046395	carboxylic acid catabolic process	19_GO:0008152 metabolic process	-3.7	8.4	5.8	2618	92	17	5	29	11	2108|2746|2954|5095|6652	ETFA|GLUD1|GSTZ1|PCCA|SORD	-2.4
Low grade_SUB1_MCODE_5	GO Biological Processes	19	GO:0016054	organic acid catabolic process	19_GO:0008152 metabolic process	-3.7	8.4	5.8	2618	92	17	5	29	11	2108|2746|2954|5095|6652	ETFA|GLUD1|GSTZ1|PCCA|SORD	-2.4
Low grade_SUB1_MCODE_5	GO Biological Processes	19	GO:0019319	hexose biosynthetic process	19_GO:0008152 metabolic process	-3.4	20	7.4	2618	23	17	3	18	9.2	230|231|6652	ALDOC|AKR1B1|SORD	-2.2
Low grade_SUB1_MCODE_5	GO Biological Processes	19	GO:0046364	monosaccharide biosynthetic process	19_GO:0008152 metabolic process	-3.2	17	6.8	2618	27	17	3	18	9.2	230|231|6652	ALDOC|AKR1B1|SORD	-2.1
Low grade_SUB1_MCODE_5	GO Biological Processes	19	GO:0044282	small molecule catabolic process	19_GO:0008152 metabolic process	-3	5.9	4.6	2618	131	17	5	29	11	2108|2746|2954|5095|6652	ETFA|GLUD1|GSTZ1|PCCA|SORD	-1.9
Low grade_SUB1_MCODE_5	GO Biological Processes	19	GO:0016051	carbohydrate biosynthetic process	19_GO:0008152 metabolic process	-2.8	13	5.8	2618	36	17	3	18	9.2	230|231|6652	ALDOC|AKR1B1|SORD	-1.8
Low grade_SUB1_MCODE_5	GO Biological Processes	19	GO:0032787	monocarboxylic acid metabolic process	19_GO:0008152 metabolic process	-2.7	5.2	4.3	2618	148	17	5	29	11	230|231|2108|5095|6652	ALDOC|AKR1B1|ETFA|PCCA|SORD	-1.7
Low grade_SUB1_MCODE_5	GO Biological Processes	19	GO:0072329	monocarboxylic acid catabolic process	19_GO:0008152 metabolic process	-2.7	12	5.4	2618	40	17	3	18	9.2	2108|5095|6652	ETFA|PCCA|SORD	-1.7
Low grade_SUB1_MCODE_5	GO Biological Processes	19	GO:0030833	regulation of actin filament polymerization	19_GO:0050789 regulation of biological process	-2.6	10	5.1	2618	45	17	3	18	9.2	5217|10787|23191	PFN2|NCKAP1|CYFIP1	-1.6
Low grade_SUB1_MCODE_5	GO Biological Processes	19	GO:0060491	regulation of cell projection assembly	19_GO:0050789 regulation of biological process	-2.5	9.8	4.9	2618	47	17	3	18	9.2	5217|10787|23191	PFN2|NCKAP1|CYFIP1	-1.5
Low grade_SUB1_MCODE_5	GO Biological Processes	19	GO:0120032	regulation of plasma membrane bounded cell projection assembly	19_GO:0050789 regulation of biological process	-2.5	9.8	4.9	2618	47	17	3	18	9.2	5217|10787|23191	PFN2|NCKAP1|CYFIP1	-1.5
Low grade_SUB1_MCODE_5	GO Biological Processes	19	GO:0009063	amino acid catabolic process	19_GO:0008152 metabolic process	-2.4	9.1	4.7	2618	51	17	3	18	9.2	2108|2746|2954	ETFA|GLUD1|GSTZ1	-1.5
Low grade_SUB1_MCODE_5	GO Biological Processes	19	GO:0019318	hexose metabolic process	19_GO:0008152 metabolic process	-2.4	9.1	4.7	2618	51	17	3	18	9.2	230|231|6652	ALDOC|AKR1B1|SORD	-1.5
Low grade_SUB1_MCODE_5	GO Biological Processes	19	GO:0008064	regulation of actin polymerization or depolymerization	19_GO:0050789 regulation of biological process	-2.4	8.9	4.6	2618	52	17	3	18	9.2	5217|10787|23191	PFN2|NCKAP1|CYFIP1	-1.4
Low grade_SUB1_MCODE_5	GO Biological Processes	19	GO:0030832	regulation of actin filament length	19_GO:0050789 regulation of biological process	-2.4	8.9	4.6	2618	52	17	3	18	9.2	5217|10787|23191	PFN2|NCKAP1|CYFIP1	-1.4
Low grade_SUB1_MCODE_5	GO Biological Processes	19	GO:1902905	positive regulation of supramolecular fiber organization	19_GO:0048518 positive regulation of biological process	-2.2	8	4.3	2618	58	17	3	18	9.2	5217|10787|23191	PFN2|NCKAP1|CYFIP1	-1.3
Low grade_SUB1_MCODE_5	GO Biological Processes	19	GO:0051495	positive regulation of cytoskeleton organization	19_GO:0048518 positive regulation of biological process	-2.2	7.8	4.3	2618	59	17	3	18	9.2	5217|10787|23191	PFN2|NCKAP1|CYFIP1	-1.3
Low grade_SUB1_MCODE_5	GO Biological Processes	19	GO:0006520	amino acid metabolic process	19_GO:0008152 metabolic process	-2.2	5.2	3.8	2618	119	17	4	24	10	2108|2746|2954|5095	ETFA|GLUD1|GSTZ1|PCCA	-1.3
Low grade_SUB1_MCODE_5	GO Biological Processes	19	GO:0005996	monosaccharide metabolic process	19_GO:0008152 metabolic process	-2.2	7.7	4.2	2618	60	17	3	18	9.2	230|231|6652	ALDOC|AKR1B1|SORD	-1.3
Low grade_SUB1_MCODE_5	GO Biological Processes	19	GO:0044283	small molecule biosynthetic process	19_GO:0008152 metabolic process	-2.1	4.8	3.6	2618	128	17	4	24	10	230|231|2746|6652	ALDOC|AKR1B1|GLUD1|SORD	-1.2
Low grade_SUB1_MCODE_5	GO Biological Processes	19	GO:0032271	regulation of protein polymerization	19_GO:0050789 regulation of biological process	-2	6.5	3.8	2618	71	17	3	18	9.2	5217|10787|23191	PFN2|NCKAP1|CYFIP1	-1.2
Low grade_SUB1_MCODE_6	GO Biological Processes	19	GO:0006091	generation of precursor metabolites and energy	19_GO:0008152 metabolic process	-4.2	9.2	6.3	2618	178	8	5	62	17	498|509|5223|5834|5837	ATP5F1A|ATP5F1C|PGAM1|PYGB|PYGM	-2.8
Low grade_SUB1_MCODE_6	Reactome Gene Sets	6	R-HSA-71387	Metabolism of carbohydrates		-4	14	7	2618	95	8	4	50	18	5091|5223|5834|5837	PC|PGAM1|PYGB|PYGM	-2.7
Low grade_SUB1_MCODE_6	KEGG Pathway	24	hsa04922	Glucagon signaling pathway		-3.9	27	8.8	2618	36	8	3	38	17	5223|5834|5837	PGAM1|PYGB|PYGM	-2.6
Low grade_SUB1_MCODE_6	GO Biological Processes	19	GO:0005975	carbohydrate metabolic process	19_GO:0008152 metabolic process	-3.6	11	6.2	2618	120	8	4	50	18	5091|5223|5834|5837	PC|PGAM1|PYGB|PYGM	-2.4
Low grade_SUB1_MCODE_6	GO Biological Processes	19	GO:0015980	energy derivation by oxidation of organic compounds	19_GO:0008152 metabolic process	-3.6	11	6.1	2618	122	8	4	50	18	498|509|5834|5837	ATP5F1A|ATP5F1C|PYGB|PYGM	-2.3
Low grade_SUB1_MCODE_6	GO Biological Processes	19	GO:0016052	carbohydrate catabolic process	19_GO:0008152 metabolic process	-3.5	20	7.5	2618	48	8	3	38	17	5223|5834|5837	PGAM1|PYGB|PYGM	-2.3
Low grade_SUB1_MCODE_6	GO Biological Processes	19	GO:1902600	proton transmembrane transport	19_GO:0051179 localization	-3.5	20	7.4	2618	50	8	3	38	17	498|509|526	ATP5F1A|ATP5F1C|ATP6V1B2	-2.3
Low grade_SUB1_MCODE_6	GO Biological Processes	19	GO:0046034	ATP metabolic process	19_GO:0008152 metabolic process	-3.4	18	7.1	2618	54	8	3	38	17	498|509|526	ATP5F1A|ATP5F1C|ATP6V1B2	-2.2
Low grade_SUB1_MCODE_6	GO Biological Processes	19	GO:0009205	purine ribonucleoside triphosphate metabolic process	19_GO:0008152 metabolic process	-3.2	16	6.5	2618	63	8	3	38	17	498|509|526	ATP5F1A|ATP5F1C|ATP6V1B2	-2
Low grade_SUB1_MCODE_6	GO Biological Processes	19	GO:0009199	ribonucleoside triphosphate metabolic process	19_GO:0008152 metabolic process	-3.1	15	6.4	2618	64	8	3	38	17	498|509|526	ATP5F1A|ATP5F1C|ATP6V1B2	-2
Low grade_SUB1_MCODE_6	GO Biological Processes	19	GO:0006163	purine nucleotide metabolic process	19_GO:0008152 metabolic process	-3.1	8.2	5.2	2618	159	8	4	50	18	498|509|526|5091	ATP5F1A|ATP5F1C|ATP6V1B2|PC	-2
Low grade_SUB1_MCODE_6	KEGG Pathway	24	hsa00190	Oxidative phosphorylation		-3.1	15	6.3	2618	66	8	3	38	17	498|509|526	ATP5F1A|ATP5F1C|ATP6V1B2	-2
Low grade_SUB1_MCODE_6	GO Biological Processes	19	GO:0009144	purine nucleoside triphosphate metabolic process	19_GO:0008152 metabolic process	-3.1	15	6.3	2618	67	8	3	38	17	498|509|526	ATP5F1A|ATP5F1C|ATP6V1B2	-2
Low grade_SUB1_MCODE_6	GO Biological Processes	19	GO:0072521	purine-containing compound metabolic process	19_GO:0008152 metabolic process	-3.1	7.9	5.1	2618	165	8	4	50	18	498|509|526|5091	ATP5F1A|ATP5F1C|ATP6V1B2|PC	-1.9
Low grade_SUB1_MCODE_6	GO Biological Processes	19	GO:0009141	nucleoside triphosphate metabolic process	19_GO:0008152 metabolic process	-3	14	6.1	2618	71	8	3	38	17	498|509|526	ATP5F1A|ATP5F1C|ATP6V1B2	-1.9
Low grade_SUB1_MCODE_6	GO Biological Processes	19	GO:0009117	nucleotide metabolic process	19_GO:0008152 metabolic process	-2.9	7.4	4.9	2618	177	8	4	50	18	498|509|526|5091	ATP5F1A|ATP5F1C|ATP6V1B2|PC	-1.9
Low grade_SUB1_MCODE_6	GO Biological Processes	19	GO:0006753	nucleoside phosphate metabolic process	19_GO:0008152 metabolic process	-2.9	7.4	4.9	2618	178	8	4	50	18	498|509|526|5091	ATP5F1A|ATP5F1C|ATP6V1B2|PC	-1.8
Low grade_SUB1_MCODE_6	Reactome Gene Sets	6	R-HSA-1852241	Organelle biogenesis and maintenance		-2.9	12	5.7	2618	79	8	3	38	17	498|509|7846	ATP5F1A|ATP5F1C|TUBA1A	-1.8
Low grade_SUB1_MCODE_6	GO Biological Processes	19	GO:0098662	inorganic cation transmembrane transport	19_GO:0051179 localization	-2.8	11	5.4	2618	86	8	3	38	17	498|509|526	ATP5F1A|ATP5F1C|ATP6V1B2	-1.7
Low grade_SUB1_MCODE_6	GO Biological Processes	19	GO:0055086	nucleobase-containing small molecule metabolic process	19_GO:0008152 metabolic process	-2.8	6.6	4.6	2618	197	8	4	50	18	498|509|526|5091	ATP5F1A|ATP5F1C|ATP6V1B2|PC	-1.7
Low grade_SUB1_MCODE_6	GO Biological Processes	19	GO:0098655	monoatomic cation transmembrane transport	19_GO:0051179 localization	-2.8	11	5.4	2618	87	8	3	38	17	498|509|526	ATP5F1A|ATP5F1C|ATP6V1B2	-1.7
Low grade_SUB1_MCODE_6	GO Biological Processes	19	GO:0098660	inorganic ion transmembrane transport	19_GO:0051179 localization	-2.7	11	5.2	2618	93	8	3	38	17	498|509|526	ATP5F1A|ATP5F1C|ATP6V1B2	-1.7
Low grade_SUB1_MCODE_6	GO Biological Processes	19	GO:0006812	monoatomic cation transport	19_GO:0051179 localization	-2.4	8.3	4.5	2618	118	8	3	38	17	498|509|526	ATP5F1A|ATP5F1C|ATP6V1B2	-1.4
Low grade_SUB1_MCODE_6	GO Biological Processes	19	GO:0009150	purine ribonucleotide metabolic process	19_GO:0008152 metabolic process	-2.4	8.2	4.5	2618	120	8	3	38	17	498|509|526	ATP5F1A|ATP5F1C|ATP6V1B2	-1.4
Low grade_SUB1_MCODE_6	GO Biological Processes	19	GO:0009259	ribonucleotide metabolic process	19_GO:0008152 metabolic process	-2.3	7.9	4.3	2618	125	8	3	38	17	498|509|526	ATP5F1A|ATP5F1C|ATP6V1B2	-1.4
Low grade_SUB1_MCODE_6	KEGG Pathway	24	hsa05020	Prion disease		-2.3	7.8	4.3	2618	126	8	3	38	17	498|509|7846	ATP5F1A|ATP5F1C|TUBA1A	-1.4
Low grade_SUB1_MCODE_6	KEGG Pathway	24	hsa05016	Huntington disease		-2.3	7.6	4.3	2618	129	8	3	38	17	498|509|7846	ATP5F1A|ATP5F1C|TUBA1A	-1.3
Low grade_SUB1_MCODE_6	KEGG Pathway	24	hsa05012	Parkinson disease		-2.3	7.6	4.3	2618	129	8	3	38	17	498|509|7846	ATP5F1A|ATP5F1C|TUBA1A	-1.3
Low grade_SUB1_MCODE_6	GO Biological Processes	19	GO:0019693	ribose phosphate metabolic process	19_GO:0008152 metabolic process	-2.3	7.6	4.2	2618	130	8	3	38	17	498|509|526	ATP5F1A|ATP5F1C|ATP6V1B2	-1.3
Low grade_SUB1_MCODE_6	KEGG Pathway	24	hsa05010	Alzheimer disease		-2.2	7.2	4.1	2618	136	8	3	38	17	498|509|7846	ATP5F1A|ATP5F1C|TUBA1A	-1.3
Low grade_SUB1_MCODE_6	KEGG Pathway	24	hsa05014	Amyotrophic lateral sclerosis		-2.1	6.5	3.8	2618	152	8	3	38	17	498|509|7846	ATP5F1A|ATP5F1C|TUBA1A	-1.2
Low grade_SUB1_MCODE_7	GO Biological Processes	19	GO:0030036	actin cytoskeleton organization	19_GO:0009987 cellular process	-2.7	9.9	5.1	2618	159	5	3	60	22	4082|7430|9368	MARCKS|EZR|NHERF1	-1.7
Low grade_SUB1_MCODE_7	GO Biological Processes	19	GO:0030029	actin filament-based process	19_GO:0009987 cellular process	-2.6	9.3	4.9	2618	169	5	3	60	22	4082|7430|9368	MARCKS|EZR|NHERF1	-1.6
Low grade_SUB1_MCODE_8	GO Biological Processes	19	GO:0061640	cytoskeleton-dependent cytokinesis	19_GO:0009987 cellular process	-5.2	61	13	2618	32	4	3	75	22	23176|55752|55964	SEPTIN8|SEPTIN11|SEPTIN3	-3.6
Low grade_SUB1_MCODE_8	GO Biological Processes	19	GO:0000910	cytokinesis	19_GO:0009987 cellular process	-5.1	58	13	2618	34	4	3	75	22	23176|55752|55964	SEPTIN8|SEPTIN11|SEPTIN3	-3.6
Low grade_SUB1_MCODE_8	KEGG Pathway	24	hsa05100	Bacterial invasion of epithelial cells		-4.8	46	12	2618	43	4	3	75	22	23176|55752|55964	SEPTIN8|SEPTIN11|SEPTIN3	-3.3
Low grade_SUB1_MCODE_8	KEGG Pathway	24	hsa05131	Shigellosis		-4	25	8.4	2618	79	4	3	75	22	23176|55752|55964	SEPTIN8|SEPTIN11|SEPTIN3	-2.7
Low grade_SUB1_MCODE_8	GO Biological Processes	19	GO:0051301	cell division	19_GO:0009987 cellular process	-3.8	22	7.9	2618	90	4	3	75	22	23176|55752|55964	SEPTIN8|SEPTIN11|SEPTIN3	-2.5
Low grade_SUB1_MCODE_9	Reactome Gene Sets	6	R-HSA-5223345	Miscellaneous transport and binding events		-8.5	5.20E+02	40	2618	5	3	3	1.00E+02	27	118|119|120	ADD1|ADD2|ADD3	-6.6
Low grade_SUB1_MCODE_9	GO Biological Processes	19	GO:0051016	barbed-end actin filament capping	19_GO:0048519 negative regulation of biological process	-7.1	2.20E+02	26	2618	12	3	3	1.00E+02	27	118|119|120	ADD1|ADD2|ADD3	-5.3
Low grade_SUB1_MCODE_9	GO Biological Processes	19	GO:0051693	actin filament capping	19_GO:0048519 negative regulation of biological process	-6.4	1.30E+02	20	2618	20	3	3	1.00E+02	27	118|119|120	ADD1|ADD2|ADD3	-4.7
Low grade_SUB1_MCODE_9	GO Biological Processes	19	GO:0030835	negative regulation of actin filament depolymerization	19_GO:0048519 negative regulation of biological process	-6.4	1.20E+02	19	2618	21	3	3	1.00E+02	27	118|119|120	ADD1|ADD2|ADD3	-4.7
Low grade_SUB1_MCODE_9	GO Biological Processes	19	GO:0030837	negative regulation of actin filament polymerization	19_GO:0048519 negative regulation of biological process	-6.2	1.10E+02	18	2618	24	3	3	1.00E+02	27	118|119|120	ADD1|ADD2|ADD3	-4.5
Low grade_SUB1_MCODE_9	GO Biological Processes	19	GO:0030834	regulation of actin filament depolymerization	19_GO:0050789 regulation of biological process	-6	97	17	2618	27	3	3	1.00E+02	27	118|119|120	ADD1|ADD2|ADD3	-4.3
Low grade_SUB1_MCODE_9	GO Biological Processes	19	GO:1901880	negative regulation of protein depolymerization	19_GO:0048519 negative regulation of biological process	-6	97	17	2618	27	3	3	1.00E+02	27	118|119|120	ADD1|ADD2|ADD3	-4.3
Low grade_SUB1_MCODE_9	GO Biological Processes	19	GO:0043242	negative regulation of protein-containing complex disassembly	19_GO:0048519 negative regulation of biological process	-5.9	90	16	2618	29	3	3	1.00E+02	27	118|119|120	ADD1|ADD2|ADD3	-4.3
Low grade_SUB1_MCODE_9	GO Biological Processes	19	GO:0032272	negative regulation of protein polymerization	19_GO:0048519 negative regulation of biological process	-5.7	79	15	2618	33	3	3	1.00E+02	27	118|119|120	ADD1|ADD2|ADD3	-4.1
Low grade_SUB1_MCODE_9	GO Biological Processes	19	GO:1901879	regulation of protein depolymerization	19_GO:0050789 regulation of biological process	-5.6	73	15	2618	36	3	3	1.00E+02	27	118|119|120	ADD1|ADD2|ADD3	-4
Low grade_SUB1_MCODE_9	GO Biological Processes	19	GO:0043244	regulation of protein-containing complex disassembly	19_GO:0050789 regulation of biological process	-5.4	60	13	2618	44	3	3	1.00E+02	27	118|119|120	ADD1|ADD2|ADD3	-3.8
Low grade_SUB1_MCODE_9	GO Biological Processes	19	GO:0030833	regulation of actin filament polymerization	19_GO:0050789 regulation of biological process	-5.3	58	13	2618	45	3	3	1.00E+02	27	118|119|120	ADD1|ADD2|ADD3	-3.7
Low grade_SUB1_MCODE_9	GO Biological Processes	19	GO:0051494	negative regulation of cytoskeleton organization	19_GO:0048519 negative regulation of biological process	-5.2	52	12	2618	50	3	3	1.00E+02	27	118|119|120	ADD1|ADD2|ADD3	-3.6
Low grade_SUB1_MCODE_9	GO Biological Processes	19	GO:0008064	regulation of actin polymerization or depolymerization	19_GO:0050789 regulation of biological process	-5.1	50	12	2618	52	3	3	1.00E+02	27	118|119|120	ADD1|ADD2|ADD3	-3.6
Low grade_SUB1_MCODE_9	GO Biological Processes	19	GO:0030832	regulation of actin filament length	19_GO:0050789 regulation of biological process	-5.1	50	12	2618	52	3	3	1.00E+02	27	118|119|120	ADD1|ADD2|ADD3	-3.6
Low grade_SUB1_MCODE_9	GO Biological Processes	19	GO:0031333	negative regulation of protein-containing complex assembly	19_GO:0048519 negative regulation of biological process	-5.1	49	12	2618	53	3	3	1.00E+02	27	118|119|120	ADD1|ADD2|ADD3	-3.6
Low grade_SUB1_MCODE_9	GO Biological Processes	19	GO:1902904	negative regulation of supramolecular fiber organization	19_GO:0048519 negative regulation of biological process	-5	44	11	2618	59	3	3	1.00E+02	27	118|119|120	ADD1|ADD2|ADD3	-3.5
Low grade_SUB1_MCODE_9	GO Biological Processes	19	GO:0032271	regulation of protein polymerization	19_GO:0050789 regulation of biological process	-4.7	37	10	2618	71	3	3	1.00E+02	27	118|119|120	ADD1|ADD2|ADD3	-3.3
Low grade_SUB1_MCODE_9	GO Biological Processes	19	GO:0110053	regulation of actin filament organization	19_GO:0050789 regulation of biological process	-4.5	32	9.6	2618	82	3	3	1.00E+02	27	118|119|120	ADD1|ADD2|ADD3	-3.1
Low grade_SUB1_MCODE_9	GO Biological Processes	19	GO:0010639	negative regulation of organelle organization	19_GO:0048519 negative regulation of biological process	-4.5	31	9.5	2618	85	3	3	1.00E+02	27	118|119|120	ADD1|ADD2|ADD3	-3.1
Low grade_SUB1_MCODE_9	GO Biological Processes	19	GO:0032956	regulation of actin cytoskeleton organization	19_GO:0050789 regulation of biological process	-4.4	29	9.1	2618	91	3	3	1.00E+02	27	118|119|120	ADD1|ADD2|ADD3	-3
Low grade_SUB1_MCODE_9	GO Biological Processes	19	GO:0032535	regulation of cellular component size	19_GO:0065007 biological regulation	-4.3	27	8.8	2618	97	3	3	1.00E+02	27	118|119|120	ADD1|ADD2|ADD3	-2.9
Low grade_SUB1_MCODE_9	GO Biological Processes	19	GO:0032970	regulation of actin filament-based process	19_GO:0050789 regulation of biological process	-4.2	26	8.6	2618	102	3	3	1.00E+02	27	118|119|120	ADD1|ADD2|ADD3	-2.9
Low grade_SUB1_MCODE_9	GO Biological Processes	19	GO:0090066	regulation of anatomical structure size	19_GO:0065007 biological regulation	-4.1	22	8	2618	117	3	3	1.00E+02	27	118|119|120	ADD1|ADD2|ADD3	-2.7
Low grade_SUB1_MCODE_9	GO Biological Processes	19	GO:1902903	regulation of supramolecular fiber organization	19_GO:0050789 regulation of biological process	-4	22	7.9	2618	120	3	3	1.00E+02	27	118|119|120	ADD1|ADD2|ADD3	-2.7
Low grade_SUB1_MCODE_9	GO Biological Processes	19	GO:0043254	regulation of protein-containing complex assembly	19_GO:0050789 regulation of biological process	-3.9	20	7.5	2618	132	3	3	1.00E+02	27	118|119|120	ADD1|ADD2|ADD3	-2.6
Low grade_SUB1_MCODE_9	GO Biological Processes	19	GO:0051493	regulation of cytoskeleton organization	19_GO:0050789 regulation of biological process	-3.8	18	7.2	2618	144	3	3	1.00E+02	27	118|119|120	ADD1|ADD2|ADD3	-2.5
Low grade_SUB1_MCODE_9	Reactome Gene Sets	6	R-HSA-382551	Transport of small molecules		-3.5	15	6.5	2618	173	3	3	1.00E+02	27	118|119|120	ADD1|ADD2|ADD3	-2.3
Low grade_SUB1_MCODE_9	GO Biological Processes	19	GO:0051129	negative regulation of cellular component organization	19_GO:0048519 negative regulation of biological process	-3.5	14	6.3	2618	182	3	3	1.00E+02	27	118|119|120	ADD1|ADD2|ADD3	-2.3
_FINAL	GO Biological Processes	19	GO:0046395	carboxylic acid catabolic process	19_GO:0008152 metabolic process	-9.2	3	7.3	2618	92	324	34	10	1.7	18|38|883|1376|1384|1632|1666|1738|1743|1891|2108|2109|2639|2746|2806|2954|3030|3032|3033|4329|4357|5095|5096|5860|6652|7263|7915|8659|10247|11112|23576|26275|51084|80150	ABAT|ACAT1|KYAT1|CPT2|CRAT|ECI1|DECR1|DLD|DLST|ECH1|ETFA|ETFB|GCDH|GLUD1|GOT2|GSTZ1|HADHA|HADHB|HADH|ALDH6A1|MPST|PCCA|PCCB|QDPR|SORD|TST|ALDH5A1|ALDH4A1|RIDA|HIBADH|DDAH1|HIBCH|CRYL1|ASRGL1	-7.2
_FINAL	GO Biological Processes	19	GO:0016054	organic acid catabolic process	19_GO:0008152 metabolic process	-9.2	3	7.3	2618	92	324	34	10	1.7	18|38|883|1376|1384|1632|1666|1738|1743|1891|2108|2109|2639|2746|2806|2954|3030|3032|3033|4329|4357|5095|5096|5860|6652|7263|7915|8659|10247|11112|23576|26275|51084|80150	ABAT|ACAT1|KYAT1|CPT2|CRAT|ECI1|DECR1|DLD|DLST|ECH1|ETFA|ETFB|GCDH|GLUD1|GOT2|GSTZ1|HADHA|HADHB|HADH|ALDH6A1|MPST|PCCA|PCCB|QDPR|SORD|TST|ALDH5A1|ALDH4A1|RIDA|HIBADH|DDAH1|HIBCH|CRYL1|ASRGL1	-7.2
_FINAL	GO Biological Processes	19	GO:0044282	small molecule catabolic process	19_GO:0008152 metabolic process	-9	2.6	7	2618	131	324	42	13	1.9	18|38|128|217|883|1376|1384|1632|1666|1738|1743|1891|2098|2108|2109|2639|2746|2806|2954|3029|3030|3032|3033|4329|4357|5019|5095|5096|5211|5213|5223|5860|6652|7263|7915|8659|10247|11112|23576|26275|51084|80150	ABAT|ACAT1|ADH5|ALDH2|KYAT1|CPT2|CRAT|ECI1|DECR1|DLD|DLST|ECH1|ESD|ETFA|ETFB|GCDH|GLUD1|GOT2|GSTZ1|HAGH|HADHA|HADHB|HADH|ALDH6A1|MPST|OXCT1|PCCA|PCCB|PFKL|PFKM|PGAM1|QDPR|SORD|TST|ALDH5A1|ALDH4A1|RIDA|HIBADH|DDAH1|HIBCH|CRYL1|ASRGL1	-7.1
_FINAL	GO Biological Processes	19	GO:0032787	monocarboxylic acid metabolic process	19_GO:0008152 metabolic process	-7.8	2.3	6.3	2618	148	324	43	13	1.9	18|38|128|216|230|231|1376|1384|1632|1666|1737|1738|1891|2052|2108|2109|2639|2946|3029|3030|3032|3033|3418|3945|5091|5095|5096|5162|5211|5213|5223|5571|6507|6652|7915|7923|9380|9444|26227|51084|55347|63826|145482	ABAT|ACAT1|ADH5|ALDH1A1|ALDOC|AKR1B1|CPT2|CRAT|ECI1|DECR1|DLAT|DLD|ECH1|EPHX1|ETFA|ETFB|GCDH|GSTM2|HAGH|HADHA|HADHB|HADH|IDH2|LDHB|PC|PCCA|PCCB|PDHB|PFKL|PFKM|PGAM1|PRKAG1|SLC1A3|SORD|ALDH5A1|HSD17B8|GRHPR|QKI|PHGDH|CRYL1|ABHD10|SRR|PTGR2	-5.9
_FINAL	KEGG Pathway	24	hsa01200	Carbon metabolism		-7.2	2.9	6.3	2618	79	324	28	8.6	1.6	38|128|230|1737|1738|1743|2098|2271|2746|2806|3418|3419|3420|4329|5091|5095|5096|5162|5211|5213|5223|5631|7086|8801|8803|26227|26275|29968	ACAT1|ADH5|ALDOC|DLAT|DLD|DLST|ESD|FH|GLUD1|GOT2|IDH2|IDH3A|IDH3B|ALDH6A1|PC|PCCA|PCCB|PDHB|PFKL|PFKM|PGAM1|PRPS1|TKT|SUCLG2|SUCLA2|PHGDH|HIBCH|PSAT1	-5.4
[truncated: 1,409 more rows]
