# Supplementary material for: Proteomic Analysis of Spatial Heterogeneity Identifies HMGB2 as Putative Biomarker of Tumor Progression in Adult-Type Diffuse Astrocytomas
Source: Cancers (Basel). 2024 Apr 16;16(8):1516. doi: 10.3390/cancers16081516 (PMC11049315; doi:10.3390/cancers16081516)
Supplement: Supplementary file 1 [file cancers-16-01516-s001.zip › Supplement Table S6 - IPA Background analysis.txt]

Ingenuity Canonical Pathways	-log(p-value)	Ratio	z-score	Molecules
Gαs Signaling	5.62E00	5.33E-01	-1.265	ADD1,ADD2,ADD3,GNA13,GNAI2,GNAO1,GNAQ,GNAS,GNB2,GNB4,GNG7,MAPK1,MAPK3,PRKACB,PRKAG1,PRKAR1A
AMPK Signaling	4.42E00	3.79E-01	-2.496	AK1,AK3,CPT2,ELAVL1,GNA13,GNAI2,GNAO1,GNAQ,GNAS,GNB2,GNB4,GNG7,MAPK1,PFKL,PFKM,PPP2R1A,PPP2R2A,PRKACB,PRKAG1,PRKAR1A,RAB1A,RAB6A
Gαi Signaling	4.33E00	4.44E-01	-0.905	GNA13,GNAI2,GNAO1,GNAQ,GNAS,GNB2,GNB4,GNG7,MAPK1,MAPK3,PRKACB,PRKAG1,PRKAR1A,RALA,RGS7,RRAS2
α-Adrenergic Signaling	4.06E00	4E-01	-3.162	GNA13,GNAI2,GNAO1,GNAQ,GNAS,GNB2,GNB4,GNG7,MAPK1,MAPK3,PRKACB,PRKAG1,PRKAR1A,PRKCA,PYGB,PYGM,RALA,RRAS2
Relaxin Signaling	3.87E00	4.29E-01	-2.646	ENPP6,GNA13,GNAI2,GNAO1,GNAQ,GNAS,GNB2,GNB4,GNG7,MAPK1,MAPK3,NT5C,PRKACB,PRKAG1,PRKAR1A
IL-1 Signaling	3.85E00	4.64E-01	-1.633	GNA13,GNAI2,GNAO1,GNAQ,GNAS,GNB2,GNB4,GNG7,MAPK1,PRKACB,PRKAG1,PRKAR1A,TOLLIP
Synaptic Long Term Depression	3.82E00	4.1E-01	-2.673	GNA13,GNAI2,GNAO1,GNAQ,GNAS,MAPK1,MAPK3,NT5C,PLCD1,PLCD3,PPP2R1A,PPP2R2A,PRDX6,PRKCA,RALA,RRAS2
G Beta Gamma Signaling	3.79E00	3.95E-01	-3.357	DNM2,GNA13,GNAI2,GNAO1,GNAQ,GNAS,GNB2,GNB4,GNG7,MAPK1,MAPK3,PRKACB,PRKAG1,PRKAR1A,PRKCA,RALA,RRAS2
Xenobiotic Metabolism CAR Signaling Pathway	3.79E00	3.95E-01	-2.183	ALDH1A1,ALDH2,ALDH4A1,ALDH5A1,ALDH6A1,ALDH7A1,ALDH9A1,GSTM2,GSTM3,GSTT2/GSTT2B,GSTZ1,MAPK1,MAPK3,PPP2R1A,PPP2R2A,PRKCA,RACK1
Gap Junction Signaling	3.77E00	3.64E-01	NaN	GJA1,GNAI2,GNAQ,GNAS,MAPK1,MAPK3,NT5C,PLCD1,PLCD3,PRKACB,PRKAG1,PRKAR1A,PRKCA,RALA,RRAS2,TJP2,TUBA1A,TUBB2A,TUBB4A,TUBB4B
Histamine Degradation	3.46E00	7.5E-01	-2.449	ALDH1A1,ALDH2,ALDH4A1,ALDH7A1,ALDH9A1,HNMT
P2Y Purigenic Receptor Signaling Pathway	3.39E00	3.95E-01	-3.051	GNAI2,GNAQ,GNB2,GNB4,GNG7,MAPK1,MAPK3,PLCD1,PLCD3,PRKACB,PRKAG1,PRKAR1A,PRKCA,RALA,RRAS2
Circadian Rhythm Signaling	3.28E00	3.45E-01	NaN	GNAI2,GNAQ,GNAS,GNB2,GNB4,GNG7,MAPK1,MAPK3,NT5C,PLCD1,PLCD3,PRKACB,PRKAG1,PRKAR1A,PRKCA,PTGDS,RACK1,RALA,RRAS2
Androgen Signaling	3.25E00	3.85E-01	-2.646	GNA13,GNAI2,GNAO1,GNAQ,GNAS,GNB2,GNB4,GNG7,MAPK1,MAPK3,POLR2C,PRKACB,PRKAG1,PRKAR1A,PRKCA
CREB Signaling in Neurons	3.16E00	3.39E-01	-2.887	GNA13,GNAI2,GNAO1,GNAQ,GNAS,GNB2,GNB4,GNG7,MAPK1,MAPK3,PLCD1,PLCD3,POLR2C,PRKACB,PRKAG1,PRKAR1A,PRKCA,RALA,RRAS2
Leptin Signaling in Obesity	3.03E00	5.33E-01	NaN	MAPK1,MAPK3,PLCD1,PLCD3,PRKACB,PRKAG1,PRKAR1A,PTPN11
Endocannabinoid Neuronal Synapse Pathway	3E00	3.94E-01	-1.508	GNAI2,GNAO1,GNAQ,GNB2,GNB4,GNG7,MAPK1,MAPK3,PLCD1,PLCD3,PRKACB,PRKAG1,PRKAR1A
Xenobiotic Metabolism PXR Signaling Pathway	2.92E00	3.33E-01	-3.300	ALDH1A1,ALDH2,ALDH4A1,ALDH5A1,ALDH6A1,ALDH7A1,ALDH9A1,ESD,GSTM2,GSTM3,GSTT2/GSTT2B,GSTZ1,NCOR1,PPP1R7,PRKACB,PRKAG1,PRKAR1A,PRKCA
Corticotropin Releasing Hormone Signaling	2.91E00	4.23E-01	-3.162	GNAI2,GNAO1,GNAQ,GNAS,MAPK1,MAPK3,NT5C,PRKACB,PRKAG1,PRKAR1A,PRKCA
Apelin Muscle Signaling Pathway	2.88E00	4.74E-01	NaN	GNA13,GNAI2,GNAO1,GNAQ,GNAS,GNB2,GNB4,GNG7,PRKAG1
Glutaminergic Receptor Signaling Pathway (Enhanced)	2.82E00	3.27E-01	-4.243	GLUD1,GNAI2,GNAO1,GNAQ,GNAS,GOT2,MAPK1,MAPK3,NAPG,PLCD1,PLCD3,PRDX6,PRKACB,PRKAG1,PRKAR1A,PRKCA,SLC1A3,STX1B
Breast Cancer Regulation by Stathmin1	2.74E00	3.04E-01	-1.147	GNA13,GNAQ,GNB2,GNB4,GNG7,MAPK1,MAPK3,PPP1R7,PPP2R1A,PPP2R2A,PRKACB,PRKAG1,PRKAR1A,PRKCA,RALA,RHOA,RRAS2,TUBA1A,TUBB2A,TUBB4A,TUBB4B
Sperm Motility	2.74E00	3.49E-01	-2.646	GNA13,GNAI2,GNAO1,GNAQ,GNAS,GNB2,GNB4,GNG7,PLCD1,PLCD3,PRDX6,PRKACB,PRKAG1,PRKAR1A,PRKCA
GABAergic Receptor Signaling Pathway (Enhanced)	2.72E00	3.87E-01	-1.732	ABAT,ALDH5A1,GLUD1,GNAI2,GNAO1,GNB2,GNB4,GNG7,GOT2,PRKACB,PRKAG1,PRKAR1A
Protein Kinase A Signaling	2.72E00	2.78E-01	-2.200	ADD1,ADD2,ADD3,ENPP6,GNA13,GNAI2,GNAQ,GNAS,GNB2,GNB4,GNG7,H1-5,MAPK1,MAPK3,PLCD1,PLCD3,PPP1R1B,PPP1R7,PRKACB,PRKAG1,PRKAR1A,PRKCA,PTPN11,PYGB,PYGM,RHOA,YWHAE
Axonal Guidance Signaling	2.67E00	2.65E-01	NaN	ABLIM1,ARPC1A,COPS5,DPYSL2,DPYSL5,GNA13,GNAI2,GNAO1,GNAQ,GNAS,GNB2,GNB4,GNG7,MAPK1,MAPK3,PFN2,PLCD1,PLCD3,PLXNB1,PRKACB,PRKAG1,PRKAR1A,PRKCA,PTPN11,RALA,RHOA,RRAS2,TUBA1A,TUBB2A,TUBB4A,TUBB4B
PPARα/RXRα Activation	2.63E00	3.41E-01	-0.302	CAND1,GNAQ,GNAS,GOT2,MAPK1,MAPK3,NCOR1,PLCD1,PLCD3,PRKACB,PRKAG1,PRKAR1A,PRKCA,RALA,RRAS2
Apelin Endothelial Signaling Pathway	2.61E00	3.5E-01	-3.162	GNA13,GNAI2,GNAO1,GNAQ,GNAS,GNB2,GNB4,GNG7,MAPK1,MAPK3,PRKAG1,PRKCA,RALA,RRAS2
Melatonin Signaling	2.6E00	3.93E-01	-3.317	GNAI2,GNAO1,GNAQ,MAPK1,MAPK3,PLCD1,PLCD3,PRKACB,PRKAG1,PRKAR1A,PRKCA
Endothelin-1 Signaling	2.59E00	3.61E-01	-3.464	GNA13,GNAI2,GNAO1,GNAQ,GNAS,MAPK1,MAPK3,PLCD1,PLCD3,PRDX6,PRKCA,RALA,RRAS2
Endocannabinoid Developing Neuron Pathway	2.59E00	3.61E-01	-2.828	GNAI2,GNAO1,GNB2,GNB4,GNG7,MAPK1,MAPK3,PRKACB,PRKAG1,PRKAR1A,RALA,RHOA,RRAS2
GPCR-Mediated Integration of Enteroendocrine Signaling Exemplified by an L Cell	2.58E00	4.71E-01	0.000	GNAI2,GNAQ,GNAS,PLCD1,PLCD3,PRKACB,PRKAG1,PRKAR1A
Insulin Secretion Signaling Pathway	2.57E00	3.06E-01	-2.828	DLAT,DLD,EIF2S3,EIF4A3,GNAQ,GNAS,MAPK1,MAPK3,NAPG,PC,PDHB,PLCD1,PLCD3,PRKACB,PRKAG1,PRKAR1A,PRKCA,SSR1,STX1B
Xenobiotic Metabolism Signaling	2.53E00	2.99E-01	NaN	ALDH1A1,ALDH2,ALDH4A1,ALDH5A1,ALDH6A1,ALDH7A1,ALDH9A1,ESD,GCLC,GSTM2,GSTM3,GSTT2/GSTT2B,GSTZ1,MAPK1,MAPK3,PPP2R1A,PPP2R2A,PRKCA,RALA,RRAS2
Antiproliferative Role of Somatostatin Receptor 2	2.51E00	4.29E-01	-2.449	GNB2,GNB4,GNG7,MAPK1,MAPK3,NT5C,PTPN11,RALA,RRAS2
Valine Degradation I	2.5E00	5E-01	-2.646	ABAT,ALDH6A1,DLD,HADHA,HADHB,HIBADH,HIBCH
CDK5 Signaling	2.49E00	3.41E-01	-1.604	CAPN1,GNAS,LAMB1,MAPK1,MAPK3,PPP1R1B,PPP1R7,PPP2R1A,PPP2R2A,PRKACB,PRKAG1,PRKAR1A,RALA,RRAS2
Cardiac Hypertrophy Signaling	2.48E00	3.02E-01	-2.840	ADSS2,GNA13,GNAI2,GNAO1,GNAQ,GNAS,GNB2,GNB4,GNG7,MAPK1,MAPK3,PLCD1,PLCD3,PRKACB,PRKAG1,PRKAR1A,RALA,RHOA,RRAS2
GPCR-Mediated Nutrient Sensing in Enteroendocrine Cells	2.47E00	4E-01	-2.530	GNAI2,GNAQ,GNAS,GNG7,PLCD1,PLCD3,PRKACB,PRKAG1,PRKAR1A,PRKCA
Endocannabinoid Cancer Inhibition Pathway	2.47E00	4E-01	-0.632	GNA13,GNAI2,GNAO1,GNAQ,MAPK1,MAPK3,PRKACB,PRKAG1,PRKAR1A,RHOA
Fatty Acid α-oxidation	2.42E00	6.25E-01	-2.236	ALDH1A1,ALDH2,ALDH4A1,ALDH7A1,ALDH9A1
Cardiac β-adrenergic Signaling	2.41E00	3.26E-01	-0.707	ENPP6,GNA13,GNAI2,GNAO1,GNAQ,GNAS,GNB2,GNB4,GNG7,PPP1R7,PPP2R1A,PPP2R2A,PRKACB,PRKAG1,PRKAR1A
Pyroptosis Signaling Pathway	2.39E00	4.44E-01	1.414	BAX,ELAVL1,HMGB1,MAPK1,PRKACB,PRKAG1,PRKAR1A,RHOA
PFKFB4 Signaling Pathway	2.39E00	4.44E-01	-2.646	GNAS,MAPK1,MAPK3,PFKM,PRKACB,PRKAG1,PRKAR1A,TKT
2-oxobutanoate Degradation I	2.39E00	1E00	NaN	DLD,PCCA,PCCB
4-aminobutyrate Degradation I	2.39E00	1E00	NaN	ABAT,ALDH5A1,SUCLG2
Melanocyte Development and Pigmentation Signaling	2.34E00	4.09E-01	-3.000	GNAS,MAPK1,MAPK3,PRKACB,PRKAG1,PRKAR1A,PTPN11,RALA,RRAS2
Neurovascular Coupling Signaling Pathway	2.32E00	3.85E-01	-2.530	GJA1,GNAQ,NT5C,PRDX6,PRKACB,PRKAG1,PRKAR1A,PTGR2,RHOA,SLC1A3
CCR5 Signaling in Macrophages	2.32E00	3.85E-01	-2.000	GNA13,GNAI2,GNAO1,GNAQ,GNAS,GNB2,GNB4,GNG7,MAPK1,PRKCA
Orexin Signaling Pathway	2.31E00	3.19E-01	-3.873	ATP6V1B2,GNAQ,GNAS,GNB2,GNB4,GNG7,MAPK1,MAPK3,PLCD1,PLCD3,PRKACB,PRKAG1,PRKAR1A,PRKCA,PTPN11
Spliceosomal Cycle	2.22E00	4.21E-01	2.828	DHX15,EIF4A3,MAGOH,RBM8A,SF3A3,SF3B3,SF3B4,U2AF2
Oxytocin in Brain Signaling Pathway	2.22E00	3.43E-01	-3.464	GNAI2,GNAO1,GNAQ,GNB2,GNB4,GNG7,MAPK1,MAPK3,PRDX6,PRKCA,RALA,RRAS2
GABA Receptor Signaling	2.2E00	3.55E-01	NaN	ABAT,ALDH5A1,ALDH9A1,GNA13,GNAI2,GNAO1,GNAQ,GNAS,GNB2,GNB4,GNG7
Serotonin Degradation	2.19E00	5E-01	-2.449	ADH5,ALDH1A1,ALDH2,ALDH4A1,ALDH7A1,ALDH9A1
Role of NFAT in Cardiac Hypertrophy	2.17E00	3.02E-01	-3.207	GNAI2,GNAQ,GNAS,GNB2,GNB4,GNG7,MAPK1,MAPK3,PLCD1,PLCD3,PRKACB,PRKAG1,PRKAR1A,PRKCA,RALA,RRAS2
Dopamine-DARPP32 Feedback in cAMP Signaling	2.14E00	3.25E-01	-1.941	GNAI2,GNAQ,GNAS,PLCD1,PLCD3,PPP1R1B,PPP1R7,PPP2R1A,PPP2R2A,PRKACB,PRKAG1,PRKAR1A,PRKCA
Putrescine Degradation III	2.13E00	5.56E-01	-2.236	ALDH1A1,ALDH2,ALDH4A1,ALDH7A1,ALDH9A1
Role of MAPK Signaling in Inhibiting the Pathogenesis of Influenza	2.13E00	5.56E-01	0.000	BAX,EIF2AK2,MAPK1,MAPK3,PRDX6
Acetylcholine Receptor Signaling Pathway	2.08E00	3.44E-01	-3.317	GNAI2,GNAO1,GNAQ,MAPK1,MAPK3,PLCD1,PLCD3,PRKACB,PRKAG1,PRKAR1A,PRKCA
Ephrin B Signaling	2.08E00	3.44E-01	-2.828	GNA13,GNAI2,GNAO1,GNAQ,GNAS,GNB2,GNB4,GNG7,MAPK1,MAPK3,RHOA
G Protein Signaling Mediated by Tubby	2.06E00	4E-01	-2.828	GNA13,GNAI2,GNAO1,GNAQ,GNAS,GNB2,GNB4,GNG7
Apelin Adipocyte Signaling Pathway	2.06E00	3.57E-01	-1.897	GNAI2,GSTM2,GSTT2/GSTT2B,GSTZ1,MAPK1,MAPK3,PRDX6,PRKACB,PRKAG1,PRKAR1A
Colorectal Cancer Metastasis Signaling	2.05E00	2.88E-01	-3.317	BAX,GNA13,GNAI2,GNAO1,GNAQ,GNAS,GNB2,GNB4,GNG7,MAPK1,MAPK3,PRKACB,PRKAG1,PRKAR1A,RALA,RHOA,RRAS2
Cardiac Hypertrophy Signaling (Enhanced)	2.05E00	2.69E-01	-3.900	DIAPH1,ENPP6,GNA13,GNAI2,GNAQ,GNAS,GNB2,GNB4,GNG7,MAPK1,MAPK3,PLCD1,PLCD3,PRKACB,PRKAG1,PRKAR1A,PRKCA,RALA,RHOA,RPS6,RRAS2
Adrenomedullin signaling pathway	2.04E00	3.17E-01	-2.887	BAX,GNAQ,GNAS,MAPK1,MAPK3,NT5C,PLCD1,PLCD3,PRKACB,PRKAG1,PRKAR1A,RALA,RRAS2
Aryl Hydrocarbon Receptor Signaling	1.99E00	3.04E-01	NaN	ALDH1A1,ALDH2,ALDH4A1,ALDH5A1,ALDH6A1,ALDH7A1,ALDH9A1,BAX,GSTM2,GSTM3,GSTT2/GSTT2B,GSTZ1,MAPK1,MAPK3
CCR3 Signaling in Eosinophils	1.99E00	3.04E-01	-2.449	GNA13,GNAI2,GNAO1,GNAQ,GNAS,GNB2,GNB4,GNG7,MAPK1,MAPK3,PRKCA,RALA,RHOA,RRAS2
Noradrenaline and Adrenaline Degradation	1.99E00	4.62E-01	-2.449	ADH5,ALDH1A1,ALDH2,ALDH4A1,ALDH7A1,ALDH9A1
Ethanol Degradation II	1.99E00	4.62E-01	-2.449	ADH5,ALDH1A1,ALDH2,ALDH4A1,ALDH7A1,ALDH9A1
Estrogen Receptor Signaling	1.97E00	2.46E-01	-4.082	ATP5F1A,ATP5F1B,ATP5F1C,ATP5F1D,ATP5PB,GNA13,GNAI2,GNAO1,GNAQ,GNAS,GNB2,GNB4,GNG7,MAPK1,MAPK3,MT-ATP6,NCOR1,NDUFV1,PLCD1,PLCD3,PRKACB,PRKAG1,PRKAR1A,PRKCA,RALA,RHOA,RRAS2,UQCRC2
Xenobiotic Metabolism AHR Signaling Pathway	1.97E00	3.33E-01	-3.317	ALDH1A1,ALDH2,ALDH4A1,ALDH5A1,ALDH6A1,ALDH7A1,ALDH9A1,GSTM2,GSTM3,GSTT2/GSTT2B,GSTZ1
Oxytocin Signaling Pathway	1.94E00	2.71E-01	-3.900	ATP2B4,GJA1,GNA13,GNAI2,GNAO1,GNAQ,GNB2,GNB4,GNG7,MAPK1,MAPK3,NT5C,PRKACB,PRKAG1,PRKAR1A,PRKCA,RALA,RHOA,RRAS2
NAD Signaling Pathway	1.92E00	3.6E-01	-2.121	ETFA,GJA1,H1-5,HSPD1,IDH2,LDHB,POLR2C,PRDM13,PRKAG1
Neuropathic Pain Signaling in Dorsal Horn Neurons	1.92E00	3.81E-01	-2.828	MAPK1,MAPK3,PLCD1,PLCD3,PRKACB,PRKAG1,PRKAR1A,PRKCA
Sphingosine-1-phosphate Signaling	1.92E00	3.81E-01	-2.828	GNA13,GNAI2,GNAQ,MAPK1,MAPK3,PLCD1,PLCD3,RHOA
Dopamine Degradation	1.89E00	5E-01	-2.236	ALDH1A1,ALDH2,ALDH4A1,ALDH7A1,ALDH9A1
Tryptophan Degradation X (Mammalian, via Tryptamine)	1.89E00	5E-01	-2.236	ALDH1A1,ALDH2,ALDH4A1,ALDH7A1,ALDH9A1
Oxidative Ethanol Degradation III	1.89E00	5E-01	-2.236	ALDH1A1,ALDH2,ALDH4A1,ALDH7A1,ALDH9A1
Adrenergic Receptor Signaling Pathway (Enhanced)	1.87E00	3.24E-01	-3.317	ATP6V1B2,GNAI2,GNAO1,GNAQ,GNAS,PLCD1,PLCD3,PRKACB,PRKAG1,PRKAR1A,PRKCA
LPS/IL-1 Mediated Inhibition of RXR Function	1.86E00	3.02E-01	NaN	ALDH1A1,ALDH2,ALDH4A1,ALDH5A1,ALDH6A1,ALDH7A1,ALDH9A1,CPT2,CRAT,GSTM2,GSTM3,GSTT2/GSTT2B,GSTZ1
Gαq Signaling	1.86E00	3.02E-01	-2.121	GNA13,GNAI2,GNAO1,GNAQ,GNAS,GNB2,GNB4,GNG7,MAPK1,MAPK3,PRKCA,RGS7,RHOA
Glutamate Degradation III (via 4-aminobutyrate)	1.84E00	7.5E-01	NaN	ABAT,ALDH5A1,SUCLG2
14-3-3-mediated Signaling	1.82E00	2.92E-01	-2.828	BAX,GFAP,MAPK1,MAPK3,PLCD1,PLCD3,PRKCA,RALA,RRAS2,TUBA1A,TUBB2A,TUBB4A,TUBB4B,YWHAE
Ketolysis	1.82E00	5.71E-01	-2.000	ACAT1,HADHA,HADHB,OXCT1
Glutathione-mediated Detoxification	1.81E00	4.29E-01	-1.342	GGH,GSTM2,GSTM3,GSTT2/GSTT2B,GSTZ1,LANCL1
White Adipose Tissue Browning Pathway	1.81E00	4.29E-01	-2.449	GNAS,LDHB,MAPK1,PRKACB,PRKAG1,PRKAR1A
Role of MAPK Signaling in the Pathogenesis of Influenza	1.78E00	3.89E-01	NaN	BAX,MAPK1,MAPK3,PRDX6,PRKCA,RALA,RRAS2
Amyloid Processing	1.78E00	3.89E-01	-2.000	CAPN1,CAPNS1,MAPK1,MAPK3,PRKACB,PRKAG1,PRKAR1A
CXCR4 Signaling	1.74E00	2.86E-01	-3.162	GNA13,GNAI2,GNAO1,GNAQ,GNAS,GNB2,GNB4,GNG7,MAPK1,MAPK3,PRKCA,RALA,RHOA,RRAS2
Serotonin Receptor Signaling	1.69E00	2.42E-01	-4.899	ACAT1,COPS5,GNA13,GNAI2,GNAO1,GNAQ,GNAS,GNB2,GNB4,GNG7,MAPK1,MAPK3,PLCD1,PLCD3,PRDX6,PRKACB,PRKAG1,PRKAR1A,PRKCA,QDPR,RALA,RHOA,RRAS2,SQSTM1
Ethanol Degradation IV	1.68E00	4.55E-01	-2.236	ALDH1A1,ALDH2,ALDH4A1,ALDH7A1,ALDH9A1
mTOR Signaling	1.68E00	2.53E-01	-0.632	EIF3I,EIF4A3,MAPK1,MAPK3,PPP2R1A,PPP2R2A,PRKAG1,PRKCA,RALA,RHOA,RPS11,RPS14,RPS19,RPS21,RPS23,RPS26,RPS27,RPS6,RPS7,RRAS2
Thrombin Signaling	1.64E00	2.67E-01	-3.464	GNA13,GNAI2,GNAO1,GNAQ,GNAS,GNB2,GNB4,GNG7,MAPK1,MAPK3,PLCD1,PLCD3,PRKCA,RALA,RHOA,RRAS2
fMLP Signaling in Neutrophils	1.59E00	2.75E-01	-3.000	ARPC1A,GNA13,GNAI2,GNAO1,GNAQ,GNAS,GNB2,GNB4,GNG7,MAPK1,MAPK3,PRKCA,RALA,RRAS2
GNRH Signaling	1.59E00	2.75E-01	-3.464	GNAI2,GNAQ,GNAS,GNB2,GNB4,GNG7,MAPK1,MAPK3,PRKACB,PRKAG1,PRKAR1A,PRKCA,RALA,RRAS2
β-alanine Degradation I	1.59E00	1E00	NaN	ABAT,ALDH6A1
Methylglyoxal Degradation I	1.59E00	1E00	NaN	GLO1,HAGH
Serine Biosynthesis	1.59E00	1E00	NaN	PHGDH,PSAT1
Methylmalonyl Pathway	1.59E00	1E00	NaN	PCCA,PCCB
Glutathione Biosynthesis	1.59E00	1E00	NaN	GCLC,GSS
Thiosulfate Disproportionation III (Rhodanese)	1.59E00	1E00	NaN	MPST,TST
Formaldehyde Oxidation II (Glutathione-dependent)	1.59E00	1E00	NaN	ADH5,ESD
Glutaryl-CoA Degradation	1.51E00	4.17E-01	-2.236	ACAT1,GCDH,HADH,HADHA,HADHB
Pyridoxal 5'-phosphate Salvage Pathway	1.51E00	4.17E-01	-1.342	EIF2AK2,MAPK1,MAPK3,PDXK,PNPO
Tryptophan Degradation III (Eukaryotic)	1.51E00	4.17E-01	-2.236	ACAT1,GCDH,HADH,HADHA,HADHB
Superpathway of Methionine Degradation	1.51E00	4.17E-01	-2.236	AHCYL2,DLD,GOT2,PCCA,PCCB
Acetyl-CoA Biosynthesis I (Pyruvate Dehydrogenase Complex)	1.5E00	6E-01	NaN	DLAT,DLD,PDHB
Eicosanoid Signaling	1.5E00	6E-01	NaN	LTA4H,PRDX6,PTGDS
Xenobiotic Metabolism General Signaling Pathway	1.45E00	2.94E-01	-3.162	GCLC,GSTM2,GSTM3,GSTT2/GSTT2B,GSTZ1,MAPK1,MAPK3,PRKCA,RALA,RRAS2
Opioid Signaling Pathway	1.45E00	2.5E-01	-3.051	GNA13,GNAI2,GNAO1,GNAQ,GNAS,GNB2,GNB4,GNG7,MAPK1,MAPK3,PRKACB,PRKAG1,PRKAR1A,PRKCA,RALA,RGS7,RRAS2
Synaptic Long Term Potentiation	1.41E00	2.73E-01	-2.887	GNAQ,MAPK1,MAPK3,PLCD1,PLCD3,PPP1R7,PRKACB,PRKAG1,PRKAR1A,PRKCA,RALA,RRAS2
Ferroptosis Signaling Pathway	1.41E00	2.73E-01	-1.732	G3BP1,GCLC,GSS,MACROH2A1,MAPK1,MAPK3,PEBP1,PRKAG1,RALA,RRAS2,SLC3A2,SQSTM1
Ovarian Cancer Signaling	1.4E00	3E-01	-2.121	GJA1,MAPK1,MAPK3,PA2G4,PRKACB,PRKAG1,PRKAR1A,RALA,RRAS2
G-Protein Coupled Receptor Signaling	1.4E00	2.43E-01	-3.300	ENPP6,GNA13,GNAI2,GNAO1,GNAQ,GNAS,GNB2,GNB4,GNG7,MAPK1,MAPK3,PRKACB,PRKAG1,PRKAR1A,PRKCA,RALA,RGS7,RRAS2
Ephrin Receptor Signaling	1.39E00	2.5E-01	-4.000	ARPC1A,GNA13,GNAI2,GNAO1,GNAQ,GNAS,GNB2,GNB4,GNG7,MAPK1,MAPK3,PTPN11,RALA,RHOA,RRAS2,SORBS1
TCA Cycle II (Eukaryotic)	1.38E00	3.53E-01	-2.449	DLD,DLST,FH,IDH3A,IDH3B,SUCLA2
Molecular Mechanisms of Cancer	1.37E00	2.33E-01	NaN	BAX,CTNNA2,GNA13,GNAI2,GNAO1,GNAQ,GNAS,GNB2,GNB4,GNG7,MAPK1,MAPK3,PA2G4,PRKACB,PRKAG1,PRKAR1A,PRKCA,PTPN11,RALA,RHOA,RRAS2
PXR/RXR Activation	1.36E00	3.85E-01	-2.236	ALDH1A1,GSTM2,PRKACB,PRKAG1,PRKAR1A
D-myo-inositol-5-phosphate Metabolism	1.35E00	2.75E-01	-2.121	ATP1A2,EPHX2,NT5C,PLCD1,PLCD3,PPP1R1B,PPP1R7,PPP2R1A,PPP2R2A,PTPN11,SET
eNOS Signaling	1.35E00	3.08E-01	-1.414	DNM2,GNAQ,GNAS,HSPA1A/HSPA1B,PRKACB,PRKAG1,PRKAR1A,PRKCA
Dopamine Receptor Signaling	1.35E00	3.08E-01	NaN	PPP1R1B,PPP1R7,PPP2R1A,PPP2R2A,PRKACB,PRKAG1,PRKAR1A,QDPR
Autophagy	1.34E00	2.67E-01	-2.309	ARL8B,GABARAPL2,MAPK1,MAPK3,PPP2R1A,PPP2R2A,PRKACB,PRKAG1,PRKAR1A,RALA,SLC3A2,SQSTM1
Sertoli Cell-Sertoli Cell Junction Signaling	1.33E00	2.46E-01	-3.500	CDH2,CTNNA2,GJA1,LAMB1,MAPK1,MAPK3,RALA,RRAS2,SORBS1,SPTBN1,TJP2,TUBA1A,TUBB2A,TUBB4A,TUBB4B,YBX3
Renin-Angiotensin Signaling	1.31E00	2.9E-01	-3.000	GNAQ,MAPK1,MAPK3,PRKACB,PRKAG1,PRKAR1A,PRKCA,RALA,RRAS2
cAMP-mediated signaling	1.31E00	2.9E-01	-1.667	ENPP6,GNAI2,GNAO1,GNAS,MAPK1,MAPK3,PRKACB,PRKAR1A,RGS7
BMP signaling pathway	1.3E00	3.18E-01	-2.646	MAPK1,MAPK3,PRKACB,PRKAG1,PRKAR1A,RALA,RRAS2
Signaling by Rho Family GTPases	1.28E00	2.28E-01	-3.742	ARPC1A,CDC42EP4,CDH2,CYFIP1,EZR,GFAP,GNA13,GNAI2,GNAO1,GNAQ,GNAS,GNB2,GNB4,GNG7,MAPK1,MAPK3,RHOA,SEPTIN11,SEPTIN3,SEPTIN8,SEPTIN9
Senescence Pathway	1.27E00	2.61E-01	-3.464	CAPN1,CAPNS1,DLAT,DLD,MAPK1,MAPK3,PDHB,PPP2R1A,PPP2R2A,RALA,RRAS2,SQSTM1
Thrombopoietin Signaling	1.26E00	3.33E-01	-2.449	MAPK1,MAPK3,PRKCA,PTPN11,RALA,RRAS2
Methylglyoxal Degradation III	1.25E00	5E-01	NaN	AKR1B1,AKR7A2,PTGR2
IGF-1 Signaling	1.23E00	2.81E-01	-2.828	MAPK1,MAPK3,PRKACB,PRKAG1,PRKAR1A,PTPN11,RALA,RRAS2,YWHAE
Hepatic Cholestasis	1.23E00	3.57E-01	NaN	PRKACB,PRKAG1,PRKAR1A,PRKCA,TJP2
Role of JAK1 and JAK3 in γc Cytokine Signaling	1.23E00	3.57E-01	NaN	MAPK1,MAPK3,PTPN11,RALA,RRAS2
FGF Signaling	1.21E00	4E-01	-2.000	MAPK1,MAPK3,PRKCA,PTPN11
Semaphorin Signaling in Neurons	1.21E00	3.04E-01	NaN	CRMP1,DPYSL2,DPYSL5,MAPK1,MAPK3,PLXNB1,RHOA
Mitochondrial Dysfunction	1.2E00	2.12E-01	3.900	ATP1A2,ATP1B2,ATP5F1A,ATP5F1B,ATP5F1C,ATP5F1D,ATP5PB,ATP5PD,ATP5PO,BAX,CAPN1,CAPNS1,COX4I1,DLAT,DLD,GSTM2,GSTT2/GSTT2B,GSTZ1,IDH2,MT-ATP6,NDUFV1,OPA1,PDHB,PRDX6,PRKACB,PRKAG1,PRKAR1A,UQCRC2,UQCRQ
L-carnitine Biosynthesis	1.16E00	6.67E-01	NaN	ALDH9A1,BBOX1
VEGF Signaling	1.16E00	2.73E-01	-0.816	EIF2S3,ELAVL1,MAPK1,MAPK3,PRKCA,PTPN11,RALA,RRAS2,YWHAE
Coronavirus Pathogenesis Pathway	1.16E00	2.41E-01	-3.207	BAX,MAPK1,MAPK3,NPM1,PA2G4,RPS11,RPS14,RPS19,RPS21,RPS23,RPS26,RPS27,RPS6,RPS7
NF-κB Activation by Viruses	1.16E00	3.16E-01	-1.633	EIF2AK2,MAPK1,MAPK3,PRKCA,RALA,RRAS2
JAK/STAT Signaling	1.16E00	3.16E-01	-2.449	GNAQ,MAPK1,MAPK3,PTPN11,RALA,RRAS2
Regulation of eIF4 and p70S6K Signaling	1.15E00	2.28E-01	-0.378	EIF2S3,EIF3I,EIF4A3,MAPK1,MAPK3,PPP2R1A,PPP2R2A,RALA,RPS11,RPS14,RPS19,RPS21,RPS23,RPS26,RPS27,RPS6,RPS7,RRAS2
Regulation of the Epithelial-Mesenchymal Transition Pathway	1.12E00	2.92E-01	NaN	CDH2,MAPK1,MAPK3,PTPN11,RALA,RHOA,RRAS2
UVA-Induced MAPK Signaling	1.12E00	2.92E-01	-2.646	MAPK1,MAPK3,PLCD1,PLCD3,PRKCA,RALA,RRAS2
Sertoli Cell Germ Cell Junction Signaling Pathway (Enhanced)	1.12E00	2.34E-01	-0.775	ARPC1A,CDH2,CTNNA2,GJA1,LAMB1,MAPK1,MAPK3,PPP2R1A,PPP2R2A,PRKACB,PRKAG1,PRKAR1A,RALA,RRAS2,SORBS1
IL-8 Signaling	1.12E00	2.34E-01	-3.317	BAX,GNA13,GNAI2,GNAO1,GNAQ,GNAS,GNB2,GNB4,GNG7,MAPK1,MAPK3,PRKCA,RALA,RHOA,RRAS2
CNTF Signaling	1.11E00	3.33E-01	-2.236	MAPK1,MAPK3,PTPN11,RALA,RRAS2
Role of MAPK Signaling in Promoting the Pathogenesis of Influenza	1.1E00	2.76E-01	-1.890	ATP6V1B2,BAX,MAPK1,MAPK3,PRDX6,PRKCA,RALA,RRAS2
Superpathway of Inositol Phosphate Compounds	1.09E00	2.5E-01	-2.121	ATP1A2,EPHX2,NT5C,PLCD1,PLCD3,PPP1R1B,PPP1R7,PPP2R1A,PPP2R2A,PTPN11,SET
Ketogenesis	1.06E00	4.29E-01	NaN	ACAT1,HADHA,HADHB
Phospholipases	1.06E00	4.29E-01	NaN	PLCD1,PLCD3,PRDX6
Toll-like Receptor Signaling	1.06E00	4.29E-01	NaN	EIF2AK2,MAPK1,TOLLIP
Phototransduction Pathway	1.06E00	4.29E-01	NaN	PRKACB,PRKAG1,PRKAR1A
Prolactin Signaling	1.06E00	3E-01	-2.449	MAPK1,MAPK3,PRKCA,PTPN11,RALA,RRAS2
HMGB1 Signaling	1.04E00	2.8E-01	-1.890	HMGB1,MAPK1,MAPK3,RALA,RBBP7,RHOA,RRAS2
D-myo-inositol (1,4,5,6)-Tetrakisphosphate Biosynthesis	1.02E00	2.57E-01	-1.633	ATP1A2,EPHX2,NT5C,PPP1R1B,PPP1R7,PPP2R1A,PPP2R2A,PTPN11,SET
D-myo-inositol (3,4,5,6)-tetrakisphosphate Biosynthesis	1.02E00	2.57E-01	-1.633	ATP1A2,EPHX2,NT5C,PPP1R1B,PPP1R7,PPP2R1A,PPP2R2A,PTPN11,SET
3-phosphoinositide Degradation	1.02E00	2.57E-01	-1.633	ATP1A2,EPHX2,NT5C,PPP1R1B,PPP1R7,PPP2R1A,PPP2R2A,PTPN11,SET
VEGF Family Ligand-Receptor Interactions	1E00	3.12E-01	-2.236	MAPK1,MAPK3,PRKCA,RALA,RRAS2
ERBB4 Signaling	1E00	3.12E-01	-2.236	MAPK1,MAPK3,PRKCA,RALA,RRAS2
Salvage Pathways of Pyrimidine Ribonucleotides	1E00	3.12E-01	-1.342	AK1,CMPK1,EIF2AK2,MAPK1,MAPK3
IL-2 Signaling	1E00	3.12E-01	-2.236	MAPK1,MAPK3,PTPN11,RALA,RRAS2
Glutamate Receptor Signaling	1E00	3.12E-01	NaN	GNB2,GNB4,GNG7,SLC1A3,SLC1A4
MicroRNA Biogenesis Signaling Pathway	9.95E-01	2.32E-01	-0.832	AHCTF1,DNAJA2,EXOSC4,ILF2,MAPK1,MAPK3,POLR2C,QKI,RALA,RRAS2,SEC13,SRSF3,TSN
NGF Signaling	9.62E-01	2.69E-01	-1.890	BAX,MAPK1,MAPK3,PTPN11,RALA,RHOA,RRAS2
Dilated Cardiomyopathy Signaling Pathway	9.6E-01	2.5E-01	-0.333	BAX,GNAS,LMNA,MAPK1,MAPK3,PRKACB,PRKAG1,PRKAR1A,PTPN11
Apoptosis Signaling	9.6E-01	2.5E-01	1.667	BAX,CAPN1,CAPNS1,LMNA,MAPK1,MAPK3,PRKCA,RALA,RRAS2
Chemokine Signaling	9.58E-01	2.58E-01	-2.828	GNAI2,GNAQ,MAPK1,MAPK3,PRKCA,RALA,RHOA,RRAS2
MYC Mediated Apoptosis Signaling	9.52E-01	3.33E-01	-1.000	BAX,PRKACB,PRKAG1,PRKAR1A
Isoleucine Degradation I	9.52E-01	3.33E-01	-2.000	ACAT1,DLD,HADHA,HADHB
Glutathione Redox Reactions I	9.52E-01	3.33E-01	-2.000	GSTM2,GSTT2/GSTT2B,GSTZ1,PRDX6
Tight Junction Signaling	9.34E-01	2.31E-01	NaN	CPSF6,LLGL1,NAPG,PPP2R1A,PPP2R2A,PRKACB,PRKAG1,PRKAR1A,RHOA,STX1B,TJP2,YBX3
Aldosterone Signaling in Epithelial Cells	9.22E-01	2.34E-01	-2.236	HSPA13,HSPA1A/HSPA1B,HSPB8,HSPD1,HSPE1,MAPK1,MAPK3,PLCD1,PLCD3,PRKCA,TRAP1
FLT3 Signaling in Hematopoietic Progenitor Cells	9.12E-01	2.94E-01	-2.236	MAPK1,MAPK3,PTPN11,RALA,RRAS2
Estrogen-Dependent Breast Cancer Signaling	9.12E-01	2.94E-01	-2.000	HSD17B8,MAPK1,MAPK3,RALA,RRAS2
Transcriptional Regulatory Network in Embryonic Stem Cells	9.12E-01	2.94E-01	-1.342	MAPK1,MAPK3,RALA,RRAS2,SET
Growth Hormone Signaling	9.1E-01	3.75E-01	NaN	MAPK1,MAPK3,PRKCA
Sonic Hedgehog Signaling	9.1E-01	3.75E-01	NaN	PRKACB,PRKAG1,PRKAR1A
Gustation Pathway	9.1E-01	3.75E-01	NaN	PRKACB,PRKAG1,PRKAR1A
Role of IL-17F in Allergic Inflammatory Airway Diseases	9.1E-01	5E-01	NaN	MAPK1,MAPK3
Superpathway of Serine and Glycine Biosynthesis I	9.1E-01	5E-01	NaN	PHGDH,PSAT1
2-ketoglutarate Dehydrogenase Complex	9.1E-01	5E-01	NaN	DLD,DLST
D-glucuronate Degradation I	9.1E-01	5E-01	NaN	AKR1B1,CRYL1
γ-glutamyl Cycle	9.1E-01	5E-01	NaN	GCLC,GSS
Fc Epsilon RI Signaling	8.96E-01	2.73E-01	-2.449	MAPK1,MAPK3,PRKCA,PTPN11,RALA,RRAS2
IL-33 Signaling Pathway	8.96E-01	2.73E-01	-2.236	MACROH2A1,MAPK1,MAPK3,PRKACB,PRKAG1,PRKAR1A
Acute Myeloid Leukemia Signaling	8.96E-01	2.73E-01	-2.000	IDH2,IDH3B,MAPK1,MAPK3,RALA,RRAS2
Non-Small Cell Lung Cancer Signaling	8.96E-01	2.73E-01	-2.236	MAPK1,MAPK3,PA2G4,PRKCA,RALA,RRAS2
ERK5 Signaling	8.96E-01	2.73E-01	-2.449	GNA13,GNAQ,PTPN11,RALA,RRAS2,YWHAE
Apelin Cardiomyocyte Signaling Pathway	8.96E-01	2.73E-01	-2.449	GNAI2,MAPK1,MAPK3,PLCD1,PLCD3,PRKCA
Glioma Signaling	8.95E-01	2.5E-01	-2.236	IDH2,IDH3B,MAPK1,MAPK3,PA2G4,PRKCA,RALA,RRAS2
Pulmonary Healing Signaling Pathway	8.92E-01	2.59E-01	-1.890	IDH2,MAPK1,MAPK3,PRKAG1,PRKCA,RALA,RRAS2
Gα12/13 Signaling	8.92E-01	2.59E-01	-1.890	CDH2,GNA13,MAPK1,MAPK3,RALA,RHOA,RRAS2
Regulation of the Epithelial Mesenchymal Transition by Growth Factors Pathway	8.92E-01	2.59E-01	-1.890	CDH2,MAPK1,MAPK3,PTPN11,RALA,RHOA,RRAS2
EIF2 Signaling	8.85E-01	2.02E-01	1.387	EIF2AK2,EIF2S3,EIF3I,EIF4A3,MAPK1,MAPK3,RALA,RPL10,RPL23A,RPL24,RPL27,RPL27A,RPL31,RPL8,RPS11,RPS14,RPS19,RPS21,RPS23,RPS26,RPS27,RPS6,RPS7,RRAS2
Systemic Lupus Erythematosus Signaling	8.75E-01	2.19E-01	NaN	IGKV1D-33,LSM4,LSM6,MAPK1,MAPK3,RALA,RRAS2,SF3B4,SNRNP40,SNRNP70,SNRPA1,SNRPD1,SNRPD3,SNRPE
TEC Kinase Signaling	8.59E-01	2.33E-01	NaN	GNA13,GNAI2,GNAO1,GNAQ,GNAS,GNB2,GNB4,GNG7,PRKCA,RHOA
Netrin Signaling	8.48E-01	3.08E-01	-2.000	ABLIM1,PRKACB,PRKAG1,PRKAR1A
Cancer Drug Resistance by Drug Efflux	8.48E-01	3.08E-01	-2.000	MAPK1,MAPK3,RALA,RRAS2
SPINK1 General Cancer Pathway	8.48E-01	3.08E-01	-2.000	MAPK1,MAPK3,RALA,RRAS2
Insulin Receptor Signaling	8.46E-01	2.37E-01	-1.000	MAPK1,MAPK3,PPP1R7,PRKACB,PRKAG1,PRKAR1A,PTPN11,RALA,RRAS2
Oxidative Phosphorylation	8.42E-01	2.22E-01	-3.464	ATP5F1A,ATP5F1B,ATP5F1C,ATP5F1D,ATP5PB,ATP5PD,ATP5PO,COX4I1,MT-ATP6,NDUFV1,UQCRC2,UQCRQ
Cholecystokinin/Gastrin-mediated Signaling	8.35E-01	2.42E-01	-2.828	GNA13,GNAQ,MAPK1,MAPK3,PRKCA,RALA,RHOA,RRAS2
p70S6K Signaling	8.34E-01	2.15E-01	-1.732	GNAI2,GNAQ,IGKV1D-33,MAPK1,MAPK3,PLCD1,PLCD3,PPP2R1A,PPP2R2A,PRKCA,RALA,RPS6,RRAS2,YWHAE
ATM Signaling	8.28E-01	2.78E-01	NaN	CBX1,CBX3,CBX5,PPP2R1A,PPP2R2A
Mouse Embryonic Stem Cell Pluripotency	8.28E-01	2.78E-01	-2.236	MAPK1,MAPK3,PTPN11,RALA,RRAS2
UVC-Induced MAPK Signaling	8.28E-01	2.78E-01	-2.236	MAPK1,MAPK3,PRKCA,RALA,RRAS2
Neurotrophin/TRK Signaling	8.28E-01	2.78E-01	-2.236	MAPK1,MAPK3,PTPN11,RALA,RRAS2
Role of PKR in Interferon Induction and Antiviral Response	8.27E-01	2.5E-01	-0.816	BAX,EIF2AK2,HMGB1,HSPA1A/HSPA1B,MAPK1,MAPK3,NPM1
T Cell Exhaustion Signaling Pathway	8.27E-01	2.5E-01	NaN	MAPK1,MAPK3,PPP2R1A,PPP2R2A,PTPN11,RALA,RRAS2
Role of Tissue Factor in Cancer	8.25E-01	2.24E-01	-0.905	GNA13,GNAQ,MAPK1,MAPK3,PDIA6,PPP2R1A,PPP2R2A,PRKCA,PTPN11,RALA,RRAS2
Nitric Oxide Signaling in the Cardiovascular System	8.24E-01	2.61E-01	-2.449	MAPK1,MAPK3,PRKACB,PRKAG1,PRKAR1A,PRKCA
Asparagine Degradation I	7.95E-01	1E00	NaN	ASRGL1
PRPP Biosynthesis I	7.95E-01	1E00	NaN	PRPS1
Phosphatidylethanolamine Biosynthesis II	7.95E-01	1E00	NaN	PCYT2
Oleate Biosynthesis II (Animals)	7.95E-01	1E00	NaN	ALDH6A1
Proline Degradation	7.95E-01	1E00	NaN	ALDH4A1
Phosphatidylcholine Biosynthesis I	7.95E-01	1E00	NaN	PCYT1B
Glutamate Removal from Folates	7.95E-01	1E00	NaN	GGH
4-hydroxyproline Degradation I	7.95E-01	1E00	NaN	ALDH4A1
Myo-inositol Biosynthesis	7.95E-01	1E00	NaN	IMPA1
Sorbitol Degradation I	7.95E-01	1E00	NaN	SORD
Phenylalanine Degradation I (Aerobic)	7.95E-01	1E00	NaN	QDPR
D-mannose Degradation	7.95E-01	1E00	NaN	MPI
Glutamate Biosynthesis II	7.95E-01	1E00	NaN	GLUD1
Glutamate Degradation X	7.95E-01	1E00	NaN	GLUD1
Apelin Cardiac Fibroblast Signaling Pathway	7.95E-01	1E00	NaN	PRKAG1
Mevalonate Pathway I	7.87E-01	3.33E-01	NaN	ACAT1,HADHA,HADHB
WNT/Ca+ pathway	7.87E-01	3.33E-01	NaN	PLCD1,PLCD3,PRKCA
Apelin Pancreas Signaling Pathway	7.87E-01	3.33E-01	NaN	PRKACB,PRKAG1,PRKAR1A
PDGF Signaling	7.58E-01	2.5E-01	-1.633	EIF2AK2,MAPK1,MAPK3,PRKCA,RALA,RRAS2
Endometrial Cancer Signaling	7.53E-01	2.63E-01	-1.342	CTNNA2,MAPK1,MAPK3,RALA,RRAS2
Bladder Cancer Signaling	7.53E-01	2.63E-01	-2.000	MAPK1,MAPK3,PA2G4,RALA,RRAS2
Antioxidant Action of Vitamin C	7.53E-01	2.63E-01	2.000	MAPK1,MAPK3,PLCD1,PLCD3,PRDX6
PPAR Signaling	7.53E-01	2.63E-01	2.236	MAPK1,MAPK3,NCOR1,RALA,RRAS2
3-phosphoinositide Biosynthesis	7.45E-01	2.25E-01	-1.633	ATP1A2,EPHX2,NT5C,PPP1R1B,PPP1R7,PPP2R1A,PPP2R2A,PTPN11,SET
RAR Activation	7.38E-01	2.16E-01	-2.111	ALDH1A1,ENPP6,GNAQ,LAMB1,MAPK1,MAPK3,NCOR1,PRKACB,PRKAG1,PRKAR1A,RHOA
IL-22 Signaling	7.35E-01	4E-01	NaN	MAPK1,MAPK3
Heparan Sulfate Biosynthesis	7.35E-01	4E-01	NaN	ALDH2,PRDX6
Retinoate Biosynthesis I	7.35E-01	4E-01	NaN	AKR1B1,ALDH1A1
Heparan Sulfate Biosynthesis (Late Stages)	7.35E-01	4E-01	NaN	ALDH2,PRDX6
Superpathway of D-myo-inositol (1,4,5)-trisphosphate Metabolism	7.35E-01	4E-01	NaN	IMPA1,INPP1
D-myo-inositol (1,4,5)-trisphosphate Degradation	7.35E-01	4E-01	NaN	IMPA1,INPP1
Huntington's Disease Signaling	7.3E-01	1.95E-01	-2.828	ATP5F1A,ATP5F1B,ATP5F1C,ATP5F1D,ATP5PB,BAX,CAPN1,CAPNS1,DNM2,GNAQ,GNB2,GNB4,GNG7,HSPA1A/HSPA1B,MAPK1,MAPK3,NAPG,NCOR1,POLR2C,PRKCA,PSMD3,STX1B
Remodeling of Epithelial Adherens Junctions	7.19E-01	2.17E-01	NaN	ARPC1A,CTNNA2,DNM2,MAPRE2,RAB5B,RALA,TUBA1A,TUBB2A,TUBB4A,TUBB4B
WNT/β-catenin Signaling	6.97E-01	2.4E-01	-0.447	CDH2,GJA1,GNAO1,GNAQ,PPP2R1A,PPP2R2A
GM-CSF Signaling	6.97E-01	2.4E-01	-1.633	MAPK1,MAPK3,PTPN11,RACK1,RALA,RRAS2
Sirtuin Signaling Pathway	6.9E-01	1.94E-01	0.577	ATP5F1A,ATP5F1B,ATP5F1C,ATP5F1D,ATP5PB,BAX,GABARAPL2,GLUD1,GOT2,H1-5,IDH2,LDHB,MAPK1,MAPK3,MT-ATP6,NDUFV1,PFKM,PGAM1,TUBA1A,UQCRC2
PEDF Signaling	6.85E-01	2.5E-01	-1.342	MAPK1,MAPK3,RALA,RHOA,RRAS2
Superpathway of Geranylgeranyldiphosphate Biosynthesis I (via Mevalonate)	6.84E-01	3E-01	NaN	ACAT1,HADHA,HADHB
Superpathway of Cholesterol Biosynthesis	6.84E-01	3E-01	NaN	ACAT1,HADHA,HADHB
EGF Signaling	6.84E-01	3E-01	NaN	MAPK1,MAPK3,PRKCA
Germ Cell-Sertoli Cell Junction Signaling	6.8E-01	2.07E-01	NaN	CDH2,CTNNA2,MAPK1,MAPK3,RALA,RHOA,RRAS2,SORBS1,TUBA1A,TUBB2A,TUBB4A,TUBB4B
Oncostatin M Signaling	6.78E-01	2.67E-01	-2.000	MAPK1,MAPK3,RALA,RRAS2
Polyamine Regulation in Colon Cancer	6.78E-01	2.67E-01	-1.000	MAPK1,MAPK3,RHOA,SLC3A2
Melanoma Signaling	6.78E-01	2.67E-01	-2.000	MAPK1,MAPK3,RALA,RRAS2
Thyroid Cancer Signaling	6.78E-01	2.67E-01	-2.000	MAPK1,MAPK3,RALA,RRAS2
Type II Diabetes Mellitus Signaling	6.78E-01	2.67E-01	-1.000	MAPK1,MAPK3,PRKAG1,PRKCA
Fatty Acid β-oxidation I	6.78E-01	2.67E-01	-2.000	ECI1,HADH,HADHA,HADHB
BER (Base Excision Repair) Pathway	6.78E-01	2.67E-01	-2.000	ARL6IP5,HMGB1,MAPK1,MAPK3
TGF-β Signaling	6.78E-01	2.67E-01	-2.000	MAPK1,MAPK3,RALA,RRAS2
Pulmonary Fibrosis Idiopathic Signaling Pathway	6.77E-01	2.13E-01	-1.897	BAX,CDH2,COL27A1,GNA13,MAPK1,MAPK3,RALA,RBBP7,RHOA,RRAS2
S100 Family Signaling Pathway	6.66E-01	1.98E-01	-4.000	ATP5F1A,ATP5F1B,ATP5F1C,ATP5F1D,ATP5PO,COPS5,EZR,MAPK1,MAPK3,PLCD1,PLCD3,PRKACB,PRKAG1,PRKAR1A,PRKCA,RHOA
Phospholipase C Signaling	6.57E-01	1.95E-01	-2.309	GNA13,GNAQ,GNAS,GNB2,GNB4,GNG7,IGKV1D-33,MAPK1,MAPK3,MARCKS,PEBP1,PLCD1,PLCD3,PRKCA,RALA,RHOA,RRAS2
Myelination Signaling Pathway	6.45E-01	2.03E-01	-2.309	CNP,LAMB1,LMNB1,MAPK1,MAPK3,PRKACB,PRKAG1,PRKAR1A,PTPN11,RALA,RHOA,RRAS2
NRF2-mediated Oxidative Stress Response	6.45E-01	1.97E-01	-2.121	AKR7A2,DNAJA2,EPHX1,GCLC,GSTM2,GSTM3,GSTT2/GSTT2B,GSTZ1,HSPB8,MAPK1,MAPK3,PRKCA,RALA,RRAS2,SQSTM1
Renal Cell Carcinoma Signaling	6.42E-01	2.31E-01	-2.236	FH,MAPK1,MAPK3,PTPN11,RALA,RRAS2
Systemic Lupus Erythematosus in T Cell Signaling Pathway	6.37E-01	2.08E-01	-0.632	EZR,GNA13,GNAI2,MAPK1,MAPK3,PPP2R1A,PPP2R2A,RALA,RHOA,RRAS2
Coronavirus Replication Pathway	6.24E-01	2.38E-01	-1.342	COPG1,TUBA1A,TUBB2A,TUBB4A,TUBB4B
Epithelial Adherens Junction Signaling	6.23E-01	2.04E-01	-0.905	ARPC1A,CDH2,CTNNA2,DIAPH1,PPP2R1A,PPP2R2A,PRKAG1,RALA,RHOA,RRAS2,YWHAE
Glioblastoma Multiforme Signaling	6.13E-01	2.19E-01	-2.646	MAPK1,MAPK3,PLCD1,PLCD3,RALA,RHOA,RRAS2
Role of Pattern Recognition Receptors in Recognition of Bacteria and Viruses	6.07E-01	2.5E-01	-1.000	EIF2AK2,MAPK1,MAPK3,PRKCA
ERB2-ERBB3 Signaling	6.07E-01	2.5E-01	-2.000	MAPK1,MAPK3,RALA,RRAS2
BEX2 Signaling Pathway	6.07E-01	2.5E-01	2.000	CDH2,MAP2,PPP2R1A,PPP2R2A
4-1BB Signaling in T Lymphocytes	6.06E-01	3.33E-01	NaN	MAPK1,MAPK3
MIF-mediated Glucocorticoid Regulation	6.06E-01	3.33E-01	NaN	MAPK1,MAPK3
Role of IL-17A in Arthritis	6.06E-01	3.33E-01	NaN	MAPK1,MAPK3
IL-17A Signaling in Gastric Cells	6.06E-01	3.33E-01	NaN	MAPK1,MAPK3
Triacylglycerol Degradation	6.06E-01	3.33E-01	NaN	ALDH2,PRDX6
IL-13 Signaling Pathway	5.97E-01	2.73E-01	NaN	MAPK1,MAPK3,RHOA
Mitotic Roles of Polo-Like Kinase	5.97E-01	2.73E-01	NaN	CAPN1,PPP2R1A,PPP2R2A
Role of PI3K/AKT Signaling in the Pathogenesis of Influenza	5.97E-01	2.73E-01	NaN	GNAI2,MAPK1,MAPK3
IL-7 Signaling Pathway	5.97E-01	2.73E-01	NaN	BAX,MAPK1,MAPK3
Telomerase Signaling	5.9E-01	2.22E-01	-0.816	MAPK1,MAPK3,PPP2R1A,PPP2R2A,RALA,RRAS2
SAPK/JNK Signaling	5.9E-01	2.22E-01	-2.000	GNA13,GNB2,GNB4,GNG7,RALA,RRAS2
LPS-stimulated MAPK Signaling	5.68E-01	2.27E-01	-2.236	MAPK1,MAPK3,PRKCA,RALA,RRAS2
nNOS Signaling in Neurons	5.45E-01	2.35E-01	NaN	CAPN1,CAPNS1,PFKM,PRKCA
Glycolysis I	5.45E-01	2.35E-01	-2.000	ALDOC,PFKL,PFKM,PGAM1
Cellular Effects of Sildenafil (Viagra)	5.43E-01	2.14E-01	NaN	GNAS,PLCD1,PLCD3,PRKACB,PRKAG1,PRKAR1A
HIPPO signaling	5.43E-01	2.14E-01	1.000	LLGL1,PPP1R7,PPP2R1A,PPP2R2A,TJP2,YWHAE
CLEAR Signaling Pathway	5.41E-01	1.91E-01	0.277	ATP6V1B2,CTSA,MAPK1,MAPK3,PPP2R1A,PPP2R2A,PRKAG1,PRKCA,RALA,RRAS2,SEC13,SGSH,YWHAE
Phagosome Maturation	5.41E-01	1.91E-01	NaN	ATP6V1B2,CTSA,DYNC1LI2,NAPG,PRDX2,PRDX5,PRDX6,RAB5B,STX1B,TUBA1A,TUBB2A,TUBB4A,TUBB4B
Role of NFAT in Regulation of the Immune Response	5.36E-01	1.89E-01	-3.000	GNA13,GNAI2,GNAO1,GNAQ,GNAS,GNB2,GNB4,GNG7,IGKV1D-33,KPNA4,MAPK1,MAPK3,RALA,RRAS2
Role of Macrophages, Fibroblasts and Endothelial Cells in Rheumatoid Arthritis	5.31E-01	1.96E-01	NaN	GNAO1,GNAQ,MAPK1,MAPK3,PLCD1,PLCD3,PRKCA,RALA,RHOA,RRAS2
Assembly of RNA Polymerase II Complex	5.3E-01	5E-01	NaN	POLR2C
Arginine Biosynthesis IV	5.3E-01	5E-01	NaN	GLUD1
Creatine-phosphate Biosynthesis	5.3E-01	5E-01	NaN	CKB
Pyruvate Fermentation to Lactate	5.3E-01	5E-01	NaN	LDHB
Tetrapyrrole Biosynthesis II	5.3E-01	5E-01	NaN	ALAD
Choline Degradation I	5.3E-01	5E-01	NaN	ALDH7A1
Phenylethylamine Degradation I	5.3E-01	5E-01	NaN	ALDH2
Lysine Degradation V	5.3E-01	5E-01	NaN	ALDH7A1
Acetone Degradation I (to Methylglyoxal)	5.3E-01	5E-01	NaN	PTGR2
Rapoport-Luebering Glycolytic Shunt	5.3E-01	5E-01	NaN	PGAM1
L-cysteine Degradation I	5.3E-01	5E-01	NaN	GOT2
Tyrosine Degradation I	5.3E-01	5E-01	NaN	GSTZ1
Glutamate Degradation II	5.3E-01	5E-01	NaN	GOT2
GDP-mannose Biosynthesis	5.3E-01	5E-01	NaN	MPI
L-serine Degradation	5.3E-01	5E-01	NaN	SRR
Fatty Acid β-oxidation III (Unsaturated, Odd Number)	5.3E-01	5E-01	NaN	ECI1
Aspartate Biosynthesis	5.3E-01	5E-01	NaN	GOT2
Notch Signaling	5.3E-01	5E-01	NaN	CNTN1
Neuregulin Signaling	5.27E-01	2.06E-01	-1.890	MAPK1,MAPK3,PRKCA,PTPN11,RALA,RPS6,RRAS2
UVB-Induced MAPK Signaling	5.23E-01	2.5E-01	NaN	MAPK1,MAPK3,PRKCA
Ceramide Signaling	5.17E-01	2.17E-01	-2.236	MAPK3,PPP2R1A,PPP2R2A,RALA,RRAS2
Prostate Cancer Signaling	5.17E-01	2.17E-01	NaN	MAPK1,MAPK3,PA2G4,RALA,RRAS2
ERBB Signaling	5.17E-01	2.17E-01	-2.236	MAPK1,MAPK3,PRKCA,RALA,RRAS2
IL-6 Signaling	5.17E-01	2.17E-01	-2.236	MAPK1,MAPK3,PTPN11,RALA,RRAS2
CD40 Signaling	5.05E-01	2.86E-01	NaN	MAPK1,MAPK3
IL-17A Signaling in Airway Cells	5.05E-01	2.86E-01	NaN	MAPK1,MAPK3
Phenylalanine Degradation IV (Mammalian, via Side Chain)	5.05E-01	2.86E-01	NaN	ALDH2,GOT2
Purine Nucleotides De Novo Biosynthesis II	5.05E-01	2.86E-01	NaN	ADSS2,ATIC
PCP (Planar Cell Polarity) Pathway	5.05E-01	2.86E-01	NaN	PFN2,RHOA
Chronic Myeloid Leukemia Signaling	4.99E-01	1.92E-01	-1.265	MAPK1,MAPK3,PA2G4,PLCD1,PLCD3,PRKAG1,PTPN11,RALA,RRAS2,SET
RHOA Signaling	4.99E-01	1.92E-01	-3.162	ARPC1A,CDC42EP4,EZR,GNA13,PFN2,RHOA,SEPTIN11,SEPTIN3,SEPTIN8,SEPTIN9
Role of NANOG in Mammalian Embryonic Stem Cell Pluripotency	4.89E-01	2.22E-01	-2.000	MAPK1,MAPK3,RALA,RRAS2
GDNF Family Ligand-Receptor Interactions	4.89E-01	2.22E-01	-2.000	MAPK1,MAPK3,RALA,RRAS2
Macrophage Classical Activation Signaling Pathway	4.71E-01	2.08E-01	2.000	DLAT,DLD,PDHB,RBBP7,UQCRC2
IL-3 Signaling	4.71E-01	2.08E-01	-2.236	MAPK1,MAPK3,PRKCA,RALA,RRAS2
Glioma Invasiveness Signaling	4.71E-01	2.08E-01	-2.236	MAPK1,MAPK3,RALA,RHOA,RRAS2
Role of JAK family kinases in IL-6-type Cytokine Signaling	4.59E-01	2.31E-01	NaN	MAPK1,MAPK3,PTPN11
Pyrimidine Ribonucleotides Interconversion	4.59E-01	2.31E-01	NaN	AK1,CMPK1,DDX3X
Cachexia Signaling Pathway	4.57E-01	1.8E-01	-2.500	CAPN1,CAPNS1,EIF2AK2,EIF2S3,GNAS,HMGB1,HSPA1A/HSPA1B,MAPK1,MAPK3,PHGDH,PRKACB,PRKAG1,PRKAR1A,PRKCA,PSMD3,TSC22D4
Glucocorticoid Receptor Signaling	4.56E-01	1.76E-01	NaN	ATP5F1A,ATP5F1B,ATP5F1C,ATP5F1D,ATP5PB,GJA1,HMGB1,HSPA1A/HSPA1B,KRT77,MAPK1,MAPK3,MT-ATP6,NCOR1,NDUFV1,PC,POLR2C,PRKACB,PRKAG1,RALA,RRAS2,UQCRC2
Regulation of Cellular Mechanics by Calpain Protease	4.52E-01	1.94E-01	-2.449	CAPN1,CAPNS1,EZR,MAPK1,MAPK3,RALA,RRAS2
HIF1α Signaling	4.41E-01	1.85E-01	-1.897	COPS5,HSPA1A/HSPA1B,LDHB,MAPK1,MAPK3,PRKCA,RACK1,RALA,RPS6,RRAS2
Factors Promoting Cardiogenesis in Vertebrates	4.39E-01	2.11E-01	-2.000	PLCD1,PLCD3,PRKCA,RHOA
STAT3 Pathway	4.39E-01	2.11E-01	-2.000	MAPK1,MAPK3,RALA,RRAS2
ERK/MAPK Signaling	4.39E-01	1.83E-01	-1.508	MAPK1,MAPK3,PPP1R7,PPP2R1A,PPP2R2A,PRKACB,PRKAG1,PRKAR1A,PRKCA,RALA,RRAS2
TREM1 Signaling	4.25E-01	2.5E-01	NaN	MAPK1,MAPK3
MIF Regulation of Innate Immunity	4.25E-01	2.5E-01	NaN	MAPK1,MAPK3
Lymphotoxin β Receptor Signaling	4.25E-01	2.5E-01	NaN	MAPK1,MAPK3
Cell Cycle Regulation by BTG Family Proteins	4.25E-01	2.5E-01	NaN	PPP2R1A,PPP2R2A
Pyrimidine Deoxyribonucleotides De Novo Biosynthesis I	4.25E-01	2.5E-01	NaN	AK1,CMPK1
D-myo-inositol (1,4,5)-Trisphosphate Biosynthesis	4.25E-01	2.5E-01	NaN	PLCD1,PLCD3
RHOGDI Signaling	4.13E-01	1.78E-01	2.449	ARPC1A,CDH2,EZR,GNA13,GNAI2,GNAO1,GNAQ,GNAS,GNB2,GNB4,GNG7,PRKCA,RHOA
Cyclins and Cell Cycle Regulation	4.04E-01	2.14E-01	NaN	PA2G4,PPP2R1A,PPP2R2A
Pyrimidine Ribonucleotides De Novo Biosynthesis	4.04E-01	2.14E-01	NaN	AK1,CMPK1,DDX3X
NF-κB Signaling	3.95E-01	2E-01	-1.000	EIF2AK2,PRKACB,RALA,RRAS2
Oxytocin in Spinal Neurons Signaling Pathway	3.89E-01	3.33E-01	NaN	NT5C
Prostanoid Biosynthesis	3.89E-01	3.33E-01	NaN	PTGDS
NAD Salvage Pathway II	3.89E-01	3.33E-01	NaN	NT5C
Branched-chain α-keto acid Dehydrogenase Complex	3.89E-01	3.33E-01	NaN	DLD
Choline Biosynthesis III	3.89E-01	3.33E-01	NaN	PCYT1B
Pentose Phosphate Pathway (Non-oxidative Branch)	3.89E-01	3.33E-01	NaN	TKT
NAD Phosphorylation and Dephosphorylation	3.89E-01	3.33E-01	NaN	NADK2
Glycine Cleavage Complex	3.89E-01	3.33E-01	NaN	DLD
Lysine Degradation II	3.89E-01	3.33E-01	NaN	ALDH7A1
L-cysteine Degradation III	3.89E-01	3.33E-01	NaN	MPST
Inosine-5'-phosphate Biosynthesis II	3.89E-01	3.33E-01	NaN	ATIC
Heme Biosynthesis II	3.89E-01	3.33E-01	NaN	ALAD
Adenosine Nucleotides Degradation II	3.89E-01	3.33E-01	NaN	NT5C
Arginine Degradation I (Arginase Pathway)	3.89E-01	3.33E-01	NaN	ALDH4A1
ID1 Signaling Pathway	3.89E-01	1.88E-01	-1.633	BAX,MAPK1,MAPK3,PLXNB1,RALA,RRAS2
HGF Signaling	3.89E-01	1.88E-01	-2.449	MAPK1,MAPK3,PRKCA,PTPN11,RALA,RRAS2
HER-2 Signaling in Breast Cancer	3.62E-01	1.76E-01	-1.134	AHCTF1,COX4I1,MAPK1,MAPK3,PRKCA,RALA,RPS6,RRAS2,SEC13
Glycogen Degradation II	3.6E-01	2.22E-01	NaN	PYGB,PYGM
Multiple Sclerosis Signaling Pathway	3.57E-01	1.82E-01	-0.816	BAX,CAPN1,CAPNS1,MAPK1,MAPK3,RBBP7
IL-4 Signaling	3.57E-01	1.82E-01	-2.449	COL27A1,GNAI2,MAPK1,MAPK3,RALA,RRAS2
Erythropoietin Signaling Pathway	3.56E-01	1.85E-01	-2.236	MAPK1,MAPK3,PRKCA,RALA,RRAS2
Agrin Interactions at Neuromuscular Junction	3.56E-01	1.85E-01	-2.000	LAMB1,MAPK1,MAPK3,RALA,RRAS2
MSP-RON Signaling in Cancer Cells Pathway	3.56E-01	1.85E-01	-2.236	MAPK1,MAPK3,RALA,RRAS2,YWHAE
Role of Osteoblasts in Rheumatoid Arthritis Signaling Pathway	3.56E-01	2E-01	NaN	CTSA,MAPK1,MAPK3
IL-17 Signaling	3.55E-01	1.9E-01	-2.000	MAPK1,MAPK3,RALA,RRAS2
Pancreatic Adenocarcinoma Signaling	3.55E-01	1.9E-01	NaN	MAPK1,MAPK3,PA2G4,RALA
IL-17A Signaling in Fibroblasts	3.55E-01	1.9E-01	-1.000	ELAVL1,MAPK1,MAPK3,PRKCA
MSP-RON Signaling in Macrophages Pathway	3.55E-01	1.9E-01	-2.000	MAPK1,MAPK3,RALA,RRAS2
Semaphorin Neuronal Repulsive Signaling Pathway	3.35E-01	1.74E-01	1.414	CRMP1,DPYSL2,DPYSL5,PLXNB1,PRKACB,PRKAG1,PRKAR1A,RHOA
Hereditary Breast Cancer Signaling	3.19E-01	1.82E-01	NaN	NPM1,POLR2C,RALA,RRAS2
Regulation of IL-2 Expression in Activated and Anergic T Lymphocytes	3.19E-01	1.82E-01	-2.000	MAPK1,MAPK3,RALA,RRAS2
Role of Chondrocytes in Rheumatoid Arthritis Signaling Pathway	3.14E-01	1.88E-01	NaN	MAPK1,MAPK3,PRKAG1
Mechanisms of Viral Exit from Host Cells	3.14E-01	1.88E-01	NaN	LMNB1,PRKCA,SH3GL2
Angiopoietin Signaling	3.14E-01	1.88E-01	NaN	PTPN11,RALA,RRAS2
VDR/RXR Activation	3.07E-01	2E-01	NaN	NCOR1,PRKCA
Role of CHK Proteins in Cell Cycle Checkpoint Control	3.07E-01	2E-01	NaN	PPP2R1A,PPP2R2A
Ephrin A Signaling	3.07E-01	2E-01	NaN	PTPN11,RHOA
Glycogen Degradation III	3.07E-01	2E-01	NaN	PYGB,PYGM
Reelin Signaling in Neurons	3.07E-01	1.71E-01	-2.449	ARPC1A,CDH2,MAPK1,MAPK3,PAFAH1B1,PAFAH1B2,RHOA
B Cell Activating Factor Signaling	2.98E-01	2.5E-01	NaN	MAPK1
April Mediated Signaling	2.98E-01	2.5E-01	NaN	MAPK1
Antiproliferative Role of TOB in T Cell Signaling	2.98E-01	2.5E-01	NaN	MAPK1
Role of JAK2 in Hormone-like Cytokine Signaling	2.98E-01	2.5E-01	NaN	PTPN11
tRNA Splicing	2.98E-01	2.5E-01	NaN	ENPP6
Leukotriene Biosynthesis	2.98E-01	2.5E-01	NaN	LTA4H
Urate Biosynthesis/Inosine 5'-phosphate Degradation	2.98E-01	2.5E-01	NaN	NT5C
Mitochondrial L-carnitine Shuttle Pathway	2.98E-01	2.5E-01	NaN	CPT2
Guanosine Nucleotides Degradation III	2.98E-01	2.5E-01	NaN	NT5C
Glycogen Biosynthesis II (from UDP-D-Glucose)	2.98E-01	2.5E-01	NaN	GYG1
Glycine Betaine Degradation	2.98E-01	2.5E-01	NaN	SRR
Aspartate Degradation II	2.98E-01	2.5E-01	NaN	GOT2
Role of p14/p19ARF in Tumor Suppression	2.98E-01	2.5E-01	NaN	NPM1
SPINK1 Pancreatic Cancer Pathway	2.98E-01	2.5E-01	NaN	CTSA
Natural Killer Cell Signaling	2.76E-01	1.67E-01	-1.633	HSPA1A/HSPA1B,MAPK1,MAPK3,PTPN11,RALA,RRAS2
Granzyme A Signaling	2.76E-01	1.67E-01	-0.816	ANP32A,H1-5,HMGB2,LMNB1,NDUFV1,SET
Inhibition of ARE-Mediated mRNA Degradation Pathway	2.62E-01	1.61E-01	-1.667	EXOSC4,MAPK1,MAPK3,PPP2R1A,PPP2R2A,PRKACB,PRKAG1,PRKAR1A,PSMD3,YWHAE
CDX Gastrointestinal Cancer Signaling Pathway	2.62E-01	1.82E-01	NaN	MAPK1,MAPK3
Wound Healing Signaling Pathway	2.62E-01	1.63E-01	-2.646	COL27A1,LAMB1,MAPK1,MAPK3,PRKCA,RALA,RRAS2
Human Embryonic Stem Cell Pluripotency	2.58E-01	1.67E-01	-2.000	MAPK1,PRKCA,RALA,RRAS2
Neuroprotective Role of THOP1 in Alzheimer's Disease	2.58E-01	1.67E-01	NaN	PRKACB,PRKAG1,PRKAR1A,YWHAE
Immunogenic Cell Death Signaling Pathway	2.44E-01	1.67E-01	NaN	BAX,HMGB1,HSPA1A/HSPA1B
Fcγ Receptor-mediated Phagocytosis in Macrophages and Monocytes	2.44E-01	1.61E-01	-2.236	ARPC1A,EZR,MAPK1,MAPK3,PRKCA
Tumor Microenvironment Pathway	2.44E-01	1.61E-01	-2.236	MAPK1,MAPK3,RALA,RRAS2,SLC1A4
Role of OCT4 in Mammalian Embryonic Stem Cell Pluripotency	2.34E-01	2E-01	NaN	PHB1
Cleavage and Polyadenylation of Pre-mRNA	2.34E-01	2E-01	NaN	CPSF6
Sucrose Degradation V (Mammalian)	2.34E-01	2E-01	NaN	ALDOC
Estrogen Biosynthesis	2.34E-01	2E-01	NaN	HSD17B8
Purine Nucleotides Degradation II (Aerobic)	2.34E-01	2E-01	NaN	NT5C
Retinol Biosynthesis	2.34E-01	2E-01	NaN	ESD
RANK Signaling in Osteoclasts	2.24E-01	1.67E-01	NaN	MAPK1,MAPK3
Pentose Phosphate Pathway	1.87E-01	1.67E-01	NaN	TKT
Colanic Acid Building Blocks Biosynthesis	1.87E-01	1.67E-01	NaN	MPI
Methionine Degradation I (to Homocysteine)	1.87E-01	1.67E-01	NaN	AHCYL2
Nucleotide Excision Repair Pathway	1.87E-01	1.67E-01	NaN	POLR2C
SNARE Signaling Pathway	-0E00	1.46E-01	-2.646	NAPG,PRKACB,PRKAG1,PRKAR1A,RAB1A,RAB6A,STX1B
Pathogen Induced Cytokine Storm Signaling Pathway	-0E00	9.09E-02	NaN	COL27A1,MAPK1,MAPK3
Role of Osteoclasts in Rheumatoid Arthritis Signaling Pathway	-0E00	1.4E-01	-1.890	COL27A1,CTNNA2,MAPK1,MAPK3,RALA,RHOA,RRAS2
Ribonucleotide Reductase Signaling Pathway	-0E00	8.7E-02	NaN	MAPK1,MAPK3
IL-10 Signaling	-0E00	1.18E-01	NaN	MAPK1,PRKAG1
Macrophage Alternative Activation Signaling Pathway	-0E00	1.2E-01	NaN	LLGL1,MAPK1,MAPK3
Neutrophil Extracellular Trap Signaling Pathway	-0E00	1.47E-01	-3.500	ATP5F1A,ATP5F1B,ATP5F1C,ATP5F1D,ATP5PB,COL27A1,HMGB1,MAPK1,MAPK3,MT-ATP6,NDUFV1,PLCD1,PLCD3,PRDX6,PRKCA,UQCRC2
Leukocyte Extravasation Signaling	-0E00	1.52E-01	-2.646	CTNNA2,EZR,GNAI2,MAPK1,PRKCA,PTPN11,RHOA
Amyotrophic Lateral Sclerosis Signaling	-0E00	1.54E-01	-1.000	BAX,CAPN1,CAPNS1,RAB5B
Actin Cytoskeleton Signaling	-0E00	1.36E-01	-3.162	ARPC1A,CYFIP1,DIAPH1,EZR,GNA13,MAPK1,MAPK3,NCKAP1,PFN2,RALA,RHOA,RRAS2
Chaperone Mediated Autophagy Signaling Pathway	-0E00	1.45E-01	-0.905	ATP6V1B2,CTSA,DDX3X,GFAP,HMGB1,HSPA1A/HSPA1B,IDH2,MAPK1,NCOR1,PEA15,PRKAG1
NOD1/2 Signaling Pathway	-0E00	1.5E-01	NaN	HSPA1A/HSPA1B,MAPK1,MAPK3
ABRA Signaling Pathway	-0E00	7.14E-02	NaN	DIAPH1,RHOA
Activin Inhibin Signaling Pathway	-0E00	1.5E-01	NaN	MAPK1,MAPK3,RHOA
DHCR24 Signaling Pathway	-0E00	8E-02	-2.000	APOB,PRKCA,RALA,RRAS2
WNK Renal Signaling Pathway	-0E00	7.69E-02	NaN	PRKCA
ISGylation Signaling Pathway	-0E00	1.25E-01	NaN	EIF2AK2,SQSTM1
Microautophagy Signaling Pathway	-0E00	7.81E-02	1.000	COL27A1,PRKAG1,PSMD3,SEC13,SQSTM1
p53 Signaling	-0E00	6.67E-02	NaN	BAX
Acute Phase Response Signaling	-0E00	9.38E-02	-2.236	C4BPA,MAPK1,MAPK3,PTPN11,RALA,RRAS2
LXR/RXR Activation	-0E00	7.14E-02	NaN	APOB,HADH,NCOR1
Hepatic Fibrosis / Hepatic Stellate Cell Activation	-0E00	8E-02	NaN	BAX,COL27A1
FXR/RXR Activation	-0E00	2.7E-02	NaN	APOB
TR/RXR Activation	-0E00	6.25E-02	NaN	NCOR1
Regulation of Actin-based Motility by Rho	-0E00	6.38E-02	NaN	ARPC1A,PFN2,RHOA
Caveolar-mediated Endocytosis Signaling	-0E00	1.38E-01	NaN	COPG1,DNM2,PRKCA,RAB5B
Clathrin-mediated Endocytosis Signaling	-0E00	7.06E-02	NaN	APOB,ARPC1A,DNM2,HIP1R,RAB5B,SH3GL2
IL-12 Signaling and Production in Macrophages	-0E00	1.02E-01	0.447	APOB,MAPK1,MAPK3,PRKAG1,PRKCA
FcγRIIB Signaling in B Lymphocytes	-0E00	8.57E-02	NaN	IGKV1D-33,RALA,RRAS2
Calcium-induced T Lymphocyte Apoptosis	-0E00	6.25E-02	NaN	PRKCA
Airway Pathology in Chronic Obstructive Pulmonary Disease	-0E00	1E-01	NaN	PTGDS
CTLA4 Signaling in Cytotoxic T Lymphocytes	-0E00	1.52E-01	0.378	MAPK1,MAPK3,PPP2R1A,PPP2R2A,PTPN11,RALA,RRAS2
Induction of Apoptosis by HIV1	-0E00	1.18E-01	NaN	BAX,SLC25A3
CD28 Signaling in T Helper Cells	-0E00	7.14E-02	NaN	ARPC1A,PTPN11
IL-15 Signaling	-0E00	1.39E-01	-2.000	IGKV1D-33,MAPK1,MAPK3,RALA,RRAS2
Virus Entry via Endocytic Pathways	-0E00	9.76E-02	NaN	DNM2,PRKCA,RALA,RRAS2
Dendritic Cell Maturation	-0E00	1.33E-01	-2.000	MAPK1,MAPK3,PLCD1,PLCD3
Docosahexaenoic Acid (DHA) Signaling	-0E00	1E-01	NaN	BAX
Maturity Onset Diabetes of Young (MODY) Signaling	-0E00	5.88E-02	NaN	APOB
RAN Signaling	-0E00	7.69E-02	NaN	KPNA4
DNA Methylation and Transcriptional Repression Signaling	-0E00	7.69E-02	NaN	RBBP7
Type I Diabetes Mellitus Signaling	-0E00	1.11E-01	NaN	HSPD1,MAPK1
Small Cell Lung Cancer Signaling	-0E00	1E-01	NaN	PA2G4
Production of Nitric Oxide and Reactive Oxygen Species in Macrophages	-0E00	1.54E-01	-0.707	APOB,MAPK1,MAPK3,PPP1R7,PPP2R1A,PPP2R2A,PRKCA,RHOA
Communication between Innate and Adaptive Immune Cells	-0E00	3.7E-02	NaN	IGKV1D-33
CDC42 Signaling	-0E00	1.09E-01	-2.000	ARPC1A,DIAPH1,LLGL1,MAPK1,RALA
ILK Signaling	-0E00	9.43E-02	-0.447	MAPK1,MAPK3,PPP2R1A,PPP2R2A,RHOA
FAK Signaling	-0E00	1.33E-01	-0.707	ARPC1A,CAPN1,CAPNS1,MAPK1,MAPK3,RALA,RHOA,RRAS2
PAK Signaling	-0E00	1.11E-01	-2.000	MAPK1,MAPK3,RALA,RRAS2
RAC Signaling	-0E00	1.54E-01	-2.828	ARPC1A,CYFIP1,MAPK1,MAPK3,NCKAP1,RALA,RHOA,RRAS2
Role of Osteoblasts, Osteoclasts and Chondrocytes in Rheumatoid Arthritis	-0E00	9.52E-02	NaN	MAPK1,MAPK3
Altered T Cell and B Cell Signaling in Rheumatoid Arthritis	-0E00	3.33E-02	NaN	IGKV1D-33
Atherosclerosis Signaling	-0E00	7.69E-02	NaN	APOB,PRDX6
Granzyme B Signaling	-0E00	1.11E-01	NaN	LMNB1
B Cell Development	-0E00	3.7E-02	NaN	IGKV1D-33
NUR77 Signaling in T Lymphocytes	-0E00	1.5E-01	NaN	MAPK1,MAPK3,PRKCA
PKCθ Signaling in T Lymphocytes	-0E00	1.43E-01	-2.000	MAPK1,MAPK3,RALA,RRAS2
Role of Hypercytokinemia/hyperchemokinemia in the Pathogenesis of Influenza	-0E00	1.25E-01	NaN	EIF2AK2
PI3K Signaling in B Lymphocytes	-0E00	1.54E-01	-2.449	CD81,IGKV1D-33,MAPK1,MAPK3,PLCD1,PLCD3,RALA,RRAS2
Inhibition of Angiogenesis by TSP1	-0E00	1.25E-01	NaN	MAPK1
Tumoricidal Function of Hepatic Natural Killer Cells	-0E00	1.11E-01	NaN	BAX
Actin Nucleation by ARP-WASP Complex	-0E00	1E-01	-2.000	ARPC1A,RALA,RHOA,RRAS2
Paxillin Signaling	-0E00	8.11E-02	NaN	MAPK1,RALA,RRAS2
iNOS Signaling	-0E00	1.43E-01	NaN	MAPK1
nNOS Signaling in Skeletal Muscle Cells	-0E00	1.43E-01	NaN	SNTB1
GADD45 Signaling	-0E00	1.43E-01	NaN	MAPK1
tRNA Charging	-0E00	1.15E-01	NaN	DARS1,LARS1,NARS1
Calcium Transport I	-0E00	1.43E-01	NaN	ATP2B4
Gluconeogenesis I	-0E00	1.18E-01	NaN	ALDOC,PGAM1
Stearate Biosynthesis I (Animals)	-0E00	7.69E-02	NaN	PTGR2
Cysteine Biosynthesis III (mammalia)	-0E00	1.43E-01	NaN	AHCYL2
Agranulocyte Adhesion and Diapedesis	-0E00	9.09E-02	NaN	EZR,GNAI2
Granulocyte Adhesion and Diapedesis	-0E00	1.33E-01	NaN	EZR,GNAI2
Adipogenesis pathway	-0E00	1.25E-01	NaN	RBBP7
Unfolded protein response	-0E00	1.15E-01	NaN	DNAJA2,HSPA1A/HSPA1B,PDIA6
Parkinson's Signaling	-0E00	1.43E-01	NaN	MAPK1
Cell Cycle: G1/S Checkpoint Regulation	-0E00	1.11E-01	NaN	PA2G4
PI3K/AKT Signaling	-0E00	1.49E-01	-1.134	MAPK1,MAPK3,PPP2R1A,PPP2R2A,RALA,RRAS2,YWHAE
PTEN Signaling	-0E00	1.14E-01	2.000	MAPK1,MAPK3,RALA,RRAS2
Interferon Signaling	-0E00	1.11E-01	NaN	BAX
Protein Ubiquitination Pathway	-0E00	7.78E-02	NaN	HSPA13,HSPA1A/HSPA1B,HSPB8,HSPD1,HSPE1,PSMD3,TRAP1
Cell Cycle: G2/M DNA Damage Checkpoint Regulation	-0E00	8.33E-02	NaN	YWHAE
B Cell Receptor Signaling	-0E00	1.02E-01	-2.236	IGKV1D-33,MAPK1,MAPK3,PTPN11,RALA,RRAS2
Integrin Signaling	-0E00	1.17E-01	-3.000	ARPC1A,CAPN1,CAPNS1,MAPK1,MAPK3,PFN2,RALA,RHOA,RRAS2
Death Receptor Signaling	-0E00	5.88E-02	NaN	LMNA
Hypoxia Signaling in the Cardiovascular System	-0E00	6.67E-02	NaN	COPS5
T Cell Receptor Signaling	-0E00	1.47E-01	-1.342	MAPK1,MAPK3,PTPN11,RALA,RRAS2
Phagosome Formation	-0E00	1.15E-01	-2.530	ARPC1A,DIAPH1,MAPK1,MAPK3,MARCKS,PRDX6,PRKCA,RALA,RHOA,RRAS2
Macropinocytosis Signaling	-0E00	1.48E-01	NaN	PRKCA,RALA,RHOA,RRAS2
PD-1, PD-L1 cancer immunotherapy pathway	-0E00	8.33E-02	NaN	PTPN11
Sumoylation Pathway	-0E00	3.7E-02	NaN	RHOA
Osteoarthritis Pathway	-0E00	1.03E-01	NaN	CTNNA2,HMGB1,PRKAG1
GP6 Signaling Pathway	-0E00	9.68E-02	NaN	COL27A1,LAMB1,PRKCA
Neuroinflammation Signaling Pathway	-0E00	1.08E-01	NaN	HMGB1,MAPK1,MAPK3,SLC1A3
Iron homeostasis signaling pathway	-0E00	8.33E-02	NaN	ATP6V1B2,MAPK1,MAPK3
NER (Nucleotide Excision Repair, Enhanced Pathway)	-0E00	1.3E-01	NaN	COPS3,COPS5,POLR2C
BAG2 Signaling Pathway	-0E00	7.69E-02	NaN	HSPA1A/HSPA1B,MAPK1,MAPK3,PSMD3
FAT10 Signaling Pathway	-0E00	5E-02	NaN	PSMD3,SQSTM1
Synaptogenesis Signaling Pathway	-0E00	1.58E-01	-3.000	ARPC1A,CDH2,CLASP2,MAPK1,MAPK3,MARCKS,NAPG,PAFAH1B1,PRKACB,PRKAG1,PRKAR1A,RAB5B,RALA,RHOA,RRAS2,STX1B
Systemic Lupus Erythematosus in B Cell Signaling Pathway	-0E00	1.23E-01	-1.633	IGKV1D-33,MAPK1,MAPK3,PRKCA,PTPN11,RALA,RRAS2
HOTAIR Regulatory Pathway	-0E00	1.05E-01	NaN	ELAVL1,RBBP7
Hepatic Fibrosis Signaling Pathway	-0E00	1.37E-01	-1.265	GNAI2,MAPK1,MAPK3,PRKACB,PRKAG1,PRKAR1A,PRKCA,RALA,RHOA,RRAS2
Necroptosis Signaling Pathway	-0E00	1.19E-01	-0.447	CAPN1,CAPNS1,EIF2AK2,GLUD1,SLC25A3
Kinetochore Metaphase Signaling Pathway	-0E00	1.25E-01	NaN	MACROH2A1,PPP1R7
Calcium Signaling	-0E00	1.43E-01	-2.449	ATP2B4,MAPK1,MAPK3,PRKACB,PRKAG1,PRKAR1A
Complement System	-0E00	6.25E-02	NaN	C4BPA
