# Supplementary material for: Proteomic Analysis of Spatial Heterogeneity Identifies HMGB2 as Putative Biomarker of Tumor Progression in Adult-Type Diffuse Astrocytomas
Source: Cancers (Basel). 2024 Apr 16;16(8):1516. doi: 10.3390/cancers16081516 (PMC11049315; doi:10.3390/cancers16081516)
Supplement: Supplementary file 1 [file cancers-16-01516-s001.zip › Supplement Table S7 - IPA LG areas.txt]

Ingenuity Canonical Pathways	-log(p-value)	Ratio	z-score	Molecules
Gαs Signaling	7.34E00	5.33E-01	-1.265	ADD1,ADD2,ADD3,GNA13,GNAI2,GNAO1,GNAQ,GNAS,GNB2,GNB4,GNG7,MAPK1,MAPK3,PRKACB,PRKAG1,PRKAR1A
Gαi Signaling	5.94E00	4.44E-01	-0.905	GNA13,GNAI2,GNAO1,GNAQ,GNAS,GNB2,GNB4,GNG7,MAPK1,MAPK3,PRKACB,PRKAG1,PRKAR1A,RALA,RGS7,RRAS2
AMPK Signaling	5.83E00	3.62E-01	-2.309	AK1,AK3,CPT2,GNA13,GNAI2,GNAO1,GNAQ,GNAS,GNB2,GNB4,GNG7,MAPK1,PFKL,PFKM,PPP2R1A,PPP2R2A,PRKACB,PRKAG1,PRKAR1A,RAB1A,RAB6A
α-Adrenergic Signaling	5.8E00	4E-01	-3.162	GNA13,GNAI2,GNAO1,GNAQ,GNAS,GNB2,GNB4,GNG7,MAPK1,MAPK3,PRKACB,PRKAG1,PRKAR1A,PRKCA,PYGB,PYGM,RALA,RRAS2
Gap Junction Signaling	5.61E00	3.64E-01	NaN	GJA1,GNAI2,GNAQ,GNAS,MAPK1,MAPK3,NT5C,PLCD1,PLCD3,PRKACB,PRKAG1,PRKAR1A,PRKCA,RALA,RRAS2,TJP2,TUBA1A,TUBB2A,TUBB4A,TUBB4B
Synaptic Long Term Depression	5.38E00	4.1E-01	-2.673	GNA13,GNAI2,GNAO1,GNAQ,GNAS,MAPK1,MAPK3,NT5C,PLCD1,PLCD3,PPP2R1A,PPP2R2A,PRDX6,PRKCA,RALA,RRAS2
Relaxin Signaling	5.36E00	4.29E-01	-2.646	ENPP6,GNA13,GNAI2,GNAO1,GNAQ,GNAS,GNB2,GNB4,GNG7,MAPK1,MAPK3,NT5C,PRKACB,PRKAG1,PRKAR1A
IL-1 Signaling	5.18E00	4.64E-01	-1.633	GNA13,GNAI2,GNAO1,GNAQ,GNAS,GNB2,GNB4,GNG7,MAPK1,PRKACB,PRKAG1,PRKAR1A,TOLLIP
Axonal Guidance Signaling	4.96E00	2.65E-01	NaN	ABLIM1,ARPC1A,COPS5,DPYSL2,DPYSL5,GNA13,GNAI2,GNAO1,GNAQ,GNAS,GNB2,GNB4,GNG7,MAPK1,MAPK3,PFN2,PLCD1,PLCD3,PLXNB1,PRKACB,PRKAG1,PRKAR1A,PRKCA,PTPN11,RALA,RHOA,RRAS2,TUBA1A,TUBB2A,TUBB4A,TUBB4B
P2Y Purigenic Receptor Signaling Pathway	4.83E00	3.95E-01	-3.051	GNAI2,GNAQ,GNB2,GNB4,GNG7,MAPK1,MAPK3,PLCD1,PLCD3,PRKACB,PRKAG1,PRKAR1A,PRKCA,RALA,RRAS2
G Beta Gamma Signaling	4.73E00	3.72E-01	-3.742	GNA13,GNAI2,GNAO1,GNAQ,GNAS,GNB2,GNB4,GNG7,MAPK1,MAPK3,PRKACB,PRKAG1,PRKAR1A,PRKCA,RALA,RRAS2
Xenobiotic Metabolism CAR Signaling Pathway	4.73E00	3.72E-01	-2.500	ALDH1A1,ALDH2,ALDH4A1,ALDH5A1,ALDH6A1,ALDH7A1,ALDH9A1,GSTM2,GSTM3,GSTT2/GSTT2B,GSTZ1,MAPK1,MAPK3,PPP2R1A,PPP2R2A,PRKCA
Xenobiotic Metabolism PXR Signaling Pathway	4.5E00	3.33E-01	-3.300	ALDH1A1,ALDH2,ALDH4A1,ALDH5A1,ALDH6A1,ALDH7A1,ALDH9A1,ESD,GSTM2,GSTM3,GSTT2/GSTT2B,GSTZ1,NCOR1,PPP1R7,PRKACB,PRKAG1,PRKAR1A,PRKCA
Breast Cancer Regulation by Stathmin1	4.48E00	3.04E-01	-1.147	GNA13,GNAQ,GNB2,GNB4,GNG7,MAPK1,MAPK3,PPP1R7,PPP2R1A,PPP2R2A,PRKACB,PRKAG1,PRKAR1A,PRKCA,RALA,RHOA,RRAS2,TUBA1A,TUBB2A,TUBB4A,TUBB4B
Circadian Rhythm Signaling	4.38E00	3.27E-01	NaN	GNAI2,GNAQ,GNAS,GNB2,GNB4,GNG7,MAPK1,MAPK3,NT5C,PLCD1,PLCD3,PRKACB,PRKAG1,PRKAR1A,PRKCA,PTGDS,RALA,RRAS2
Glutaminergic Receptor Signaling Pathway (Enhanced)	4.38E00	3.27E-01	-4.243	GLUD1,GNAI2,GNAO1,GNAQ,GNAS,GOT2,MAPK1,MAPK3,NAPG,PLCD1,PLCD3,PRDX6,PRKACB,PRKAG1,PRKAR1A,PRKCA,SLC1A3,STX1B
Protein Kinase A Signaling	4.33E00	2.68E-01	-2.449	ADD1,ADD2,ADD3,ENPP6,GNA13,GNAI2,GNAQ,GNAS,GNB2,GNB4,GNG7,MAPK1,MAPK3,PLCD1,PLCD3,PPP1R1B,PPP1R7,PRKACB,PRKAG1,PRKAR1A,PRKCA,PTPN11,PYGB,PYGM,RHOA,YWHAE
CREB Signaling in Neurons	4.26E00	3.21E-01	-2.887	GNA13,GNAI2,GNAO1,GNAQ,GNAS,GNB2,GNB4,GNG7,MAPK1,MAPK3,PLCD1,PLCD3,PRKACB,PRKAG1,PRKAR1A,PRKCA,RALA,RRAS2
Endocannabinoid Neuronal Synapse Pathway	4.24E00	3.94E-01	-1.508	GNAI2,GNAO1,GNAQ,GNB2,GNB4,GNG7,MAPK1,MAPK3,PLCD1,PLCD3,PRKACB,PRKAG1,PRKAR1A
Histamine Degradation	4.16E00	7.5E-01	-2.449	ALDH1A1,ALDH2,ALDH4A1,ALDH7A1,ALDH9A1,HNMT
Xenobiotic Metabolism Signaling	4.15E00	2.99E-01	NaN	ALDH1A1,ALDH2,ALDH4A1,ALDH5A1,ALDH6A1,ALDH7A1,ALDH9A1,ESD,GCLC,GSTM2,GSTM3,GSTT2/GSTT2B,GSTZ1,MAPK1,MAPK3,PPP2R1A,PPP2R2A,PRKCA,RALA,RRAS2
Sperm Motility	4.09E00	3.49E-01	-2.646	GNA13,GNAI2,GNAO1,GNAQ,GNAS,GNB2,GNB4,GNG7,PLCD1,PLCD3,PRDX6,PRKACB,PRKAG1,PRKAR1A,PRKCA
Androgen Signaling	4E00	3.59E-01	-2.646	GNA13,GNAI2,GNAO1,GNAQ,GNAS,GNB2,GNB4,GNG7,MAPK1,MAPK3,PRKACB,PRKAG1,PRKAR1A,PRKCA
Corticotropin Releasing Hormone Signaling	4E00	4.23E-01	-3.162	GNAI2,GNAO1,GNAQ,GNAS,MAPK1,MAPK3,NT5C,PRKACB,PRKAG1,PRKAR1A,PRKCA
PPARα/RXRα Activation	3.96E00	3.41E-01	-0.302	CAND1,GNAQ,GNAS,GOT2,MAPK1,MAPK3,NCOR1,PLCD1,PLCD3,PRKACB,PRKAG1,PRKAR1A,PRKCA,RALA,RRAS2
Leptin Signaling in Obesity	3.89E00	5.33E-01	NaN	MAPK1,MAPK3,PLCD1,PLCD3,PRKACB,PRKAG1,PRKAR1A,PTPN11
Estrogen Receptor Signaling	3.89E00	2.46E-01	-4.082	ATP5F1A,ATP5F1B,ATP5F1C,ATP5F1D,ATP5PB,GNA13,GNAI2,GNAO1,GNAQ,GNAS,GNB2,GNB4,GNG7,MAPK1,MAPK3,MT-ATP6,NCOR1,NDUFV1,PLCD1,PLCD3,PRKACB,PRKAG1,PRKAR1A,PRKCA,RALA,RHOA,RRAS2,UQCRC2
Apelin Endothelial Signaling Pathway	3.87E00	3.5E-01	-3.162	GNA13,GNAI2,GNAO1,GNAQ,GNAS,GNB2,GNB4,GNG7,MAPK1,MAPK3,PRKAG1,PRKCA,RALA,RRAS2
GABAergic Receptor Signaling Pathway (Enhanced)	3.87E00	3.87E-01	-1.732	ABAT,ALDH5A1,GLUD1,GNAI2,GNAO1,GNB2,GNB4,GNG7,GOT2,PRKACB,PRKAG1,PRKAR1A
Apelin Muscle Signaling Pathway	3.81E00	4.74E-01	NaN	GNA13,GNAI2,GNAO1,GNAQ,GNAS,GNB2,GNB4,GNG7,PRKAG1
Endothelin-1 Signaling	3.78E00	3.61E-01	-3.464	GNA13,GNAI2,GNAO1,GNAQ,GNAS,MAPK1,MAPK3,PLCD1,PLCD3,PRDX6,PRKCA,RALA,RRAS2
Endocannabinoid Developing Neuron Pathway	3.78E00	3.61E-01	-2.828	GNAI2,GNAO1,GNB2,GNB4,GNG7,MAPK1,MAPK3,PRKACB,PRKAG1,PRKAR1A,RALA,RHOA,RRAS2
Cardiac β-adrenergic Signaling	3.71E00	3.26E-01	-0.707	ENPP6,GNA13,GNAI2,GNAO1,GNAQ,GNAS,GNB2,GNB4,GNG7,PPP1R7,PPP2R1A,PPP2R2A,PRKACB,PRKAG1,PRKAR1A
Melatonin Signaling	3.65E00	3.93E-01	-3.317	GNAI2,GNAO1,GNAQ,MAPK1,MAPK3,PLCD1,PLCD3,PRKACB,PRKAG1,PRKAR1A,PRKCA
Orexin Signaling Pathway	3.59E00	3.19E-01	-3.873	ATP6V1B2,GNAQ,GNAS,GNB2,GNB4,GNG7,MAPK1,MAPK3,PLCD1,PLCD3,PRKACB,PRKAG1,PRKAR1A,PRKCA,PTPN11
Cardiac Hypertrophy Signaling	3.52E00	2.86E-01	-3.207	GNA13,GNAI2,GNAO1,GNAQ,GNAS,GNB2,GNB4,GNG7,MAPK1,MAPK3,PLCD1,PLCD3,PRKACB,PRKAG1,PRKAR1A,RALA,RHOA,RRAS2
Role of NFAT in Cardiac Hypertrophy	3.48E00	3.02E-01	-3.207	GNAI2,GNAQ,GNAS,GNB2,GNB4,GNG7,MAPK1,MAPK3,PLCD1,PLCD3,PRKACB,PRKAG1,PRKAR1A,PRKCA,RALA,RRAS2
GPCR-Mediated Nutrient Sensing in Enteroendocrine Cells	3.44E00	4E-01	-2.530	GNAI2,GNAQ,GNAS,GNG7,PLCD1,PLCD3,PRKACB,PRKAG1,PRKAR1A,PRKCA
Endocannabinoid Cancer Inhibition Pathway	3.44E00	4E-01	-0.632	GNA13,GNAI2,GNAO1,GNAQ,MAPK1,MAPK3,PRKACB,PRKAG1,PRKAR1A,RHOA
GPCR-Mediated Integration of Enteroendocrine Signaling Exemplified by an L Cell	3.41E00	4.71E-01	0.000	GNAI2,GNAQ,GNAS,PLCD1,PLCD3,PRKACB,PRKAG1,PRKAR1A
Antiproliferative Role of Somatostatin Receptor 2	3.4E00	4.29E-01	-2.449	GNB2,GNB4,GNG7,MAPK1,MAPK3,NT5C,PTPN11,RALA,RRAS2
Oxytocin Signaling Pathway	3.37E00	2.71E-01	-3.900	ATP2B4,GJA1,GNA13,GNAI2,GNAO1,GNAQ,GNB2,GNB4,GNG7,MAPK1,MAPK3,NT5C,PRKACB,PRKAG1,PRKAR1A,PRKCA,RALA,RHOA,RRAS2
Oxytocin in Brain Signaling Pathway	3.29E00	3.43E-01	-3.464	GNAI2,GNAO1,GNAQ,GNB2,GNB4,GNG7,MAPK1,MAPK3,PRDX6,PRKCA,RALA,RRAS2
Neurovascular Coupling Signaling Pathway	3.27E00	3.85E-01	-2.530	GJA1,GNAQ,NT5C,PRDX6,PRKACB,PRKAG1,PRKAR1A,PTGR2,RHOA,SLC1A3
CCR5 Signaling in Macrophages	3.27E00	3.85E-01	-2.000	GNA13,GNAI2,GNAO1,GNAQ,GNAS,GNB2,GNB4,GNG7,MAPK1,PRKCA
Dopamine-DARPP32 Feedback in cAMP Signaling	3.26E00	3.25E-01	-1.941	GNAI2,GNAQ,GNAS,PLCD1,PLCD3,PPP1R1B,PPP1R7,PPP2R1A,PPP2R2A,PRKACB,PRKAG1,PRKAR1A,PRKCA
Valine Degradation I	3.23E00	5E-01	-2.646	ABAT,ALDH6A1,DLD,HADHA,HADHB,HIBADH,HIBCH
Melanocyte Development and Pigmentation Signaling	3.22E00	4.09E-01	-3.000	GNAS,MAPK1,MAPK3,PRKACB,PRKAG1,PRKAR1A,PTPN11,RALA,RRAS2
PFKFB4 Signaling Pathway	3.2E00	4.44E-01	-2.646	GNAS,MAPK1,MAPK3,PFKM,PRKACB,PRKAG1,PRKAR1A,TKT
GABA Receptor Signaling	3.2E00	3.55E-01	NaN	ABAT,ALDH5A1,ALDH9A1,GNA13,GNAI2,GNAO1,GNAQ,GNAS,GNB2,GNB4,GNG7
Cardiac Hypertrophy Signaling (Enhanced)	3.17E00	2.56E-01	-4.243	DIAPH1,ENPP6,GNA13,GNAI2,GNAQ,GNAS,GNB2,GNB4,GNG7,MAPK1,MAPK3,PLCD1,PLCD3,PRKACB,PRKAG1,PRKAR1A,PRKCA,RALA,RHOA,RRAS2
CCR3 Signaling in Eosinophils	3.15E00	3.04E-01	-2.449	GNA13,GNAI2,GNAO1,GNAQ,GNAS,GNB2,GNB4,GNG7,MAPK1,MAPK3,PRKCA,RALA,RHOA,RRAS2
CDK5 Signaling	3.15E00	3.17E-01	-1.941	CAPN1,GNAS,MAPK1,MAPK3,PPP1R1B,PPP1R7,PPP2R1A,PPP2R2A,PRKACB,PRKAG1,PRKAR1A,RALA,RRAS2
Acetylcholine Receptor Signaling Pathway	3.07E00	3.44E-01	-3.317	GNAI2,GNAO1,GNAQ,MAPK1,MAPK3,PLCD1,PLCD3,PRKACB,PRKAG1,PRKAR1A,PRKCA
Ephrin B Signaling	3.07E00	3.44E-01	-2.828	GNA13,GNAI2,GNAO1,GNAQ,GNAS,GNB2,GNB4,GNG7,MAPK1,MAPK3,RHOA
Fatty Acid α-oxidation	2.98E00	6.25E-01	-2.236	ALDH1A1,ALDH2,ALDH4A1,ALDH7A1,ALDH9A1
Apelin Adipocyte Signaling Pathway	2.98E00	3.57E-01	-1.897	GNAI2,GSTM2,GSTT2/GSTT2B,GSTZ1,MAPK1,MAPK3,PRDX6,PRKACB,PRKAG1,PRKAR1A
Xenobiotic Metabolism AHR Signaling Pathway	2.94E00	3.33E-01	-3.317	ALDH1A1,ALDH2,ALDH4A1,ALDH5A1,ALDH6A1,ALDH7A1,ALDH9A1,GSTM2,GSTM3,GSTT2/GSTT2B,GSTZ1
LPS/IL-1 Mediated Inhibition of RXR Function	2.93E00	3.02E-01	NaN	ALDH1A1,ALDH2,ALDH4A1,ALDH5A1,ALDH6A1,ALDH7A1,ALDH9A1,CPT2,CRAT,GSTM2,GSTM3,GSTT2/GSTT2B,GSTZ1
Gαq Signaling	2.93E00	3.02E-01	-2.121	GNA13,GNAI2,GNAO1,GNAQ,GNAS,GNB2,GNB4,GNG7,MAPK1,MAPK3,PRKCA,RGS7,RHOA
Serotonin Receptor Signaling	2.91E00	2.32E-01	-4.796	ACAT1,COPS5,GNA13,GNAI2,GNAO1,GNAQ,GNAS,GNB2,GNB4,GNG7,MAPK1,MAPK3,PLCD1,PLCD3,PRDX6,PRKACB,PRKAG1,PRKAR1A,PRKCA,QDPR,RALA,RHOA,RRAS2
Colorectal Cancer Metastasis Signaling	2.91E00	2.71E-01	-3.162	GNA13,GNAI2,GNAO1,GNAQ,GNAS,GNB2,GNB4,GNG7,MAPK1,MAPK3,PRKACB,PRKAG1,PRKAR1A,RALA,RHOA,RRAS2
CXCR4 Signaling	2.85E00	2.86E-01	-3.162	GNA13,GNAI2,GNAO1,GNAQ,GNAS,GNB2,GNB4,GNG7,MAPK1,MAPK3,PRKCA,RALA,RHOA,RRAS2
G Protein Signaling Mediated by Tubby	2.84E00	4E-01	-2.828	GNA13,GNAI2,GNAO1,GNAQ,GNAS,GNB2,GNB4,GNG7
Thrombin Signaling	2.83E00	2.67E-01	-3.464	GNA13,GNAI2,GNAO1,GNAQ,GNAS,GNB2,GNB4,GNG7,MAPK1,MAPK3,PLCD1,PLCD3,PRKCA,RALA,RHOA,RRAS2
Serotonin Degradation	2.83E00	5E-01	-2.449	ADH5,ALDH1A1,ALDH2,ALDH4A1,ALDH7A1,ALDH9A1
Adrenergic Receptor Signaling Pathway (Enhanced)	2.82E00	3.24E-01	-3.317	ATP6V1B2,GNAI2,GNAO1,GNAQ,GNAS,PLCD1,PLCD3,PRKACB,PRKAG1,PRKAR1A,PRKCA
2-oxobutanoate Degradation I	2.75E00	1E00	NaN	DLD,PCCA,PCCB
4-aminobutyrate Degradation I	2.75E00	1E00	NaN	ABAT,ALDH5A1,SUCLG2
Neuropathic Pain Signaling in Dorsal Horn Neurons	2.68E00	3.81E-01	-2.828	MAPK1,MAPK3,PLCD1,PLCD3,PRKACB,PRKAG1,PRKAR1A,PRKCA
Sphingosine-1-phosphate Signaling	2.68E00	3.81E-01	-2.828	GNA13,GNAI2,GNAQ,MAPK1,MAPK3,PLCD1,PLCD3,RHOA
Putrescine Degradation III	2.67E00	5.56E-01	-2.236	ALDH1A1,ALDH2,ALDH4A1,ALDH7A1,ALDH9A1
Insulin Secretion Signaling Pathway	2.67E00	2.58E-01	-3.873	DLAT,DLD,GNAQ,GNAS,MAPK1,MAPK3,NAPG,PC,PDHB,PLCD1,PLCD3,PRKACB,PRKAG1,PRKAR1A,PRKCA,STX1B
fMLP Signaling in Neutrophils	2.67E00	2.75E-01	-3.000	ARPC1A,GNA13,GNAI2,GNAO1,GNAQ,GNAS,GNB2,GNB4,GNG7,MAPK1,MAPK3,PRKCA,RALA,RRAS2
GNRH Signaling	2.67E00	2.75E-01	-3.464	GNAI2,GNAQ,GNAS,GNB2,GNB4,GNG7,MAPK1,MAPK3,PRKACB,PRKAG1,PRKAR1A,PRKCA,RALA,RRAS2
Opioid Signaling Pathway	2.64E00	2.5E-01	-3.051	GNA13,GNAI2,GNAO1,GNAQ,GNAS,GNB2,GNB4,GNG7,MAPK1,MAPK3,PRKACB,PRKAG1,PRKAR1A,PRKCA,RALA,RGS7,RRAS2
Aryl Hydrocarbon Receptor Signaling	2.63E00	2.83E-01	NaN	ALDH1A1,ALDH2,ALDH4A1,ALDH5A1,ALDH6A1,ALDH7A1,ALDH9A1,GSTM2,GSTM3,GSTT2/GSTT2B,GSTZ1,MAPK1,MAPK3
G-Protein Coupled Receptor Signaling	2.62E00	2.43E-01	-3.300	ENPP6,GNA13,GNAI2,GNAO1,GNAQ,GNAS,GNB2,GNB4,GNG7,MAPK1,MAPK3,PRKACB,PRKAG1,PRKAR1A,PRKCA,RALA,RGS7,RRAS2
Adrenomedullin signaling pathway	2.61E00	2.93E-01	-3.317	GNAQ,GNAS,MAPK1,MAPK3,NT5C,PLCD1,PLCD3,PRKACB,PRKAG1,PRKAR1A,RALA,RRAS2
Noradrenaline and Adrenaline Degradation	2.61E00	4.62E-01	-2.449	ADH5,ALDH1A1,ALDH2,ALDH4A1,ALDH7A1,ALDH9A1
Ethanol Degradation II	2.61E00	4.62E-01	-2.449	ADH5,ALDH1A1,ALDH2,ALDH4A1,ALDH7A1,ALDH9A1
Signaling by Rho Family GTPases	2.6E00	2.28E-01	-3.742	ARPC1A,CDC42EP4,CDH2,CYFIP1,EZR,GFAP,GNA13,GNAI2,GNAO1,GNAQ,GNAS,GNB2,GNB4,GNG7,MAPK1,MAPK3,RHOA,SEPTIN11,SEPTIN3,SEPTIN8,SEPTIN9
Mitochondrial Dysfunction	2.52E00	2.04E-01	3.780	ATP1A2,ATP1B2,ATP5F1A,ATP5F1B,ATP5F1C,ATP5F1D,ATP5PB,ATP5PD,ATP5PO,CAPN1,CAPNS1,COX4I1,DLAT,DLD,GSTM2,GSTT2/GSTT2B,GSTZ1,IDH2,MT-ATP6,NDUFV1,OPA1,PDHB,PRDX6,PRKACB,PRKAG1,PRKAR1A,UQCRC2,UQCRQ
Ephrin Receptor Signaling	2.51E00	2.5E-01	-4.000	ARPC1A,GNA13,GNAI2,GNAO1,GNAQ,GNAS,GNB2,GNB4,GNG7,MAPK1,MAPK3,PTPN11,RALA,RHOA,RRAS2,SORBS1
Amyloid Processing	2.46E00	3.89E-01	-2.000	CAPN1,CAPNS1,MAPK1,MAPK3,PRKACB,PRKAG1,PRKAR1A
14-3-3-mediated Signaling	2.45E00	2.71E-01	-2.828	GFAP,MAPK1,MAPK3,PLCD1,PLCD3,PRKCA,RALA,RRAS2,TUBA1A,TUBB2A,TUBB4A,TUBB4B,YWHAE
Dopamine Degradation	2.42E00	5E-01	-2.236	ALDH1A1,ALDH2,ALDH4A1,ALDH7A1,ALDH9A1
Tryptophan Degradation X (Mammalian, via Tryptamine)	2.42E00	5E-01	-2.236	ALDH1A1,ALDH2,ALDH4A1,ALDH7A1,ALDH9A1
Oxidative Ethanol Degradation III	2.42E00	5E-01	-2.236	ALDH1A1,ALDH2,ALDH4A1,ALDH7A1,ALDH9A1
White Adipose Tissue Browning Pathway	2.41E00	4.29E-01	-2.449	GNAS,LDHB,MAPK1,PRKACB,PRKAG1,PRKAR1A
Synaptic Long Term Potentiation	2.33E00	2.73E-01	-2.887	GNAQ,MAPK1,MAPK3,PLCD1,PLCD3,PPP1R7,PRKACB,PRKAG1,PRKAR1A,PRKCA,RALA,RRAS2
Xenobiotic Metabolism General Signaling Pathway	2.27E00	2.94E-01	-3.162	GCLC,GSTM2,GSTM3,GSTT2/GSTT2B,GSTZ1,MAPK1,MAPK3,PRKCA,RALA,RRAS2
Ketolysis	2.26E00	5.71E-01	-2.000	ACAT1,HADHA,HADHB,OXCT1
Ethanol Degradation IV	2.2E00	4.55E-01	-2.236	ALDH1A1,ALDH2,ALDH4A1,ALDH7A1,ALDH9A1
Glutamate Degradation III (via 4-aminobutyrate)	2.19E00	7.5E-01	NaN	ABAT,ALDH5A1,SUCLG2
Renin-Angiotensin Signaling	2.05E00	2.9E-01	-3.000	GNAQ,MAPK1,MAPK3,PRKACB,PRKAG1,PRKAR1A,PRKCA,RALA,RRAS2
cAMP-mediated signaling	2.05E00	2.9E-01	-1.667	ENPP6,GNAI2,GNAO1,GNAS,MAPK1,MAPK3,PRKACB,PRKAR1A,RGS7
Dopamine Receptor Signaling	2.03E00	3.08E-01	NaN	PPP1R1B,PPP1R7,PPP2R1A,PPP2R2A,PRKACB,PRKAG1,PRKAR1A,QDPR
Molecular Mechanisms of Cancer	2.01E00	2.11E-01	NaN	CTNNA2,GNA13,GNAI2,GNAO1,GNAQ,GNAS,GNB2,GNB4,GNG7,MAPK1,MAPK3,PRKACB,PRKAG1,PRKAR1A,PRKCA,PTPN11,RALA,RHOA,RRAS2
Glutaryl-CoA Degradation	2.01E00	4.17E-01	-2.236	ACAT1,GCDH,HADH,HADHA,HADHB
Tryptophan Degradation III (Eukaryotic)	2.01E00	4.17E-01	-2.236	ACAT1,GCDH,HADH,HADHA,HADHB
Superpathway of Methionine Degradation	2.01E00	4.17E-01	-2.236	AHCYL2,DLD,GOT2,PCCA,PCCB
IGF-1 Signaling	1.95E00	2.81E-01	-2.828	MAPK1,MAPK3,PRKACB,PRKAG1,PRKAR1A,PTPN11,RALA,RRAS2,YWHAE
TCA Cycle II (Eukaryotic)	1.93E00	3.53E-01	-2.449	DLD,DLST,FH,IDH3A,IDH3B,SUCLA2
BMP signaling pathway	1.91E00	3.18E-01	-2.646	MAPK1,MAPK3,PRKACB,PRKAG1,PRKAR1A,RALA,RRAS2
PXR/RXR Activation	1.84E00	3.85E-01	-2.236	ALDH1A1,GSTM2,PRKACB,PRKAG1,PRKAR1A
Acetyl-CoA Biosynthesis I (Pyruvate Dehydrogenase Complex)	1.83E00	6E-01	NaN	DLAT,DLD,PDHB
Eicosanoid Signaling	1.83E00	6E-01	NaN	LTA4H,PRDX6,PTGDS
β-alanine Degradation I	1.83E00	1E00	NaN	ABAT,ALDH6A1
Methylglyoxal Degradation I	1.83E00	1E00	NaN	GLO1,HAGH
Serine Biosynthesis	1.83E00	1E00	NaN	PHGDH,PSAT1
Methylmalonyl Pathway	1.83E00	1E00	NaN	PCCA,PCCB
Glutathione Biosynthesis	1.83E00	1E00	NaN	GCLC,GSS
Thiosulfate Disproportionation III (Rhodanese)	1.83E00	1E00	NaN	MPST,TST
Formaldehyde Oxidation II (Glutathione-dependent)	1.83E00	1E00	NaN	ADH5,ESD
Semaphorin Signaling in Neurons	1.8E00	3.04E-01	NaN	CRMP1,DPYSL2,DPYSL5,MAPK1,MAPK3,PLXNB1,RHOA
Autophagy	1.8E00	2.44E-01	-2.714	ARL8B,GABARAPL2,MAPK1,MAPK3,PPP2R1A,PPP2R2A,PRKACB,PRKAG1,PRKAR1A,RALA,SLC3A2
Pyroptosis Signaling Pathway	1.8E00	3.33E-01	0.816	HMGB1,MAPK1,PRKACB,PRKAG1,PRKAR1A,RHOA
Thrombopoietin Signaling	1.8E00	3.33E-01	-2.449	MAPK1,MAPK3,PRKCA,PTPN11,RALA,RRAS2
Role of MAPK Signaling in the Pathogenesis of Influenza	1.8E00	3.33E-01	NaN	MAPK1,MAPK3,PRDX6,PRKCA,RALA,RRAS2
D-myo-inositol-5-phosphate Metabolism	1.75E00	2.5E-01	-2.646	ATP1A2,EPHX2,NT5C,PLCD1,PLCD3,PPP1R1B,PPP1R7,PPP2R1A,PPP2R2A,PTPN11
Sertoli Cell Germ Cell Junction Signaling Pathway (Enhanced)	1.74E00	2.19E-01	-0.535	ARPC1A,CDH2,CTNNA2,GJA1,MAPK1,MAPK3,PPP2R1A,PPP2R2A,PRKACB,PRKAG1,PRKAR1A,RALA,RRAS2,SORBS1
IL-8 Signaling	1.74E00	2.19E-01	-3.162	GNA13,GNAI2,GNAO1,GNAQ,GNAS,GNB2,GNB4,GNG7,MAPK1,MAPK3,PRKCA,RALA,RHOA,RRAS2
Senescence Pathway	1.73E00	2.39E-01	-3.317	CAPN1,CAPNS1,DLAT,DLD,MAPK1,MAPK3,PDHB,PPP2R1A,PPP2R2A,RALA,RRAS2
Regulation of the Epithelial-Mesenchymal Transition Pathway	1.7E00	2.92E-01	NaN	CDH2,MAPK1,MAPK3,PTPN11,RALA,RHOA,RRAS2
UVA-Induced MAPK Signaling	1.7E00	2.92E-01	-2.646	MAPK1,MAPK3,PLCD1,PLCD3,PRKCA,RALA,RRAS2
Hepatic Cholestasis	1.7E00	3.57E-01	NaN	PRKACB,PRKAG1,PRKAR1A,PRKCA,TJP2
Role of JAK1 and JAK3 in γc Cytokine Signaling	1.7E00	3.57E-01	NaN	MAPK1,MAPK3,PTPN11,RALA,RRAS2
Glutathione-mediated Detoxification	1.7E00	3.57E-01	-2.000	GSTM2,GSTM3,GSTT2/GSTT2B,GSTZ1,LANCL1
JAK/STAT Signaling	1.68E00	3.16E-01	-2.449	GNAQ,MAPK1,MAPK3,PTPN11,RALA,RRAS2
Sertoli Cell-Sertoli Cell Junction Signaling	1.68E00	2.15E-01	-3.742	CDH2,CTNNA2,GJA1,MAPK1,MAPK3,RALA,RRAS2,SORBS1,SPTBN1,TJP2,TUBA1A,TUBB2A,TUBB4A,TUBB4B
Aldosterone Signaling in Epithelial Cells	1.66E00	2.34E-01	-2.236	HSPA13,HSPA1A/HSPA1B,HSPB8,HSPD1,HSPE1,MAPK1,MAPK3,PLCD1,PLCD3,PRKCA,TRAP1
Ovarian Cancer Signaling	1.64E00	2.67E-01	-2.121	GJA1,MAPK1,MAPK3,PRKACB,PRKAG1,PRKAR1A,RALA,RRAS2
FGF Signaling	1.61E00	4E-01	-2.000	MAPK1,MAPK3,PRKCA,PTPN11
Oxidative Phosphorylation	1.6E00	2.22E-01	-3.464	ATP5F1A,ATP5F1B,ATP5F1C,ATP5F1D,ATP5PB,ATP5PD,ATP5PO,COX4I1,MT-ATP6,NDUFV1,UQCRC2,UQCRQ
NAD Signaling Pathway	1.6E00	2.8E-01	-2.646	ETFA,GJA1,HSPD1,IDH2,LDHB,PRDM13,PRKAG1
Methylglyoxal Degradation III	1.57E00	5E-01	NaN	AKR1B1,AKR7A2,PTGR2
Prolactin Signaling	1.57E00	3E-01	-2.449	MAPK1,MAPK3,PRKCA,PTPN11,RALA,RRAS2
CNTF Signaling	1.56E00	3.33E-01	-2.236	MAPK1,MAPK3,PTPN11,RALA,RRAS2
Chemokine Signaling	1.56E00	2.58E-01	-2.828	GNAI2,GNAQ,MAPK1,MAPK3,PRKCA,RALA,RHOA,RRAS2
TEC Kinase Signaling	1.53E00	2.33E-01	NaN	GNA13,GNAI2,GNAO1,GNAQ,GNAS,GNB2,GNB4,GNG7,PRKCA,RHOA
S100 Family Signaling Pathway	1.51E00	1.98E-01	-4.000	ATP5F1A,ATP5F1B,ATP5F1C,ATP5F1D,ATP5PO,COPS5,EZR,MAPK1,MAPK3,PLCD1,PLCD3,PRKACB,PRKAG1,PRKAR1A,PRKCA,RHOA
eNOS Signaling	1.51E00	2.69E-01	-1.890	GNAQ,GNAS,HSPA1A/HSPA1B,PRKACB,PRKAG1,PRKAR1A,PRKCA
Insulin Receptor Signaling	1.47E00	2.37E-01	-1.000	MAPK1,MAPK3,PPP1R7,PRKACB,PRKAG1,PRKAR1A,PTPN11,RALA,RRAS2
Superpathway of Inositol Phosphate Compounds	1.47E00	2.27E-01	-2.646	ATP1A2,EPHX2,NT5C,PLCD1,PLCD3,PPP1R1B,PPP1R7,PPP2R1A,PPP2R2A,PTPN11
VEGF Family Ligand-Receptor Interactions	1.45E00	3.12E-01	-2.236	MAPK1,MAPK3,PRKCA,RALA,RRAS2
ERBB4 Signaling	1.45E00	3.12E-01	-2.236	MAPK1,MAPK3,PRKCA,RALA,RRAS2
IL-2 Signaling	1.45E00	3.12E-01	-2.236	MAPK1,MAPK3,PTPN11,RALA,RRAS2
Glutamate Receptor Signaling	1.45E00	3.12E-01	NaN	GNB2,GNB4,GNG7,SLC1A3,SLC1A4
Pulmonary Healing Signaling Pathway	1.43E00	2.59E-01	-1.890	IDH2,MAPK1,MAPK3,PRKAG1,PRKCA,RALA,RRAS2
Gα12/13 Signaling	1.43E00	2.59E-01	-1.890	CDH2,GNA13,MAPK1,MAPK3,RALA,RHOA,RRAS2
Regulation of the Epithelial Mesenchymal Transition by Growth Factors Pathway	1.43E00	2.59E-01	-1.890	CDH2,MAPK1,MAPK3,PTPN11,RALA,RHOA,RRAS2
Cholecystokinin/Gastrin-mediated Signaling	1.41E00	2.42E-01	-2.828	GNA13,GNAQ,MAPK1,MAPK3,PRKCA,RALA,RHOA,RRAS2
L-carnitine Biosynthesis	1.39E00	6.67E-01	NaN	ALDH9A1,BBOX1
Germ Cell-Sertoli Cell Junction Signaling	1.38E00	2.07E-01	NaN	CDH2,CTNNA2,MAPK1,MAPK3,RALA,RHOA,RRAS2,SORBS1,TUBA1A,TUBB2A,TUBB4A,TUBB4B
Fc Epsilon RI Signaling	1.38E00	2.73E-01	-2.449	MAPK1,MAPK3,PRKCA,PTPN11,RALA,RRAS2
Acute Myeloid Leukemia Signaling	1.38E00	2.73E-01	-2.000	IDH2,IDH3B,MAPK1,MAPK3,RALA,RRAS2
ERK5 Signaling	1.38E00	2.73E-01	-2.449	GNA13,GNAQ,PTPN11,RALA,RRAS2,YWHAE
Apelin Cardiomyocyte Signaling Pathway	1.38E00	2.73E-01	-2.449	GNAI2,MAPK1,MAPK3,PLCD1,PLCD3,PRKCA
Ketogenesis	1.37E00	4.29E-01	NaN	ACAT1,HADHA,HADHB
Phospholipases	1.37E00	4.29E-01	NaN	PLCD1,PLCD3,PRDX6
Phototransduction Pathway	1.37E00	4.29E-01	NaN	PRKACB,PRKAG1,PRKAR1A
T Cell Exhaustion Signaling Pathway	1.35E00	2.5E-01	NaN	MAPK1,MAPK3,PPP2R1A,PPP2R2A,PTPN11,RALA,RRAS2
FLT3 Signaling in Hematopoietic Progenitor Cells	1.34E00	2.94E-01	-2.236	MAPK1,MAPK3,PTPN11,RALA,RRAS2
Estrogen-Dependent Breast Cancer Signaling	1.34E00	2.94E-01	-2.000	HSD17B8,MAPK1,MAPK3,RALA,RRAS2
Isoleucine Degradation I	1.32E00	3.33E-01	-2.000	ACAT1,DLD,HADHA,HADHB
Glutathione Redox Reactions I	1.32E00	3.33E-01	-2.000	GSTM2,GSTT2/GSTT2B,GSTZ1,PRDX6
Pyridoxal 5'-phosphate Salvage Pathway	1.32E00	3.33E-01	-2.000	MAPK1,MAPK3,PDXK,PNPO
Nitric Oxide Signaling in the Cardiovascular System	1.29E00	2.61E-01	-2.449	MAPK1,MAPK3,PRKACB,PRKAG1,PRKAR1A,PRKCA
Role of MAPK Signaling in Promoting the Pathogenesis of Influenza	1.27E00	2.41E-01	-2.449	ATP6V1B2,MAPK1,MAPK3,PRDX6,PRKCA,RALA,RRAS2
D-myo-inositol (1,4,5,6)-Tetrakisphosphate Biosynthesis	1.27E00	2.29E-01	-2.236	ATP1A2,EPHX2,NT5C,PPP1R1B,PPP1R7,PPP2R1A,PPP2R2A,PTPN11
D-myo-inositol (3,4,5,6)-tetrakisphosphate Biosynthesis	1.27E00	2.29E-01	-2.236	ATP1A2,EPHX2,NT5C,PPP1R1B,PPP1R7,PPP2R1A,PPP2R2A,PTPN11
3-phosphoinositide Degradation	1.27E00	2.29E-01	-2.236	ATP1A2,EPHX2,NT5C,PPP1R1B,PPP1R7,PPP2R1A,PPP2R2A,PTPN11
Phospholipase C Signaling	1.26E00	1.84E-01	-2.309	GNA13,GNAQ,GNAS,GNB2,GNB4,GNG7,MAPK1,MAPK3,MARCKS,PEBP1,PLCD1,PLCD3,PRKCA,RALA,RHOA,RRAS2
Epithelial Adherens Junction Signaling	1.26E00	2.04E-01	-0.905	ARPC1A,CDH2,CTNNA2,DIAPH1,PPP2R1A,PPP2R2A,PRKAG1,RALA,RHOA,RRAS2,YWHAE
Mouse Embryonic Stem Cell Pluripotency	1.24E00	2.78E-01	-2.236	MAPK1,MAPK3,PTPN11,RALA,RRAS2
UVC-Induced MAPK Signaling	1.24E00	2.78E-01	-2.236	MAPK1,MAPK3,PRKCA,RALA,RRAS2
Neurotrophin/TRK Signaling	1.24E00	2.78E-01	-2.236	MAPK1,MAPK3,PTPN11,RALA,RRAS2
Systemic Lupus Erythematosus in T Cell Signaling Pathway	1.24E00	2.08E-01	-0.632	EZR,GNA13,GNAI2,MAPK1,MAPK3,PPP2R1A,PPP2R2A,RALA,RHOA,RRAS2
Growth Hormone Signaling	1.21E00	3.75E-01	NaN	MAPK1,MAPK3,PRKCA
Sonic Hedgehog Signaling	1.21E00	3.75E-01	NaN	PRKACB,PRKAG1,PRKAR1A
Gustation Pathway	1.21E00	3.75E-01	NaN	PRKACB,PRKAG1,PRKAR1A
Netrin Signaling	1.2E00	3.08E-01	-2.000	ABLIM1,PRKACB,PRKAG1,PRKAR1A
Cancer Drug Resistance by Drug Efflux	1.2E00	3.08E-01	-2.000	MAPK1,MAPK3,RALA,RRAS2
SPINK1 General Cancer Pathway	1.2E00	3.08E-01	-2.000	MAPK1,MAPK3,RALA,RRAS2
Role of Tissue Factor in Cancer	1.19E00	2.04E-01	-1.265	GNA13,GNAQ,MAPK1,MAPK3,PPP2R1A,PPP2R2A,PRKCA,PTPN11,RALA,RRAS2
Sirtuin Signaling Pathway	1.18E00	1.75E-01	0.302	ATP5F1A,ATP5F1B,ATP5F1C,ATP5F1D,ATP5PB,GABARAPL2,GLUD1,GOT2,IDH2,LDHB,MAPK1,MAPK3,MT-ATP6,NDUFV1,PFKM,PGAM1,TUBA1A,UQCRC2
NRF2-mediated Oxidative Stress Response	1.16E00	1.84E-01	-2.646	AKR7A2,DNAJA2,EPHX1,GCLC,GSTM2,GSTM3,GSTT2/GSTT2B,GSTZ1,HSPB8,MAPK1,MAPK3,PRKCA,RALA,RRAS2
NF-κB Activation by Viruses	1.15E00	2.63E-01	-2.236	MAPK1,MAPK3,PRKCA,RALA,RRAS2
Endometrial Cancer Signaling	1.15E00	2.63E-01	-1.342	CTNNA2,MAPK1,MAPK3,RALA,RRAS2
Antioxidant Action of Vitamin C	1.15E00	2.63E-01	2.000	MAPK1,MAPK3,PLCD1,PLCD3,PRDX6
PPAR Signaling	1.15E00	2.63E-01	2.236	MAPK1,MAPK3,NCOR1,RALA,RRAS2
HMGB1 Signaling	1.14E00	2.4E-01	-2.449	HMGB1,MAPK1,MAPK3,RALA,RHOA,RRAS2
WNT/β-catenin Signaling	1.14E00	2.4E-01	-0.447	CDH2,GJA1,GNAO1,GNAQ,PPP2R1A,PPP2R2A
Role of IL-17F in Allergic Inflammatory Airway Diseases	1.13E00	5E-01	NaN	MAPK1,MAPK3
Superpathway of Serine and Glycine Biosynthesis I	1.13E00	5E-01	NaN	PHGDH,PSAT1
2-ketoglutarate Dehydrogenase Complex	1.13E00	5E-01	NaN	DLD,DLST
D-glucuronate Degradation I	1.13E00	5E-01	NaN	AKR1B1,CRYL1
γ-glutamyl Cycle	1.13E00	5E-01	NaN	GCLC,GSS
Ferroptosis Signaling Pathway	1.11E00	2.05E-01	-1.000	GCLC,GSS,MAPK1,MAPK3,PEBP1,PRKAG1,RALA,RRAS2,SLC3A2
RAR Activation	1.09E00	1.96E-01	-2.530	ALDH1A1,ENPP6,GNAQ,MAPK1,MAPK3,NCOR1,PRKACB,PRKAG1,PRKAR1A,RHOA
Role of Macrophages, Fibroblasts and Endothelial Cells in Rheumatoid Arthritis	1.09E00	1.96E-01	NaN	GNAO1,GNAQ,MAPK1,MAPK3,PLCD1,PLCD3,PRKCA,RALA,RHOA,RRAS2
Glioma Signaling	1.08E00	2.19E-01	-2.236	IDH2,IDH3B,MAPK1,MAPK3,PRKCA,RALA,RRAS2
Glioblastoma Multiforme Signaling	1.08E00	2.19E-01	-2.646	MAPK1,MAPK3,PLCD1,PLCD3,RALA,RHOA,RRAS2
PEDF Signaling	1.07E00	2.5E-01	-1.342	MAPK1,MAPK3,RALA,RHOA,RRAS2
Mevalonate Pathway I	1.07E00	3.33E-01	NaN	ACAT1,HADHA,HADHB
WNT/Ca+ pathway	1.07E00	3.33E-01	NaN	PLCD1,PLCD3,PRKCA
Apelin Pancreas Signaling Pathway	1.07E00	3.33E-01	NaN	PRKACB,PRKAG1,PRKAR1A
Role of MAPK Signaling in Inhibiting the Pathogenesis of Influenza	1.07E00	3.33E-01	NaN	MAPK1,MAPK3,PRDX6
Renal Cell Carcinoma Signaling	1.07E00	2.31E-01	-2.236	FH,MAPK1,MAPK3,PTPN11,RALA,RRAS2
NGF Signaling	1.07E00	2.31E-01	-2.449	MAPK1,MAPK3,PTPN11,RALA,RHOA,RRAS2
p70S6K Signaling	1.06E00	1.85E-01	-2.111	GNAI2,GNAQ,MAPK1,MAPK3,PLCD1,PLCD3,PPP2R1A,PPP2R2A,PRKCA,RALA,RRAS2,YWHAE
Tight Junction Signaling	1.04E00	1.92E-01	NaN	LLGL1,NAPG,PPP2R1A,PPP2R2A,PRKACB,PRKAG1,PRKAR1A,RHOA,STX1B,TJP2
RHOA Signaling	1.04E00	1.92E-01	-3.162	ARPC1A,CDC42EP4,EZR,GNA13,PFN2,RHOA,SEPTIN11,SEPTIN3,SEPTIN8,SEPTIN9
VEGF Signaling	1.02E00	2.12E-01	-0.816	MAPK1,MAPK3,PRKCA,PTPN11,RALA,RRAS2,YWHAE
Remodeling of Epithelial Adherens Junctions	1.01E00	1.96E-01	NaN	ARPC1A,CTNNA2,MAPRE2,RAB5B,RALA,TUBA1A,TUBB2A,TUBB4A,TUBB4B
RHOGDI Signaling	1.01E00	1.78E-01	2.449	ARPC1A,CDH2,EZR,GNA13,GNAI2,GNAO1,GNAQ,GNAS,GNB2,GNB4,GNG7,PRKCA,RHOA
Oncostatin M Signaling	1.01E00	2.67E-01	-2.000	MAPK1,MAPK3,RALA,RRAS2
Polyamine Regulation in Colon Cancer	1.01E00	2.67E-01	-1.000	MAPK1,MAPK3,RHOA,SLC3A2
Melanoma Signaling	1.01E00	2.67E-01	-2.000	MAPK1,MAPK3,RALA,RRAS2
Thyroid Cancer Signaling	1.01E00	2.67E-01	-2.000	MAPK1,MAPK3,RALA,RRAS2
Type II Diabetes Mellitus Signaling	1.01E00	2.67E-01	-1.000	MAPK1,MAPK3,PRKAG1,PRKCA
Fatty Acid β-oxidation I	1.01E00	2.67E-01	-2.000	ECI1,HADH,HADHA,HADHB
BER (Base Excision Repair) Pathway	1.01E00	2.67E-01	-2.000	ARL6IP5,HMGB1,MAPK1,MAPK3
TGF-β Signaling	1.01E00	2.67E-01	-2.000	MAPK1,MAPK3,RALA,RRAS2
Telomerase Signaling	1E00	2.22E-01	-0.816	MAPK1,MAPK3,PPP2R1A,PPP2R2A,RALA,RRAS2
SAPK/JNK Signaling	1E00	2.22E-01	-2.000	GNA13,GNB2,GNB4,GNG7,RALA,RRAS2
ERK/MAPK Signaling	9.88E-01	1.83E-01	-1.508	MAPK1,MAPK3,PPP1R7,PPP2R1A,PPP2R2A,PRKACB,PRKAG1,PRKAR1A,PRKCA,RALA,RRAS2
3-phosphoinositide Biosynthesis	9.88E-01	2E-01	-2.236	ATP1A2,EPHX2,NT5C,PPP1R1B,PPP1R7,PPP2R1A,PPP2R2A,PTPN11
Role of NFAT in Regulation of the Immune Response	9.78E-01	1.76E-01	-3.000	GNA13,GNAI2,GNAO1,GNAQ,GNAS,GNB2,GNB4,GNG7,KPNA4,MAPK1,MAPK3,RALA,RRAS2
Superpathway of Geranylgeranyldiphosphate Biosynthesis I (via Mevalonate)	9.54E-01	3E-01	NaN	ACAT1,HADHA,HADHB
Superpathway of Cholesterol Biosynthesis	9.54E-01	3E-01	NaN	ACAT1,HADHA,HADHB
EGF Signaling	9.54E-01	3E-01	NaN	MAPK1,MAPK3,PRKCA
Phagosome Maturation	9.45E-01	1.76E-01	NaN	ATP6V1B2,DYNC1LI2,NAPG,PRDX2,PRDX5,PRDX6,RAB5B,STX1B,TUBA1A,TUBB2A,TUBB4A,TUBB4B
Cellular Effects of Sildenafil (Viagra)	9.41E-01	2.14E-01	NaN	GNAS,PLCD1,PLCD3,PRKACB,PRKAG1,PRKAR1A
HIPPO signaling	9.41E-01	2.14E-01	1.000	LLGL1,PPP1R7,PPP2R1A,PPP2R2A,TJP2,YWHAE
IL-22 Signaling	9.41E-01	4E-01	NaN	MAPK1,MAPK3
Heparan Sulfate Biosynthesis	9.41E-01	4E-01	NaN	ALDH2,PRDX6
Retinoate Biosynthesis I	9.41E-01	4E-01	NaN	AKR1B1,ALDH1A1
Heparan Sulfate Biosynthesis (Late Stages)	9.41E-01	4E-01	NaN	ALDH2,PRDX6
Superpathway of D-myo-inositol (1,4,5)-trisphosphate Metabolism	9.41E-01	4E-01	NaN	IMPA1,INPP1
D-myo-inositol (1,4,5)-trisphosphate Degradation	9.41E-01	4E-01	NaN	IMPA1,INPP1
IL-33 Signaling Pathway	9.26E-01	2.27E-01	-2.236	MAPK1,MAPK3,PRKACB,PRKAG1,PRKAR1A
LPS-stimulated MAPK Signaling	9.26E-01	2.27E-01	-2.236	MAPK1,MAPK3,PRKCA,RALA,RRAS2
Non-Small Cell Lung Cancer Signaling	9.26E-01	2.27E-01	-2.236	MAPK1,MAPK3,PRKCA,RALA,RRAS2
ERB2-ERBB3 Signaling	9.24E-01	2.5E-01	-2.000	MAPK1,MAPK3,RALA,RRAS2
Salvage Pathways of Pyrimidine Ribonucleotides	9.24E-01	2.5E-01	-2.000	AK1,CMPK1,MAPK1,MAPK3
BEX2 Signaling Pathway	9.24E-01	2.5E-01	2.000	CDH2,MAP2,PPP2R1A,PPP2R2A
Asparagine Degradation I	9.16E-01	1E00	NaN	ASRGL1
PRPP Biosynthesis I	9.16E-01	1E00	NaN	PRPS1
Phosphatidylethanolamine Biosynthesis II	9.16E-01	1E00	NaN	PCYT2
Oleate Biosynthesis II (Animals)	9.16E-01	1E00	NaN	ALDH6A1
Proline Degradation	9.16E-01	1E00	NaN	ALDH4A1
Phosphatidylcholine Biosynthesis I	9.16E-01	1E00	NaN	PCYT1B
4-hydroxyproline Degradation I	9.16E-01	1E00	NaN	ALDH4A1
Myo-inositol Biosynthesis	9.16E-01	1E00	NaN	IMPA1
Sorbitol Degradation I	9.16E-01	1E00	NaN	SORD
Phenylalanine Degradation I (Aerobic)	9.16E-01	1E00	NaN	QDPR
D-mannose Degradation	9.16E-01	1E00	NaN	MPI
Glutamate Biosynthesis II	9.16E-01	1E00	NaN	GLUD1
Glutamate Degradation X	9.16E-01	1E00	NaN	GLUD1
Apelin Cardiac Fibroblast Signaling Pathway	9.16E-01	1E00	NaN	PRKAG1
Glucocorticoid Receptor Signaling	9.09E-01	1.6E-01	NaN	ATP5F1A,ATP5F1B,ATP5F1C,ATP5F1D,ATP5PB,GJA1,HMGB1,HSPA1A/HSPA1B,MAPK1,MAPK3,MT-ATP6,NCOR1,NDUFV1,PC,PRKACB,PRKAG1,RALA,RRAS2,UQCRC2
Huntington's Disease Signaling	8.75E-01	1.59E-01	-2.646	ATP5F1A,ATP5F1B,ATP5F1C,ATP5F1D,ATP5PB,CAPN1,CAPNS1,GNAQ,GNB2,GNB4,GNG7,HSPA1A/HSPA1B,MAPK1,MAPK3,NAPG,NCOR1,PRKCA,STX1B
Ceramide Signaling	8.63E-01	2.17E-01	-2.236	MAPK3,PPP2R1A,PPP2R2A,RALA,RRAS2
ERBB Signaling	8.63E-01	2.17E-01	-2.236	MAPK1,MAPK3,PRKCA,RALA,RRAS2
IL-6 Signaling	8.63E-01	2.17E-01	-2.236	MAPK1,MAPK3,PTPN11,RALA,RRAS2
Dilated Cardiomyopathy Signaling Pathway	8.62E-01	1.94E-01	-1.134	GNAS,MAPK1,MAPK3,PRKACB,PRKAG1,PRKAR1A,PTPN11
Regulation of Cellular Mechanics by Calpain Protease	8.62E-01	1.94E-01	-2.449	CAPN1,CAPNS1,EZR,MAPK1,MAPK3,RALA,RRAS2
Apoptosis Signaling	8.62E-01	1.94E-01	1.134	CAPN1,CAPNS1,MAPK1,MAPK3,PRKCA,RALA,RRAS2
IL-13 Signaling Pathway	8.55E-01	2.73E-01	NaN	MAPK1,MAPK3,RHOA
Mitotic Roles of Polo-Like Kinase	8.55E-01	2.73E-01	NaN	CAPN1,PPP2R1A,PPP2R2A
Role of PI3K/AKT Signaling in the Pathogenesis of Influenza	8.55E-01	2.73E-01	NaN	GNAI2,MAPK1,MAPK3
Transcriptional Regulatory Network in Embryonic Stem Cells	8.48E-01	2.35E-01	-2.000	MAPK1,MAPK3,RALA,RRAS2
nNOS Signaling in Neurons	8.48E-01	2.35E-01	NaN	CAPN1,CAPNS1,PFKM,PRKCA
Glycolysis I	8.48E-01	2.35E-01	-2.000	ALDOC,PFKL,PFKM,PGAM1
Synaptogenesis Signaling Pathway	8.07E-01	1.58E-01	-3.000	ARPC1A,CDH2,CLASP2,MAPK1,MAPK3,MARCKS,NAPG,PAFAH1B1,PRKACB,PRKAG1,PRKAR1A,RAB5B,RALA,RHOA,RRAS2,STX1B
IL-3 Signaling	8.04E-01	2.08E-01	-2.236	MAPK1,MAPK3,PRKCA,RALA,RRAS2
Glioma Invasiveness Signaling	8.04E-01	2.08E-01	-2.236	MAPK1,MAPK3,RALA,RHOA,RRAS2
PDGF Signaling	8.04E-01	2.08E-01	-2.236	MAPK1,MAPK3,PRKCA,RALA,RRAS2
4-1BB Signaling in T Lymphocytes	8E-01	3.33E-01	NaN	MAPK1,MAPK3
MIF-mediated Glucocorticoid Regulation	8E-01	3.33E-01	NaN	MAPK1,MAPK3
Role of IL-17A in Arthritis	8E-01	3.33E-01	NaN	MAPK1,MAPK3
IL-17A Signaling in Gastric Cells	8E-01	3.33E-01	NaN	MAPK1,MAPK3
Triacylglycerol Degradation	8E-01	3.33E-01	NaN	ALDH2,PRDX6
Role of NANOG in Mammalian Embryonic Stem Cell Pluripotency	7.8E-01	2.22E-01	-2.000	MAPK1,MAPK3,RALA,RRAS2
GDNF Family Ligand-Receptor Interactions	7.8E-01	2.22E-01	-2.000	MAPK1,MAPK3,RALA,RRAS2
MYC Mediated Apoptosis Signaling	7.69E-01	2.5E-01	NaN	PRKACB,PRKAG1,PRKAR1A
UVB-Induced MAPK Signaling	7.69E-01	2.5E-01	NaN	MAPK1,MAPK3,PRKCA
Myelination Signaling Pathway	7.69E-01	1.69E-01	-2.530	CNP,MAPK1,MAPK3,PRKACB,PRKAG1,PRKAR1A,PTPN11,RALA,RHOA,RRAS2
GM-CSF Signaling	7.49E-01	2E-01	-2.236	MAPK1,MAPK3,PTPN11,RALA,RRAS2
HGF Signaling	7.35E-01	1.88E-01	-2.449	MAPK1,MAPK3,PRKCA,PTPN11,RALA,RRAS2
Semaphorin Neuronal Repulsive Signaling Pathway	7.29E-01	1.74E-01	1.414	CRMP1,DPYSL2,DPYSL5,PLXNB1,PRKACB,PRKAG1,PRKAR1A,RHOA
Factors Promoting Cardiogenesis in Vertebrates	7.18E-01	2.11E-01	-2.000	PLCD1,PLCD3,PRKCA,RHOA
Bladder Cancer Signaling	7.18E-01	2.11E-01	-2.000	MAPK1,MAPK3,RALA,RRAS2
STAT3 Pathway	7.18E-01	2.11E-01	-2.000	MAPK1,MAPK3,RALA,RRAS2
CLEAR Signaling Pathway	7.11E-01	1.62E-01	0.302	ATP6V1B2,MAPK1,MAPK3,PPP2R1A,PPP2R2A,PRKAG1,PRKCA,RALA,RRAS2,SGSH,YWHAE
Role of JAK family kinases in IL-6-type Cytokine Signaling	6.93E-01	2.31E-01	NaN	MAPK1,MAPK3,PTPN11
Pulmonary Fibrosis Idiopathic Signaling Pathway	6.93E-01	1.7E-01	-2.828	CDH2,COL27A1,GNA13,MAPK1,MAPK3,RALA,RHOA,RRAS2
IL-4 Signaling	6.91E-01	1.82E-01	-2.449	COL27A1,GNAI2,MAPK1,MAPK3,RALA,RRAS2
CD40 Signaling	6.89E-01	2.86E-01	NaN	MAPK1,MAPK3
IL-17A Signaling in Airway Cells	6.89E-01	2.86E-01	NaN	MAPK1,MAPK3
Phenylalanine Degradation IV (Mammalian, via Side Chain)	6.89E-01	2.86E-01	NaN	ALDH2,GOT2
PCP (Planar Cell Polarity) Pathway	6.89E-01	2.86E-01	NaN	PFN2,RHOA
Toll-like Receptor Signaling	6.89E-01	2.86E-01	NaN	MAPK1,TOLLIP
Reelin Signaling in Neurons	6.53E-01	1.71E-01	-2.449	ARPC1A,CDH2,MAPK1,MAPK3,PAFAH1B1,PAFAH1B2,RHOA
Erythropoietin Signaling Pathway	6.52E-01	1.85E-01	-2.236	MAPK1,MAPK3,PRKCA,RALA,RRAS2
MSP-RON Signaling in Cancer Cells Pathway	6.52E-01	1.85E-01	-2.236	MAPK1,MAPK3,RALA,RRAS2,YWHAE
Neuregulin Signaling	6.5E-01	1.76E-01	-2.449	MAPK1,MAPK3,PRKCA,PTPN11,RALA,RRAS2
Arginine Biosynthesis IV	6.42E-01	5E-01	NaN	GLUD1
Creatine-phosphate Biosynthesis	6.42E-01	5E-01	NaN	CKB
Pyruvate Fermentation to Lactate	6.42E-01	5E-01	NaN	LDHB
Tetrapyrrole Biosynthesis II	6.42E-01	5E-01	NaN	ALAD
Choline Degradation I	6.42E-01	5E-01	NaN	ALDH7A1
Phenylethylamine Degradation I	6.42E-01	5E-01	NaN	ALDH2
Lysine Degradation V	6.42E-01	5E-01	NaN	ALDH7A1
Acetone Degradation I (to Methylglyoxal)	6.42E-01	5E-01	NaN	PTGR2
Rapoport-Luebering Glycolytic Shunt	6.42E-01	5E-01	NaN	PGAM1
L-cysteine Degradation I	6.42E-01	5E-01	NaN	GOT2
Tyrosine Degradation I	6.42E-01	5E-01	NaN	GSTZ1
Glutamate Degradation II	6.42E-01	5E-01	NaN	GOT2
GDP-mannose Biosynthesis	6.42E-01	5E-01	NaN	MPI
L-serine Degradation	6.42E-01	5E-01	NaN	SRR
Fatty Acid β-oxidation III (Unsaturated, Odd Number)	6.42E-01	5E-01	NaN	ECI1
Aspartate Biosynthesis	6.42E-01	5E-01	NaN	GOT2
Notch Signaling	6.42E-01	5E-01	NaN	CNTN1
Neutrophil Extracellular Trap Signaling Pathway	6.17E-01	1.47E-01	-3.500	ATP5F1A,ATP5F1B,ATP5F1C,ATP5F1D,ATP5PB,COL27A1,HMGB1,MAPK1,MAPK3,MT-ATP6,NDUFV1,PLCD1,PLCD3,PRDX6,PRKCA,UQCRC2
IL-17 Signaling	6.1E-01	1.9E-01	-2.000	MAPK1,MAPK3,RALA,RRAS2
Coronavirus Replication Pathway	6.1E-01	1.9E-01	-2.000	TUBA1A,TUBB2A,TUBB4A,TUBB4B
MSP-RON Signaling in Macrophages Pathway	6.1E-01	1.9E-01	-2.000	MAPK1,MAPK3,RALA,RRAS2
TREM1 Signaling	5.98E-01	2.5E-01	NaN	MAPK1,MAPK3
MIF Regulation of Innate Immunity	5.98E-01	2.5E-01	NaN	MAPK1,MAPK3
Lymphotoxin β Receptor Signaling	5.98E-01	2.5E-01	NaN	MAPK1,MAPK3
Cell Cycle Regulation by BTG Family Proteins	5.98E-01	2.5E-01	NaN	PPP2R1A,PPP2R2A
Pyrimidine Deoxyribonucleotides De Novo Biosynthesis I	5.98E-01	2.5E-01	NaN	AK1,CMPK1
D-myo-inositol (1,4,5)-Trisphosphate Biosynthesis	5.98E-01	2.5E-01	NaN	PLCD1,PLCD3
Natural Killer Cell Signaling	5.75E-01	1.67E-01	-1.633	HSPA1A/HSPA1B,MAPK1,MAPK3,PTPN11,RALA,RRAS2
Regulation of IL-2 Expression in Activated and Anergic T Lymphocytes	5.63E-01	1.82E-01	-2.000	MAPK1,MAPK3,RALA,RRAS2
Cachexia Signaling Pathway	5.56E-01	1.46E-01	-3.051	CAPN1,CAPNS1,GNAS,HMGB1,HSPA1A/HSPA1B,MAPK1,MAPK3,PHGDH,PRKACB,PRKAG1,PRKAR1A,PRKCA,TSC22D4
Chronic Myeloid Leukemia Signaling	5.36E-01	1.54E-01	-2.121	MAPK1,MAPK3,PLCD1,PLCD3,PRKAG1,PTPN11,RALA,RRAS2
Production of Nitric Oxide and Reactive Oxygen Species in Macrophages	5.36E-01	1.54E-01	-0.707	APOB,MAPK1,MAPK3,PPP1R7,PPP2R1A,PPP2R2A,PRKCA,RHOA
RAC Signaling	5.36E-01	1.54E-01	-2.828	ARPC1A,CYFIP1,MAPK1,MAPK3,NCKAP1,RALA,RHOA,RRAS2
Glycogen Degradation II	5.23E-01	2.22E-01	NaN	PYGB,PYGM
Prostate Cancer Signaling	5.2E-01	1.74E-01	NaN	MAPK1,MAPK3,RALA,RRAS2
Role of Chondrocytes in Rheumatoid Arthritis Signaling Pathway	5.15E-01	1.88E-01	NaN	MAPK1,MAPK3,PRKAG1
Role of Pattern Recognition Receptors in Recognition of Bacteria and Viruses	5.15E-01	1.88E-01	NaN	MAPK1,MAPK3,PRKCA
Angiopoietin Signaling	5.15E-01	1.88E-01	NaN	PTPN11,RALA,RRAS2
Fcγ Receptor-mediated Phagocytosis in Macrophages and Monocytes	4.94E-01	1.61E-01	-2.236	ARPC1A,EZR,MAPK1,MAPK3,PRKCA
Tumor Microenvironment Pathway	4.94E-01	1.61E-01	-2.236	MAPK1,MAPK3,RALA,RRAS2,SLC1A4
Leukocyte Extravasation Signaling	4.93E-01	1.52E-01	-2.646	CTNNA2,EZR,GNAI2,MAPK1,PRKCA,PTPN11,RHOA
CTLA4 Signaling in Cytotoxic T Lymphocytes	4.93E-01	1.52E-01	0.378	MAPK1,MAPK3,PPP2R1A,PPP2R2A,PTPN11,RALA,RRAS2
Oxytocin in Spinal Neurons Signaling Pathway	4.93E-01	3.33E-01	NaN	NT5C
Prostanoid Biosynthesis	4.93E-01	3.33E-01	NaN	PTGDS
NAD Salvage Pathway II	4.93E-01	3.33E-01	NaN	NT5C
Branched-chain α-keto acid Dehydrogenase Complex	4.93E-01	3.33E-01	NaN	DLD
Choline Biosynthesis III	4.93E-01	3.33E-01	NaN	PCYT1B
Pentose Phosphate Pathway (Non-oxidative Branch)	4.93E-01	3.33E-01	NaN	TKT
NAD Phosphorylation and Dephosphorylation	4.93E-01	3.33E-01	NaN	NADK2
Glycine Cleavage Complex	4.93E-01	3.33E-01	NaN	DLD
Lysine Degradation II	4.93E-01	3.33E-01	NaN	ALDH7A1
L-cysteine Degradation III	4.93E-01	3.33E-01	NaN	MPST
Inosine-5'-phosphate Biosynthesis II	4.93E-01	3.33E-01	NaN	ATIC
Heme Biosynthesis II	4.93E-01	3.33E-01	NaN	ALAD
Adenosine Nucleotides Degradation II	4.93E-01	3.33E-01	NaN	NT5C
Arginine Degradation I (Arginase Pathway)	4.93E-01	3.33E-01	NaN	ALDH4A1
HIF1α Signaling	4.83E-01	1.48E-01	-2.121	COPS5,HSPA1A/HSPA1B,LDHB,MAPK1,MAPK3,PRKCA,RALA,RRAS2
Macrophage Classical Activation Signaling Pathway	4.8E-01	1.67E-01	2.000	DLAT,DLD,PDHB,UQCRC2
Human Embryonic Stem Cell Pluripotency	4.8E-01	1.67E-01	-2.000	MAPK1,PRKCA,RALA,RRAS2
Neuroprotective Role of THOP1 in Alzheimer's Disease	4.8E-01	1.67E-01	NaN	PRKACB,PRKAG1,PRKAR1A,YWHAE
PI3K/AKT Signaling	4.66E-01	1.49E-01	-1.134	MAPK1,MAPK3,PPP2R1A,PPP2R2A,RALA,RRAS2,YWHAE
ID1 Signaling Pathway	4.61E-01	1.56E-01	-1.342	MAPK1,MAPK3,PLXNB1,RALA,RRAS2
VDR/RXR Activation	4.6E-01	2E-01	NaN	NCOR1,PRKCA
Role of CHK Proteins in Cell Cycle Checkpoint Control	4.6E-01	2E-01	NaN	PPP2R1A,PPP2R2A
Ephrin A Signaling	4.6E-01	2E-01	NaN	PTPN11,RHOA
Glycogen Degradation III	4.6E-01	2E-01	NaN	PYGB,PYGM
SNARE Signaling Pathway	4.4E-01	1.46E-01	-2.646	NAPG,PRKACB,PRKAG1,PRKAR1A,RAB1A,RAB6A,STX1B
MicroRNA Biogenesis Signaling Pathway	4.34E-01	1.43E-01	-2.121	AHCTF1,DNAJA2,MAPK1,MAPK3,QKI,RALA,RRAS2,TSN
Actin Cytoskeleton Signaling	4.22E-01	1.36E-01	-3.162	ARPC1A,CYFIP1,DIAPH1,EZR,GNA13,MAPK1,MAPK3,NCKAP1,PFN2,RALA,RHOA,RRAS2
Hepatic Fibrosis Signaling Pathway	4.07E-01	1.37E-01	-1.265	GNAI2,MAPK1,MAPK3,PRKACB,PRKAG1,PRKAR1A,PRKCA,RALA,RHOA,RRAS2
CDX Gastrointestinal Cancer Signaling Pathway	4.06E-01	1.82E-01	NaN	MAPK1,MAPK3
IL-7 Signaling Pathway	4.06E-01	1.82E-01	NaN	MAPK1,MAPK3
T Cell Receptor Signaling	4.01E-01	1.47E-01	-1.342	MAPK1,MAPK3,PTPN11,RALA,RRAS2
Calcium Signaling	3.96E-01	1.43E-01	-2.449	ATP2B4,MAPK1,MAPK3,PRKACB,PRKAG1,PRKAR1A
B Cell Activating Factor Signaling	3.94E-01	2.5E-01	NaN	MAPK1
April Mediated Signaling	3.94E-01	2.5E-01	NaN	MAPK1
Antiproliferative Role of TOB in T Cell Signaling	3.94E-01	2.5E-01	NaN	MAPK1
Role of JAK2 in Hormone-like Cytokine Signaling	3.94E-01	2.5E-01	NaN	PTPN11
tRNA Splicing	3.94E-01	2.5E-01	NaN	ENPP6
Leukotriene Biosynthesis	3.94E-01	2.5E-01	NaN	LTA4H
Urate Biosynthesis/Inosine 5'-phosphate Degradation	3.94E-01	2.5E-01	NaN	NT5C
Mitochondrial L-carnitine Shuttle Pathway	3.94E-01	2.5E-01	NaN	CPT2
Guanosine Nucleotides Degradation III	3.94E-01	2.5E-01	NaN	NT5C
Glycogen Biosynthesis II (from UDP-D-Glucose)	3.94E-01	2.5E-01	NaN	GYG1
Glycine Betaine Degradation	3.94E-01	2.5E-01	NaN	SRR
Aspartate Degradation II	3.94E-01	2.5E-01	NaN	GOT2
Role of Osteoclasts in Rheumatoid Arthritis Signaling Pathway	3.93E-01	1.4E-01	-1.890	COL27A1,CTNNA2,MAPK1,MAPK3,RALA,RHOA,RRAS2
Agrin Interactions at Neuromuscular Junction	3.79E-01	1.48E-01	-2.000	MAPK1,MAPK3,RALA,RRAS2
Macropinocytosis Signaling	3.79E-01	1.48E-01	NaN	PRKCA,RALA,RHOA,RRAS2
Wound Healing Signaling Pathway	3.72E-01	1.4E-01	-2.449	COL27A1,MAPK1,MAPK3,PRKCA,RALA,RRAS2
HER-2 Signaling in Breast Cancer	3.71E-01	1.37E-01	-1.633	AHCTF1,COX4I1,MAPK1,MAPK3,PRKCA,RALA,RRAS2
RANK Signaling in Osteoclasts	3.59E-01	1.67E-01	NaN	MAPK1,MAPK3
NOD1/2 Signaling Pathway	3.52E-01	1.5E-01	NaN	HSPA1A/HSPA1B,MAPK1,MAPK3
Activin Inhibin Signaling Pathway	3.52E-01	1.5E-01	NaN	MAPK1,MAPK3,RHOA
NUR77 Signaling in T Lymphocytes	3.52E-01	1.5E-01	NaN	MAPK1,MAPK3,PRKCA
NF-κB Signaling	3.52E-01	1.5E-01	NaN	PRKACB,RALA,RRAS2
FAK Signaling	3.51E-01	1.33E-01	-0.707	ARPC1A,CAPN1,CAPNS1,MAPK1,MAPK3,RALA,RHOA,RRAS2
PI3K Signaling in B Lymphocytes	3.5E-01	1.35E-01	-2.449	CD81,MAPK1,MAPK3,PLCD1,PLCD3,RALA,RRAS2
Role of PKR in Interferon Induction and Antiviral Response	3.5E-01	1.43E-01	-1.000	HMGB1,HSPA1A/HSPA1B,MAPK1,MAPK3
PKCθ Signaling in T Lymphocytes	3.5E-01	1.43E-01	-2.000	MAPK1,MAPK3,RALA,RRAS2
Role of OCT4 in Mammalian Embryonic Stem Cell Pluripotency	3.22E-01	2E-01	NaN	PHB1
Sucrose Degradation V (Mammalian)	3.22E-01	2E-01	NaN	ALDOC
Estrogen Biosynthesis	3.22E-01	2E-01	NaN	HSD17B8
Purine Nucleotides Degradation II (Aerobic)	3.22E-01	2E-01	NaN	NT5C
Retinol Biosynthesis	3.22E-01	2E-01	NaN	ESD
Pancreatic Adenocarcinoma Signaling	3.21E-01	1.43E-01	NaN	MAPK1,MAPK3,RALA
IL-17A Signaling in Fibroblasts	3.21E-01	1.43E-01	NaN	MAPK1,MAPK3,PRKCA
Pyrimidine Ribonucleotides Interconversion	3.19E-01	1.54E-01	NaN	AK1,CMPK1
Inhibition of ARE-Mediated mRNA Degradation Pathway	3.15E-01	1.29E-01	-1.414	MAPK1,MAPK3,PPP2R1A,PPP2R2A,PRKACB,PRKAG1,PRKAR1A,YWHAE
Dendritic Cell Maturation	2.99E-01	1.33E-01	-2.000	MAPK1,MAPK3,PLCD1,PLCD3
Cyclins and Cell Cycle Regulation	2.83E-01	1.43E-01	NaN	PPP2R1A,PPP2R2A
Pyrimidine Ribonucleotides De Novo Biosynthesis	2.83E-01	1.43E-01	NaN	AK1,CMPK1
Pentose Phosphate Pathway	2.68E-01	1.67E-01	NaN	TKT
Colanic Acid Building Blocks Biosynthesis	2.68E-01	1.67E-01	NaN	MPI
Methionine Degradation I (to Homocysteine)	2.68E-01	1.67E-01	NaN	AHCYL2
Role of Osteoblasts in Rheumatoid Arthritis Signaling Pathway	2.52E-01	1.33E-01	NaN	MAPK1,MAPK3
Granulocyte Adhesion and Diapedesis	2.52E-01	1.33E-01	NaN	EZR,GNAI2
Mechanisms of Viral Exit from Host Cells	2.25E-01	1.25E-01	NaN	PRKCA,SH3GL2
iNOS Signaling	2.25E-01	1.43E-01	NaN	MAPK1
nNOS Signaling in Skeletal Muscle Cells	2.25E-01	1.43E-01	NaN	SNTB1
GADD45 Signaling	2.25E-01	1.43E-01	NaN	MAPK1
Calcium Transport I	2.25E-01	1.43E-01	NaN	ATP2B4
Purine Nucleotides De Novo Biosynthesis II	2.25E-01	1.43E-01	NaN	ATIC
Cysteine Biosynthesis III (mammalia)	2.25E-01	1.43E-01	NaN	AHCYL2
Parkinson's Signaling	2.25E-01	1.43E-01	NaN	MAPK1
Inhibition of Angiogenesis by TSP1	1.9E-01	1.25E-01	NaN	MAPK1
Immunogenic Cell Death Signaling Pathway	-0E00	1.11E-01	NaN	HMGB1,HSPA1A/HSPA1B
Multiple Sclerosis Signaling Pathway	-0E00	1.21E-01	-2.000	CAPN1,CAPNS1,MAPK1,MAPK3
Pathogen Induced Cytokine Storm Signaling Pathway	-0E00	9.09E-02	NaN	COL27A1,MAPK1,MAPK3
Ribonucleotide Reductase Signaling Pathway	-0E00	8.7E-02	NaN	MAPK1,MAPK3
IL-10 Signaling	-0E00	1.18E-01	NaN	MAPK1,PRKAG1
Macrophage Alternative Activation Signaling Pathway	-0E00	1.2E-01	NaN	LLGL1,MAPK1,MAPK3
Amyotrophic Lateral Sclerosis Signaling	-0E00	1.15E-01	NaN	CAPN1,CAPNS1,RAB5B
Chaperone Mediated Autophagy Signaling Pathway	-0E00	1.18E-01	-0.333	ATP6V1B2,GFAP,HMGB1,HSPA1A/HSPA1B,IDH2,MAPK1,NCOR1,PEA15,PRKAG1
ABRA Signaling Pathway	-0E00	7.14E-02	NaN	DIAPH1,RHOA
DHCR24 Signaling Pathway	-0E00	8E-02	-2.000	APOB,PRKCA,RALA,RRAS2
WNK Renal Signaling Pathway	-0E00	7.69E-02	NaN	PRKCA
Microautophagy Signaling Pathway	-0E00	3.12E-02	NaN	COL27A1,PRKAG1
Acute Phase Response Signaling	-0E00	7.81E-02	-2.236	MAPK1,MAPK3,PTPN11,RALA,RRAS2
LXR/RXR Activation	-0E00	7.14E-02	NaN	APOB,HADH,NCOR1
Hepatic Fibrosis / Hepatic Stellate Cell Activation	-0E00	4E-02	NaN	COL27A1
FXR/RXR Activation	-0E00	2.7E-02	NaN	APOB
TR/RXR Activation	-0E00	6.25E-02	NaN	NCOR1
Regulation of Actin-based Motility by Rho	-0E00	6.38E-02	NaN	ARPC1A,PFN2,RHOA
Caveolar-mediated Endocytosis Signaling	-0E00	6.9E-02	NaN	PRKCA,RAB5B
Clathrin-mediated Endocytosis Signaling	-0E00	5.88E-02	NaN	APOB,ARPC1A,HIP1R,RAB5B,SH3GL2
IL-12 Signaling and Production in Macrophages	-0E00	1.02E-01	0.447	APOB,MAPK1,MAPK3,PRKAG1,PRKCA
FcγRIIB Signaling in B Lymphocytes	-0E00	5.71E-02	NaN	RALA,RRAS2
Calcium-induced T Lymphocyte Apoptosis	-0E00	6.25E-02	NaN	PRKCA
Airway Pathology in Chronic Obstructive Pulmonary Disease	-0E00	1E-01	NaN	PTGDS
Induction of Apoptosis by HIV1	-0E00	5.88E-02	NaN	SLC25A3
CD28 Signaling in T Helper Cells	-0E00	7.14E-02	NaN	ARPC1A,PTPN11
IL-15 Signaling	-0E00	1.11E-01	-2.000	MAPK1,MAPK3,RALA,RRAS2
Virus Entry via Endocytic Pathways	-0E00	7.32E-02	NaN	PRKCA,RALA,RRAS2
Maturity Onset Diabetes of Young (MODY) Signaling	-0E00	5.88E-02	NaN	APOB
RAN Signaling	-0E00	7.69E-02	NaN	KPNA4
ATM Signaling	-0E00	1.11E-01	NaN	PPP2R1A,PPP2R2A
Type I Diabetes Mellitus Signaling	-0E00	1.11E-01	NaN	HSPD1,MAPK1
mTOR Signaling	-0E00	1.14E-01	-1.000	MAPK1,MAPK3,PPP2R1A,PPP2R2A,PRKAG1,PRKCA,RALA,RHOA,RRAS2
Systemic Lupus Erythematosus Signaling	-0E00	6.25E-02	NaN	MAPK1,MAPK3,RALA,RRAS2
CDC42 Signaling	-0E00	1.09E-01	-2.000	ARPC1A,DIAPH1,LLGL1,MAPK1,RALA
ILK Signaling	-0E00	9.43E-02	-0.447	MAPK1,MAPK3,PPP2R1A,PPP2R2A,RHOA
EIF2 Signaling	-0E00	3.36E-02	-2.000	MAPK1,MAPK3,RALA,RRAS2
PAK Signaling	-0E00	1.11E-01	-2.000	MAPK1,MAPK3,RALA,RRAS2
Hereditary Breast Cancer Signaling	-0E00	9.09E-02	NaN	RALA,RRAS2
Role of Osteoblasts, Osteoclasts and Chondrocytes in Rheumatoid Arthritis	-0E00	9.52E-02	NaN	MAPK1,MAPK3
Atherosclerosis Signaling	-0E00	7.69E-02	NaN	APOB,PRDX6
Regulation of eIF4 and p70S6K Signaling	-0E00	7.59E-02	-0.816	MAPK1,MAPK3,PPP2R1A,PPP2R2A,RALA,RRAS2
Granzyme A Signaling	-0E00	2.78E-02	NaN	NDUFV1
Actin Nucleation by ARP-WASP Complex	-0E00	1E-01	-2.000	ARPC1A,RALA,RHOA,RRAS2
Paxillin Signaling	-0E00	8.11E-02	NaN	MAPK1,RALA,RRAS2
tRNA Charging	-0E00	1.15E-01	NaN	DARS1,LARS1,NARS1
Gluconeogenesis I	-0E00	1.18E-01	NaN	ALDOC,PGAM1
Stearate Biosynthesis I (Animals)	-0E00	7.69E-02	NaN	PTGR2
Agranulocyte Adhesion and Diapedesis	-0E00	9.09E-02	NaN	EZR,GNAI2
Unfolded protein response	-0E00	7.69E-02	NaN	DNAJA2,HSPA1A/HSPA1B
PTEN Signaling	-0E00	1.14E-01	2.000	MAPK1,MAPK3,RALA,RRAS2
Protein Ubiquitination Pathway	-0E00	6.67E-02	NaN	HSPA13,HSPA1A/HSPA1B,HSPB8,HSPD1,HSPE1,TRAP1
Cell Cycle: G2/M DNA Damage Checkpoint Regulation	-0E00	8.33E-02	NaN	YWHAE
B Cell Receptor Signaling	-0E00	8.47E-02	-2.236	MAPK1,MAPK3,PTPN11,RALA,RRAS2
Integrin Signaling	-0E00	1.17E-01	-3.000	ARPC1A,CAPN1,CAPNS1,MAPK1,MAPK3,PFN2,RALA,RHOA,RRAS2
Hypoxia Signaling in the Cardiovascular System	-0E00	6.67E-02	NaN	COPS5
Phagosome Formation	-0E00	1.15E-01	-2.530	ARPC1A,DIAPH1,MAPK1,MAPK3,MARCKS,PRDX6,PRKCA,RALA,RHOA,RRAS2
PD-1, PD-L1 cancer immunotherapy pathway	-0E00	8.33E-02	NaN	PTPN11
Sumoylation Pathway	-0E00	3.7E-02	NaN	RHOA
Osteoarthritis Pathway	-0E00	1.03E-01	NaN	CTNNA2,HMGB1,PRKAG1
GP6 Signaling Pathway	-0E00	6.45E-02	NaN	COL27A1,PRKCA
Neuroinflammation Signaling Pathway	-0E00	1.08E-01	NaN	HMGB1,MAPK1,MAPK3,SLC1A3
Iron homeostasis signaling pathway	-0E00	8.33E-02	NaN	ATP6V1B2,MAPK1,MAPK3
NER (Nucleotide Excision Repair, Enhanced Pathway)	-0E00	8.7E-02	NaN	COPS3,COPS5
BAG2 Signaling Pathway	-0E00	5.77E-02	NaN	HSPA1A/HSPA1B,MAPK1,MAPK3
Systemic Lupus Erythematosus in B Cell Signaling Pathway	-0E00	1.05E-01	-1.633	MAPK1,MAPK3,PRKCA,PTPN11,RALA,RRAS2
Necroptosis Signaling Pathway	-0E00	9.52E-02	-1.000	CAPN1,CAPNS1,GLUD1,SLC25A3
Kinetochore Metaphase Signaling Pathway	-0E00	6.25E-02	NaN	PPP1R7
Coronavirus Pathogenesis Pathway	-0E00	3.45E-02	NaN	MAPK1,MAPK3
