# Supplementary material for: Proteomic Analysis of Spatial Heterogeneity Identifies HMGB2 as Putative Biomarker of Tumor Progression in Adult-Type Diffuse Astrocytomas
Source: Cancers (Basel). 2024 Apr 16;16(8):1516. doi: 10.3390/cancers16081516 (PMC11049315; doi:10.3390/cancers16081516)
Supplement: Supplementary file 1 [file cancers-16-01516-s001.zip › Supplement Table S8 - IPA HG areas.txt]

Ingenuity Canonical Pathways	-log(p-value)	Ratio	z-score	Molecules
EIF2 Signaling	7.95E00	1.68E-01	3.000	EIF2AK2,EIF2S3,EIF3I,EIF4A3,RPL10,RPL23A,RPL24,RPL27,RPL27A,RPL31,RPL8,RPS11,RPS14,RPS19,RPS21,RPS23,RPS26,RPS27,RPS6,RPS7
Spliceosomal Cycle	6.66E00	4.21E-01	2.828	DHX15,EIF4A3,MAGOH,RBM8A,SF3A3,SF3B3,SF3B4,U2AF2
Coronavirus Pathogenesis Pathway	5.88E00	2.07E-01	-2.887	BAX,NPM1,PA2G4,RPS11,RPS14,RPS19,RPS21,RPS23,RPS26,RPS27,RPS6,RPS7
Regulation of eIF4 and p70S6K Signaling	4.42E00	1.52E-01	NaN	EIF2S3,EIF3I,EIF4A3,RPS11,RPS14,RPS19,RPS21,RPS23,RPS26,RPS27,RPS6,RPS7
Systemic Lupus Erythematosus Signaling	3.86E00	1.56E-01	NaN	IGKV1D-33,LSM4,LSM6,SF3B4,SNRNP40,SNRNP70,SNRPA1,SNRPD1,SNRPD3,SNRPE
mTOR Signaling	3.74E00	1.39E-01	NaN	EIF3I,EIF4A3,RPS11,RPS14,RPS19,RPS21,RPS23,RPS26,RPS27,RPS6,RPS7
Granzyme A Signaling	1.93E00	1.39E-01	-1.342	ANP32A,H1-5,HMGB2,LMNB1,SET
ATM Signaling	1.51E00	1.67E-01	NaN	CBX1,CBX3,CBX5
Glutamate Removal from Folates	1.41E00	1E00	NaN	GGH
Role of MAPK Signaling in Inhibiting the Pathogenesis of Influenza	1.34E00	2.22E-01	NaN	BAX,EIF2AK2
MicroRNA Biogenesis Signaling Pathway	1.19E00	8.93E-02	1.342	EXOSC4,ILF2,POLR2C,SEC13,SRSF3
Assembly of RNA Polymerase II Complex	1.12E00	5E-01	NaN	POLR2C
Role of PKR in Interferon Induction and Antiviral Response	1.03E00	1.07E-01	NaN	BAX,EIF2AK2,NPM1
ISGylation Signaling Pathway	8.96E-01	1.25E-01	NaN	EIF2AK2,SQSTM1
Role of p14/p19ARF in Tumor Suppression	8.32E-01	2.5E-01	NaN	NPM1
SPINK1 Pancreatic Cancer Pathway	8.32E-01	2.5E-01	NaN	CTSA
Pyroptosis Signaling Pathway	8.12E-01	1.11E-01	NaN	BAX,ELAVL1
HOTAIR Regulatory Pathway	7.74E-01	1.05E-01	NaN	ELAVL1,RBBP7
Cleavage and Polyadenylation of Pre-mRNA	7.43E-01	2E-01	NaN	CPSF6
Hereditary Breast Cancer Signaling	6.76E-01	9.09E-02	NaN	NPM1,POLR2C
Nucleotide Excision Repair Pathway	6.72E-01	1.67E-01	NaN	POLR2C
Purine Nucleotides De Novo Biosynthesis II	6.14E-01	1.43E-01	NaN	ADSS2
Toll-like Receptor Signaling	6.14E-01	1.43E-01	NaN	EIF2AK2
Ferroptosis Signaling Pathway	6.11E-01	6.82E-02	NaN	G3BP1,MACROH2A1,SQSTM1
NAD Signaling Pathway	5.93E-01	8E-02	NaN	H1-5,POLR2C
Role of Hypercytokinemia/hyperchemokinemia in the Pathogenesis of Influenza	5.64E-01	1.25E-01	NaN	EIF2AK2
Adipogenesis pathway	5.64E-01	1.25E-01	NaN	RBBP7
Granzyme B Signaling	5.21E-01	1.11E-01	NaN	LMNB1
Tumoricidal Function of Hepatic Natural Killer Cells	5.21E-01	1.11E-01	NaN	BAX
Cell Cycle: G1/S Checkpoint Regulation	5.21E-01	1.11E-01	NaN	PA2G4
Interferon Signaling	5.21E-01	1.11E-01	NaN	BAX
Caveolar-mediated Endocytosis Signaling	5.03E-01	6.9E-02	NaN	COPG1,DNM2
Docosahexaenoic Acid (DHA) Signaling	4.83E-01	1E-01	NaN	BAX
Small Cell Lung Cancer Signaling	4.83E-01	1E-01	NaN	PA2G4
IL-7 Signaling Pathway	4.49E-01	9.09E-02	NaN	BAX
Multiple Sclerosis Signaling Pathway	4.3E-01	6.06E-02	NaN	BAX,RBBP7
VEGF Signaling	4.3E-01	6.06E-02	NaN	EIF2S3,ELAVL1
MYC Mediated Apoptosis Signaling	4.2E-01	8.33E-02	NaN	BAX
Pyridoxal 5'-phosphate Salvage Pathway	4.2E-01	8.33E-02	NaN	EIF2AK2
DNA Methylation and Transcriptional Repression Signaling	3.93E-01	7.69E-02	NaN	RBBP7
Pyrimidine Ribonucleotides Interconversion	3.93E-01	7.69E-02	NaN	DDX3X
Dilated Cardiomyopathy Signaling Pathway	3.83E-01	5.56E-02	NaN	BAX,LMNA
Apoptosis Signaling	3.83E-01	5.56E-02	NaN	BAX,LMNA
Cyclins and Cell Cycle Regulation	3.68E-01	7.14E-02	NaN	PA2G4
Pyrimidine Ribonucleotides De Novo Biosynthesis	3.68E-01	7.14E-02	NaN	DDX3X
Glutathione-mediated Detoxification	3.68E-01	7.14E-02	NaN	GGH
Insulin Secretion Signaling Pathway	3.58E-01	4.84E-02	NaN	EIF2S3,EIF4A3,SSR1
Role of Osteoblasts in Rheumatoid Arthritis Signaling Pathway	3.46E-01	6.67E-02	NaN	CTSA
p53 Signaling	3.46E-01	6.67E-02	NaN	BAX
Microautophagy Signaling Pathway	3.37E-01	4.69E-02	NaN	PSMD3,SEC13,SQSTM1
FAT10 Signaling Pathway	3.3E-01	5E-02	NaN	PSMD3,SQSTM1
Role of Pattern Recognition Receptors in Recognition of Bacteria and Viruses	3.26E-01	6.25E-02	NaN	EIF2AK2
Mechanisms of Viral Exit from Host Cells	3.26E-01	6.25E-02	NaN	LMNB1
Salvage Pathways of Pyrimidine Ribonucleotides	3.26E-01	6.25E-02	NaN	EIF2AK2
Kinetochore Metaphase Signaling Pathway	3.26E-01	6.25E-02	NaN	MACROH2A1
Complement System	3.26E-01	6.25E-02	NaN	C4BPA
Induction of Apoptosis by HIV1	3.07E-01	5.88E-02	NaN	BAX
Transcriptional Regulatory Network in Embryonic Stem Cells	3.07E-01	5.88E-02	NaN	SET
Death Receptor Signaling	3.07E-01	5.88E-02	NaN	LMNA
Immunogenic Cell Death Signaling Pathway	2.9E-01	5.56E-02	NaN	BAX
Role of MAPK Signaling in the Pathogenesis of Influenza	2.9E-01	5.56E-02	NaN	BAX
NF-κB Activation by Viruses	2.74E-01	5.26E-02	NaN	EIF2AK2
Bladder Cancer Signaling	2.74E-01	5.26E-02	NaN	PA2G4
NF-κB Signaling	2.59E-01	5E-02	NaN	EIF2AK2
Pulmonary Fibrosis Idiopathic Signaling Pathway	2.56E-01	4.26E-02	NaN	BAX,RBBP7
Pancreatic Adenocarcinoma Signaling	2.46E-01	4.76E-02	NaN	PA2G4
IL-17A Signaling in Fibroblasts	2.46E-01	4.76E-02	NaN	ELAVL1
Coronavirus Replication Pathway	2.46E-01	4.76E-02	NaN	COPG1
IL-33 Signaling Pathway	2.33E-01	4.55E-02	NaN	MACROH2A1
Non-Small Cell Lung Cancer Signaling	2.33E-01	4.55E-02	NaN	PA2G4
HER-2 Signaling in Breast Cancer	2.22E-01	3.92E-02	NaN	RPS6,SEC13
Prostate Cancer Signaling	2.21E-01	4.35E-02	NaN	PA2G4
NER (Nucleotide Excision Repair, Enhanced Pathway)	2.21E-01	4.35E-02	NaN	POLR2C
Macrophage Classical Activation Signaling Pathway	2.1E-01	4.17E-02	NaN	RBBP7
PDGF Signaling	2.1E-01	4.17E-02	NaN	EIF2AK2
Hepatic Fibrosis / Hepatic Stellate Cell Activation	1.99E-01	4E-02	NaN	BAX
HMGB1 Signaling	1.99E-01	4E-02	NaN	RBBP7
GM-CSF Signaling	1.99E-01	4E-02	NaN	RACK1
Wound Healing Signaling Pathway	-0E00	2.33E-02	NaN	LAMB1
CLEAR Signaling Pathway	-0E00	2.94E-02	NaN	CTSA,SEC13
ID1 Signaling Pathway	-0E00	3.12E-02	NaN	BAX
Glucocorticoid Receptor Signaling	-0E00	1.68E-02	NaN	KRT77,POLR2C
Neuregulin Signaling	-0E00	2.94E-02	NaN	RPS6
Circadian Rhythm Signaling	-0E00	1.82E-02	NaN	RACK1
Amyotrophic Lateral Sclerosis Signaling	-0E00	3.85E-02	NaN	BAX
Huntington's Disease Signaling	-0E00	3.54E-02	NaN	BAX,DNM2,POLR2C,PSMD3
Chaperone Mediated Autophagy Signaling Pathway	-0E00	2.63E-02	NaN	CTSA,DDX3X
Myelination Signaling Pathway	-0E00	3.39E-02	NaN	LAMB1,LMNB1
Cachexia Signaling Pathway	-0E00	3.37E-02	NaN	EIF2AK2,EIF2S3,PSMD3
Sertoli Cell Germ Cell Junction Signaling Pathway (Enhanced)	-0E00	1.56E-02	NaN	LAMB1
NRF2-mediated Oxidative Stress Response	-0E00	1.32E-02	NaN	SQSTM1
Aryl Hydrocarbon Receptor Signaling	-0E00	2.17E-02	NaN	BAX
Acute Phase Response Signaling	-0E00	1.56E-02	NaN	C4BPA
Mitochondrial Dysfunction	-0E00	7.3E-03	NaN	BAX
Tight Junction Signaling	-0E00	3.85E-02	NaN	CPSF6,YBX3
RAR Activation	-0E00	1.96E-02	NaN	LAMB1
14-3-3-mediated Signaling	-0E00	2.08E-02	NaN	BAX
Clathrin-mediated Endocytosis Signaling	-0E00	1.18E-02	NaN	DNM2
IL-8 Signaling	-0E00	1.56E-02	NaN	BAX
Role of NFAT in Regulation of the Immune Response	-0E00	1.35E-02	NaN	IGKV1D-33
FcγRIIB Signaling in B Lymphocytes	-0E00	2.86E-02	NaN	IGKV1D-33
IL-15 Signaling	-0E00	2.78E-02	NaN	IGKV1D-33
Virus Entry via Endocytic Pathways	-0E00	2.44E-02	NaN	DNM2
HIF1α Signaling	-0E00	3.7E-02	NaN	RACK1,RPS6
Agrin Interactions at Neuromuscular Junction	-0E00	3.7E-02	NaN	LAMB1
Cardiac Hypertrophy Signaling	-0E00	1.59E-02	NaN	ADSS2
CDK5 Signaling	-0E00	2.44E-02	NaN	LAMB1
Molecular Mechanisms of Cancer	-0E00	2.22E-02	NaN	BAX,PA2G4
Androgen Signaling	-0E00	2.56E-02	NaN	POLR2C
CREB Signaling in Neurons	-0E00	1.79E-02	NaN	POLR2C
Glioma Signaling	-0E00	3.12E-02	NaN	PA2G4
Chronic Myeloid Leukemia Signaling	-0E00	3.85E-02	NaN	PA2G4,SET
p70S6K Signaling	-0E00	3.08E-02	NaN	IGKV1D-33,RPS6
Colorectal Cancer Metastasis Signaling	-0E00	1.69E-02	NaN	BAX
G Beta Gamma Signaling	-0E00	2.33E-02	NaN	DNM2
Communication between Innate and Adaptive Immune Cells	-0E00	3.7E-02	NaN	IGKV1D-33
AMPK Signaling	-0E00	1.72E-02	NaN	ELAVL1
Phospholipase C Signaling	-0E00	1.15E-02	NaN	IGKV1D-33
Ovarian Cancer Signaling	-0E00	3.33E-02	NaN	PA2G4
Altered T Cell and B Cell Signaling in Rheumatoid Arthritis	-0E00	3.33E-02	NaN	IGKV1D-33
Protein Kinase A Signaling	-0E00	1.03E-02	NaN	H1-5
B Cell Development	-0E00	3.7E-02	NaN	IGKV1D-33
PI3K Signaling in B Lymphocytes	-0E00	1.92E-02	NaN	IGKV1D-33
Role of Tissue Factor in Cancer	-0E00	2.04E-02	NaN	PDIA6
NGF Signaling	-0E00	3.85E-02	NaN	BAX
Sertoli Cell-Sertoli Cell Junction Signaling	-0E00	3.08E-02	NaN	LAMB1,YBX3
eNOS Signaling	-0E00	3.85E-02	NaN	DNM2
D-myo-inositol-5-phosphate Metabolism	-0E00	2.5E-02	NaN	SET
D-myo-inositol (1,4,5,6)-Tetrakisphosphate Biosynthesis	-0E00	2.86E-02	NaN	SET
Superpathway of Inositol Phosphate Compounds	-0E00	2.27E-02	NaN	SET
D-myo-inositol (3,4,5,6)-tetrakisphosphate Biosynthesis	-0E00	2.86E-02	NaN	SET
3-phosphoinositide Degradation	-0E00	2.86E-02	NaN	SET
3-phosphoinositide Biosynthesis	-0E00	2.5E-02	NaN	SET
Remodeling of Epithelial Adherens Junctions	-0E00	2.17E-02	NaN	DNM2
Unfolded protein response	-0E00	3.85E-02	NaN	PDIA6
Protein Ubiquitination Pathway	-0E00	1.11E-02	NaN	PSMD3
B Cell Receptor Signaling	-0E00	1.69E-02	NaN	IGKV1D-33
Serotonin Receptor Signaling	-0E00	1.01E-02	NaN	SQSTM1
Phagosome Maturation	-0E00	1.47E-02	NaN	CTSA
Autophagy	-0E00	2.22E-02	NaN	SQSTM1
GP6 Signaling Pathway	-0E00	3.23E-02	NaN	LAMB1
Sirtuin Signaling Pathway	-0E00	1.94E-02	NaN	BAX,H1-5
Adrenomedullin signaling pathway	-0E00	2.44E-02	NaN	BAX
BAG2 Signaling Pathway	-0E00	1.92E-02	NaN	PSMD3
Cardiac Hypertrophy Signaling (Enhanced)	-0E00	1.28E-02	NaN	RPS6
Systemic Lupus Erythematosus in B Cell Signaling Pathway	-0E00	1.75E-02	NaN	IGKV1D-33
Senescence Pathway	-0E00	2.17E-02	NaN	SQSTM1
Inhibition of ARE-Mediated mRNA Degradation Pathway	-0E00	3.23E-02	NaN	EXOSC4,PSMD3
Necroptosis Signaling Pathway	-0E00	2.38E-02	NaN	EIF2AK2
Xenobiotic Metabolism CAR Signaling Pathway	-0E00	2.33E-02	NaN	RACK1
Role of MAPK Signaling in Promoting the Pathogenesis of Influenza	-0E00	3.45E-02	NaN	BAX
