# Supplementary material for: Proteomic Analysis of Spatial Heterogeneity Identifies HMGB2 as Putative Biomarker of Tumor Progression in Adult-Type Diffuse Astrocytomas
Source: Cancers (Basel). 2024 Apr 16;16(8):1516. doi: 10.3390/cancers16081516 (PMC11049315; doi:10.3390/cancers16081516)
Supplement: Supplementary file 1 [file cancers-16-01516-s001.zip › Supplement Table S9 - Reclassif TCGA 2021 WHO CancersABproofreading.xlsx]

## Sheet: Adap. from Ceccarelli et al2016
List of Cases				Data platform availability								Clinical Data							Molecular Data																					Clustering and Subtypes									Telomeres
Case	Tissue source site	Study	BCR	Whole exome	Whole genome	RNAseq	SNP6	U133a	HM450	HM27	RPPA	Histology	Grade	Age (years at diagnosis)	Gender	Survival (months)	Vital status (1=dead)	Karnofsky Performance Score	Mutation Count	Percent aneuploidy	IDH status	1p/19q codeletion	IDH/codel subtype	MGMT promoter status	Chr 7 gain/Chr 10 loss	Chr 19/20 co-gain	TERT promoter status	TERT expression (log2)	TERT expression status	ATRX status	DAXX status	Telomere Maintenance	BRAF V600E status	BRAF-KIAA1549 fusion	ABSOLUTE purity	ABSOLUTE ploidy	ESTIMATE stromal score	ESTIMATE immune score	ESTIMATE combined score	Original Subtype	Transcriptome Subtype	Pan-Glioma RNA Expression Cluster	IDH-specific RNA Expression Cluster	Pan-Glioma DNA Methylation Cluster	IDH-specific DNA Methylation Cluster	Supervised DNA Methylation Cluster	Random Forest Sturm Cluster	RPPA cluster	Telomere length estimate in blood normal (Kb)
TCGA-CS-4938	Thomas Jefferson University	Brain Lower Grade Glioma	IGC	Yes	Yes	Yes	Yes	No	Yes	No	Yes	astrocytoma	G2	31	female	4.69825	0	90	15	0.0694117	Mutant	non-codel	IDHmut-non-codel	Unmethylated	No combined CNA	No chr 19/20 gain	WT	0	Not expressed	Mutant	WT	ATRX	WT	WT	0.79	2	422.032	804.961	1226.99	IDHmut-non-codel	NA	LGr3	IDHmut-R3	LGm2	IDHmut-K2	G-CIMP-high	IDH	K2	8.1119
TCGA-CS-4941	Thomas Jefferson University	Brain Lower Grade Glioma	IGC	Yes	Yes	Yes	Yes	No	Yes	No	No	astrocytoma	G3	67	male	7.68805	1	90	50	0.224149	WT	non-codel	IDHwt	Methylated	Gain chr 7 & loss chr 10	No chr 19/20 gain	Mutant	3.80735	Expressed	WT	WT	TERT	WT	WT	0.61	2.05	706.871	2283.23	2990.1	IDHwt	CL	LGr4	IDHwt-R2	LGm5	IDHwt-K2	Mesenchymal-like	Mesenchymal	NA	1.4191
TCGA-CS-4942	Thomas Jefferson University	Brain Lower Grade Glioma	IGC	Yes	No	Yes	Yes	No	Yes	No	Yes	astrocytoma	G3	44	female	43.8613	1	90	24	0.0936934	Mutant	non-codel	IDHmut-non-codel	Unmethylated	No combined CNA	No chr 19/20 gain	WT	0	Not expressed	Mutant	WT	ATRX	WT	WT	0.76	2.05	563.476	2076.29	2639.77	IDHmut-non-codel	PN	LGr3	IDHmut-R3	LGm2	IDHmut-K2	G-CIMP-high	IDH	K2	NA
TCGA-CS-4943	Thomas Jefferson University	Brain Lower Grade Glioma	IGC	Yes	No	Yes	Yes	No	Yes	No	Yes	astrocytoma	G3	37	male	18.1359	0	50	30	0.172371	Mutant	non-codel	IDHmut-non-codel	Methylated	No combined CNA	No chr 19/20 gain	WT	0	Not expressed	Mutant	WT	ATRX	WT	WT	0.83	3.92	460.284	819.135	1279.42	IDHmut-non-codel	PN	LGr3	IDHmut-R3	LGm2	IDHmut-K2	G-CIMP-high	IDH	K2	NA
TCGA-CS-4944	Thomas Jefferson University	Brain Lower Grade Glioma	IGC	Yes	Yes	Yes	Yes	No	Yes	No	Yes	astrocytoma	G2	50	male	10.6121	0	90	20	0.060307	Mutant	non-codel	IDHmut-non-codel	Methylated	No combined CNA	No chr 19/20 gain	Mutant	2.58496	Expressed	WT	WT	TERT	WT	WT	0.74	1.94	701.135	1281.99	1983.13	IDHmut-non-codel	NA	LGr3	IDHmut-R3	LGm2	IDHmut-K2	G-CIMP-high	IDH	K2	3.2645
TCGA-CS-5390	Thomas Jefferson University	Brain Lower Grade Glioma	IGC	Yes	Yes	Yes	Yes	No	Yes	No	Yes	oligodendroglioma	G2	47	female	64.5927	0	100	32	0.0511444	Mutant	codel	IDHmut-codel	Methylated	No combined CNA	No chr 19/20 gain	Mutant	5.24793	Expressed	WT	WT	TERT	WT	WT	0.85	1.97	124.741	-225.552	-100.811	IDHmut-codel	PN	LGr1	IDHmut-R1	LGm3	IDHmut-K3	Codel	IDH	K2	NA
TCGA-CS-5393	Thomas Jefferson University	Brain Lower Grade Glioma	IGC	Yes	No	Yes	Yes	No	Yes	No	Yes	astrocytoma	G3	39	male	40.1487	0	100	26	0.0577859	Mutant	non-codel	IDHmut-non-codel	Methylated	No combined CNA	No chr 19/20 gain	WT	0	Not expressed	WT	WT	-/-	WT	WT	0.53	4.15	521.741	1277.35	1799.09	IDHmut-non-codel	PN	LGr3	IDHmut-R3	LGm2	IDHmut-K2	G-CIMP-high	IDH	K2	NA
TCGA-CS-5394	Thomas Jefferson University	Brain Lower Grade Glioma	IGC	Yes	No	Yes	Yes	No	Yes	No	Yes	astrocytoma	G3	40	male	0.0985647	0	NA	22	0.0469384	Mutant	non-codel	IDHmut-non-codel	Methylated	No combined CNA	No chr 19/20 gain	WT	1	Not expressed	WT	WT	-/-	WT	WT	0.92	1.95	-169.753	-301.663	-471.416	IDHmut-non-codel	PN	LGr1	IDHmut-R1	LGm3	IDHmut-K3	Codel	IDH	K2	NA
TCGA-CS-5395	Thomas Jefferson University	Brain Lower Grade Glioma	IGC	Yes	Yes	Yes	Yes	No	Yes	No	No	oligodendroglioma	G2	43	male	20.9943	1	90	39	0.186123	WT	non-codel	IDHwt	Unmethylated	Gain chr 7 & loss chr 10	Gain chr 19/20	Mutant	5.61471	Expressed	WT	WT	TERT	WT	WT	0.81	2.05	471.856	474.21	946.067	IDHwt	CL	LGr4	IDHwt-R4	LGm5	IDHwt-K2	Mesenchymal-like	Mesenchymal	NA	6.678
TCGA-CS-5396	Thomas Jefferson University	Brain Lower Grade Glioma	IGC	Yes	Yes	Yes	Yes	No	Yes	No	Yes	oligodendroglioma	G3	53	female	9.95503	0	90	26	0.179512	Mutant	codel	IDHmut-codel	Methylated	No combined CNA	No chr 19/20 gain	Mutant	3	Expressed	WT	WT	TERT	WT	WT	0.89	1.97	490.227	583.092	1073.32	IDHmut-codel	PN	LGr1	IDHmut-R1	LGm3	IDHmut-K3	Codel	IDH	K1	2.9974
TCGA-CS-5397	Thomas Jefferson University	Brain Lower Grade Glioma	IGC	Yes	No	Yes	Yes	No	Yes	No	Yes	astrocytoma	G3	54	female	6.37385	1	80	39	0.285382	WT	non-codel	IDHwt	Unmethylated	Gain chr 7 & loss chr 10	No chr 19/20 gain	Mutant	2.58496	Expressed	WT	WT	TERT	WT	WT	0.65	1.95	848.004	1264.6	2112.61	IDHwt	NE	LGr4	IDHwt-R4	LGm5	IDHwt-K2	Mesenchymal-like	Mesenchymal	K2	NA
TCGA-CS-6186	Thomas Jefferson University	Brain Lower Grade Glioma	IGC	Yes	Yes	Yes	Yes	No	Yes	No	Yes	oligoastrocytoma	G3	58	male	17.6759	1	90	56	0.151773	WT	non-codel	IDHwt	Unmethylated	Gain chr 7 & loss chr 10	No chr 19/20 gain	Mutant	4.08746	Expressed	WT	WT	TERT	WT	WT	0.89	2.03	34.9921	866.848	901.84	IDHwt	CL	LGr4	IDHwt-R3	LGm4	IDHwt-K1	Classic-like	RTK II 'Classic'	K2	3.711
TCGA-CS-6188	Thomas Jefferson University	Brain Lower Grade Glioma	IGC	Yes	No	Yes	Yes	No	Yes	No	Yes	astrocytoma	G3	48	male	23.8198	0	90	47	0.140632	WT	non-codel	IDHwt	Unmethylated	Gain chr 7 & loss chr 10	No chr 19/20 gain	Mutant	3.90689	Expressed	WT	WT	TERT	WT	WT	0.68	2.02	1044.68	1579.29	2623.97	IDHwt	CL	LGr4	IDHwt-R3	LGm4	IDHwt-K2	Mesenchymal-like	RTK II 'Classic'	K1	NA
TCGA-CS-6290	Thomas Jefferson University	Brain Lower Grade Glioma	IGC	Yes	Yes	Yes	Yes	No	Yes	No	No	astrocytoma	G3	31	male	17.9388	0	90	15	0.0132783	Mutant	non-codel	IDHmut-non-codel	Methylated	No combined CNA	No chr 19/20 gain	WT	0	Not expressed	WT	WT	-/-	WT	WT	0.54	4.02	1131.88	2597.62	3729.5	IDHmut-non-codel	NA	LGr3	IDHmut-R3	LGm2	IDHmut-K2	G-CIMP-high	IDH	NA	4.1844
TCGA-CS-6665	Thomas Jefferson University	Brain Lower Grade Glioma	IGC	Yes	Yes	Yes	Yes	No	Yes	No	Yes	astrocytoma	G3	51	female	12.4192	0	90	75	0.524814	Mutant	non-codel	IDHmut-non-codel	Methylated	No combined CNA	No chr 19/20 gain	WT	0	Not expressed	WT	WT	-/-	WT	WT	0.61	3.39	1786.5	2649.45	4435.96	IDHmut-non-codel	NA	LGr3	IDHmut-R3	LGm1	IDHmut-K1	G-CIMP-low	IDH	K2	4.9587
TCGA-CS-6666	Thomas Jefferson University	Brain Lower Grade Glioma	IGC	Yes	No	Yes	Yes	No	Yes	No	Yes	astrocytoma	G3	22	male	8.47656	0	90	18	0.403165	Mutant	non-codel	IDHmut-non-codel	Methylated	No combined CNA	No chr 19/20 gain	WT	0	Not expressed	Mutant	WT	ATRX	WT	WT	0.24	4.49	1157.96	1091.05	2249.02	IDHmut-non-codel	PN	LGr3	IDHmut-R3	LGm2	IDHmut-K2	G-CIMP-high	IDH	K2	NA
TCGA-CS-6667	Thomas Jefferson University	Brain Lower Grade Glioma	IGC	Yes	No	Yes	Yes	No	Yes	No	No	astrocytoma	G2	39	female	7.55663	0	90	23	0.0667128	Mutant	non-codel	IDHmut-non-codel	Methylated	No combined CNA	No chr 19/20 gain	WT	1	Not expressed	WT	WT	-/-	WT	WT	NA	NA	737.176	742.102	1479.28	IDHmut-non-codel	NA	LGr3	IDHmut-R3	LGm2	IDHmut-K2	G-CIMP-high	IDH	NA	NA
TCGA-CS-6668	Thomas Jefferson University	Brain Lower Grade Glioma	IGC	Yes	Yes	Yes	Yes	No	Yes	No	Yes	oligodendroglioma	G2	57	female	8.0166	0	90	24	0.114883	Mutant	codel	IDHmut-codel	Methylated	No combined CNA	No chr 19/20 gain	Mutant	5.75489	Expressed	WT	WT	TERT	WT	WT	0.98	1.95	-468.192	-457.177	-925.369	IDHmut-codel	PN	LGr1	IDHmut-R1	LGm3	IDHmut-K3	Codel	IDH	K2	8.2067
TCGA-CS-6669	Thomas Jefferson University	Brain Lower Grade Glioma	IGC	Yes	Yes	Yes	Yes	No	Yes	No	Yes	oligodendroglioma	G2	26	female	7.39235	0	90	0	9.89e-06	WT	non-codel	IDHwt	Unmethylated	No combined CNA	No chr 19/20 gain	WT	1	Not expressed	WT	WT	-/-	WT	WT	NA	NA	-173.396	-659.478	-832.874	IDHwt	NE	LGr2	IDHwt-R4	LGm6	IDHwt-K3	PA-like	Mesenchymal	K2	7.2886
TCGA-CS-6670	Thomas Jefferson University	Brain Lower Grade Glioma	IGC	Yes	No	Yes	Yes	No	Yes	No	Yes	oligodendroglioma	G3	43	male	6.60383	0	NA	34	0.0599308	Mutant	codel	IDHmut-codel	Methylated	No combined CNA	No chr 19/20 gain	NA	2.58496	Expressed	WT	WT	NA	WT	WT	0.82	1.95	128.662	-322.693	-194.031	IDHmut-codel	PN	LGr2	IDHmut-R2	LGm3	IDHmut-K3	Codel	IDH	K2	NA
TCGA-DB-5270	Mayo Clinic - Rochester	Brain Lower Grade Glioma	IGC	Yes	No	Yes	Yes	No	Yes	No	Yes	oligoastrocytoma	G3	38	female	97.809	0	NA	16	0.061382	Mutant	non-codel	IDHmut-non-codel	Methylated	No combined CNA	No chr 19/20 gain	NA	0	Not expressed	Mutant	WT	NA	WT	WT	0.58	2.05	1054.5	971.413	2025.91	IDHmut-non-codel	NE	LGr2	IDHmut-R2	LGm2	IDHmut-K2	G-CIMP-high	IDH	K2	NA
TCGA-DB-5273	Mayo Clinic - Rochester	Brain Lower Grade Glioma	IGC	Yes	Yes	Yes	Yes	No	Yes	No	Yes	astrocytoma	G3	33	male	81.9073	0	NA	16	0.0173492	Mutant	non-codel	IDHmut-non-codel	Unmethylated	No combined CNA	No chr 19/20 gain	WT	0	Not expressed	Mutant	WT	ATRX	WT	WT	0.71	2.01	1279.42	1715.38	2994.8	IDHmut-non-codel	NA	LGr3	IDHmut-R3	LGm2	IDHmut-K2	G-CIMP-high	IDH	K2	6.266
TCGA-DB-5274	Mayo Clinic - Rochester	Brain Lower Grade Glioma	IGC	Yes	No	Yes	Yes	No	Yes	No	Yes	oligoastrocytoma	G3	37	female	75.2049	0	80	35	0.234427	Mutant	codel	IDHmut-codel	Methylated	No combined CNA	No chr 19/20 gain	Mutant	3.45943	Expressed	WT	WT	TERT	WT	WT	0.82	1.95	1087.18	1216.98	2304.16	IDHmut-codel	PN	LGr1	IDHmut-R1	LGm3	IDHmut-K3	Codel	IDH	K2	NA
TCGA-DB-5275	Mayo Clinic - Rochester	Brain Lower Grade Glioma	IGC	Yes	No	Yes	Yes	No	Yes	No	Yes	oligoastrocytoma	G3	36	male	47.9024	0	NA	29	0.206947	Mutant	non-codel	IDHmut-non-codel	Methylated	No combined CNA	No chr 19/20 gain	WT	0	Not expressed	Mutant	WT	ATRX	WT	WT	1	5.69	209.068	347.153	556.221	IDHmut-non-codel	PN	LGr3	IDHmut-R3	LGm2	IDHmut-K2	G-CIMP-high	IDH	K2	NA
TCGA-DB-5276	Mayo Clinic - Rochester	Brain Lower Grade Glioma	IGC	Yes	Yes	Yes	Yes	No	Yes	No	Yes	oligoastrocytoma	G3	32	male	72.8722	0	NA	11	0.00302201	Mutant	non-codel	IDHmut-non-codel	Methylated	No combined CNA	No chr 19/20 gain	WT	0	Not expressed	Mutant	WT	ATRX	WT	WT	0.36	2	1382.28	1698.97	3081.25	IDHmut-non-codel	NE	LGr3	IDHmut-R3	LGm2	IDHmut-K2	G-CIMP-high	Mesenchymal	K2	2.7011
TCGA-DB-5277	Mayo Clinic - Rochester	Brain Lower Grade Glioma	IGC	Yes	No	Yes	Yes	No	Yes	No	Yes	astrocytoma	G3	34	male	50.8265	1	NA	37	0.821253	Mutant	non-codel	IDHmut-non-codel	Methylated	No combined CNA	No chr 19/20 gain	WT	1	Not expressed	WT	WT	-/-	WT	WT	0.9	1.81	376.631	347.236	723.867	IDHmut-non-codel	PN	LGr3	IDHmut-R3	LGm1	IDHmut-K1	G-CIMP-high	IDH	K2	NA
TCGA-DB-5278	Mayo Clinic - Rochester	Brain Lower Grade Glioma	IGC	Yes	Yes	Yes	Yes	No	Yes	No	Yes	oligodendroglioma	G2	17	male	50.1366	0	NA	7	0.0510777	Mutant	codel	IDHmut-codel	Methylated	No combined CNA	No chr 19/20 gain	WT	0	Not expressed	WT	WT	-/-	WT	WT	0.78	1.95	483.307	66.4331	549.74	IDHmut-codel	PN	LGr2	IDHmut-R2	LGm2	IDHmut-K3	Codel	IDH	K2	7.8519
TCGA-DB-5279	Mayo Clinic - Rochester	Brain Lower Grade Glioma	IGC	Yes	Yes	Yes	Yes	No	Yes	No	Yes	oligodendroglioma	G2	59	male	44.4855	0	NA	44	0.945943	Mutant	codel	IDHmut-codel	Methylated	No combined CNA	No chr 19/20 gain	Mutant	2.32193	Expressed	WT	WT	TERT	WT	WT	0.83	3.54	399.9	393.452	793.352	IDHmut-codel	NE	LGr3	IDHmut-R2	LGm3	IDHmut-K3	Codel	IDH	K2	2.7433
TCGA-DB-5280	Mayo Clinic - Rochester	Brain Lower Grade Glioma	IGC	Yes	Yes	Yes	Yes	No	Yes	No	Yes	oligoastrocytoma	G2	43	male	36.5346	0	NA	19	0.0285384	Mutant	non-codel	IDHmut-non-codel	Methylated	No combined CNA	No chr 19/20 gain	WT	1.58496	Not expressed	Mutant	WT	ATRX	WT	WT	0.88	1.97	493.537	396.631	890.168	IDHmut-non-codel	PN	LGr3	IDHmut-R3	LGm2	IDHmut-K2	G-CIMP-high	IDH	K2	5.0392
TCGA-DB-5281	Mayo Clinic - Rochester	Brain Lower Grade Glioma	IGC	Yes	No	Yes	Yes	No	Yes	No	Yes	oligoastrocytoma	G3	61	male	78.2275	0	NA	50	0.311682	Mutant	non-codel	IDHmut-non-codel	Methylated	No combined CNA	No chr 19/20 gain	WT	0	Not expressed	Mutant	WT	ATRX	WT	WT	0.28	3.62	807.77	382.491	1190.26	IDHmut-non-codel	NE	LGr3	IDHmut-R2	LGm2	IDHmut-K2	G-CIMP-high	IDH	K2	NA
TCGA-DB-A4X9	Mayo Clinic - Rochester	Brain Lower Grade Glioma	IGC	Yes	No	Yes	Yes	No	Yes	No	Yes	oligoastrocytoma	G2	33	female	30.0622	0	NA	23	0.0957406	Mutant	non-codel	IDHmut-non-codel	Methylated	No combined CNA	No chr 19/20 gain	WT	1	Not expressed	WT	WT	-/-	WT	WT	NA	NA	-208.43	90.427	-118.003	IDHmut-non-codel	PN	LGr3	IDHmut-R3	LGm2	IDHmut-K2	G-CIMP-high	IDH	K2	NA
TCGA-DB-A4XA	Mayo Clinic - Rochester	Brain Lower Grade Glioma	IGC	Yes	No	Yes	Yes	No	Yes	No	Yes	oligoastrocytoma	G2	30	male	10.2836	0	NA	8	0.144272	Mutant	codel	IDHmut-codel	Methylated	No combined CNA	No chr 19/20 gain	Mutant	3.58496	Expressed	WT	WT	TERT	WT	WT	1	3.72	743.823	967.383	1711.21	IDHmut-codel	PN	LGr1	IDHmut-R1	LGm2	IDHmut-K3	Codel	IDH	K2	NA
TCGA-DB-A4XB	Mayo Clinic - Rochester	Brain Lower Grade Glioma	IGC	Yes	No	Yes	Yes	No	Yes	No	Yes	astrocytoma	G3	38	male	12.7148	0	NA	33	0.0511645	Mutant	non-codel	IDHmut-non-codel	Methylated	No combined CNA	No chr 19/20 gain	WT	0	Not expressed	WT	WT	-/-	WT	WT	0.9	1.96	-142.756	378.591	235.836	IDHmut-non-codel	PN	LGr3	IDHmut-R2	LGm1	IDHmut-K2	G-CIMP-high	IDH	K2	NA
TCGA-DB-A4XC	Mayo Clinic - Rochester	Brain Lower Grade Glioma	IGC	Yes	No	Yes	Yes	No	Yes	No	Yes	oligoastrocytoma	G2	26	male	27.5981	0	NA	15	0.0224851	Mutant	non-codel	IDHmut-non-codel	Methylated	No combined CNA	No chr 19/20 gain	WT	0	Not expressed	Mutant	WT	ATRX	WT	WT	1	3.9	316.798	1062.04	1378.84	IDHmut-non-codel	NE	LGr3	IDHmut-R2	LGm2	IDHmut-K2	G-CIMP-high	IDH	K2	NA
TCGA-DB-A4XD	Mayo Clinic - Rochester	Brain Lower Grade Glioma	IGC	Yes	No	Yes	Yes	No	Yes	No	Yes	astrocytoma	G3	32	male	27.0067	0	NA	21	NA	Mutant	non-codel	IDHmut-non-codel	Methylated	No combined CNA	No chr 19/20 gain	WT	0	Not expressed	Mutant	WT	ATRX	WT	WT	NA	NA	255.64	132.226	387.866	IDHmut-non-codel	PN	LGr3	IDHmut-R3	LGm2	IDHmut-K2	G-CIMP-high	IDH	K2	NA
TCGA-DB-A4XE	Mayo Clinic - Rochester	Brain Lower Grade Glioma	IGC	Yes	No	Yes	Yes	No	Yes	No	Yes	oligoastrocytoma	G3	27	female	18.8259	0	90	21	NA	Mutant	non-codel	IDHmut-non-codel	Methylated	No combined CNA	No chr 19/20 gain	WT	0	Not expressed	Mutant	WT	ATRX	WT	WT	NA	NA	-31.298	274.545	243.247	IDHmut-non-codel	PN	LGr3	IDHmut-R3	LGm2	IDHmut-K2	G-CIMP-high	IDH	K2	NA
TCGA-DB-A4XF	Mayo Clinic - Rochester	Brain Lower Grade Glioma	IGC	Yes	No	Yes	Yes	No	Yes	No	Yes	astrocytoma	G3	41	female	18.3659	0	NA	20	NA	Mutant	non-codel	IDHmut-non-codel	Methylated	No combined CNA	No chr 19/20 gain	WT	0	Not expressed	WT	WT	-/-	WT	WT	NA	NA	567.828	985.106	1552.93	IDHmut-non-codel	PN	LGr3	IDHmut-R3	LGm2	IDHmut-K2	G-CIMP-high	IDH	K2	NA
TCGA-DB-A4XG	Mayo Clinic - Rochester	Brain Lower Grade Glioma	IGC	Yes	No	Yes	Yes	No	Yes	No	Yes	oligodendroglioma	G3	34	male	72.905	0	NA	21	NA	Mutant	codel	IDHmut-codel	Methylated	No combined CNA	No chr 19/20 gain	Mutant	5.64386	Expressed	WT	WT	TERT	WT	WT	0.92	1.91	-434.027	-939.931	-1373.96	IDHmut-codel	PN	LGr1	IDHmut-R2	LGm3	IDHmut-K3	Codel	IDH	K2	NA
TCGA-DB-A4XH	Mayo Clinic - Rochester	Brain Lower Grade Glioma	IGC	Yes	No	Yes	Yes	No	Yes	No	Yes	oligoastrocytoma	G2	53	female	12.5834	0	NA	34	NA	Mutant	codel	IDHmut-codel	Methylated	No combined CNA	No chr 19/20 gain	Mutant	2.58496	Expressed	WT	WT	TERT	WT	WT	NA	NA	40.4471	-413.467	-373.02	IDHmut-codel	NE	LGr2	IDHmut-R2	LGm3	IDHmut-K3	Codel	IDH	K2	NA
TCGA-DB-A64L	Mayo Clinic - Rochester	Brain Lower Grade Glioma	IGC	Yes	No	Yes	Yes	No	Yes	No	No	oligodendroglioma	G2	67	female	11.0064	0	70	58	0.24538	Mutant	codel	IDHmut-codel	Methylated	No combined CNA	No chr 19/20 gain	Mutant	4	Expressed	WT	WT	TERT	WT	WT	0.61	3.82	-169.029	527.023	357.994	IDHmut-codel	NE	LGr2	IDHmut-R2	LGm3	IDHmut-K3	Codel	IDH	NA	NA
TCGA-DB-A64O	Mayo Clinic - Rochester	Brain Lower Grade Glioma	IGC	Yes	No	Yes	Yes	No	Yes	No	No	oligoastrocytoma	G2	59	male	18.8259	0	NA	18	0.204488	WT	non-codel	IDHwt	Unmethylated	Gain chr 7 & loss chr 10	No chr 19/20 gain	Mutant	2.32193	Expressed	WT	WT	TERT	WT	WT	1	3.8	430.329	940.227	1370.56	IDHwt	NE	LGr4	IDHwt-R4	LGm5	IDHwt-K2	Mesenchymal-like	Mesenchymal	NA	NA
TCGA-DB-A64P	Mayo Clinic - Rochester	Brain Lower Grade Glioma	IGC	Yes	No	Yes	Yes	No	Yes	No	No	oligodendroglioma	G3	40	male	16.7889	0	NA	20	0.0634603	Mutant	codel	IDHmut-codel	Methylated	No combined CNA	No chr 19/20 gain	Mutant	4.45943	Expressed	WT	WT	TERT	WT	WT	0.87	1.91	701.589	534.872	1236.46	IDHmut-codel	PN	LGr1	IDHmut-R1	LGm3	IDHmut-K3	Codel	IDH	NA	NA
TCGA-DB-A64Q	Mayo Clinic - Rochester	Brain Lower Grade Glioma	IGC	Yes	No	Yes	Yes	No	Yes	No	No	oligoastrocytoma	G2	31	female	5.97959	0	90	19	0.0881524	Mutant	codel	IDHmut-codel	Methylated	No combined CNA	No chr 19/20 gain	Mutant	1.58496	Not expressed	WT	WT	TERT	WT	WT	0.82	3.96	-264.182	-118.699	-382.881	IDHmut-codel	PN	LGr1	IDHmut-R1	LGm3	IDHmut-K3	Codel	IDH	NA	NA
TCGA-DB-A64R	Mayo Clinic - Rochester	Brain Lower Grade Glioma	IGC	Yes	No	Yes	Yes	No	Yes	No	No	oligodendroglioma	G2	24	female	16.066	0	90	12	0.051103	Mutant	codel	IDHmut-codel	Methylated	No combined CNA	No chr 19/20 gain	Mutant	5.04439	Expressed	WT	WT	TERT	WT	WT	0.96	1.94	-265.154	-551.928	-817.082	IDHmut-codel	PN	LGr1	IDHmut-R1	LGm2	IDHmut-K3	Codel	IDH	NA	NA
TCGA-DB-A64S	Mayo Clinic - Rochester	Brain Lower Grade Glioma	IGC	Yes	No	Yes	Yes	No	Yes	No	No	oligoastrocytoma	G2	20	male	15.4089	0	100	8	8.71e-06	Mutant	non-codel	IDHmut-non-codel	Unmethylated	No combined CNA	No chr 19/20 gain	WT	0	Not expressed	Mutant	WT	ATRX	WT	WT	0.87	1.95	1331.3	1789.05	3120.34	IDHmut-non-codel	NA	LGr3	IDHmut-R3	LGm2	IDHmut-K2	G-CIMP-high	IDH	NA	NA
TCGA-DB-A64U	Mayo Clinic - Rochester	Brain Lower Grade Glioma	IGC	Yes	No	Yes	Yes	No	Yes	No	No	oligoastrocytoma	G2	38	female	27.7952	0	90	9	0.0517642	Mutant	codel	IDHmut-codel	Methylated	No combined CNA	No chr 19/20 gain	Mutant	4.75489	Expressed	WT	WT	TERT	WT	WT	0.78	1.95	338.757	43.8783	382.635	IDHmut-codel	PN	LGr1	IDHmut-R1	LGm2	IDHmut-K3	Codel	IDH	NA	NA
TCGA-DB-A64V	Mayo Clinic - Rochester	Brain Lower Grade Glioma	IGC	Yes	No	Yes	Yes	No	Yes	No	No	oligodendroglioma	G2	54	male	14.719	0	90	22	0.077173	Mutant	codel	IDHmut-codel	Methylated	No combined CNA	No chr 19/20 gain	Mutant	1	Not expressed	WT	WT	TERT	WT	WT	1	3.83	1160.62	2078.35	3238.97	IDHmut-codel	NA	LGr3	IDHmut-R3	LGm3	IDHmut-K3	Codel	IDH	NA	NA
TCGA-DB-A64W	Mayo Clinic - Rochester	Brain Lower Grade Glioma	IGC	Yes	No	Yes	Yes	No	Yes	No	No	oligoastrocytoma	G3	65	female	13.6348	0	90	47	0.123656	Mutant	codel	IDHmut-codel	Methylated	No combined CNA	No chr 19/20 gain	Mutant	5.90689	Expressed	WT	WT	TERT	WT	WT	0.8	3.8	-547.555	-1122.4	-1669.96	IDHmut-codel	PN	LGr1	IDHmut-R1	LGm3	IDHmut-K3	Codel	IDH	NA	NA
TCGA-DB-A64X	Mayo Clinic - Rochester	Brain Lower Grade Glioma	IGC	Yes	No	Yes	Yes	No	Yes	No	No	astrocytoma	G3	56	female	10.9078	0	90	60	0.0831191	Mutant	non-codel	IDHmut-non-codel	Methylated	No combined CNA	No chr 19/20 gain	WT	0	Not expressed	WT	WT	-/-	WT	WT	NA	NA	98.9561	408.428	507.384	IDHmut-non-codel	NA	LGr3	IDHmut-R3	LGm2	IDHmut-K2	G-CIMP-high	IDH	NA	NA
TCGA-DB-A75K	Mayo Clinic - Rochester	Brain Lower Grade Glioma	IGC	Yes	No	Yes	Yes	No	Yes	No	No	oligoastrocytoma	G3	55	female	7.39235	0	NA	37	0.0622902	Mutant	codel	IDHmut-codel	Methylated	No combined CNA	No chr 19/20 gain	NA	3.58496	Expressed	WT	WT	NA	WT	WT	0.84	1.94	954.024	1176.18	2130.21	IDHmut-codel	PN	LGr1	IDHmut-R1	LGm3	IDHmut-K3	Codel	IDH	NA	NA
TCGA-DB-A75L	Mayo Clinic - Rochester	Brain Lower Grade Glioma	IGC	Yes	No	Yes	Yes	No	Yes	No	No	astrocytoma	G3	36	female	6.43956	0	90	37	0.114687	Mutant	non-codel	IDHmut-non-codel	Methylated	No combined CNA	No chr 19/20 gain	NA	1	Not expressed	WT	WT	NA	WT	WT	0.71	3.98	530.772	558.503	1089.27	IDHmut-non-codel	NE	LGr3	IDHmut-R3	LGm2	IDHmut-K2	G-CIMP-high	IDH	NA	NA
TCGA-DB-A75M	Mayo Clinic - Rochester	Brain Lower Grade Glioma	IGC	Yes	No	Yes	Yes	No	Yes	No	No	astrocytoma	G2	47	male	10.2836	0	NA	22	0.0157901	Mutant	non-codel	IDHmut-non-codel	Methylated	No combined CNA	No chr 19/20 gain	NA	0	Not expressed	Mutant	WT	NA	WT	WT	NA	NA	498.672	973.558	1472.23	IDHmut-non-codel	NA	LGr3	IDHmut-R3	LGm2	IDHmut-K2	G-CIMP-high	IDH	NA	NA
TCGA-DB-A75O	Mayo Clinic - Rochester	Brain Lower Grade Glioma	IGC	Yes	No	Yes	Yes	No	Yes	No	No	astrocytoma	G3	29	male	30.7193	0	90	14	0.0967113	Mutant	non-codel	IDHmut-non-codel	Methylated	No combined CNA	No chr 19/20 gain	NA	1.58496	Not expressed	WT	WT	NA	WT	WT	1	5.76	674.702	1713.19	2387.89	IDHmut-non-codel	NA	LGr3	IDHmut-R3	LGm2	IDHmut-K2	G-CIMP-high	IDH	NA	NA
TCGA-DB-A75P	Mayo Clinic - Rochester	Brain Lower Grade Glioma	IGC	Yes	No	Yes	Yes	No	Yes	No	No	astrocytoma	G2	25	female	3.81117	0	NA	2	0.0482916	WT	non-codel	IDHwt	Unmethylated	No combined CNA	No chr 19/20 gain	NA	1	Not expressed	WT	WT	NA	Mutant	WT	0.7	3.95	783.447	1097.27	1880.71	IDHwt	NE	LGr2	IDHwt-R4	LGm6	IDHwt-K3	PA-like	Mesenchymal	NA	NA
TCGA-DH-5140	University of Florida	Brain Lower Grade Glioma	IGC	Yes	No	Yes	Yes	No	Yes	No	Yes	oligoastrocytoma	G3	38	female	19.9429	1	90	27	0.231272	WT	non-codel	IDHwt	Unmethylated	No combined CNA	No chr 19/20 gain	WT	0	Not expressed	WT	WT	-/-	WT	WT	0.78	3.65	489.472	454.636	944.108	IDHwt	PN	LGr1	IDHwt-R3	LGm6	IDHwt-K3	PA-like	RTK I 'PDGFRA'	K2	NA
TCGA-DH-5141	University of Florida	Brain Lower Grade Glioma	IGC	Yes	No	Yes	Yes	No	Yes	No	Yes	oligodendroglioma	G3	32	male	31.8035	0	NA	18	0.0515797	Mutant	codel	IDHmut-codel	Methylated	No combined CNA	No chr 19/20 gain	Mutant	2.80735	Expressed	WT	WT	TERT	WT	WT	0.79	1.95	616.426	647.385	1263.81	IDHmut-codel	PN	LGr1	IDHmut-R1	LGm3	IDHmut-K3	Codel	IDH	K2	NA
TCGA-DH-5142	University of Florida	Brain Lower Grade Glioma	IGC	Yes	No	Yes	Yes	No	Yes	No	Yes	astrocytoma	G3	29	male	30.2922	0	90	23	0.112075	Mutant	non-codel	IDHmut-non-codel	Methylated	No combined CNA	No chr 19/20 gain	WT	0	Not expressed	Mutant	WT	ATRX	WT	WT	0.77	3.85	1010.85	2582.81	3593.66	IDHmut-non-codel	PN	LGr3	IDHmut-R3	LGm1	IDHmut-K2	G-CIMP-high	IDH	K2	NA
TCGA-DH-5143	University of Florida	Brain Lower Grade Glioma	IGC	Yes	Yes	Yes	Yes	No	Yes	No	Yes	oligoastrocytoma	G3	30	male	14.3904	0	80	23	1.63e-05	Mutant	non-codel	IDHmut-non-codel	Methylated	No combined CNA	No chr 19/20 gain	WT	0	Not expressed	WT	WT	-/-	WT	WT	0.28	3.97	452.703	976.95	1429.65	IDHmut-non-codel	NE	LGr3	IDHmut-R2	LGm2	IDHmut-K2	G-CIMP-high	IDH	K2	3.8841
TCGA-DH-5144	University of Florida	Brain Lower Grade Glioma	IGC	Yes	No	Yes	Yes	No	Yes	No	Yes	oligodendroglioma	G3	56	female	8.0166	0	100	28	0.0558258	Mutant	codel	IDHmut-codel	Methylated	No combined CNA	No chr 19/20 gain	Mutant	5.42626	Expressed	Mutant	WT	NA	WT	WT	0.92	1.95	-212.612	152.944	-59.6684	IDHmut-codel	PN	LGr1	IDHmut-R1	LGm3	IDHmut-K3	Codel	IDH	K2	NA
TCGA-DH-A669	University of Florida	Brain Lower Grade Glioma	IGC	Yes	Yes	Yes	Yes	No	Yes	No	No	oligodendroglioma	G3	70	male	30.1937	1	NA	52	0.571286	Mutant	codel	IDHmut-codel	Methylated	No combined CNA	No chr 19/20 gain	Mutant	6.39232	Expressed	WT	WT	TERT	WT	WT	0.77	5.71	253.999	1099.79	1353.79	IDHmut-codel	PN	LGr1	IDHmut-R1	LGm3	IDHmut-K3	Codel	IDH	NA	4.1945
TCGA-DH-A66B	University of Florida	Brain Lower Grade Glioma	IGC	Yes	No	Yes	Yes	No	Yes	No	No	astrocytoma	G3	52	male	42.0214	0	90	40	0.287855	Mutant	non-codel	IDHmut-non-codel	Methylated	No combined CNA	No chr 19/20 gain	WT	0	Not expressed	WT	WT	-/-	WT	WT	1	3.64	726.344	2067.2	2793.55	IDHmut-non-codel	NA	LGr3	IDHmut-R3	LGm2	IDHmut-K2	G-CIMP-high	IDH	NA	NA
TCGA-DH-A66D	University of Florida	Brain Lower Grade Glioma	IGC	Yes	No	Yes	Yes	No	Yes	No	No	astrocytoma	G3	43	female	15.7375	0	80	34	0.192948	Mutant	non-codel	IDHmut-non-codel	Methylated	No combined CNA	No chr 19/20 gain	NA	0	Not expressed	Mutant	WT	NA	WT	WT	0.68	3.84	649.093	1522.92	2172.02	IDHmut-non-codel	PN	LGr3	IDHmut-R3	LGm2	IDHmut-K2	G-CIMP-high	IDH	NA	NA
TCGA-DH-A66F	University of Florida	Brain Lower Grade Glioma	IGC	Yes	No	Yes	Yes	No	Yes	No	No	oligodendroglioma	G2	49	male	17.1831	0	90	15	0.0510705	Mutant	codel	IDHmut-codel	Methylated	No combined CNA	No chr 19/20 gain	Mutant	4.85798	Expressed	WT	WT	TERT	WT	WT	NA	NA	-8.1318	28.998	20.8662	IDHmut-codel	PN	LGr1	IDHmut-R1	LGm3	IDHmut-K3	Codel	IDH	NA	NA
TCGA-DH-A66G	University of Florida	Brain Lower Grade Glioma	IGC	Yes	No	No	Yes	No	Yes	No	No	oligodendroglioma	G3	49	female	3.84402	0	80	22	0.157255	Mutant	non-codel	IDHmut-non-codel	Methylated	No combined CNA	No chr 19/20 gain	NA	NA	NA	Mutant	WT	NA	WT	NA	0.23	3.69	NA	NA	NA	IDHmut-non-codel	NA	NA	NA	LGm2	IDHmut-K2	G-CIMP-high	IDH	NA	NA
TCGA-DH-A7UR	University of Florida	Brain Lower Grade Glioma	IGC	Yes	No	Yes	Yes	No	Yes	No	No	oligodendroglioma	G3	59	female	54.2106	0	90	51	0.0960902	Mutant	codel	IDHmut-codel	Methylated	No combined CNA	No chr 19/20 gain	NA	4.08746	Expressed	WT	WT	NA	WT	WT	0.59	3.9	252.075	-146.426	105.649	IDHmut-codel	NA	LGr1	IDHmut-R1	LGm3	IDHmut-K3	Codel	IDH	NA	NA
TCGA-DH-A7US	University of Florida	Brain Lower Grade Glioma	IGC	Yes	No	Yes	Yes	No	Yes	No	No	oligodendroglioma	G2	50	male	10.2179	0	NA	26	0.0611697	Mutant	codel	IDHmut-codel	Methylated	No combined CNA	No chr 19/20 gain	NA	5.24793	Expressed	WT	WT	NA	WT	WT	0.74	1.9	280.907	256.693	537.599	IDHmut-codel	PN	LGr1	IDHmut-R1	LGm2	IDHmut-K3	Codel	IDH	NA	NA
TCGA-DH-A7UT	University of Florida	Brain Lower Grade Glioma	IGC	Yes	No	Yes	Yes	No	Yes	No	No	astrocytoma	G3	30	male	6.57098	0	NA	16	0.20484	Mutant	non-codel	IDHmut-non-codel	Methylated	No combined CNA	No chr 19/20 gain	NA	0	Not expressed	WT	WT	NA	WT	WT	0.69	2.04	483.129	1081.23	1564.36	IDHmut-non-codel	NA	LGr3	IDHmut-R3	LGm1	IDHmut-K1	G-CIMP-high	IDH	NA	NA
TCGA-DH-A7UU	University of Florida	Brain Lower Grade Glioma	IGC	Yes	No	Yes	Yes	No	Yes	No	No	astrocytoma	G3	43	male	3.44976	0	90	40	0.116778	Mutant	non-codel	IDHmut-non-codel	Methylated	No combined CNA	No chr 19/20 gain	NA	1	Not expressed	WT	WT	NA	WT	WT	0.75	3.85	212.349	565.894	778.244	IDHmut-non-codel	PN	LGr3	IDHmut-R3	LGm2	IDHmut-K2	G-CIMP-high	IDH	NA	NA
TCGA-DH-A7UV	University of Florida	Brain Lower Grade Glioma	IGC	Yes	No	Yes	Yes	No	Yes	No	No	astrocytoma	G3	49	male	6.20958	0	90	30	0.0803963	Mutant	non-codel	IDHmut-non-codel	Methylated	No combined CNA	No chr 19/20 gain	NA	0	Not expressed	Mutant	WT	NA	WT	WT	0.56	3.95	442.304	888.383	1330.69	IDHmut-non-codel	PN	LGr3	IDHmut-R3	LGm2	IDHmut-K2	G-CIMP-high	IDH	NA	NA
TCGA-DU-5847	Henry Ford Hospital	Brain Lower Grade Glioma	IGC	Yes	Yes	Yes	Yes	No	Yes	No	Yes	astrocytoma	G3	34	female	18.0045	0	NA	39	0.202338	WT	non-codel	IDHwt	Methylated	No combined CNA	No chr 19/20 gain	Mutant	5.42626	Expressed	WT	WT	TERT	WT	WT	0.76	1.79	813.779	2410.52	3224.3	IDHwt	ME	LGr4	IDHwt-R2	LGm5	IDHwt-K2	Mesenchymal-like	RTK II 'Classic'	K2	2.3717
TCGA-DU-5849	Henry Ford Hospital	Brain Lower Grade Glioma	IGC	Yes	Yes	Yes	Yes	No	Yes	No	Yes	oligodendroglioma	G2	48	male	14.5547	0	NA	27	0.104561	Mutant	codel	IDHmut-codel	Methylated	No combined CNA	No chr 19/20 gain	Mutant	4.39232	Expressed	WT	WT	TERT	WT	WT	0.95	1.98	306.358	289.448	595.806	IDHmut-codel	NE	LGr2	IDHmut-R2	LGm3	IDHmut-K3	Codel	IDH	K2	4.3255
TCGA-DU-5851	Henry Ford Hospital	Brain Lower Grade Glioma	IGC	Yes	No	Yes	Yes	No	Yes	No	Yes	oligoastrocytoma	G3	40	female	17.446	0	90	26	0.0641214	Mutant	non-codel	IDHmut-non-codel	Unmethylated	No combined CNA	No chr 19/20 gain	WT	0	Not expressed	Mutant	WT	ATRX	WT	WT	0.44	1.93	438.923	508.338	947.261	IDHmut-non-codel	NA	LGr2	IDHmut-R2	LGm2	IDHmut-K2	G-CIMP-high	IDH	K2	NA
TCGA-DU-5852	Henry Ford Hospital	Brain Lower Grade Glioma	IGC	Yes	Yes	Yes	Yes	No	Yes	No	Yes	oligoastrocytoma	G3	61	female	6.73525	1	80	78	0.161025	WT	non-codel	IDHwt	Methylated	No combined CNA	No chr 19/20 gain	Mutant	5.04439	Expressed	Mutant	WT	NA	WT	WT	0.82	1.91	1437.56	1781.33	3218.89	IDHwt	CL	LGr4	IDHwt-R3	LGm5	IDHwt-K2	Mesenchymal-like	RTK II 'Classic'	K2	4.0524
TCGA-DU-5853	Henry Ford Hospital	Brain Lower Grade Glioma	IGC	Yes	No	Yes	Yes	No	Yes	No	Yes	oligoastrocytoma	G2	29	male	13.3719	0	100	14	0.0976218	Mutant	non-codel	IDHmut-non-codel	Methylated	No combined CNA	No chr 19/20 gain	WT	0	Not expressed	Mutant	WT	ATRX	WT	WT	0.83	2	874.403	1660.48	2534.89	IDHmut-non-codel	PN	LGr3	IDHmut-R3	LGm2	IDHmut-K2	G-CIMP-high	IDH	K2	NA
TCGA-DU-5854	Henry Ford Hospital	Brain Lower Grade Glioma	IGC	Yes	Yes	Yes	Yes	No	Yes	No	Yes	astrocytoma	G3	57	female	8.44371	0	90	47	0.165182	WT	non-codel	IDHwt	Unmethylated	Gain chr 7 & loss chr 10	No chr 19/20 gain	Mutant	3.70044	Expressed	WT	WT	TERT	WT	WT	0.52	2.02	1674.43	1950.45	3624.89	IDHwt	CL	LGr4	IDHwt-R2	LGm5	IDHwt-K2	Mesenchymal-like	Mesenchymal	K1	3.6419
TCGA-DU-5855	Henry Ford Hospital	Brain Lower Grade Glioma	IGC	Yes	No	Yes	Yes	No	Yes	No	Yes	oligoastrocytoma	G3	49	female	6.80096	0	100	49	0.101938	Mutant	non-codel	IDHmut-non-codel	Methylated	No combined CNA	No chr 19/20 gain	WT	0	Not expressed	Mutant	WT	ATRX	WT	WT	0.56	1.97	666.865	1536.28	2203.14	IDHmut-non-codel	PN	LGr3	IDHmut-R3	LGm2	IDHmut-K2	G-CIMP-high	IDH	K2	NA
TCGA-DU-5870	Henry Ford Hospital	Brain Lower Grade Glioma	IGC	Yes	Yes	Yes	Yes	No	Yes	No	Yes	oligodendroglioma	G2	34	female	182.213	0	70	16	0.125972	Mutant	codel	IDHmut-codel	Methylated	No combined CNA	No chr 19/20 gain	Mutant	2.80735	Expressed	WT	WT	TERT	WT	WT	0.81	1.96	733.32	581.753	1315.07	IDHmut-codel	PN	LGr1	IDHmut-R1	LGm3	IDHmut-K3	Codel	IDH	K2	5.5833
TCGA-DU-5871	Henry Ford Hospital	Brain Lower Grade Glioma	IGC	Yes	No	Yes	Yes	No	Yes	No	Yes	oligoastrocytoma	G2	37	female	18.9244	0	100	25	0.185353	Mutant	non-codel	IDHmut-non-codel	Methylated	No combined CNA	No chr 19/20 gain	WT	0	Not expressed	Mutant	WT	ATRX	WT	WT	0.9	2.07	268.329	1179.8	1448.13	IDHmut-non-codel	PN	LGr3	IDHmut-R3	LGm2	IDHmut-K2	G-CIMP-high	IDH	K2	NA
TCGA-DU-5872	Henry Ford Hospital	Brain Lower Grade Glioma	IGC	Yes	Yes	Yes	Yes	No	Yes	No	Yes	oligoastrocytoma	G2	43	female	17.4788	0	NA	30	0.0455766	Mutant	non-codel	IDHmut-non-codel	Methylated	No combined CNA	No chr 19/20 gain	WT	0	Not expressed	Mutant	WT	ATRX	WT	WT	0.82	1.95	1020.48	1558.81	2579.29	IDHmut-non-codel	PN	LGr3	IDHmut-R3	LGm2	IDHmut-K2	G-CIMP-high	IDH	K2	4.5276
TCGA-DU-5874	Henry Ford Hospital	Brain Lower Grade Glioma	IGC	Yes	Yes	Yes	Yes	No	Yes	No	Yes	oligodendroglioma	G2	62	female	15.1461	0	100	40	0.066342	Mutant	codel	IDHmut-codel	Methylated	No combined CNA	No chr 19/20 gain	Mutant	5.45943	Expressed	WT	WT	TERT	WT	WT	0.96	1.93	-36.7188	-318.533	-355.252	IDHmut-codel	PN	LGr1	IDHmut-R1	LGm3	IDHmut-K3	Codel	IDH	K2	6.2307
TCGA-DU-6392	Henry Ford Hospital	Brain Lower Grade Glioma	IGC	Yes	Yes	Yes	Yes	No	Yes	No	Yes	astrocytoma	G3	35	female	211.027	0	NA	12255	0.146773	WT	non-codel	IDHwt	Unmethylated	No combined CNA	No chr 19/20 gain	NA	0	Not expressed	Mutant	Mutant	NA	WT	WT	0.78	2.07	1297.61	1336.61	2634.22	IDHwt	PN	LGr1	IDHwt-R3	LGm6	IDHwt-K3	PA-like	RTK I 'PDGFRA'	K1	4.724
TCGA-DU-6393	Henry Ford Hospital	Brain Lower Grade Glioma	IGC	Yes	No	Yes	Yes	No	Yes	No	Yes	oligodendroglioma	G3	66	male	52.075	1	NA	29	0.163412	Mutant	codel	IDHmut-codel	Methylated	No combined CNA	No chr 19/20 gain	Mutant	6	Expressed	WT	WT	TERT	WT	WT	0.96	1.95	-152.715	-407.073	-559.789	IDHmut-codel	PN	LGr1	IDHmut-R1	LGm3	IDHmut-K3	Codel	IDH	K2	NA
TCGA-DU-6394	Henry Ford Hospital	Brain Lower Grade Glioma	IGC	Yes	No	Yes	Yes	No	Yes	No	Yes	oligodendroglioma	G3	53	male	22.407	1	NA	30	0.051322	Mutant	codel	IDHmut-codel	Methylated	No combined CNA	No chr 19/20 gain	Mutant	0	Not expressed	WT	WT	TERT	WT	WT	0.98	1.95	31.0255	349.236	380.262	IDHmut-codel	PN	LGr1	IDHmut-R1	LGm3	IDHmut-K3	Codel	IDH	K2	NA
TCGA-DU-6395	Henry Ford Hospital	Brain Lower Grade Glioma	IGC	Yes	No	Yes	Yes	No	Yes	No	Yes	oligoastrocytoma	G2	31	male	48.9867	1	NA	25	0.0958273	Mutant	non-codel	IDHmut-non-codel	Methylated	No combined CNA	No chr 19/20 gain	NA	0	Not expressed	Mutant	WT	NA	WT	WT	0.89	2.06	525.714	757.407	1283.12	IDHmut-non-codel	PN	LGr3	IDHmut-R3	LGm2	IDHmut-K2	G-CIMP-high	IDH	K2	NA
TCGA-DU-6396	Henry Ford Hospital	Brain Lower Grade Glioma	IGC	Yes	No	Yes	Yes	No	Yes	No	Yes	oligoastrocytoma	G3	31	female	75.1063	1	90	42	0.168349	Mutant	non-codel	IDHmut-non-codel	Methylated	No combined CNA	No chr 19/20 gain	WT	0	Not expressed	Mutant	WT	ATRX	WT	WT	0.63	3.85	1430.27	2904.16	4334.42	IDHmut-non-codel	PN	LGr3	IDHmut-R3	LGm1	IDHmut-K2	G-CIMP-high	IDH	K1	NA
TCGA-DU-6397	Henry Ford Hospital	Brain Lower Grade Glioma	IGC	Yes	Yes	Yes	Yes	No	Yes	No	Yes	oligodendroglioma	G3	45	male	46.0297	1	NA	20	0.140395	Mutant	codel	IDHmut-codel	Methylated	No combined CNA	No chr 19/20 gain	Mutant	3.16993	Expressed	WT	WT	TERT	WT	WT	0.78	1.94	613.953	567.255	1181.21	IDHmut-codel	PN	LGr1	IDHmut-R1	LGm3	IDHmut-K3	Codel	IDH	K2	4.9616
TCGA-DU-6399	Henry Ford Hospital	Brain Lower Grade Glioma	IGC	Yes	Yes	Yes	Yes	No	Yes	No	Yes	oligodendroglioma	G2	54	male	65.7098	1	NA	42	0.144615	Mutant	non-codel	IDHmut-non-codel	Methylated	No combined CNA	No chr 19/20 gain	WT	0	Not expressed	Mutant	WT	ATRX	WT	WT	0.73	4	969.475	1378.37	2347.84	IDHwt	PN	LGr3	IDHwt-R3	LGm2	IDHmut-K2	G-CIMP-high	IDH	K2	5.0474
TCGA-DU-6400	Henry Ford Hospital	Brain Lower Grade Glioma	IGC	Yes	No	Yes	Yes	No	Yes	No	Yes	oligodendroglioma	G2	66	female	1.21563	1	NA	46	0.293727	Mutant	codel	IDHmut-codel	Methylated	No combined CNA	No chr 19/20 gain	Mutant	3.70044	Expressed	WT	WT	TERT	WT	WT	0.91	1.91	-301.664	25.3264	-276.337	IDHmut-codel	PN	LGr1	IDHmut-R1	LGm3	IDHmut-K3	Codel	IDH	K2	NA
TCGA-DU-6401	Henry Ford Hospital	Brain Lower Grade Glioma	IGC	Yes	Yes	Yes	Yes	No	Yes	No	Yes	oligodendroglioma	G2	31	female	87.394	1	NA	21	0.165352	Mutant	non-codel	IDHmut-non-codel	Methylated	No combined CNA	No chr 19/20 gain	WT	0	Not expressed	Mutant	WT	ATRX	WT	WT	NA	NA	1296.74	1040.83	2337.57	IDHmut-non-codel	PN	LGr3	IDHmut-R3	LGm2	IDHmut-K2	G-CIMP-high	IDH	K2	8.6892
TCGA-DU-6402	Henry Ford Hospital	Brain Lower Grade Glioma	IGC	Yes	Yes	Yes	Yes	No	Yes	No	Yes	astrocytoma	G3	52	male	7.03095	1	NA	45	0.157723	WT	non-codel	IDHwt	Unmethylated	Gain chr 7 & loss chr 10	No chr 19/20 gain	Mutant	4.58496	Expressed	WT	WT	TERT	WT	WT	0.64	1.97	1302.15	2291.56	3593.71	IDHwt	CL	LGr4	IDHwt-R2	LGm4	IDHwt-K1	Classic-like	RTK II 'Classic'	K1	4.8431
TCGA-DU-6403	Henry Ford Hospital	Brain Lower Grade Glioma	IGC	Yes	Yes	Yes	Yes	No	Yes	No	Yes	oligoastrocytoma	G3	60	female	11.6306	1	90	58	0.122334	WT	non-codel	IDHwt	Unmethylated	Gain chr 7 & loss chr 10	No chr 19/20 gain	Mutant	5.12928	Expressed	WT	WT	TERT	WT	WT	0.71	2	396.551	1599.28	1995.83	IDHwt	PN	LGr1	IDHwt-R3	LGm5	IDHwt-K1	Classic-like	RTK II 'Classic'	K2	5.0039
TCGA-DU-6404	Henry Ford Hospital	Brain Lower Grade Glioma	IGC	Yes	Yes	Yes	Yes	No	Yes	No	Yes	oligodendroglioma	G3	24	female	133.654	1	100	11	0.117891	WT	non-codel	IDHwt	Unmethylated	No combined CNA	No chr 19/20 gain	WT	0	Not expressed	WT	WT	-/-	WT	WT	0.27	2.13	893.072	732.578	1625.65	IDHwt	CL	LGr4	IDHwt-R2	LGm6	IDHwt-K3	PA-like	Mesenchymal	K2	5.9552
TCGA-DU-6405	Henry Ford Hospital	Brain Lower Grade Glioma	IGC	Yes	Yes	Yes	Yes	No	Yes	No	Yes	astrocytoma	G3	51	female	19.8772	1	90	58	0.137198	WT	non-codel	IDHwt	Methylated	Gain chr 7 & loss chr 10	No chr 19/20 gain	Mutant	5.70044	Expressed	WT	WT	TERT	WT	WT	0.88	1.93	-4.81665	1367.58	1362.76	IDHwt	CL	LGr4	IDHwt-R1	LGm4	IDHwt-K1	Classic-like	RTK II 'Classic'	K2	4.9394
TCGA-DU-6406	Henry Ford Hospital	Brain Lower Grade Glioma	IGC	Yes	No	Yes	Yes	No	Yes	No	Yes	oligoastrocytoma	G3	59	female	16.8217	1	NA	3	0.146686	WT	non-codel	IDHwt	Unmethylated	Gain chr 7 & loss chr 10	Gain chr 19/20	NA	6.32193	Expressed	WT	WT	NA	WT	WT	0.98	2.05	512.371	1454.42	1966.79	IDHwt	CL	LGr4	IDHwt-R1	LGm4	IDHwt-K1	Classic-like	RTK II 'Classic'	K1	NA
TCGA-DU-6407	Henry Ford Hospital	Brain Lower Grade Glioma	IGC	Yes	Yes	Yes	Yes	No	Yes	No	Yes	oligodendroglioma	G2	35	female	94.4578	1	90	21	0.274908	Mutant	non-codel	IDHmut-non-codel	Methylated	No combined CNA	No chr 19/20 gain	WT	1.58496	Not expressed	Mutant	WT	ATRX	WT	WT	0.8	2.08	416.477	505.674	922.151	IDHmut-non-codel	PN	LGr3	IDHmut-R3	LGm2	IDHmut-K2	G-CIMP-high	IDH	K2	7.8905
TCGA-DU-6408	Henry Ford Hospital	Brain Lower Grade Glioma	IGC	Yes	Yes	Yes	Yes	No	Yes	No	Yes	oligodendroglioma	G3	23	female	114.007	1	90	19	0.160242	Mutant	non-codel	IDHmut-non-codel	Methylated	No combined CNA	No chr 19/20 gain	WT	0	Not expressed	Mutant	WT	ATRX	WT	WT	0.85	1.99	252.136	1016.14	1268.27	IDHmut-non-codel	PN	LGr3	IDHmut-R3	LGm1	IDHmut-K2	G-CIMP-high	IDH	K2	5.1395
TCGA-DU-6410	Henry Ford Hospital	Brain Lower Grade Glioma	IGC	Yes	No	Yes	Yes	No	Yes	No	Yes	oligodendroglioma	G3	56	male	7.95089	0	50	36	0.165762	Mutant	codel	IDHmut-codel	Methylated	No combined CNA	No chr 19/20 gain	Mutant	5.85798	Expressed	WT	WT	TERT	WT	WT	0.97	1.94	-326.552	-990.974	-1317.53	IDHmut-codel	PN	LGr1	IDHmut-R1	LGm3	IDHmut-K3	Codel	IDH	K2	NA
TCGA-DU-6542	Henry Ford Hospital	Brain Lower Grade Glioma	IGC	Yes	Yes	Yes	Yes	No	Yes	No	Yes	oligoastrocytoma	G3	25	male	7.7209	0	NA	23	0.15408	Mutant	non-codel	IDHmut-non-codel	Methylated	No combined CNA	No chr 19/20 gain	WT	0	Not expressed	WT	WT	-/-	WT	WT	0.82	1.94	907.932	1494.34	2402.27	IDHmut-non-codel	PN	LGr3	IDHmut-R3	LGm2	IDHmut-K2	G-CIMP-high	IDH	K2	5.6833
TCGA-DU-7006	Henry Ford Hospital	Brain Lower Grade Glioma	IGC	Yes	Yes	Yes	Yes	No	Yes	No	Yes	astrocytoma	G3	60	female	11.4664	1	NA	52	0.20815	WT	non-codel	IDHwt	Methylated	Gain chr 7 & loss chr 10	No chr 19/20 gain	Mutant	3	Expressed	WT	WT	TERT	WT	WT	0.73	1.9	1124.05	2427.77	3551.83	IDHwt	ME	LGr4	IDHwt-R2	LGm5	IDHwt-K2	Mesenchymal-like	Mesenchymal	K1	4.7249
TCGA-DU-7007	Henry Ford Hospital	Brain Lower Grade Glioma	IGC	Yes	Yes	Yes	Yes	No	Yes	No	Yes	astrocytoma	G2	33	male	62.9171	1	NA	40	0.34616	Mutant	non-codel	IDHmut-non-codel	Methylated	No combined CNA	No chr 19/20 gain	WT	0	Not expressed	Mutant	WT	ATRX	WT	WT	0.84	2.1	1531.03	2088.04	3619.07	IDHmut-non-codel	ME	LGr3	IDHmut-R3	LGm2	IDHmut-K2	G-CIMP-high	IDH	K1	5.7253
TCGA-DU-7008	Henry Ford Hospital	Brain Lower Grade Glioma	IGC	Yes	Yes	Yes	Yes	No	Yes	No	Yes	oligodendroglioma	G2	41	female	156.126	0	NA	26	0.107814	Mutant	non-codel	IDHmut-non-codel	Methylated	No combined CNA	No chr 19/20 gain	WT	0	Not expressed	Mutant	WT	ATRX	WT	WT	0.82	2.05	-342.368	-19.8147	-362.183	IDHmut-non-codel	PN	LGr3	IDHmut-R3	LGm2	IDHmut-K2	G-CIMP-high	IDH	K2	6.4557
TCGA-DU-7009	Henry Ford Hospital	Brain Lower Grade Glioma	IGC	Yes	Yes	Yes	Yes	No	Yes	No	Yes	oligodendroglioma	G2	32	female	138.188	0	NA	14	0.0929968	Mutant	codel	IDHmut-codel	Methylated	No combined CNA	No chr 19/20 gain	Mutant	4.32193	Expressed	WT	WT	TERT	WT	WT	NA	NA	-163.884	-516.063	-679.947	IDHmut-codel	PN	LGr2	IDHmut-R2	LGm3	IDHmut-K3	Codel	IDH	K2	10.6402
TCGA-DU-7010	Henry Ford Hospital	Brain Lower Grade Glioma	IGC	Yes	Yes	Yes	Yes	No	Yes	No	Yes	astrocytoma	G3	58	female	14.9818	1	NA	83	0.635908	Mutant	non-codel	IDHmut-non-codel	Methylated	No combined CNA	No chr 19/20 gain	WT	0	Not expressed	WT	WT	-/-	WT	WT	0.75	3.86	623.71	661.152	1284.86	IDHmut-non-codel	PN	LGr3	IDHmut-R3	LGm1	IDHmut-K1	G-CIMP-low	IDH	K2	5.484
TCGA-DU-7011	Henry Ford Hospital	Brain Lower Grade Glioma	IGC	Yes	No	Yes	Yes	No	Yes	No	Yes	oligoastrocytoma	G2	25	male	105.136	1	80	13	0.000335566	Mutant	non-codel	IDHmut-non-codel	Unmethylated	No combined CNA	No chr 19/20 gain	NA	0	Not expressed	Mutant	WT	NA	WT	WT	NA	NA	1915.6	1882.34	3797.94	IDHmut-non-codel	NE	LGr3	IDHmut-R3	LGm2	IDHmut-K2	G-CIMP-high	IDH	K2	NA
TCGA-DU-7012	Henry Ford Hospital	Brain Lower Grade Glioma	IGC	Yes	No	Yes	Yes	No	Yes	No	Yes	astrocytoma	G3	74	female	6.53813	1	NA	62	0.199718	WT	non-codel	IDHwt	Methylated	Gain chr 7 & loss chr 10	No chr 19/20 gain	Mutant	2.58496	Expressed	WT	WT	TERT	WT	WT	0.53	1.92	2016.71	3187.24	5203.96	IDHwt	ME	LGr4	IDHwt-R2	LGm5	IDHwt-K2	Mesenchymal-like	Mesenchymal	K2	NA
TCGA-DU-7013	Henry Ford Hospital	Brain Lower Grade Glioma	IGC	Yes	Yes	Yes	Yes	No	Yes	No	Yes	astrocytoma	G3	59	male	8.83797	1	80	40	0.212239	WT	non-codel	IDHwt	Unmethylated	Gain chr 7 & loss chr 10	No chr 19/20 gain	Mutant	6.02237	Expressed	WT	WT	TERT	WT	WT	0.96	2.18	323.676	1320.68	1644.36	IDHwt	CL	LGr4	IDHwt-R3	LGm4	IDHwt-K1	Classic-like	RTK II 'Classic'	K1	4.6005
TCGA-DU-7014	Henry Ford Hospital	Brain Lower Grade Glioma	IGC	Yes	No	Yes	Yes	No	Yes	No	Yes	oligodendroglioma	G2	59	male	117.325	1	100	NA	0.19725	NA	non-codel	NA	Methylated	No combined CNA	No chr 19/20 gain	NA	0	Not expressed	NA	NA	NA	NA	WT	0.77	2.07	676.205	971.702	1647.91	NA	PN	LGr3	NA	LGm2	NA	NA	IDH	K2	NA
TCGA-DU-7015	Henry Ford Hospital	Brain Lower Grade Glioma	IGC	Yes	No	Yes	Yes	No	Yes	No	Yes	oligodendroglioma	G2	41	female	90.7124	0	90	19	0.141449	Mutant	non-codel	IDHmut-non-codel	Methylated	No combined CNA	No chr 19/20 gain	WT	0	Not expressed	Mutant	WT	ATRX	WT	WT	0.33	4.24	590.261	1864.31	2454.57	IDHmut-non-codel	PN	LGr3	IDHmut-R3	LGm2	IDHmut-K2	G-CIMP-high	IDH	K2	NA
TCGA-DU-7018	Henry Ford Hospital	Brain Lower Grade Glioma	IGC	Yes	Yes	Yes	Yes	No	Yes	No	Yes	oligodendroglioma	G3	57	female	30.6536	1	90	28	0.167953	Mutant	codel	IDHmut-codel	Methylated	No combined CNA	No chr 19/20 gain	Mutant	6.39232	Expressed	WT	WT	TERT	WT	WT	0.87	3.85	47.6765	-421.293	-373.617	IDHmut-codel	PN	LGr1	IDHmut-R1	LGm3	IDHmut-K3	Codel	IDH	K2	4.4932
TCGA-DU-7019	Henry Ford Hospital	Brain Lower Grade Glioma	IGC	Yes	No	Yes	Yes	No	Yes	No	Yes	oligoastrocytoma	G3	39	male	26.2839	0	100	28	0.0497499	Mutant	non-codel	IDHmut-non-codel	Methylated	No combined CNA	No chr 19/20 gain	WT	0	Not expressed	WT	WT	-/-	WT	WT	0.74	2	1089.42	1110.41	2199.83	IDHmut-non-codel	NA	LGr3	IDHmut-R3	LGm2	IDHmut-K2	G-CIMP-high	IDH	K2	NA
TCGA-DU-7290	Henry Ford Hospital	Brain Lower Grade Glioma	IGC	Yes	Yes	Yes	Yes	No	Yes	No	Yes	astrocytoma	G3	45	female	10.3493	1	NA	35	0.200588	WT	non-codel	IDHwt	Unmethylated	No combined CNA	No chr 19/20 gain	Mutant	0	Not expressed	WT	WT	TERT	WT	WT	0.68	1.95	1026.51	2448.84	3475.35	IDHwt	ME	LGr4	IDHwt-R2	LGm5	IDHwt-K2	Mesenchymal-like	RTK II 'Classic'	K2	6.2068
TCGA-DU-7292	Henry Ford Hospital	Brain Lower Grade Glioma	IGC	Yes	Yes	Yes	Yes	No	Yes	No	Yes	astrocytoma	G3	69	male	7.95089	1	NA	46	0.121584	WT	non-codel	IDHwt	Methylated	No combined CNA	No chr 19/20 gain	WT	1	Not expressed	WT	WT	-/-	WT	WT	0.66	2.01	363.958	261.985	625.942	IDHwt	NE	LGr2	IDHwt-R4	LGm4	IDHwt-K1	Classic-like	RTK II 'Classic'	K2	3.8837
TCGA-DU-7294	Henry Ford Hospital	Brain Lower Grade Glioma	IGC	Yes	Yes	Yes	Yes	No	Yes	No	Yes	oligodendroglioma	G2	53	female	94.2607	0	100	54	0.115886	Mutant	codel	IDHmut-codel	Methylated	No combined CNA	No chr 19/20 gain	Mutant	5.90689	Expressed	WT	WT	TERT	WT	WT	0.93	1.88	86.0419	-133.628	-47.5858	IDHmut-codel	PN	LGr1	IDHmut-R1	LGm3	IDHmut-K3	Codel	IDH	K2	5.9201
TCGA-DU-7298	Henry Ford Hospital	Brain Lower Grade Glioma	IGC	Yes	No	Yes	Yes	No	Yes	No	Yes	astrocytoma	G3	38	female	18.9244	1	80	41	0.200875	Mutant	non-codel	IDHmut-non-codel	Methylated	No combined CNA	No chr 19/20 gain	WT	0	Not expressed	Mutant	WT	ATRX	WT	WT	0.76	1.91	176.798	752.401	929.199	IDHmut-non-codel	PN	LGr3	IDHmut-R3	LGm2	IDHmut-K2	G-CIMP-high	IDH	K2	NA
TCGA-DU-7299	Henry Ford Hospital	Brain Lower Grade Glioma	IGC	Yes	No	Yes	Yes	No	Yes	No	No	astrocytoma	G3	33	male	43.9927	1	90	23	0.0753502	Mutant	non-codel	IDHmut-non-codel	Methylated	No combined CNA	No chr 19/20 gain	WT	0	Not expressed	WT	WT	-/-	WT	WT	0.68	3.95	297.071	1050.71	1347.78	IDHmut-non-codel	PN	LGr3	IDHmut-R3	LGm2	IDHmut-K2	G-CIMP-high	IDH	NA	NA
TCGA-DU-7300	Henry Ford Hospital	Brain Lower Grade Glioma	IGC	Yes	No	Yes	Yes	No	Yes	No	Yes	oligodendroglioma	G3	53	female	61.9643	1	90	51	0.0801476	Mutant	codel	IDHmut-codel	Methylated	No combined CNA	No chr 19/20 gain	Mutant	2.32193	Expressed	WT	WT	TERT	WT	WT	0.67	1.92	621.716	582.612	1204.33	IDHmut-codel	NE	LGr2	IDHmut-R2	LGm3	IDHmut-K3	Codel	IDH	K2	NA
TCGA-DU-7301	Henry Ford Hospital	Brain Lower Grade Glioma	IGC	Yes	Yes	Yes	Yes	No	Yes	No	Yes	oligodendroglioma	G2	53	male	25.8897	1	100	22	0.113305	Mutant	non-codel	IDHmut-non-codel	Methylated	No combined CNA	No chr 19/20 gain	WT	3.58496	Expressed	Mutant	WT	ATRX	WT	WT	0.88	1.98	1184.69	1647.32	2832.01	IDHmut-non-codel	NA	LGr3	IDHmut-R3	LGm2	IDHmut-K2	G-CIMP-high	IDH	K2	5.9569
TCGA-DU-7302	Henry Ford Hospital	Brain Lower Grade Glioma	IGC	Yes	No	Yes	Yes	No	Yes	No	Yes	oligodendroglioma	G3	48	female	60.2559	0	90	24	0.13511	Mutant	codel	IDHmut-codel	Methylated	No combined CNA	No chr 19/20 gain	Mutant	4.16993	Expressed	WT	WT	TERT	WT	WT	0.89	1.88	-309.886	-339.519	-649.405	IDHmut-codel	NE	LGr2	IDHmut-R2	LGm3	IDHmut-K3	Codel	IDH	K2	NA
TCGA-DU-7304	Henry Ford Hospital	Brain Lower Grade Glioma	IGC	Yes	Yes	Yes	Yes	No	Yes	No	Yes	oligoastrocytoma	G3	43	male	23.2941	1	80	23	0.229171	Mutant	non-codel	IDHmut-non-codel	Methylated	No combined CNA	No chr 19/20 gain	WT	0	Not expressed	Mutant	WT	ATRX	WT	WT	0.8	2.1	759.048	1250.25	2009.29	IDHmut-non-codel	NE	LGr3	IDHmut-R2	LGm2	IDHmut-K2	G-CIMP-high	IDH	K2	4.5594
TCGA-DU-7306	Henry Ford Hospital	Brain Lower Grade Glioma	IGC	Yes	No	Yes	Yes	No	Yes	No	Yes	oligoastrocytoma	G2	67	male	41.9557	0	100	50	0.103648	Mutant	non-codel	IDHmut-non-codel	Methylated	No combined CNA	No chr 19/20 gain	WT	0	Not expressed	Mutant	WT	ATRX	WT	WT	0.85	2.09	767.12	1077.27	1844.39	IDHmut-non-codel	NA	LGr3	IDHmut-R3	LGm2	IDHmut-K2	G-CIMP-high	IDH	K2	NA
TCGA-DU-7309	Henry Ford Hospital	Brain Lower Grade Glioma	IGC	Yes	No	Yes	Yes	No	Yes	No	Yes	oligodendroglioma	G3	41	female	2.75981	0	90	28	0.0700125	Mutant	non-codel	IDHmut-non-codel	Methylated	No combined CNA	No chr 19/20 gain	WT	1.58496	Not expressed	Mutant	WT	ATRX	WT	WT	NA	NA	747.669	426.166	1173.84	IDHmut-non-codel	NE	LGr2	IDHmut-R2	LGm2	IDHmut-K2	G-CIMP-high	IDH	K2	NA
TCGA-DU-8158	Henry Ford Hospital	Brain Lower Grade Glioma	IGC	Yes	No	Yes	Yes	No	Yes	No	Yes	astrocytoma	G3	57	female	5.09251	1	80	37	0.414892	WT	non-codel	IDHwt	Unmethylated	No combined CNA	No chr 19/20 gain	Mutant	0	Not expressed	WT	WT	TERT	WT	WT	0.7	1.69	1194.95	2248.67	3443.62	IDHwt	NA	LGr4	IDHwt-R2	LGm5	IDHwt-K2	Mesenchymal-like	Mesenchymal	K2	NA
TCGA-DU-8161	Henry Ford Hospital	Brain Lower Grade Glioma	IGC	Yes	No	Yes	Yes	No	Yes	No	Yes	oligoastrocytoma	G3	63	female	23.7212	1	70	45	0.263951	WT	non-codel	IDHwt	Unmethylated	Gain chr 7 & loss chr 10	No chr 19/20 gain	Mutant	1	Not expressed	WT	WT	TERT	WT	WT	0.54	1.89	1230.68	2486.87	3717.55	IDHwt	CL	LGr4	IDHwt-R2	LGm5	IDHwt-K2	Mesenchymal-like	Mesenchymal	K2	NA
TCGA-DU-8162	Henry Ford Hospital	Brain Lower Grade Glioma	IGC	Yes	No	Yes	Yes	No	Yes	No	Yes	oligoastrocytoma	G3	61	female	14.5876	1	80	17	0.0095214	WT	non-codel	IDHwt	Unmethylated	No combined CNA	No chr 19/20 gain	WT	1	Not expressed	WT	WT	-/-	WT	WT	0.2	2.17	578.332	343.839	922.171	IDHwt	NE	LGr2	IDHwt-R4	LGm5	IDHwt-K2	Mesenchymal-like	Mesenchymal	K2	NA
TCGA-DU-8163	Henry Ford Hospital	Brain Lower Grade Glioma	IGC	Yes	No	Yes	Yes	No	Yes	No	Yes	oligoastrocytoma	G3	29	male	20.6657	0	90	12	0.0544215	Mutant	non-codel	IDHmut-non-codel	Unmethylated	No combined CNA	No chr 19/20 gain	WT	0	Not expressed	Mutant	WT	ATRX	WT	WT	0.46	4.11	885.757	1561.64	2447.4	IDHmut-non-codel	PN	LGr3	IDHmut-R3	LGm2	IDHmut-K2	G-CIMP-high	IDH	K2	NA
TCGA-DU-8164	Henry Ford Hospital	Brain Lower Grade Glioma	IGC	Yes	No	Yes	Yes	No	Yes	No	Yes	oligodendroglioma	G2	51	male	21.3885	0	NA	24	0.0527422	Mutant	codel	IDHmut-codel	Methylated	No combined CNA	No chr 19/20 gain	Mutant	4.08746	Expressed	WT	WT	TERT	WT	WT	0.91	1.95	-246.783	-557.93	-804.713	IDHmut-codel	PN	LGr2	IDHmut-R2	LGm3	IDHmut-K3	Codel	IDH	K2	NA
TCGA-DU-8165	Henry Ford Hospital	Brain Lower Grade Glioma	IGC	Yes	No	Yes	Yes	No	Yes	No	Yes	oligodendroglioma	G3	60	female	19.1216	0	90	60	0.498609	WT	non-codel	IDHwt	Unmethylated	Gain chr 7 & loss chr 10	No chr 19/20 gain	Mutant	3.32193	Expressed	WT	WT	TERT	WT	WT	0.58	5.76	1237.65	2047.68	3285.33	IDHwt	NA	LGr4	IDHwt-R2	LGm5	IDHwt-K2	Mesenchymal-like	Mesenchymal	K2	NA
TCGA-DU-8166	Henry Ford Hospital	Brain Lower Grade Glioma	IGC	Yes	No	Yes	Yes	No	Yes	No	Yes	oligoastrocytoma	G2	29	female	16.9531	0	NA	18	0.0864355	Mutant	non-codel	IDHmut-non-codel	Methylated	No combined CNA	No chr 19/20 gain	WT	0	Not expressed	Mutant	WT	ATRX	WT	WT	0.84	2.04	234.58	695.394	929.974	IDHmut-non-codel	PN	LGr3	IDHmut-R3	LGm2	IDHmut-K2	G-CIMP-high	IDH	K2	NA
TCGA-DU-8167	Henry Ford Hospital	Brain Lower Grade Glioma	IGC	Yes	No	Yes	Yes	No	Yes	No	Yes	oligoastrocytoma	G2	69	female	15.4747	0	100	39	0.183695	Mutant	non-codel	IDHmut-non-codel	Methylated	No combined CNA	No chr 19/20 gain	WT	0	Not expressed	WT	WT	-/-	WT	WT	0.44	3.87	1207.28	1544.62	2751.9	IDHmut-non-codel	PN	LGr3	IDHmut-R3	LGm2	IDHmut-K2	G-CIMP-high	IDH	K2	NA
TCGA-DU-8168	Henry Ford Hospital	Brain Lower Grade Glioma	IGC	Yes	No	Yes	Yes	No	Yes	No	Yes	oligodendroglioma	G3	55	female	14.1605	0	70	58	0.185805	Mutant	codel	IDHmut-codel	Methylated	No combined CNA	No chr 19/20 gain	Mutant	3.90689	Expressed	WT	WT	TERT	WT	WT	1	1.91	-448.201	-361.395	-809.596	IDHmut-codel	PN	LGr1	IDHmut-R1	LGm3	IDHmut-K3	Codel	IDH	K2	NA
TCGA-DU-A5TP	Henry Ford Hospital	Brain Lower Grade Glioma	IGC	Yes	No	Yes	Yes	No	Yes	No	Yes	astrocytoma	G3	33	male	14.2262	0	70	24	0.0268809	Mutant	non-codel	IDHmut-non-codel	Methylated	No combined CNA	No chr 19/20 gain	WT	0	Not expressed	Mutant	WT	ATRX	WT	WT	0.7	3.85	764.512	2588.42	3352.93	IDHmut-non-codel	ME	LGr3	IDHmut-R3	LGm1	IDHmut-K2	G-CIMP-high	IDH	K2	NA
TCGA-DU-A5TR	Henry Ford Hospital	Brain Lower Grade Glioma	IGC	Yes	No	Yes	Yes	No	Yes	No	Yes	oligoastrocytoma	G2	51	male	12.5834	0	90	34	0.0981202	Mutant	non-codel	IDHmut-non-codel	Methylated	No combined CNA	No chr 19/20 gain	WT	0	Not expressed	Mutant	WT	ATRX	WT	WT	0.72	1.98	1416.79	3215.46	4632.24	IDHmut-non-codel	ME	LGr3	IDHmut-R3	LGm2	IDHmut-K2	G-CIMP-high	IDH	K2	NA
TCGA-DU-A5TS	Henry Ford Hospital	Brain Lower Grade Glioma	IGC	Yes	No	Yes	Yes	No	Yes	No	Yes	oligodendroglioma	G2	42	male	15.1133	0	100	41	0.215247	Mutant	non-codel	IDHmut-non-codel	Methylated	No combined CNA	No chr 19/20 gain	WT	1	Not expressed	Mutant	WT	ATRX	WT	WT	0.78	1.95	356.552	853.279	1209.83	IDHmut-non-codel	NA	LGr3	IDHmut-R3	LGm2	IDHmut-K2	G-CIMP-high	IDH	K2	NA
TCGA-DU-A5TT	Henry Ford Hospital	Brain Lower Grade Glioma	IGC	Yes	No	Yes	Yes	No	Yes	No	Yes	oligodendroglioma	G3	70	male	4.96109	0	NA	52	0.270027	WT	non-codel	IDHwt	Methylated	No combined CNA	No chr 19/20 gain	Mutant	3.58496	Expressed	WT	WT	TERT	WT	WT	0.47	4.65	564.252	926.163	1490.41	IDHwt	NA	LGr4	IDHwt-R4	LGm5	IDHwt-K2	Mesenchymal-like	Mesenchymal	K2	NA
TCGA-DU-A5TU	Henry Ford Hospital	Brain Lower Grade Glioma	IGC	Yes	No	Yes	Yes	No	Yes	No	Yes	astrocytoma	G2	62	female	3.64689	0	50	35	0.225325	Mutant	non-codel	IDHmut-non-codel	Methylated	No combined CNA	No chr 19/20 gain	WT	0	Not expressed	Mutant	WT	ATRX	WT	WT	0.81	2.04	909.773	2042.62	2952.39	IDHmut-non-codel	PN	LGr3	IDHmut-R3	LGm3	IDHmut-K2	G-CIMP-high	IDH	K2	NA
TCGA-DU-A5TW	Henry Ford Hospital	Brain Lower Grade Glioma	IGC	Yes	No	Yes	Yes	No	Yes	No	Yes	astrocytoma	G3	33	female	5.65104	0	100	37	0.138419	Mutant	non-codel	IDHmut-non-codel	Methylated	No combined CNA	No chr 19/20 gain	WT	0	Not expressed	Mutant	WT	ATRX	WT	WT	0.57	4.34	-8.39578	181.224	172.828	IDHmut-non-codel	PN	LGr3	IDHmut-R3	LGm2	IDHmut-K2	G-CIMP-high	IDH	K2	NA
TCGA-DU-A5TY	Henry Ford Hospital	Brain Lower Grade Glioma	IGC	Yes	No	Yes	Yes	No	Yes	No	Yes	astrocytoma	G3	46	female	12.1892	0	NA	48	0.243986	WT	non-codel	IDHwt	Methylated	Gain chr 7 & loss chr 10	No chr 19/20 gain	Mutant	4.39232	Expressed	WT	WT	TERT	WT	WT	0.56	4.11	1405.53	2732.08	4137.6	IDHwt	CL	LGr4	IDHwt-R2	LGm5	IDHwt-K2	Mesenchymal-like	Mesenchymal	K1	NA
TCGA-DU-A6S2	Henry Ford Hospital	Brain Lower Grade Glioma	IGC	Yes	No	Yes	Yes	No	Yes	No	No	oligodendroglioma	G2	37	female	8.64084	0	70	16	0.0517438	Mutant	codel	IDHmut-codel	Methylated	No combined CNA	No chr 19/20 gain	NA	3.80735	Expressed	WT	WT	NA	WT	WT	0.54	3.9	86.6681	-338.032	-251.364	IDHmut-codel	NE	LGr2	IDHmut-R2	LGm2	IDHmut-K3	Codel	IDH	NA	NA
TCGA-DU-A6S3	Henry Ford Hospital	Brain Lower Grade Glioma	IGC	Yes	No	Yes	Yes	No	Yes	No	No	oligodendroglioma	G2	60	male	2.6941	0	NA	32	0.116043	Mutant	codel	IDHmut-codel	Methylated	No combined CNA	No chr 19/20 gain	NA	4.08746	Expressed	WT	WT	NA	WT	WT	1	1.9	-59.2306	-549.938	-609.169	IDHmut-codel	PN	LGr2	IDHmut-R2	LGm3	IDHmut-K3	Codel	IDH	NA	NA
TCGA-DU-A6S6	Henry Ford Hospital	Brain Lower Grade Glioma	IGC	Yes	No	Yes	Yes	No	Yes	No	No	oligoastrocytoma	G2	35	female	77.9318	0	90	14	0.124345	Mutant	codel	IDHmut-codel	Methylated	No combined CNA	No chr 19/20 gain	NA	4.39232	Expressed	WT	WT	NA	WT	WT	0.89	1.97	-142.103	-769.261	-911.364	IDHmut-codel	NE	LGr2	IDHmut-R2	LGm2	IDHmut-K3	Codel	IDH	NA	NA
TCGA-DU-A6S7	Henry Ford Hospital	Brain Lower Grade Glioma	IGC	Yes	No	Yes	Yes	No	Yes	No	No	astrocytoma	G3	27	female	7.22808	0	90	20	0.144639	Mutant	non-codel	IDHmut-non-codel	Methylated	No combined CNA	No chr 19/20 gain	NA	0	Not expressed	Mutant	WT	NA	WT	WT	0.76	4.06	500.767	958.287	1459.05	IDHmut-non-codel	PN	LGr3	IDHmut-R3	LGm2	IDHmut-K2	G-CIMP-high	IDH	NA	NA
TCGA-DU-A6S8	Henry Ford Hospital	Brain Lower Grade Glioma	IGC	Yes	No	Yes	Yes	No	Yes	No	No	oligodendroglioma	G3	74	female	5.97959	0	90	53	0.798688	Mutant	codel	IDHmut-codel	Methylated	No combined CNA	No chr 19/20 gain	NA	5.61471	Expressed	WT	WT	NA	WT	WT	0.78	3.66	-141.453	-180.917	-322.37	IDHmut-codel	PN	LGr1	IDHmut-R1	LGm3	IDHmut-K3	Codel	IDH	NA	NA
TCGA-DU-A76K	Henry Ford Hospital	Brain Lower Grade Glioma	IGC	Yes	No	Yes	Yes	No	Yes	No	No	oligodendroglioma	G2	87	male	11.4007	1	NA	46	0.217008	WT	non-codel	IDHwt	Unmethylated	Gain chr 7 & loss chr 10	Gain chr 19/20	NA	3.90689	Expressed	WT	WT	NA	WT	WT	0.61	1.94	107.177	-281.064	-173.887	IDHwt	NE	LGr4	IDHwt-R4	LGm4	IDHwt-K1	Classic-like	RTK II 'Classic'	NA	NA
TCGA-DU-A76L	Henry Ford Hospital	Brain Lower Grade Glioma	IGC	Yes	No	Yes	Yes	No	Yes	No	No	oligodendroglioma	G3	54	male	26.7439	1	NA	40	0.162557	WT	non-codel	IDHwt	Methylated	Gain chr 7 & loss chr 10	No chr 19/20 gain	NA	4	Expressed	WT	WT	NA	WT	WT	0.64	1.93	2249.25	2065.7	4314.95	IDHwt	ME	LGr1	IDHwt-R3	LGm5	IDHwt-K2	Mesenchymal-like	Mesenchymal	NA	NA
TCGA-DU-A76O	Henry Ford Hospital	Brain Lower Grade Glioma	IGC	Yes	No	Yes	Yes	No	Yes	No	No	astrocytoma	G2	30	male	7.12951	0	NA	18	0.0903219	Mutant	non-codel	IDHmut-non-codel	Methylated	No combined CNA	No chr 19/20 gain	NA	0	Not expressed	Mutant	WT	NA	WT	WT	0.71	3.98	600.282	1865.1	2465.38	IDHmut-non-codel	PN	LGr3	IDHmut-R3	LGm2	IDHmut-K2	G-CIMP-high	IDH	NA	NA
TCGA-DU-A76R	Henry Ford Hospital	Brain Lower Grade Glioma	IGC	Yes	No	Yes	Yes	No	Yes	No	No	oligodendroglioma	G3	51	male	21.29	1	50	41	0.424753	Mutant	codel	IDHmut-codel	Methylated	No combined CNA	No chr 19/20 gain	NA	3.16993	Expressed	WT	WT	NA	WT	WT	0.82	1.89	365.248	140.995	506.243	IDHmut-codel	NE	LGr3	IDHmut-R2	LGm3	IDHmut-K3	Codel	IDH	NA	NA
TCGA-DU-A7T6	Henry Ford Hospital	Brain Lower Grade Glioma	IGC	Yes	No	Yes	Yes	No	Yes	No	No	oligodendroglioma	G3	73	female	17.9716	1	60	98	0.249766	Mutant	codel	IDHmut-codel	Methylated	No combined CNA	No chr 19/20 gain	NA	4	Expressed	WT	WT	NA	WT	WT	0.86	5.54	717.369	53.4659	770.835	IDHmut-codel	PN	LGr1	IDHmut-R1	LGm3	IDHmut-K3	Codel	IDH	NA	NA
TCGA-DU-A7T8	Henry Ford Hospital	Brain Lower Grade Glioma	IGC	Yes	No	Yes	Yes	No	Yes	No	No	oligoastrocytoma	G3	35	male	124.422	0	100	14	0.140786	Mutant	non-codel	IDHmut-non-codel	Methylated	No combined CNA	No chr 19/20 gain	NA	0	Not expressed	Mutant	WT	NA	WT	WT	0.78	4.02	1139.19	1318.42	2457.61	IDHmut-non-codel	PN	LGr3	IDHmut-R3	LGm2	IDHmut-K2	G-CIMP-high	IDH	NA	NA
TCGA-DU-A7TA	Henry Ford Hospital	Brain Lower Grade Glioma	IGC	Yes	No	Yes	Yes	No	Yes	No	No	oligodendroglioma	G2	32	male	77.8333	0	80	36	0.325516	Mutant	non-codel	IDHmut-non-codel	Methylated	No combined CNA	No chr 19/20 gain	NA	0	Not expressed	Mutant	WT	NA	WT	WT	0.75	3.84	784.583	1323.24	2107.82	IDHmut-non-codel	PN	LGr3	IDHmut-R3	LGm2	IDHmut-K2	G-CIMP-high	IDH	NA	NA
TCGA-DU-A7TB	Henry Ford Hospital	Brain Lower Grade Glioma	IGC	Yes	No	Yes	Yes	No	Yes	No	No	oligodendroglioma	G2	56	male	42.2843	0	100	33	0.0383809	WT	non-codel	IDHwt	Unmethylated	No combined CNA	No chr 19/20 gain	NA	3	Expressed	WT	WT	NA	WT	WT	0.68	1.96	334.619	67.1822	401.801	IDHwt	PN	LGr1	IDHwt-R3	LGm6	IDHwt-K3	PA-like	Mesenchymal	NA	NA
TCGA-DU-A7TC	Henry Ford Hospital	Brain Lower Grade Glioma	IGC	Yes	No	Yes	Yes	No	Yes	No	No	astrocytoma	G2	32	male	23.4913	0	90	24	0.119566	Mutant	non-codel	IDHmut-non-codel	Methylated	No combined CNA	No chr 19/20 gain	NA	1.58496	Not expressed	WT	WT	NA	WT	WT	0.64	3.83	-126.736	-12.9665	-139.702	IDHmut-non-codel	NE	LGr2	IDHmut-R2	LGm2	IDHmut-K2	G-CIMP-high	IDH	NA	NA
TCGA-DU-A7TD	Henry Ford Hospital	Brain Lower Grade Glioma	IGC	Yes	No	Yes	Yes	No	Yes	No	No	oligoastrocytoma	G3	52	male	7.49092	1	60	46	0.154101	WT	non-codel	IDHwt	Unmethylated	Gain chr 7 & loss chr 10	No chr 19/20 gain	NA	5.70044	Expressed	WT	WT	NA	WT	WT	0.81	1.96	1177.88	2312.37	3490.24	IDHwt	CL	LGr4	IDHwt-R3	LGm5	IDHwt-K2	Mesenchymal-like	Mesenchymal	NA	NA
TCGA-DU-A7TG	Henry Ford Hospital	Brain Lower Grade Glioma	IGC	Yes	No	Yes	Yes	No	Yes	No	No	oligodendroglioma	G2	40	male	44.387	1	70	8	0.0102586	Mutant	non-codel	IDHmut-non-codel	Methylated	No combined CNA	No chr 19/20 gain	NA	1.58496	Not expressed	WT	WT	NA	WT	WT	0.48	3.83	556.409	383.981	940.39	IDHmut-non-codel	NE	LGr2	IDHmut-R2	LGm1	IDHmut-K1	G-CIMP-high	Mesenchymal	NA	NA
TCGA-DU-A7TI	Henry Ford Hospital	Brain Lower Grade Glioma	IGC	Yes	No	Yes	Yes	No	Yes	No	No	NA	NA	NA	NA	NA	NA	NA	NA	0.0660141	NA	non-codel	NA	Methylated	No combined CNA	No chr 19/20 gain	NA	0	Not expressed	NA	NA	NA	NA	WT	0.73	3.96	555.913	1326.28	1882.19	NA	NE	LGr3	NA	LGm2	NA	NA	IDH	NA	NA
TCGA-DU-A7TJ	Henry Ford Hospital	Brain Lower Grade Glioma	IGC	Yes	No	Yes	Yes	No	Yes	No	No	astrocytoma	G3	55	male	0.558533	0	NA	40	0.175997	WT	non-codel	IDHwt	Methylated	Gain chr 7 & loss chr 10	No chr 19/20 gain	NA	6.52356	Expressed	WT	WT	NA	WT	WT	0.87	1.93	519.836	1429.62	1949.45	IDHwt	CL	LGr4	IDHwt-R1	LGm5	IDHwt-K2	Mesenchymal-like	RTK II 'Classic'	NA	NA
TCGA-E1-5302	Duke	Brain Lower Grade Glioma	IGC	Yes	No	Yes	Yes	No	Yes	No	Yes	astrocytoma	G3	41	male	50.1037	1	100	20	0.186385	Mutant	non-codel	IDHmut-non-codel	Methylated	No combined CNA	No chr 19/20 gain	WT	0	Not expressed	Mutant	WT	ATRX	WT	WT	0.83	2.02	675.879	1590.12	2266	IDHmut-non-codel	PN	LGr3	IDHmut-R3	LGm2	IDHmut-K2	G-CIMP-high	IDH	K2	NA
TCGA-E1-5303	Duke	Brain Lower Grade Glioma	IGC	Yes	Yes	Yes	Yes	No	Yes	No	Yes	astrocytoma	G3	38	male	67.4183	1	80	28	0.0922868	Mutant	non-codel	IDHmut-non-codel	Methylated	No combined CNA	No chr 19/20 gain	WT	0	Not expressed	Mutant	WT	ATRX	WT	WT	0.48	4.08	1116.21	2094.62	3210.83	IDHmut-non-codel	NA	LGr3	IDHmut-R3	LGm2	IDHmut-K2	G-CIMP-high	IDH	K2	5.2593
TCGA-E1-5304	Duke	Brain Lower Grade Glioma	IGC	Yes	No	Yes	Yes	No	Yes	No	Yes	astrocytoma	G3	42	male	41.1015	1	90	30	0.656227	Mutant	non-codel	IDHmut-non-codel	Unmethylated	No combined CNA	No chr 19/20 gain	WT	1	Not expressed	Mutant	WT	ATRX	WT	WT	0.95	3.46	-617.878	-291.811	-909.688	IDHmut-non-codel	PN	LGr3	IDHmut-R3	LGm1	IDHmut-K1	G-CIMP-low	IDH	K2	NA
TCGA-E1-5305	Duke	Brain Lower Grade Glioma	IGC	Yes	Yes	Yes	Yes	No	Yes	No	Yes	astrocytoma	G3	34	male	79.936	1	100	23	0.158418	Mutant	non-codel	IDHmut-non-codel	Methylated	No combined CNA	No chr 19/20 gain	WT	0	Not expressed	Mutant	WT	ATRX	WT	WT	0.77	1.95	445.089	709.334	1154.42	IDHmut-non-codel	NE	LGr3	IDHmut-R2	LGm2	IDHmut-K2	G-CIMP-high	IDH	K2	5.2519
TCGA-E1-5307	Duke	Brain Lower Grade Glioma	IGC	Yes	Yes	Yes	Yes	No	Yes	No	Yes	astrocytoma	G3	62	female	57.8903	1	80	57	0.170623	Mutant	non-codel	IDHmut-non-codel	Methylated	No combined CNA	No chr 19/20 gain	WT	0	Not expressed	Mutant	WT	ATRX	WT	WT	0.23	3.79	-64.8346	616.417	551.582	IDHmut-non-codel	PN	LGr3	IDHmut-R3	LGm3	IDHmut-K2	G-CIMP-high	IDH	K2	4.9204
TCGA-E1-5311	Duke	Brain Lower Grade Glioma	IGC	Yes	No	Yes	Yes	No	Yes	No	Yes	oligodendroglioma	G3	31	male	134.179	1	100	15	0.190925	Mutant	codel	IDHmut-codel	Methylated	No combined CNA	No chr 19/20 gain	Mutant	3.16993	Expressed	WT	WT	TERT	WT	WT	0.85	1.92	-44.1763	-359.797	-403.973	IDHmut-codel	PN	LGr2	IDHmut-R2	LGm3	IDHmut-K3	Codel	IDH	K2	NA
TCGA-E1-5318	Duke	Brain Lower Grade Glioma	IGC	Yes	Yes	Yes	Yes	No	Yes	No	Yes	oligodendroglioma	G2	42	female	78.1618	1	100	26	0.0715552	Mutant	codel	IDHmut-codel	Methylated	No combined CNA	No chr 19/20 gain	Mutant	5.04439	Expressed	WT	WT	TERT	WT	WT	0.82	3.92	634.808	407.757	1042.57	IDHmut-codel	PN	LGr1	IDHmut-R1	LGm3	IDHmut-K3	Codel	IDH	K2	7.5407
TCGA-E1-5319	Duke	Brain Lower Grade Glioma	IGC	Yes	Yes	Yes	Yes	No	Yes	No	Yes	oligodendroglioma	G2	48	female	95.5092	1	100	34	0.0606093	Mutant	codel	IDHmut-codel	Methylated	No combined CNA	No chr 19/20 gain	Mutant	3.45943	Expressed	WT	WT	TERT	WT	WT	0.7	1.94	802.753	734.005	1536.76	IDHmut-codel	PN	LGr1	IDHmut-R1	LGm3	IDHmut-K3	Codel	IDH	K2	7.5188
TCGA-E1-5322	Duke	Brain Lower Grade Glioma	IGC	Yes	No	Yes	Yes	No	Yes	No	Yes	oligoastrocytoma	G2	38	female	130.697	1	90	22	0.155851	Mutant	non-codel	IDHmut-non-codel	Methylated	No combined CNA	No chr 19/20 gain	Mutant	0	Not expressed	Mutant	WT	NA	WT	WT	0.74	3.87	491.278	1626.4	2117.68	IDHmut-non-codel	PN	LGr3	IDHmut-R3	LGm2	IDHmut-K2	G-CIMP-high	IDH	K2	NA
TCGA-E1-A7YD	Duke	Brain Lower Grade Glioma	IGC	Yes	No	Yes	Yes	No	Yes	No	No	NA	NA	NA	NA	NA	NA	NA	59	0.557405	WT	non-codel	IDHwt	Unmethylated	Gain chr 7 & loss chr 10	No chr 19/20 gain	NA	5.88264	Expressed	WT	WT	NA	WT	WT	0.79	3.28	-2.64348	810.21	807.566	IDHwt	CL	LGr4	IDHwt-R3	LGm5	IDHwt-K2	Mesenchymal-like	RTK I 'PDGFRA'	NA	NA
TCGA-E1-A7YE	Duke	Brain Lower Grade Glioma	IGC	Yes	No	Yes	Yes	No	Yes	No	No	NA	NA	NA	NA	NA	NA	NA	71	0.211788	Mutant	non-codel	IDHmut-non-codel	Unmethylated	No combined CNA	No chr 19/20 gain	NA	0	Not expressed	Mutant	WT	NA	WT	WT	0.8	1.9	1647.23	2003.92	3651.15	IDHmut-non-codel	ME	LGr3	IDHmut-R3	LGm1	IDHmut-K1	G-CIMP-low	IDH	NA	NA
TCGA-E1-A7YH	Duke	Brain Lower Grade Glioma	IGC	Yes	No	Yes	Yes	No	Yes	No	No	NA	NA	NA	NA	NA	NA	NA	22	0.0261349	Mutant	non-codel	IDHmut-non-codel	Methylated	No combined CNA	No chr 19/20 gain	NA	0	Not expressed	Mutant	WT	NA	WT	WT	0.54	4	235.181	869.552	1104.73	IDHmut-non-codel	NA	LGr3	IDHmut-R3	LGm2	IDHmut-K2	G-CIMP-high	IDH	NA	NA
TCGA-E1-A7YI	Duke	Brain Lower Grade Glioma	IGC	Yes	No	Yes	Yes	No	Yes	No	No	NA	NA	NA	NA	NA	NA	NA	40	0.172743	Mutant	non-codel	IDHmut-non-codel	Methylated	No combined CNA	No chr 19/20 gain	NA	0	Not expressed	Mutant	WT	NA	WT	WT	0.92	2	147.12	470.616	617.736	IDHmut-non-codel	PN	LGr1	IDHmut-R3	LGm1	IDHmut-K1	G-CIMP-low	IDH	NA	NA
TCGA-E1-A7YJ	Duke	Brain Lower Grade Glioma	IGC	Yes	No	Yes	Yes	No	Yes	No	No	NA	NA	NA	NA	NA	NA	NA	45	0.161861	WT	non-codel	IDHwt	Unmethylated	Gain chr 7 & loss chr 10	Gain chr 19/20	NA	5.58496	Expressed	WT	WT	NA	WT	WT	0.78	1.91	664.372	2017.15	2681.52	IDHwt	CL	LGr4	IDHwt-R1	LGm4	IDHwt-K1	Classic-like	RTK II 'Classic'	NA	NA
TCGA-E1-A7YK	Duke	Brain Lower Grade Glioma	IGC	Yes	No	Yes	Yes	No	Yes	No	No	NA	NA	NA	NA	NA	NA	NA	35	0.127002	Mutant	non-codel	IDHmut-non-codel	Methylated	No combined CNA	No chr 19/20 gain	NA	0	Not expressed	Mutant	WT	NA	WT	WT	0.42	5.55	1424.08	2595.55	4019.64	IDHmut-non-codel	ME	LGr3	IDHmut-R3	LGm1	IDHmut-K1	G-CIMP-high	IDH	NA	NA
TCGA-E1-A7YL	Duke	Brain Lower Grade Glioma	IGC	Yes	No	Yes	Yes	No	Yes	No	No	NA	NA	NA	NA	NA	NA	NA	58	0.224176	WT	non-codel	IDHwt	Unmethylated	Gain chr 7 & loss chr 10	Gain chr 19/20	NA	5.52356	Expressed	WT	WT	NA	WT	WT	0.53	3.83	1233.01	2202.78	3435.8	IDHwt	ME	LGr4	IDHwt-R3	LGm5	IDHwt-K2	Mesenchymal-like	RTK II 'Classic'	NA	NA
TCGA-E1-A7YM	Duke	Brain Lower Grade Glioma	IGC	Yes	No	Yes	Yes	No	Yes	No	No	NA	NA	NA	NA	NA	NA	NA	49	0.160078	WT	non-codel	IDHwt	Unmethylated	Gain chr 7 & loss chr 10	No chr 19/20 gain	NA	3.70044	Expressed	WT	WT	NA	WT	WT	0.5	1.9	161.696	607.839	769.535	IDHwt	NE	LGr4	IDHwt-R4	LGm5	IDHwt-K2	Mesenchymal-like	Mesenchymal	NA	NA
TCGA-E1-A7YN	Duke	Brain Lower Grade Glioma	IGC	Yes	No	Yes	Yes	No	Yes	No	No	NA	NA	NA	NA	NA	NA	NA	58	0.14804	WT	non-codel	IDHwt	Methylated	Gain chr 7 & loss chr 10	No chr 19/20 gain	NA	0	Not expressed	WT	WT	NA	WT	WT	0.37	2.07	2159.29	3641.51	5800.8	IDHwt	ME	LGr4	IDHwt-R2	LGm5	IDHwt-K2	Mesenchymal-like	Mesenchymal	NA	NA
TCGA-E1-A7YO	Duke	Brain Lower Grade Glioma	IGC	Yes	No	Yes	Yes	No	Yes	No	No	oligodendroglioma	G3	45	male	74.9749	1	100	28	0.051082	Mutant	codel	IDHmut-codel	Methylated	No combined CNA	No chr 19/20 gain	NA	3.70044	Expressed	WT	WT	NA	WT	WT	0.76	3.8	120.18	-234.028	-113.847	IDHmut-codel	PN	LGr2	IDHmut-R2	LGm3	IDHmut-K3	Codel	IDH	NA	NA
TCGA-E1-A7YQ	Duke	Brain Lower Grade Glioma	IGC	Yes	No	Yes	Yes	No	Yes	No	No	NA	NA	NA	NA	NA	NA	NA	30	0.680271	WT	non-codel	IDHwt	Unmethylated	Gain chr 7 & loss chr 10	No chr 19/20 gain	NA	4.90689	Expressed	WT	WT	NA	WT	WT	0.59	2.94	1840.31	2809.68	4649.99	IDHwt	ME	LGr4	IDHwt-R1	LGm4	IDHwt-K1	Classic-like	Mesenchymal	NA	NA
TCGA-E1-A7YS	Duke	Brain Lower Grade Glioma	IGC	Yes	No	Yes	Yes	No	Yes	No	No	NA	NA	NA	NA	NA	NA	NA	52	0.935999	Mutant	codel	IDHmut-codel	Methylated	No combined CNA	No chr 19/20 gain	NA	2.58496	Expressed	WT	WT	NA	WT	WT	NA	NA	-615.646	-524.359	-1140	IDHmut-codel	PN	LGr1	IDHmut-R1	LGm3	IDHmut-K3	Codel	IDH	NA	NA
TCGA-E1-A7YU	Duke	Brain Lower Grade Glioma	IGC	Yes	No	Yes	Yes	No	Yes	No	No	NA	NA	NA	NA	NA	NA	NA	25	0.0404115	Mutant	non-codel	IDHmut-non-codel	Methylated	No combined CNA	No chr 19/20 gain	NA	0	Not expressed	WT	WT	NA	WT	WT	0.58	3.96	308.616	328.781	637.398	IDHmut-non-codel	NE	LGr3	IDHmut-R3	LGm2	IDHmut-K2	G-CIMP-high	IDH	NA	NA
TCGA-E1-A7YV	Duke	Brain Lower Grade Glioma	IGC	Yes	No	Yes	Yes	No	Yes	No	No	oligoastrocytoma	G3	26	female	32.4278	1	90	43	0.316144	Mutant	non-codel	IDHmut-non-codel	Methylated	No combined CNA	No chr 19/20 gain	NA	0	Not expressed	Mutant	WT	NA	WT	WT	0.75	3.84	170.55	-98.6874	71.863	IDHmut-non-codel	PN	LGr1	IDHmut-R3	LGm1	IDHmut-K1	G-CIMP-low	IDH	NA	NA
TCGA-E1-A7YW	Duke	Brain Lower Grade Glioma	IGC	Yes	No	Yes	Yes	No	Yes	No	No	oligoastrocytoma	G2	28	male	36.7975	1	90	21	0.0623404	Mutant	non-codel	IDHmut-non-codel	Methylated	No combined CNA	No chr 19/20 gain	NA	0	Not expressed	Mutant	WT	NA	WT	WT	0.59	3.98	406.472	723.422	1129.89	IDHmut-non-codel	PN	LGr3	IDHmut-R3	LGm2	IDHmut-K2	G-CIMP-high	IDH	NA	NA
TCGA-E1-A7YY	Duke	Brain Lower Grade Glioma	IGC	Yes	No	Yes	Yes	No	Yes	No	No	NA	NA	NA	NA	NA	NA	NA	2	9.73e-05	Mutant	non-codel	IDHmut-non-codel	Methylated	No combined CNA	No chr 19/20 gain	NA	2.32193	Expressed	WT	WT	NA	WT	WT	0.44	2.05	239.653	132.67	372.323	IDHmut-non-codel	NE	LGr2	IDHmut-R2	LGm1	IDHmut-K1	G-CIMP-high	Mesenchymal	NA	NA
TCGA-E1-A7Z2	Duke	Brain Lower Grade Glioma	IGC	Yes	No	Yes	Yes	No	Yes	No	No	NA	NA	NA	NA	NA	NA	NA	36	0.194999	WT	non-codel	IDHwt	Unmethylated	Gain chr 7 & loss chr 10	No chr 19/20 gain	NA	3.90689	Expressed	WT	WT	NA	WT	WT	0.74	1.97	-79.6157	-2.82536	-82.4411	IDHwt	NE	LGr4	IDHwt-R4	LGm5	IDHwt-K2	Mesenchymal-like	Mesenchymal	NA	NA
TCGA-E1-A7Z3	Duke	Brain Lower Grade Glioma	IGC	Yes	No	Yes	Yes	No	Yes	No	No	NA	NA	NA	NA	NA	NA	NA	19	0.0242807	Mutant	non-codel	IDHmut-non-codel	Methylated	No combined CNA	No chr 19/20 gain	NA	0	Not expressed	Mutant	WT	NA	WT	WT	0.5	4.11	912.416	755.885	1668.3	IDHmut-non-codel	NE	LGr2	IDHmut-R2	LGm2	IDHmut-K2	G-CIMP-high	IDH	NA	NA
TCGA-E1-A7Z4	Duke	Brain Lower Grade Glioma	IGC	Yes	No	Yes	Yes	No	Yes	No	No	NA	NA	NA	NA	NA	NA	NA	14	0.0947434	Mutant	non-codel	IDHmut-non-codel	Methylated	No combined CNA	No chr 19/20 gain	NA	0	Not expressed	Mutant	WT	NA	WT	WT	0.7	3.76	10.0053	1405.64	1415.64	IDHmut-non-codel	NA	LGr3	IDHmut-R3	LGm2	IDHmut-K2	G-CIMP-high	IDH	NA	NA
TCGA-E1-A7Z6	Duke	Brain Lower Grade Glioma	IGC	Yes	No	Yes	Yes	No	Yes	No	No	astrocytoma	G2	41	female	32.3292	1	90	18	0.0259724	Mutant	non-codel	IDHmut-non-codel	Methylated	No combined CNA	No chr 19/20 gain	NA	0	Not expressed	Mutant	WT	NA	WT	WT	0.63	4.07	167.71	679.294	847.005	IDHmut-non-codel	NA	LGr3	IDHmut-R3	LGm2	IDHmut-K2	G-CIMP-high	IDH	NA	NA
TCGA-EZ-7264	UNC	Brain Lower Grade Glioma	IGC	Yes	Yes	Yes	Yes	No	Yes	No	Yes	oligodendroglioma	G2	47	female	14.3247	0	NA	26	0.216241	Mutant	codel	IDHmut-codel	Methylated	No combined CNA	No chr 19/20 gain	Mutant	3.32193	Expressed	WT	WT	TERT	WT	WT	NA	NA	-262.203	-568.633	-830.836	IDHmut-codel	PN	LGr1	IDHmut-R1	LGm3	IDHmut-K3	Codel	IDH	K2	5.6811
TCGA-F6-A8O3	Asterand	Brain Lower Grade Glioma	IGC	Yes	No	Yes	Yes	No	Yes	No	No	oligodendroglioma	G2	34	male	0.229984	0	NA	26	0.116113	Mutant	codel	IDHmut-codel	Methylated	No combined CNA	No chr 19/20 gain	NA	5.55459	Expressed	WT	WT	NA	WT	WT	NA	NA	-478.551	-453.855	-932.406	IDHmut-codel	NA	LGr1	IDHmut-R2	LGm3	IDHmut-K3	Codel	IDH	NA	NA
TCGA-F6-A8O4	Asterand	Brain Lower Grade Glioma	IGC	Yes	No	Yes	Yes	No	Yes	No	No	astrocytoma	G2	44	male	0.197129	0	NA	27	0.116102	Mutant	non-codel	IDHmut-non-codel	Methylated	No combined CNA	No chr 19/20 gain	NA	0	Not expressed	Mutant	WT	NA	WT	WT	NA	NA	-242.563	-255.045	-497.608	IDHmut-non-codel	NA	LGr3	IDHmut-R2	LGm2	IDHmut-K2	G-CIMP-high	IDH	NA	NA
TCGA-FG-5962	Case Western	Brain Lower Grade Glioma	IGC	Yes	No	Yes	Yes	No	Yes	No	Yes	oligodendroglioma	G3	54	male	47.7382	0	NA	22	0.515323	Mutant	codel	IDHmut-codel	Methylated	No combined CNA	No chr 19/20 gain	Mutant	2.32193	Expressed	WT	WT	TERT	WT	WT	0.83	1.91	153.494	-26.5573	126.936	IDHmut-codel	NE	LGr2	IDHmut-R2	LGm3	IDHmut-K3	Codel	IDH	K2	NA
TCGA-FG-5963	Case Western	Brain Lower Grade Glioma	IGC	Yes	Yes	Yes	Yes	No	Yes	No	Yes	astrocytoma	G3	23	male	25.4625	1	90	21	0.517422	WT	non-codel	IDHwt	Unmethylated	No combined CNA	No chr 19/20 gain	WT	1	Not expressed	Mutant	WT	ATRX	WT	WT	0.42	1.76	1598.29	2527.34	4125.64	IDHwt	ME	LGr3	IDHwt-R3	LGm6	IDHwt-K3	PA-like	Mesenchymal	K1	4.1177
TCGA-FG-5964	Case Western	Brain Lower Grade Glioma	IGC	Yes	Yes	Yes	Yes	No	Yes	No	Yes	oligodendroglioma	G2	62	male	34.3334	0	NA	29	0.175969	Mutant	codel	IDHmut-codel	Methylated	No combined CNA	No chr 19/20 gain	Mutant	4.70044	Expressed	WT	WT	TERT	WT	WT	0.64	1.85	598.097	1503.69	2101.79	IDHmut-codel	PN	LGr3	IDHmut-R2	LGm3	IDHmut-K3	Codel	IDH	K2	6.6483
TCGA-FG-5965	Case Western	Brain Lower Grade Glioma	IGC	Yes	Yes	Yes	Yes	No	Yes	No	Yes	oligoastrocytoma	G2	39	female	36.7975	1	90	41	0.152515	Mutant	non-codel	IDHmut-non-codel	Methylated	No combined CNA	No chr 19/20 gain	WT	0	Not expressed	Mutant	WT	ATRX	WT	WT	0.58	3.95	623.601	1171.63	1795.23	IDHmut-non-codel	PN	LGr3	IDHmut-R3	LGm2	IDHmut-K2	G-CIMP-high	IDH	K2	4.8603
TCGA-FG-6688	Case Western	Brain Lower Grade Glioma	IGC	Yes	Yes	Yes	Yes	No	Yes	No	Yes	astrocytoma	G3	59	female	18.7601	0	80	60	0.137087	WT	non-codel	IDHwt	Methylated	Gain chr 7 & loss chr 10	No chr 19/20 gain	Mutant	1.58496	Not expressed	WT	WT	TERT	WT	WT	0.38	1.99	949.588	2061.53	3011.12	IDHwt	NA	LGr4	IDHwt-R2	LGm5	IDHwt-K2	Mesenchymal-like	Mesenchymal	K1	4.0427
TCGA-FG-6689	Case Western	Brain Lower Grade Glioma	IGC	Yes	Yes	Yes	Yes	No	Yes	No	Yes	astrocytoma	G2	30	male	14.9161	0	70	13	0.064967	Mutant	non-codel	IDHmut-non-codel	Methylated	No combined CNA	No chr 19/20 gain	NA	0	Not expressed	Mutant	WT	NA	WT	WT	0.59	1.93	400.635	1146.34	1546.97	IDHmut-non-codel	NE	LGr3	IDHmut-R3	LGm2	IDHmut-K2	G-CIMP-high	IDH	K2	5.5788
TCGA-FG-6690	Case Western	Brain Lower Grade Glioma	IGC	Yes	Yes	Yes	Yes	No	Yes	No	Yes	oligodendroglioma	G2	70	male	24.9697	0	90	17	0.0418866	Mutant	non-codel	IDHmut-non-codel	Methylated	No combined CNA	No chr 19/20 gain	WT	0	Not expressed	Mutant	WT	ATRX	WT	WT	0.53	2.02	480.889	1174.8	1655.69	IDHmut-non-codel	PN	LGr3	IDHmut-R3	LGm2	IDHmut-K2	G-CIMP-high	IDH	K2	5.7343
TCGA-FG-6691	Case Western	Brain Lower Grade Glioma	IGC	Yes	Yes	Yes	Yes	No	Yes	No	Yes	astrocytoma	G2	23	female	23.9512	0	100	8	0.0931728	Mutant	non-codel	IDHmut-non-codel	Unmethylated	No combined CNA	No chr 19/20 gain	WT	1	Not expressed	Mutant	WT	ATRX	WT	WT	0.82	2.1	979.892	1869.01	2848.9	IDHmut-non-codel	PN	LGr3	IDHmut-R3	LGm2	IDHmut-K2	G-CIMP-high	IDH	K2	5.4884
TCGA-FG-6692	Case Western	Brain Lower Grade Glioma	IGC	Yes	Yes	Yes	Yes	No	Yes	No	No	oligodendroglioma	G3	63	male	18.4316	1	NA	86	0.142016	WT	non-codel	IDHwt	Methylated	Gain chr 7 & loss chr 10	No chr 19/20 gain	Mutant	5.83289	Expressed	WT	WT	TERT	WT	WT	0.84	2	698.399	1649.11	2347.51	IDHwt	CL	LGr4	IDHwt-R1	LGm4	IDHwt-K1	Classic-like	RTK II 'Classic'	NA	6.6047
TCGA-FG-7634	Case Western	Brain Lower Grade Glioma	IGC	Yes	No	Yes	Yes	No	Yes	No	Yes	oligodendroglioma	G2	28	male	15.3432	0	NA	15	0.335228	Mutant	codel	IDHmut-codel	Methylated	No combined CNA	No chr 19/20 gain	Mutant	5.45943	Expressed	WT	WT	TERT	WT	WT	NA	NA	1645.41	1481.08	3126.49	IDHmut-codel	PN	LGr1	IDHmut-R1	LGm2	IDHmut-K3	Codel	IDH	K2	NA
TCGA-FG-7636	Case Western	Brain Lower Grade Glioma	IGC	Yes	Yes	Yes	Yes	No	Yes	No	Yes	astrocytoma	G3	48	male	17.8731	0	90	34	0.118608	Mutant	non-codel	IDHmut-non-codel	Methylated	No combined CNA	No chr 19/20 gain	WT	0	Not expressed	Mutant	WT	ATRX	WT	WT	0.81	3.94	7.63858	584.569	592.207	IDHmut-non-codel	PN	LGr3	IDHmut-R3	LGm2	IDHmut-K2	G-CIMP-high	IDH	K2	5.3617
TCGA-FG-7637	Case Western	Brain Lower Grade Glioma	IGC	Yes	No	Yes	No	No	Yes	No	Yes	oligoastrocytoma	G2	49	male	40.0501	0	NA	25	0.0860507	Mutant	non-codel	IDHmut-non-codel	Methylated	NA	NA	WT	0	Not expressed	WT	WT	-/-	WT	WT	NA	NA	452.748	190.514	643.262	IDHmut-non-codel	PN	LGr1	IDHmut-R1	LGm3	IDHmut-K3	Codel	IDH	K2	NA
TCGA-FG-7638	Case Western	Brain Lower Grade Glioma	IGC	Yes	No	Yes	Yes	No	Yes	No	Yes	oligodendroglioma	G3	31	female	22.5385	0	100	17	0.0512426	Mutant	codel	IDHmut-codel	Methylated	No combined CNA	No chr 19/20 gain	Mutant	3.58496	Expressed	Mutant	WT	NA	WT	WT	0.88	1.95	365.782	255.091	620.873	IDHmut-codel	NE	LGr2	IDHmut-R2	LGm3	IDHmut-K3	Codel	IDH	K2	NA
TCGA-FG-7641	Case Western	Brain Lower Grade Glioma	IGC	Yes	No	Yes	Yes	No	Yes	No	Yes	oligodendroglioma	G2	31	male	20.6	0	NA	19	0.084861	Mutant	codel	IDHmut-codel	Methylated	No combined CNA	No chr 19/20 gain	Mutant	3.70044	Expressed	WT	WT	TERT	WT	WT	0.79	1.91	-361.225	-880.67	-1241.9	IDHmut-codel	NE	LGr2	IDHmut-R2	LGm3	IDHmut-K3	Codel	IDH	K2	NA
TCGA-FG-7643	Case Western	Brain Lower Grade Glioma	IGC	Yes	Yes	Yes	Yes	No	Yes	No	Yes	oligoastrocytoma	G2	49	female	20.0743	0	NA	30	0.15095	WT	non-codel	IDHwt	Methylated	No combined CNA	No chr 19/20 gain	Mutant	0	Not expressed	WT	WT	TERT	WT	WT	0.28	1.99	669.639	381.858	1051.5	IDHwt	NE	LGr2	IDHwt-R4	LGm5	IDHwt-K2	Mesenchymal-like	Mesenchymal	K2	4.4265
TCGA-FG-8181	Case Western	Brain Lower Grade Glioma	IGC	Yes	No	Yes	Yes	No	Yes	No	Yes	oligoastrocytoma	G3	23	male	12.9448	0	90	0	6.98e-06	WT	non-codel	IDHwt	Unmethylated	No combined CNA	No chr 19/20 gain	WT	0	Not expressed	WT	WT	-/-	WT	WT	NA	NA	511.194	-22.2467	488.947	IDHwt	NE	LGr2	IDHwt-R4	LGm6	IDHwt-K3	PA-like	Mesenchymal	K2	NA
TCGA-FG-8182	Case Western	Brain Lower Grade Glioma	IGC	Yes	Yes	Yes	Yes	No	Yes	No	Yes	oligodendroglioma	G2	35	male	13.6676	0	NA	19	0.0194814	Mutant	non-codel	IDHmut-non-codel	Methylated	No combined CNA	No chr 19/20 gain	WT	0	Not expressed	Mutant	WT	ATRX	WT	WT	0.2	2.11	571.067	1006.6	1577.67	IDHmut-non-codel	PN	LGr3	IDHmut-R3	LGm2	IDHmut-K2	G-CIMP-high	IDH	K2	8.7083
TCGA-FG-8185	Case Western	Brain Lower Grade Glioma	IGC	Yes	No	Yes	Yes	No	Yes	No	Yes	astrocytoma	G3	37	male	14.2262	0	90	31	0.0948212	Mutant	non-codel	IDHmut-non-codel	Methylated	No combined CNA	No chr 19/20 gain	WT	0	Not expressed	Mutant	WT	ATRX	WT	WT	0.87	2.01	118.184	372.07	490.254	IDHmut-non-codel	PN	LGr3	IDHmut-R3	LGm2	IDHmut-K2	G-CIMP-high	IDH	K2	NA
TCGA-FG-8186	Case Western	Brain Lower Grade Glioma	IGC	Yes	No	Yes	Yes	No	Yes	No	Yes	oligoastrocytoma	G3	42	female	16.0003	0	70	20	0.0749287	Mutant	codel	IDHmut-codel	Methylated	No combined CNA	No chr 19/20 gain	Mutant	1.58496	Not expressed	WT	WT	TERT	WT	WT	0.82	1.99	395.318	1440.14	1835.46	IDHmut-codel	NA	LGr1	IDHmut-R1	LGm2	IDHmut-K3	Codel	IDH	K2	NA
TCGA-FG-8187	Case Western	Brain Lower Grade Glioma	IGC	Yes	No	Yes	Yes	No	Yes	No	Yes	oligoastrocytoma	G2	31	male	20.0743	0	90	9	0.0511423	Mutant	codel	IDHmut-codel	Methylated	No combined CNA	No chr 19/20 gain	Mutant	2.80735	Expressed	WT	WT	TERT	WT	WT	0.73	1.95	382.563	472.144	854.707	IDHmut-codel	NE	LGr3	IDHmut-R3	LGm2	IDHmut-K3	Codel	IDH	K2	NA
TCGA-FG-8188	Case Western	Brain Lower Grade Glioma	IGC	Yes	No	Yes	Yes	No	Yes	No	Yes	oligoastrocytoma	G2	41	male	14.949	0	90	27	0.0602521	Mutant	non-codel	IDHmut-non-codel	Methylated	No combined CNA	No chr 19/20 gain	WT	0	Not expressed	Mutant	WT	ATRX	WT	WT	0.28	3.96	653.982	797.944	1451.93	IDHmut-non-codel	NA	LGr3	IDHmut-R3	LGm2	IDHmut-K2	G-CIMP-high	IDH	K2	NA
TCGA-FG-8189	Case Western	Brain Lower Grade Glioma	IGC	Yes	No	Yes	Yes	No	Yes	No	Yes	oligodendroglioma	G2	33	female	11.8606	0	70	0	6.08e-06	Mutant	non-codel	IDHmut-non-codel	Methylated	No combined CNA	No chr 19/20 gain	WT	0	Not expressed	WT	WT	-/-	WT	WT	NA	NA	-101.582	-808.323	-909.905	IDHmut-non-codel	NE	LGr2	IDHmut-R2	LGm6	IDHmut-K1	G-CIMP-high	Mesenchymal	K2	NA
TCGA-FG-8191	Case Western	Brain Lower Grade Glioma	IGC	Yes	No	Yes	Yes	No	Yes	No	Yes	oligodendroglioma	G3	30	male	15.5075	0	NA	19	0.0198763	Mutant	non-codel	IDHmut-non-codel	Unmethylated	No combined CNA	No chr 19/20 gain	WT	0	Not expressed	Mutant	WT	ATRX	WT	WT	0.42	3.96	841.471	1105.29	1946.76	IDHmut-non-codel	PN	LGr3	IDHmut-R3	LGm2	IDHmut-K2	G-CIMP-high	IDH	K2	NA
TCGA-FG-A4MT	Case Western	Brain Lower Grade Glioma	IGC	Yes	Yes	Yes	Yes	No	Yes	No	Yes	oligodendroglioma	G2	27	female	38.2431	0	100	19	0.0976925	Mutant	non-codel	IDHmut-non-codel	Methylated	No combined CNA	No chr 19/20 gain	WT	0	Not expressed	Mutant	WT	ATRX	WT	WT	0.87	3.9	103.228	205.772	309	IDHmut-non-codel	PN	LGr3	IDHmut-R3	LGm2	IDHmut-K2	G-CIMP-high	IDH	K2	5.072
TCGA-FG-A4MU	Case Western	Brain Lower Grade Glioma	IGC	Yes	No	Yes	Yes	No	Yes	No	Yes	oligoastrocytoma	G3	58	male	0.591388	0	NA	71	0.147987	WT	non-codel	IDHwt	Methylated	Gain chr 7 & loss chr 10	Gain chr 19/20	Mutant	6.44294	Expressed	WT	WT	TERT	WT	WT	0.91	2.04	1518.71	2168.59	3687.3	IDHwt	CL	LGr4	IDHwt-R1	LGm5	IDHwt-K2	Mesenchymal-like	RTK II 'Classic'	K1	NA
TCGA-FG-A4MW	Case Western	Brain Lower Grade Glioma	IGC	Yes	No	Yes	Yes	No	Yes	No	Yes	oligoastrocytoma	G3	63	male	5.25678	0	80	85	0.168028	WT	non-codel	IDHwt	Methylated	Gain chr 7 & loss chr 10	No chr 19/20 gain	Mutant	4.32193	Expressed	WT	WT	TERT	WT	WT	0.72	1.94	701.092	781.992	1483.08	IDHwt	CL	LGr4	IDHwt-R3	LGm4	IDHwt-K1	Classic-like	RTK II 'Classic'	K1	NA
TCGA-FG-A4MX	Case Western	Brain Lower Grade Glioma	IGC	Yes	No	Yes	Yes	No	Yes	No	Yes	astrocytoma	G2	47	male	18.6944	0	100	17	0.0338093	Mutant	non-codel	IDHmut-non-codel	Methylated	No combined CNA	No chr 19/20 gain	WT	0	Not expressed	Mutant	WT	ATRX	WT	WT	NA	NA	162.048	546.684	708.733	IDHmut-non-codel	NA	LGr3	IDHmut-R3	LGm2	IDHmut-K2	G-CIMP-high	IDH	K2	NA
TCGA-FG-A4MY	Case Western	Brain Lower Grade Glioma	IGC	Yes	No	Yes	Yes	No	Yes	No	Yes	oligoastrocytoma	G2	44	female	9.65934	0	NA	22	0.225019	Mutant	non-codel	IDHmut-non-codel	Methylated	No combined CNA	No chr 19/20 gain	WT	0	Not expressed	Mutant	WT	ATRX	WT	WT	0.93	3.96	405.979	729.046	1135.03	IDHmut-non-codel	NA	LGr3	IDHmut-R3	LGm2	IDHmut-K2	G-CIMP-high	IDH	K2	NA
TCGA-FG-A60J	Case Western	Brain Lower Grade Glioma	IGC	Yes	No	Yes	Yes	No	Yes	No	Yes	oligoastrocytoma	G2	47	female	7.03095	0	90	33	0.0539454	Mutant	non-codel	IDHmut-non-codel	Methylated	No combined CNA	No chr 19/20 gain	Mutant	4.39232	Expressed	WT	WT	TERT	WT	WT	0.75	3.93	499.343	834.072	1333.41	IDHmut-non-codel	PN	LGr3	IDHmut-R3	LGm2	IDHmut-K2	G-CIMP-high	IDH	K2	NA
TCGA-FG-A60K	Case Western	Brain Lower Grade Glioma	IGC	Yes	No	Yes	Yes	No	Yes	No	No	oligoastrocytoma	G2	34	female	6.63669	0	NA	18	0.0516013	Mutant	codel	IDHmut-codel	Methylated	No combined CNA	No chr 19/20 gain	Mutant	4.75489	Expressed	WT	WT	TERT	WT	WT	0.83	3.9	-37.4837	305.099	267.616	IDHmut-codel	PN	LGr1	IDHmut-R1	LGm2	IDHmut-K3	Codel	IDH	NA	NA
TCGA-FG-A60L	Case Western	Brain Lower Grade Glioma	IGC	Yes	No	Yes	Yes	No	Yes	No	No	astrocytoma	G2	34	female	7.03095	0	100	22	0.107994	Mutant	non-codel	IDHmut-non-codel	Methylated	No combined CNA	No chr 19/20 gain	NA	0	Not expressed	WT	WT	NA	WT	WT	0.76	4.02	750.107	1750.75	2500.86	IDHmut-non-codel	NA	LGr3	IDHmut-R3	LGm2	IDHmut-K2	G-CIMP-high	IDH	NA	NA
TCGA-FG-A6IZ	Case Western	Brain Lower Grade Glioma	IGC	Yes	No	Yes	Yes	No	Yes	No	No	oligodendroglioma	G2	60	male	4.20543	0	NA	43	0.150287	Mutant	codel	IDHmut-codel	Methylated	No combined CNA	No chr 19/20 gain	NA	6.50779	Expressed	WT	WT	NA	WT	WT	0.96	1.86	-26.1057	506.088	479.982	IDHmut-codel	PN	LGr1	IDHmut-R1	LGm3	IDHmut-K3	Codel	IDH	NA	NA
TCGA-FG-A6J1	Case Western	Brain Lower Grade Glioma	IGC	Yes	No	Yes	Yes	No	Yes	No	No	oligodendroglioma	G2	44	female	4.07401	0	70	17	0.116968	Mutant	codel	IDHmut-codel	Methylated	No combined CNA	No chr 19/20 gain	NA	4.75489	Expressed	WT	WT	NA	WT	WT	NA	NA	498.063	925.313	1423.38	IDHmut-codel	PN	LGr1	IDHmut-R1	LGm3	IDHmut-K3	Codel	IDH	NA	NA
TCGA-FG-A6J3	Case Western	Brain Lower Grade Glioma	IGC	Yes	No	Yes	Yes	No	Yes	No	No	astrocytoma	G3	52	female	10.5793	0	90	68	0.505742	Mutant	non-codel	IDHmut-non-codel	Methylated	No combined CNA	No chr 19/20 gain	NA	0	Not expressed	WT	WT	NA	WT	WT	0.7	3.77	1599.89	2646.26	4246.15	IDHmut-non-codel	ME	LGr3	IDHmut-R3	LGm1	IDHmut-K1	G-CIMP-low	IDH	NA	NA
TCGA-FG-A70Y	Case Western	Brain Lower Grade Glioma	IGC	Yes	No	Yes	Yes	No	Yes	No	No	oligodendroglioma	G2	20	female	28.5181	0	NA	15	0.0533082	Mutant	non-codel	IDHmut-non-codel	Methylated	No combined CNA	No chr 19/20 gain	NA	0	Not expressed	Mutant	WT	NA	WT	WT	1	4.11	816.954	1231.05	2048.01	IDHmut-non-codel	NA	LGr3	IDHmut-R3	LGm2	IDHmut-K2	G-CIMP-high	IDH	NA	NA
TCGA-FG-A70Z	Case Western	Brain Lower Grade Glioma	IGC	Yes	No	Yes	Yes	No	Yes	No	No	oligoastrocytoma	G3	53	female	10.7764	0	NA	60	0.143535	WT	non-codel	IDHwt	Methylated	Gain chr 7 & loss chr 10	No chr 19/20 gain	NA	2.58496	Expressed	WT	WT	NA	WT	WT	0.7	1.97	1499.72	1682.66	3182.38	IDHwt	CL	LGr4	IDHwt-R3	LGm5	IDHwt-K2	Mesenchymal-like	Mesenchymal	NA	NA
TCGA-FG-A710	Case Western	Brain Lower Grade Glioma	IGC	Yes	No	Yes	Yes	No	Yes	No	No	oligodendroglioma	G2	50	female	22.9327	0	NA	23	0.051734	Mutant	codel	IDHmut-codel	Methylated	No combined CNA	No chr 19/20 gain	NA	2.80735	Expressed	WT	WT	NA	WT	WT	0.83	1.95	840.84	1700.15	2540.99	IDHmut-codel	PN	LGr1	IDHmut-R1	LGm3	IDHmut-K3	Codel	IDH	NA	NA
TCGA-FG-A711	Case Western	Brain Lower Grade Glioma	IGC	Yes	No	Yes	Yes	No	Yes	No	No	oligodendroglioma	G2	33	female	43.6642	0	90	35	0.0625125	Mutant	non-codel	IDHmut-non-codel	Unmethylated	No combined CNA	No chr 19/20 gain	NA	0	Not expressed	Mutant	WT	NA	WT	WT	0.74	2	-288.809	343.234	54.4253	IDHmut-non-codel	NE	LGr3	IDHmut-R3	LGm2	IDHmut-K2	G-CIMP-high	IDH	NA	NA
TCGA-FG-A713	Case Western	Brain Lower Grade Glioma	IGC	Yes	No	Yes	Yes	No	Yes	No	No	oligoastrocytoma	G2	74	female	5.22393	0	60	23	0.0692646	Mutant	codel	IDHmut-codel	Methylated	No combined CNA	No chr 19/20 gain	NA	0	Not expressed	Mutant	WT	NA	WT	WT	0.29	3.87	409.785	-342.579	67.206	IDHmut-codel	NE	LGr2	IDHmut-R2	LGm3	IDHmut-K3	Codel	Mesenchymal	NA	NA
TCGA-FG-A87N	Case Western	Brain Lower Grade Glioma	IGC	Yes	No	Yes	Yes	No	Yes	No	No	astrocytoma	G3	37	female	7.42521	0	NA	30	0.0728186	Mutant	non-codel	IDHmut-non-codel	Methylated	No combined CNA	No chr 19/20 gain	NA	1	Not expressed	WT	WT	NA	WT	WT	NA	NA	-111.544	396.833	285.288	IDHmut-non-codel	NA	LGr1	IDHmut-R3	LGm1	IDHmut-K1	G-CIMP-low	IDH	NA	NA
TCGA-FG-A87Q	Case Western	Brain Lower Grade Glioma	IGC	Yes	No	Yes	Yes	No	Yes	No	No	astrocytoma	G3	61	female	5.71675	0	80	64	0.196471	WT	non-codel	IDHwt	Methylated	Gain chr 7 & loss chr 10	No chr 19/20 gain	NA	3	Expressed	WT	WT	NA	WT	WT	NA	NA	1403.23	2365.59	3768.82	IDHwt	NA	LGr4	IDHwt-R2	LGm4	IDHwt-K1	Classic-like	Mesenchymal	NA	NA
TCGA-FN-7833	International Genomics Consortium	Brain Lower Grade Glioma	IGC	Yes	Yes	Yes	Yes	No	Yes	No	No	oligoastrocytoma	G3	25	male	0.13142	0	NA	19	0.0212207	Mutant	non-codel	IDHmut-non-codel	Methylated	No combined CNA	No chr 19/20 gain	WT	0	Not expressed	Mutant	WT	ATRX	WT	WT	0.91	1.98	1300.78	2460.48	3761.26	IDHmut-non-codel	NA	LGr3	IDHmut-R3	LGm2	IDHmut-K2	G-CIMP-high	IDH	NA	6.3253
TCGA-HT-7467	Case Western - St Joes	Brain Lower Grade Glioma	IGC	Yes	No	Yes	Yes	No	Yes	No	Yes	oligodendroglioma	G2	54	male	0.0985647	0	NA	24	0.0516877	Mutant	codel	IDHmut-codel	Methylated	No combined CNA	No chr 19/20 gain	Mutant	2.80735	Expressed	WT	WT	TERT	WT	WT	0.22	3.82	478.738	112.183	590.922	IDHmut-codel	NE	LGr2	IDHmut-R2	LGm2	IDHmut-K3	Codel	Mesenchymal	K2	NA
TCGA-HT-7468	Case Western - St Joes	Brain Lower Grade Glioma	IGC	Yes	Yes	Yes	Yes	No	Yes	No	Yes	oligodendroglioma	G3	30	male	6.66954	0	80	15	0.100446	Mutant	codel	IDHmut-codel	Methylated	No combined CNA	No chr 19/20 gain	Mutant	3.32193	Expressed	WT	WT	TERT	WT	WT	0.99	1.92	168.103	299.926	468.029	IDHmut-codel	PN	LGr1	IDHmut-R1	LGm3	IDHmut-K3	Codel	IDH	K2	5.4533
TCGA-HT-7469	Case Western - St Joes	Brain Lower Grade Glioma	IGC	Yes	No	Yes	Yes	No	Yes	No	Yes	oligodendroglioma	G3	30	male	11.5321	1	NA	35	0.615852	WT	non-codel	IDHwt	Methylated	No combined CNA	No chr 19/20 gain	WT	0	Not expressed	Mutant	WT	ATRX	WT	WT	0.95	3.69	204.148	562.833	766.981	IDHwt	CL	LGr4	IDHwt-R3	LGm6	IDHwt-K3	PA-like	G34	K1	NA
TCGA-HT-7470	Case Western - St Joes	Brain Lower Grade Glioma	IGC	Yes	No	Yes	Yes	No	Yes	No	Yes	oligodendroglioma	G3	37	male	8.80511	0	90	37	0.0969254	Mutant	non-codel	IDHmut-non-codel	Methylated	No combined CNA	No chr 19/20 gain	WT	0	Not expressed	Mutant	WT	ATRX	WT	WT	0.79	3.96	463.571	402.447	866.018	IDHmut-non-codel	NE	LGr2	IDHmut-R2	LGm2	IDHmut-K2	G-CIMP-high	IDH	K2	NA
TCGA-HT-7471	Case Western - St Joes	Brain Lower Grade Glioma	IGC	Yes	No	Yes	Yes	No	Yes	No	Yes	oligodendroglioma	G3	37	female	0.13142	0	NA	16	0.293039	Mutant	codel	IDHmut-codel	Methylated	No combined CNA	No chr 19/20 gain	Mutant	5	Expressed	WT	WT	TERT	WT	WT	0.94	1.95	879.809	1423.05	2302.86	IDHmut-codel	PN	LGr1	IDHmut-R1	LGm3	IDHmut-K3	Codel	IDH	K2	NA
TCGA-HT-7472	Case Western - St Joes	Brain Lower Grade Glioma	IGC	Yes	Yes	Yes	Yes	No	Yes	No	Yes	oligodendroglioma	G2	38	male	0.0328549	0	NA	20	0.0213735	Mutant	non-codel	IDHmut-non-codel	Methylated	No combined CNA	No chr 19/20 gain	WT	0	Not expressed	Mutant	WT	ATRX	WT	WT	0.71	1.98	842.808	1532.85	2375.66	IDHmut-non-codel	PN	LGr3	IDHmut-R3	LGm2	IDHmut-K2	G-CIMP-high	IDH	K2	5.6305
TCGA-HT-7473	Case Western - St Joes	Brain Lower Grade Glioma	IGC	Yes	Yes	Yes	Yes	No	Yes	No	Yes	oligoastrocytoma	G2	28	male	16.526	0	NA	16	0.146664	Mutant	non-codel	IDHmut-non-codel	Unmethylated	No combined CNA	No chr 19/20 gain	WT	0	Not expressed	Mutant	WT	ATRX	WT	WT	0.77	2.1	957.482	2469.51	3426.99	IDHmut-non-codel	NA	LGr3	IDHmut-R3	LGm2	IDHmut-K2	G-CIMP-high	IDH	K2	3.3161
TCGA-HT-7474	Case Western - St Joes	Brain Lower Grade Glioma	IGC	Yes	No	Yes	Yes	No	Yes	No	Yes	oligoastrocytoma	G2	52	male	3.74546	0	NA	20	0.0636539	Mutant	non-codel	IDHmut-non-codel	Methylated	No combined CNA	No chr 19/20 gain	WT	1	Not expressed	Mutant	WT	ATRX	WT	WT	0.61	2.01	285.121	150.339	435.46	IDHmut-non-codel	NE	LGr2	IDHmut-R2	LGm2	IDHmut-K2	G-CIMP-high	IDH	K2	NA
TCGA-HT-7475	Case Western - St Joes	Brain Lower Grade Glioma	IGC	Yes	Yes	Yes	Yes	No	Yes	No	Yes	oligoastrocytoma	G3	67	male	17.4131	0	70	47	0.184557	Mutant	non-codel	IDHmut-non-codel	Methylated	No combined CNA	No chr 19/20 gain	WT	0	Not expressed	Mutant	WT	ATRX	WT	WT	0.84	2.03	-391.349	-257.888	-649.237	IDHmut-non-codel	NE	LGr3	IDHmut-R2	LGm2	IDHmut-K2	G-CIMP-high	IDH	K2	3.126
TCGA-HT-7476	Case Western - St Joes	Brain Lower Grade Glioma	IGC	Yes	Yes	Yes	Yes	No	Yes	No	Yes	astrocytoma	G2	26	male	6.53813	0	NA	18	0.212685	Mutant	non-codel	IDHmut-non-codel	Methylated	No combined CNA	No chr 19/20 gain	WT	0	Not expressed	Mutant	WT	ATRX	WT	WT	0.71	2.03	1303.24	722.612	2025.86	IDHmut-non-codel	NE	LGr3	IDHmut-R2	LGm2	IDHmut-K2	G-CIMP-high	IDH	K2	4.0291
TCGA-HT-7477	Case Western - St Joes	Brain Lower Grade Glioma	IGC	Yes	No	Yes	Yes	No	Yes	No	Yes	astrocytoma	G3	62	male	24.2469	0	80	48	0.681391	Mutant	non-codel	IDHmut-non-codel	Methylated	No combined CNA	No chr 19/20 gain	WT	0	Not expressed	Mutant	WT	ATRX	WT	WT	1	3.59	396.835	631.201	1028.04	IDHmut-non-codel	PN	LGr3	IDHmut-R3	LGm1	IDHmut-K1	G-CIMP-high	IDH	K1	NA
TCGA-HT-7478	Case Western - St Joes	Brain Lower Grade Glioma	IGC	Yes	No	Yes	Yes	No	Yes	No	Yes	astrocytoma	G2	36	male	6.37385	0	NA	23	0.0864547	Mutant	non-codel	IDHmut-non-codel	Unmethylated	No combined CNA	No chr 19/20 gain	WT	0	Not expressed	Mutant	WT	ATRX	WT	WT	0.64	1.97	1527.13	2590.05	4117.18	IDHmut-non-codel	ME	LGr3	IDHmut-R3	LGm2	IDHmut-K2	G-CIMP-high	IDH	K1	NA
TCGA-HT-7479	Case Western - St Joes	Brain Lower Grade Glioma	IGC	Yes	No	Yes	Yes	No	Yes	No	Yes	astrocytoma	G3	44	male	7.09666	0	NA	19	0.0651963	Mutant	non-codel	IDHmut-non-codel	Methylated	No combined CNA	No chr 19/20 gain	Mutant	0	Not expressed	WT	WT	TERT	WT	WT	0.52	2.07	1120.01	1474.61	2594.62	IDHmut-non-codel	NA	LGr3	IDHmut-R3	LGm2	IDHmut-K2	G-CIMP-high	IDH	K2	NA
TCGA-HT-7480	Case Western - St Joes	Brain Lower Grade Glioma	IGC	Yes	No	Yes	Yes	No	Yes	No	Yes	oligodendroglioma	G2	33	male	75.1392	0	NA	23	0.0788419	Mutant	codel	IDHmut-codel	Methylated	No combined CNA	No chr 19/20 gain	Mutant	4.9542	Expressed	WT	WT	TERT	WT	WT	0.89	1.95	8.41445	-176.719	-168.304	IDHmut-codel	PN	LGr2	IDHmut-R2	LGm3	IDHmut-K3	Codel	IDH	K2	NA
TCGA-HT-7481	Case Western - St Joes	Brain Lower Grade Glioma	IGC	Yes	Yes	Yes	Yes	No	Yes	No	Yes	oligodendroglioma	G2	39	male	59.1388	0	NA	19	0.0516856	Mutant	codel	IDHmut-codel	Methylated	No combined CNA	No chr 19/20 gain	Mutant	4.70044	Expressed	WT	WT	TERT	WT	WT	0.58	1.95	107.171	-148.219	-41.0483	IDHmut-codel	NE	LGr2	IDHmut-R2	LGm2	IDHmut-K3	Codel	IDH	K2	2.8391
TCGA-HT-7482	Case Western - St Joes	Brain Lower Grade Glioma	IGC	Yes	No	Yes	Yes	No	Yes	No	Yes	oligoastrocytoma	G2	18	female	59.993	0	NA	17	0.111671	Mutant	non-codel	IDHmut-non-codel	Methylated	No combined CNA	No chr 19/20 gain	WT	0	Not expressed	Mutant	WT	ATRX	WT	WT	0.65	2.02	821.635	1371.56	2193.19	IDHmut-non-codel	PN	LGr3	IDHmut-R3	LGm2	IDHmut-K2	G-CIMP-high	IDH	K2	NA
TCGA-HT-7483	Case Western - St Joes	Brain Lower Grade Glioma	IGC	Yes	No	Yes	Yes	No	Yes	No	Yes	oligoastrocytoma	G2	14	male	154.089	0	NA	11	0.0425971	Mutant	non-codel	IDHmut-non-codel	Unmethylated	No combined CNA	No chr 19/20 gain	WT	0	Not expressed	Mutant	WT	ATRX	WT	WT	0.81	2.01	897.259	469.184	1366.44	IDHmut-non-codel	PN	LGr3	IDHmut-R2	LGm2	IDHmut-K2	G-CIMP-high	IDH	K2	NA
TCGA-HT-7485	Case Western - St Joes	Brain Lower Grade Glioma	IGC	Yes	No	Yes	Yes	No	Yes	No	Yes	astrocytoma	G2	42	male	4.0083	0	100	12	0.0134196	Mutant	non-codel	IDHmut-non-codel	Methylated	No combined CNA	No chr 19/20 gain	WT	0	Not expressed	Mutant	WT	ATRX	WT	WT	0.8	1.99	161.436	859.384	1020.82	IDHmut-non-codel	NA	LGr3	IDHmut-R3	LGm2	IDHmut-K2	G-CIMP-high	IDH	K2	NA
TCGA-HT-7601	Case Western - St Joes	Brain Lower Grade Glioma	IGC	Yes	Yes	Yes	Yes	No	Yes	No	Yes	astrocytoma	G3	30	female	5.0268	0	NA	19	0.0452831	Mutant	non-codel	IDHmut-non-codel	Methylated	No combined CNA	No chr 19/20 gain	WT	0	Not expressed	WT	WT	-/-	WT	WT	0.65	2	1737.81	2701.7	4439.51	IDHmut-non-codel	NA	LGr3	IDHmut-R3	LGm1	IDHmut-K2	G-CIMP-high	IDH	K2	5.5645
TCGA-HT-7602	Case Western - St Joes	Brain Lower Grade Glioma	IGC	Yes	Yes	Yes	Yes	No	Yes	No	Yes	oligodendroglioma	G2	21	male	29.8322	0	NA	3	0.000677618	Mutant	non-codel	IDHmut-non-codel	Methylated	No combined CNA	No chr 19/20 gain	WT	0	Not expressed	WT	WT	-/-	WT	WT	0.47	2	630.269	1041.55	1671.82	IDHmut-non-codel	NA	LGr3	IDHmut-R3	LGm2	IDHmut-K1	G-CIMP-high	IDH	K2	9.8736
TCGA-HT-7603	Case Western - St Joes	Brain Lower Grade Glioma	IGC	Yes	No	Yes	Yes	No	Yes	No	Yes	oligodendroglioma	G2	29	male	23.1627	0	NA	25	0.0381479	Mutant	non-codel	IDHmut-non-codel	Methylated	No combined CNA	No chr 19/20 gain	WT	0	Not expressed	Mutant	WT	ATRX	WT	WT	0.59	1.98	-89.5	-312.938	-402.438	IDHmut-non-codel	NE	LGr2	IDHmut-R2	LGm2	IDHmut-K2	G-CIMP-high	IDH	K2	NA
TCGA-HT-7604	Case Western - St Joes	Brain Lower Grade Glioma	IGC	Yes	Yes	Yes	Yes	No	Yes	No	Yes	astrocytoma	G2	50	male	107.863	0	NA	39	0.0815494	Mutant	non-codel	IDHmut-non-codel	Methylated	No combined CNA	No chr 19/20 gain	WT	0	Not expressed	Mutant	WT	ATRX	WT	WT	0.9	2.1	92.4089	352.723	445.132	IDHmut-non-codel	PN	LGr3	IDHmut-R3	LGm2	IDHmut-K2	G-CIMP-high	IDH	K2	4.8081
TCGA-HT-7605	Case Western - St Joes	Brain Lower Grade Glioma	IGC	Yes	No	Yes	Yes	No	Yes	No	Yes	oligodendroglioma	G2	38	male	4.56683	0	NA	22	0.051675	Mutant	codel	IDHmut-codel	Methylated	No combined CNA	No chr 19/20 gain	Mutant	1	Not expressed	WT	WT	TERT	WT	WT	0.68	1.95	276.648	20.1495	296.797	IDHmut-codel	NE	LGr2	IDHmut-R2	LGm2	IDHmut-K3	Codel	IDH	K2	NA
TCGA-HT-7606	Case Western - St Joes	Brain Lower Grade Glioma	IGC	Yes	No	Yes	Yes	No	Yes	No	Yes	astrocytoma	G2	30	female	17.2817	0	NA	32	0.28514	Mutant	non-codel	IDHmut-non-codel	Unmethylated	No combined CNA	No chr 19/20 gain	WT	0	Not expressed	WT	WT	-/-	WT	WT	0.95	1.87	152.825	350.004	502.828	IDHmut-non-codel	PN	LGr1	IDHmut-R3	LGm2	IDHmut-K2	G-CIMP-high	IDH	K2	NA
TCGA-HT-7607	Case Western - St Joes	Brain Lower Grade Glioma	IGC	Yes	No	Yes	Yes	No	Yes	No	Yes	astrocytoma	G2	61	female	3.15407	1	70	25	0.0843825	Mutant	codel	IDHmut-codel	Methylated	No combined CNA	No chr 19/20 gain	Mutant	2	Expressed	WT	WT	TERT	WT	WT	0.36	1.96	437.347	389.566	826.913	IDHmut-codel	NE	LGr2	IDHmut-R2	LGm3	IDHmut-K3	Codel	Mesenchymal	K2	NA
TCGA-HT-7608	Case Western - St Joes	Brain Lower Grade Glioma	IGC	Yes	No	Yes	Yes	No	Yes	No	Yes	oligoastrocytoma	G2	61	male	22.0456	0	NA	16	0.0515739	Mutant	codel	IDHmut-codel	Methylated	No combined CNA	No chr 19/20 gain	Mutant	2.58496	Expressed	WT	WT	TERT	WT	WT	0.85	1.95	615.004	782.565	1397.57	IDHmut-codel	NE	LGr3	IDHmut-R1	LGm3	IDHmut-K3	Codel	IDH	K2	NA
TCGA-HT-7609	Case Western - St Joes	Brain Lower Grade Glioma	IGC	Yes	No	Yes	Yes	No	Yes	No	Yes	oligoastrocytoma	G3	34	male	45.964	0	90	18	0.0762166	Mutant	non-codel	IDHmut-non-codel	Methylated	No combined CNA	No chr 19/20 gain	WT	0	Not expressed	WT	WT	-/-	WT	WT	0.16	1.97	405.475	1124.29	1529.76	IDHmut-non-codel	PN	LGr3	IDHmut-R3	LGm2	IDHmut-K2	G-CIMP-high	IDH	K2	NA
TCGA-HT-7610	Case Western - St Joes	Brain Lower Grade Glioma	IGC	Yes	No	Yes	Yes	No	Yes	No	Yes	oligoastrocytoma	G2	25	female	56.0505	0	NA	14	0.0403271	Mutant	non-codel	IDHmut-non-codel	Methylated	No combined CNA	No chr 19/20 gain	WT	0	Not expressed	Mutant	WT	ATRX	WT	WT	0.63	2.03	139.917	-289.203	-149.286	IDHmut-non-codel	NE	LGr2	IDHmut-R2	LGm2	IDHmut-K2	G-CIMP-high	IDH	K2	NA
TCGA-HT-7611	Case Western - St Joes	Brain Lower Grade Glioma	IGC	Yes	No	Yes	Yes	No	Yes	No	Yes	oligoastrocytoma	G2	36	male	57.5618	0	90	24	0.0490303	Mutant	non-codel	IDHmut-non-codel	Methylated	No combined CNA	No chr 19/20 gain	WT	0	Not expressed	Mutant	WT	ATRX	WT	WT	0.63	3.83	575.955	1274.5	1850.46	IDHmut-non-codel	NA	LGr3	IDHmut-R3	LGm2	IDHmut-K2	G-CIMP-high	IDH	K2	NA
TCGA-HT-7616	Case Western - St Joes	Brain Lower Grade Glioma	IGC	Yes	No	Yes	Yes	No	Yes	No	Yes	oligodendroglioma	G3	75	male	0.229984	1	NA	37	0.141556	Mutant	codel	IDHmut-codel	Methylated	No combined CNA	No chr 19/20 gain	Mutant	1	Not expressed	WT	WT	TERT	WT	WT	0.79	1.89	1470.03	2183.43	3653.46	IDHmut-codel	ME	LGr1	IDHmut-R1	LGm3	IDHmut-K3	Codel	IDH	K2	NA
TCGA-HT-7620	Case Western - St Joes	Brain Lower Grade Glioma	IGC	Yes	No	Yes	Yes	No	Yes	No	Yes	oligodendroglioma	G3	40	male	14.259	0	NA	19	0.0543537	Mutant	codel	IDHmut-codel	Methylated	No combined CNA	No chr 19/20 gain	Mutant	2	Expressed	WT	WT	TERT	WT	WT	0.42	1.94	239.338	649.309	888.647	IDHmut-codel	PN	LGr3	IDHmut-R3	LGm2	IDHmut-K3	Codel	IDH	K2	NA
TCGA-HT-7676	Case Western - St Joes	Brain Lower Grade Glioma	IGC	Yes	No	Yes	Yes	No	Yes	No	Yes	oligodendroglioma	G2	26	male	0.164274	0	NA	17	0.025473	Mutant	non-codel	IDHmut-non-codel	Unmethylated	No combined CNA	No chr 19/20 gain	WT	0	Not expressed	Mutant	WT	ATRX	WT	WT	0.71	3.94	624.396	1603.31	2227.71	IDHmut-non-codel	PN	LGr3	IDHmut-R3	LGm2	IDHmut-K2	G-CIMP-high	IDH	K2	NA
TCGA-HT-7677	Case Western - St Joes	Brain Lower Grade Glioma	IGC	Yes	No	Yes	Yes	No	Yes	No	Yes	oligodendroglioma	G3	53	male	16.2303	0	NA	23	0.0690989	Mutant	codel	IDHmut-codel	Methylated	No combined CNA	No chr 19/20 gain	Mutant	5.04439	Expressed	WT	WT	TERT	WT	WT	0.77	3.91	332.253	-20.7197	311.534	IDHmut-codel	PN	LGr1	IDHmut-R1	LGm3	IDHmut-K3	Codel	IDH	K2	NA
TCGA-HT-7680	Case Western - St Joes	Brain Lower Grade Glioma	IGC	Yes	No	Yes	Yes	No	Yes	No	Yes	astrocytoma	G2	32	female	0.755663	0	NA	3	4.78e-05	WT	non-codel	IDHwt	Unmethylated	No combined CNA	No chr 19/20 gain	WT	0	Not expressed	WT	WT	-/-	WT	WT	NA	NA	749.071	1913.28	2662.35	IDHwt	NA	LGr4	IDHwt-R2	LGm6	IDHwt-K3	PA-like	Mesenchymal	K2	NA
TCGA-HT-7681	Case Western - St Joes	Brain Lower Grade Glioma	IGC	Yes	No	Yes	Yes	No	Yes	No	Yes	oligoastrocytoma	G2	29	female	44.6498	0	NA	13	0.0612135	Mutant	codel	IDHmut-codel	Methylated	No combined CNA	No chr 19/20 gain	Mutant	2	Expressed	WT	WT	TERT	WT	WT	0.73	1.95	460.027	592.931	1052.96	IDHmut-codel	NE	LGr2	IDHmut-R2	LGm2	IDHmut-K3	Codel	IDH	K2	NA
TCGA-HT-7684	Case Western - St Joes	Brain Lower Grade Glioma	IGC	Yes	No	Yes	Yes	No	Yes	No	Yes	oligoastrocytoma	G3	58	male	6.0453	0	NA	29	0.0461407	Mutant	non-codel	IDHmut-non-codel	Methylated	No combined CNA	No chr 19/20 gain	Mutant	3.16993	Expressed	WT	WT	TERT	WT	WT	0.62	2.05	894.741	1478.81	2373.55	IDHmut-non-codel	NA	LGr3	IDHmut-R3	LGm2	IDHmut-K2	G-CIMP-high	IDH	K2	NA
TCGA-HT-7686	Case Western - St Joes	Brain Lower Grade Glioma	IGC	Yes	No	Yes	Yes	No	Yes	No	Yes	astrocytoma	G3	29	female	42.7114	0	NA	16	0.111741	Mutant	non-codel	IDHmut-non-codel	Methylated	No combined CNA	No chr 19/20 gain	WT	0	Not expressed	Mutant	WT	ATRX	WT	WT	0.55	3.96	1081.96	2512.86	3594.82	IDHmut-non-codel	NA	LGr3	IDHmut-R3	LGm1	IDHmut-K1	G-CIMP-high	IDH	K2	NA
TCGA-HT-7687	Case Western - St Joes	Brain Lower Grade Glioma	IGC	Yes	No	Yes	Yes	No	Yes	No	Yes	oligodendroglioma	G3	74	male	0.0985647	0	NA	31	0.0516783	Mutant	codel	IDHmut-codel	Methylated	No combined CNA	No chr 19/20 gain	Mutant	2	Expressed	WT	WT	TERT	WT	WT	0.84	1.95	436.141	472.357	908.498	IDHmut-codel	PN	LGr2	IDHmut-R2	LGm3	IDHmut-K3	Codel	IDH	K2	NA
TCGA-HT-7688	Case Western - St Joes	Brain Lower Grade Glioma	IGC	Yes	No	Yes	Yes	No	Yes	No	Yes	oligodendroglioma	G3	59	male	31.6721	0	NA	44	0.332888	Mutant	non-codel	IDHmut-non-codel	Methylated	No combined CNA	No chr 19/20 gain	WT	1	Not expressed	Mutant	WT	ATRX	WT	WT	0.53	3.81	-78.4674	-268.833	-347.3	IDHmut-non-codel	NE	LGr2	IDHmut-R2	LGm2	IDHmut-K2	G-CIMP-high	IDH	K2	NA
TCGA-HT-7689	Case Western - St Joes	Brain Lower Grade Glioma	IGC	Yes	Yes	Yes	Yes	No	Yes	No	Yes	oligodendroglioma	G2	58	female	14.949	0	60	42	0.206938	Mutant	non-codel	IDHmut-non-codel	Methylated	No combined CNA	No chr 19/20 gain	WT	0	Not expressed	Mutant	WT	ATRX	WT	WT	0.72	1.91	352.431	793.424	1145.85	IDHmut-non-codel	PN	LGr3	IDHmut-R3	LGm1	IDHmut-K2	G-CIMP-high	IDH	K2	5.75
TCGA-HT-7690	Case Western - St Joes	Brain Lower Grade Glioma	IGC	Yes	No	Yes	Yes	No	Yes	No	Yes	oligoastrocytoma	G3	29	male	0.0985647	0	NA	19	0.113558	Mutant	non-codel	IDHmut-non-codel	Methylated	No combined CNA	No chr 19/20 gain	WT	1	Not expressed	Mutant	WT	ATRX	WT	WT	0.79	1.88	1429.27	1905.95	3335.22	IDHmut-non-codel	PN	LGr3	IDHmut-R3	LGm2	IDHmut-K2	G-CIMP-high	IDH	K2	NA
TCGA-HT-7691	Case Western - St Joes	Brain Lower Grade Glioma	IGC	Yes	No	Yes	Yes	No	Yes	No	Yes	astrocytoma	G2	31	female	0.0985647	0	NA	7	0.000794934	WT	non-codel	IDHwt	Unmethylated	No combined CNA	No chr 19/20 gain	WT	0	Not expressed	WT	WT	-/-	WT	Fusion	NA	NA	1303.85	1856.88	3160.73	IDHwt	NA	LGr4	IDHwt-R2	LGm6	IDHwt-K3	PA-like	Mesenchymal	K2	NA
TCGA-HT-7692	Case Western - St Joes	Brain Lower Grade Glioma	IGC	Yes	No	Yes	Yes	No	Yes	No	Yes	oligoastrocytoma	G2	43	male	2.95694	0	100	20	0.813885	Mutant	codel	IDHmut-codel	Methylated	No combined CNA	No chr 19/20 gain	Mutant	4.90689	Expressed	WT	WT	TERT	WT	WT	0.91	1.92	-54.3314	235.868	181.536	IDHmut-codel	PN	LGr1	IDHmut-R1	LGm2	IDHmut-K3	Codel	IDH	K2	NA
TCGA-HT-7693	Case Western - St Joes	Brain Lower Grade Glioma	IGC	Yes	No	Yes	Yes	No	Yes	No	Yes	oligodendroglioma	G2	51	female	17.5117	0	90	26	0.0953017	Mutant	non-codel	IDHmut-non-codel	Methylated	No combined CNA	No chr 19/20 gain	WT	0	Not expressed	Mutant	WT	ATRX	WT	WT	0.93	2.04	692.489	1614.7	2307.19	IDHmut-non-codel	NA	LGr3	IDHmut-R3	LGm2	IDHmut-K2	G-CIMP-high	IDH	K2	NA
TCGA-HT-7694	Case Western - St Joes	Brain Lower Grade Glioma	IGC	Yes	No	Yes	Yes	No	Yes	No	Yes	oligodendroglioma	G3	60	male	6.89953	0	90	26	0.0517184	Mutant	codel	IDHmut-codel	Methylated	No combined CNA	No chr 19/20 gain	Mutant	1.58496	Not expressed	WT	WT	TERT	WT	WT	0.46	1.95	-63.2174	-502.051	-565.268	IDHmut-codel	NE	LGr2	IDHmut-R2	LGm3	IDHmut-K3	Codel	IDH	K2	NA
TCGA-HT-7695	Case Western - St Joes	Brain Lower Grade Glioma	IGC	Yes	Yes	Yes	Yes	No	Yes	No	Yes	oligodendroglioma	G2	29	female	14.5219	0	NA	18	0.0510319	Mutant	codel	IDHmut-codel	Methylated	No combined CNA	No chr 19/20 gain	Mutant	3.58496	Expressed	WT	WT	TERT	WT	WT	0.77	1.95	89.4701	-354.544	-265.074	IDHmut-codel	NE	LGr2	IDHmut-R2	LGm2	IDHmut-K3	Codel	IDH	K2	7.2014
TCGA-HT-7854	Case Western - St Joes	Brain Lower Grade Glioma	IGC	Yes	No	Yes	Yes	No	Yes	No	Yes	astrocytoma	G2	62	male	39.4587	0	100	26	0.000443653	WT	non-codel	IDHwt	Unmethylated	No combined CNA	No chr 19/20 gain	Mutant	1.58496	Not expressed	WT	WT	TERT	WT	WT	0.63	2	971.348	1901.01	2872.36	IDHwt	NE	LGr4	IDHwt-R4	LGm6	IDHwt-K3	PA-like	Mesenchymal	K2	NA
TCGA-HT-7855	Case Western - St Joes	Brain Lower Grade Glioma	IGC	Yes	No	Yes	Yes	No	Yes	No	Yes	astrocytoma	G3	39	male	19.2201	0	NA	32	0.114857	Mutant	non-codel	IDHmut-non-codel	Methylated	No combined CNA	No chr 19/20 gain	WT	1	Not expressed	Mutant	WT	ATRX	WT	WT	NA	NA	207.521	610.984	818.505	IDHmut-non-codel	PN	LGr3	IDHmut-R3	LGm2	IDHmut-K2	G-CIMP-high	IDH	K2	NA
TCGA-HT-7856	Case Western - St Joes	Brain Lower Grade Glioma	IGC	Yes	No	Yes	Yes	No	Yes	No	Yes	oligodendroglioma	G3	35	male	39.0645	0	NA	8	0.131429	Mutant	codel	IDHmut-codel	Methylated	No combined CNA	No chr 19/20 gain	Mutant	2.80735	Expressed	WT	WT	TERT	WT	WT	0.35	3.74	262.926	-290.887	-27.9609	IDHmut-codel	NE	LGr2	IDHmut-R2	LGm2	IDHmut-K3	Codel	Mesenchymal	K2	NA
TCGA-HT-7857	Case Western - St Joes	Brain Lower Grade Glioma	IGC	Yes	No	Yes	Yes	No	Yes	No	Yes	astrocytoma	G3	24	female	0.229984	0	NA	19	0.0819567	WT	non-codel	IDHwt	Unmethylated	No combined CNA	No chr 19/20 gain	WT	0	Not expressed	Mutant	WT	ATRX	WT	WT	0.4	3.82	3004.77	3710.55	6715.33	IDHwt	ME	LGr4	IDHwt-R2	LGm6	IDHwt-K3	PA-like	Mesenchymal	K1	NA
TCGA-HT-7858	Case Western - St Joes	Brain Lower Grade Glioma	IGC	Yes	No	Yes	Yes	No	Yes	No	Yes	astrocytoma	G2	28	male	50.5965	0	NA	13	0.0163247	Mutant	non-codel	IDHmut-non-codel	Methylated	No combined CNA	No chr 19/20 gain	WT	0	Not expressed	Mutant	WT	ATRX	WT	WT	0.6	1.9	923.189	1845.02	2768.21	IDHmut-non-codel	PN	LGr3	IDHmut-R3	LGm2	IDHmut-K2	G-CIMP-high	IDH	K2	NA
TCGA-HT-7860	Case Western - St Joes	Brain Lower Grade Glioma	IGC	Yes	No	Yes	Yes	No	Yes	No	Yes	astrocytoma	G3	60	female	0.492824	0	NA	80	0.171276	WT	non-codel	IDHwt	Methylated	Gain chr 7 & loss chr 10	Gain chr 19/20	Mutant	4.24793	Expressed	WT	WT	TERT	WT	WT	0.74	2.04	742.562	1934.67	2677.23	IDHwt	CL	LGr4	IDHwt-R2	LGm4	IDHwt-K1	Classic-like	RTK II 'Classic'	K2	NA
TCGA-HT-7873	Case Western - St Joes	Brain Lower Grade Glioma	IGC	Yes	No	Yes	Yes	No	Yes	No	Yes	oligoastrocytoma	G2	29	male	23.5898	0	NA	27	0.121011	Mutant	non-codel	IDHmut-non-codel	Methylated	No combined CNA	No chr 19/20 gain	WT	0	Not expressed	Mutant	WT	ATRX	WT	WT	NA	NA	426.291	438.732	865.023	IDHmut-non-codel	PN	LGr3	IDHmut-R3	LGm2	IDHmut-K2	G-CIMP-high	IDH	K2	NA
TCGA-HT-7874	Case Western - St Joes	Brain Lower Grade Glioma	IGC	Yes	No	Yes	Yes	No	Yes	No	Yes	oligodendroglioma	G3	41	female	37.126	0	NA	15	0.0515632	Mutant	codel	IDHmut-codel	Methylated	No combined CNA	No chr 19/20 gain	Mutant	0	Not expressed	WT	WT	TERT	WT	WT	0.43	1.94	210.755	-345.29	-134.535	IDHmut-codel	NE	LGr2	IDHmut-R2	LGm2	IDHmut-K3	Codel	Mesenchymal	K2	NA
TCGA-HT-7875	Case Western - St Joes	Brain Lower Grade Glioma	IGC	Yes	No	Yes	Yes	No	Yes	No	Yes	oligodendroglioma	G2	56	male	0.328549	0	80	27	0.0567389	Mutant	codel	IDHmut-codel	Methylated	No combined CNA	No chr 19/20 gain	Mutant	4.32193	Expressed	WT	WT	TERT	WT	WT	0.84	3.79	-16.5127	-480.052	-496.565	IDHmut-codel	PN	LGr2	IDHmut-R2	LGm3	IDHmut-K3	Codel	IDH	K2	NA
TCGA-HT-7877	Case Western - St Joes	Brain Lower Grade Glioma	IGC	Yes	No	Yes	Yes	No	Yes	No	Yes	oligodendroglioma	G2	20	female	0.13142	0	NA	11	0.0510283	Mutant	codel	IDHmut-codel	Methylated	No combined CNA	No chr 19/20 gain	Mutant	4.16993	Expressed	WT	WT	TERT	WT	WT	0.66	1.94	199.991	-257.382	-57.3914	IDHmut-codel	NE	LGr2	IDHmut-R2	LGm2	IDHmut-K3	Codel	IDH	K2	NA
TCGA-HT-7879	Case Western - St Joes	Brain Lower Grade Glioma	IGC	Yes	No	Yes	Yes	No	Yes	No	Yes	oligoastrocytoma	G3	31	male	3.67975	0	NA	14	0.0909297	Mutant	non-codel	IDHmut-non-codel	Methylated	No combined CNA	No chr 19/20 gain	WT	0	Not expressed	Mutant	WT	ATRX	WT	WT	0.66	3.88	789.692	831.41	1621.1	IDHmut-non-codel	PN	LGr3	IDHmut-R3	LGm2	IDHmut-K2	G-CIMP-high	IDH	K2	NA
TCGA-HT-7880	Case Western - St Joes	Brain Lower Grade Glioma	IGC	Yes	No	Yes	Yes	No	Yes	No	Yes	oligoastrocytoma	G2	30	male	5.32249	0	NA	5	5.52e-06	Mutant	non-codel	IDHmut-non-codel	Methylated	No combined CNA	No chr 19/20 gain	WT	0	Not expressed	Mutant	WT	ATRX	WT	WT	1	3.9	444.585	189.482	634.066	IDHmut-non-codel	NE	LGr2	IDHmut-R2	LGm1	IDHmut-K1	G-CIMP-high	Mesenchymal	K2	NA
TCGA-HT-7881	Case Western - St Joes	Brain Lower Grade Glioma	IGC	Yes	No	Yes	Yes	No	Yes	No	Yes	oligodendroglioma	G2	38	male	2.92409	0	NA	7	0.0625546	Mutant	codel	IDHmut-codel	Methylated	No combined CNA	No chr 19/20 gain	Mutant	2.32193	Expressed	WT	WT	TERT	WT	WT	0.43	1.85	-98.4701	-575.488	-673.958	IDHmut-codel	NE	LGr2	IDHmut-R2	LGm2	IDHmut-K3	Codel	Mesenchymal	K2	NA
TCGA-HT-7882	Case Western - St Joes	Brain Lower Grade Glioma	IGC	Yes	No	Yes	Yes	No	Yes	No	Yes	oligodendroglioma	G3	66	male	3.7126	1	NA	37	0.143116	WT	non-codel	IDHwt	Methylated	No combined CNA	No chr 19/20 gain	Mutant	2.32193	Expressed	WT	WT	TERT	WT	WT	NA	NA	3945	3681.79	7626.79	IDHwt	ME	LGr4	IDHwt-R2	LGm5	IDHwt-K2	Mesenchymal-like	Mesenchymal	K1	NA
TCGA-HT-7884	Case Western - St Joes	Brain Lower Grade Glioma	IGC	Yes	No	Yes	Yes	No	Yes	No	Yes	astrocytoma	G2	44	female	11.2692	0	80	25	0.0775893	Mutant	non-codel	IDHmut-non-codel	Methylated	No combined CNA	No chr 19/20 gain	WT	0	Not expressed	Mutant	WT	ATRX	WT	WT	0.62	3.95	156.132	-224.322	-68.1902	IDHmut-non-codel	PN	LGr3	IDHmut-R3	LGm2	IDHmut-K2	G-CIMP-high	IDH	K2	NA
TCGA-HT-7902	Case Western - St Joes	Brain Lower Grade Glioma	IGC	Yes	No	Yes	Yes	No	Yes	No	Yes	oligoastrocytoma	G2	30	female	31.4093	0	NA	13	0.06111	Mutant	non-codel	IDHmut-non-codel	Methylated	No combined CNA	No chr 19/20 gain	WT	0	Not expressed	Mutant	WT	ATRX	WT	WT	0.18	3.65	322.255	519.988	842.243	IDHmut-non-codel	NE	LGr3	IDHmut-R3	LGm1	IDHmut-K1	G-CIMP-high	IDH	K2	NA
TCGA-HT-8010	Case Western - St Joes	Brain Lower Grade Glioma	IGC	Yes	No	Yes	Yes	No	Yes	No	Yes	oligodendroglioma	G2	64	female	1.64274	0	NA	12	0.0612	Mutant	codel	IDHmut-codel	Methylated	No combined CNA	No chr 19/20 gain	WT	1	Not expressed	WT	WT	-/-	WT	WT	0.43	3.88	506.615	486.499	993.114	IDHmut-codel	NE	LGr2	IDHmut-R2	LGm2	IDHmut-K3	Codel	IDH	K2	NA
TCGA-HT-8011	Case Western - St Joes	Brain Lower Grade Glioma	IGC	Yes	No	Yes	Yes	No	Yes	No	Yes	astrocytoma	G3	55	male	16.2303	0	NA	48	0.182032	WT	non-codel	IDHwt	Unmethylated	Gain chr 7 & loss chr 10	No chr 19/20 gain	Mutant	6.30378	Expressed	WT	WT	TERT	WT	WT	0.85	2.07	239.393	619.756	859.15	IDHwt	NA	LGr4	IDHwt-R3	LGm5	IDHwt-K2	Mesenchymal-like	RTK I 'PDGFRA'	K1	NA
TCGA-HT-8012	Case Western - St Joes	Brain Lower Grade Glioma	IGC	Yes	No	Yes	Yes	No	Yes	No	Yes	oligodendroglioma	G2	30	female	9.3965	0	NA	18	0.0788491	Mutant	codel	IDHmut-codel	Methylated	No combined CNA	No chr 19/20 gain	Mutant	3.32193	Expressed	WT	WT	TERT	WT	WT	0.89	1.92	182.076	188.321	370.397	IDHmut-codel	PN	LGr1	IDHmut-R1	LGm3	IDHmut-K3	Codel	IDH	K2	NA
TCGA-HT-8013	Case Western - St Joes	Brain Lower Grade Glioma	IGC	Yes	No	Yes	Yes	No	Yes	No	Yes	oligoastrocytoma	G2	37	female	63.5085	1	NA	23	0.146852	Mutant	non-codel	IDHmut-non-codel	Methylated	No combined CNA	No chr 19/20 gain	WT	0	Not expressed	Mutant	WT	ATRX	WT	WT	0.84	2.09	943.97	2309.41	3253.38	IDHmut-non-codel	PN	LGr3	IDHmut-R3	LGm2	IDHmut-K2	G-CIMP-high	IDH	K2	NA
TCGA-HT-8015	Case Western - St Joes	Brain Lower Grade Glioma	IGC	Yes	No	Yes	Yes	No	Yes	No	Yes	astrocytoma	G2	21	male	0.0985647	0	NA	2	0.00022608	WT	non-codel	IDHwt	Unmethylated	No combined CNA	No chr 19/20 gain	WT	0	Not expressed	WT	WT	-/-	WT	WT	1	1.95	869.741	1073.37	1943.11	IDHwt	NE	LGr2	IDHwt-R4	LGm6	IDHwt-K3	PA-like	Mesenchymal	K2	NA
TCGA-HT-8018	Case Western - St Joes	Brain Lower Grade Glioma	IGC	Yes	No	Yes	Yes	No	Yes	No	Yes	oligoastrocytoma	G2	40	female	21.4871	0	NA	12	0.0455962	Mutant	non-codel	IDHmut-non-codel	Methylated	No combined CNA	No chr 19/20 gain	WT	0	Not expressed	WT	WT	-/-	WT	WT	0.24	3.91	1913.06	1707.01	3620.07	IDHmut-non-codel	NE	LGr2	IDHmut-R2	LGm1	IDHmut-K1	G-CIMP-high	Mesenchymal	K2	NA
TCGA-HT-8019	Case Western - St Joes	Brain Lower Grade Glioma	IGC	Yes	No	Yes	Yes	No	Yes	No	Yes	oligodendroglioma	G3	34	female	32.9863	0	NA	1	2.47e-05	WT	non-codel	IDHwt	Unmethylated	No combined CNA	No chr 19/20 gain	WT	0	Not expressed	WT	WT	-/-	WT	WT	NA	NA	97.6438	-416.14	-318.497	IDHwt	NE	LGr2	IDHwt-R4	LGm6	IDHwt-K3	PA-like	Mesenchymal	K2	NA
TCGA-HT-8104	Case Western - St Joes	Brain Lower Grade Glioma	IGC	Yes	Yes	Yes	Yes	No	Yes	No	Yes	astrocytoma	G3	51	female	12.222	0	NA	68	0.192116	WT	non-codel	IDHwt	Unmethylated	Gain chr 7 & loss chr 10	Gain chr 19/20	Mutant	4.90689	Expressed	WT	WT	TERT	WT	WT	0.74	1.98	894.102	1058.8	1952.9	IDHwt	CL	LGr4	IDHwt-R2	LGm4	IDHwt-K1	Classic-like	RTK II 'Classic'	K1	3.9309
TCGA-HT-8105	Case Western - St Joes	Brain Lower Grade Glioma	IGC	Yes	No	Yes	Yes	No	Yes	No	Yes	oligodendroglioma	G3	54	male	6.24243	0	NA	44	0.0510463	Mutant	codel	IDHmut-codel	Methylated	No combined CNA	No chr 19/20 gain	Mutant	4.32193	Expressed	WT	WT	TERT	WT	WT	0.73	3.8	226.291	226.573	452.864	IDHmut-codel	PN	LGr2	IDHmut-R2	LGm3	IDHmut-K3	Codel	IDH	K2	NA
TCGA-HT-8106	Case Western - St Joes	Brain Lower Grade Glioma	IGC	Yes	No	Yes	Yes	No	Yes	No	Yes	astrocytoma	G3	53	male	0.0985647	0	NA	18	0.0112364	Mutant	non-codel	IDHmut-non-codel	Methylated	No combined CNA	No chr 19/20 gain	WT	1	Not expressed	WT	WT	-/-	WT	WT	0.2	3.68	2555.5	4314.65	6870.15	IDHmut-non-codel	ME	LGr3	IDHmut-R3	LGm1	IDHmut-K1	G-CIMP-high	Mesenchymal	K1	NA
TCGA-HT-8107	Case Western - St Joes	Brain Lower Grade Glioma	IGC	Yes	No	Yes	Yes	No	Yes	No	Yes	oligodendroglioma	G2	62	male	0.459969	0	NA	1	0.000114912	WT	non-codel	IDHwt	Methylated	No combined CNA	No chr 19/20 gain	WT	0	Not expressed	WT	WT	-/-	WT	WT	1	3.96	469.907	-234.075	235.832	IDHwt	NE	LGr2	IDHwt-R4	LGm6	IDHwt-K3	PA-like	Mesenchymal	K2	NA
TCGA-HT-8108	Case Western - St Joes	Brain Lower Grade Glioma	IGC	Yes	No	Yes	Yes	No	Yes	No	No	oligodendroglioma	G2	26	female	2.49697	0	NA	20	0.0788992	Mutant	non-codel	IDHmut-non-codel	Methylated	No combined CNA	No chr 19/20 gain	WT	0	Not expressed	Mutant	WT	ATRX	WT	WT	NA	NA	395.86	1651.92	2047.77	IDHmut-non-codel	PN	LGr3	IDHmut-R3	LGm2	IDHmut-K2	G-CIMP-high	IDH	NA	NA
TCGA-HT-8109	Case Western - St Joes	Brain Lower Grade Glioma	IGC	Yes	No	Yes	Yes	No	Yes	No	Yes	oligodendroglioma	G3	64	male	3.94259	0	NA	24	0.0561558	Mutant	codel	IDHmut-codel	Methylated	No combined CNA	No chr 19/20 gain	Mutant	3	Expressed	WT	WT	TERT	WT	WT	0.66	1.89	244.873	230.552	475.425	IDHmut-codel	NE	LGr2	IDHmut-R2	LGm3	IDHmut-K3	Codel	IDH	K2	NA
TCGA-HT-8110	Case Western - St Joes	Brain Lower Grade Glioma	IGC	Yes	No	Yes	Yes	No	Yes	No	Yes	astrocytoma	G3	57	male	4.69825	0	NA	37	0.139577	WT	non-codel	IDHwt	Methylated	Gain chr 7 & loss chr 10	No chr 19/20 gain	Mutant	3	Expressed	WT	WT	TERT	WT	WT	0.57	1.88	949.313	2791.28	3740.6	IDHwt	ME	LGr4	IDHwt-R2	LGm5	IDHwt-K2	Mesenchymal-like	Mesenchymal	K1	NA
TCGA-HT-8111	Case Western - St Joes	Brain Lower Grade Glioma	IGC	Yes	No	Yes	Yes	No	Yes	No	Yes	oligoastrocytoma	G3	32	male	0.229984	0	NA	9	0.041923	Mutant	non-codel	IDHmut-non-codel	Methylated	No combined CNA	No chr 19/20 gain	WT	0	Not expressed	WT	WT	-/-	WT	WT	0.44	4.03	669.268	1484.96	2154.22	IDHmut-non-codel	PN	LGr3	IDHmut-R3	LGm1	IDHmut-K2	G-CIMP-high	IDH	K2	NA
TCGA-HT-8113	Case Western - St Joes	Brain Lower Grade Glioma	IGC	Yes	No	Yes	Yes	No	Yes	No	Yes	oligodendroglioma	G2	49	female	29.5694	0	NA	12	0.000219956	Mutant	non-codel	IDHmut-non-codel	Methylated	No combined CNA	No chr 19/20 gain	Mutant	2.58496	Expressed	WT	WT	TERT	WT	WT	0.34	1.95	-82.2028	-493.232	-575.435	IDHmut-non-codel	NE	LGr2	IDHmut-R2	LGm2	IDHmut-K3	Codel	Mesenchymal	K2	NA
TCGA-HT-8114	Case Western - St Joes	Brain Lower Grade Glioma	IGC	Yes	No	Yes	Yes	No	Yes	No	Yes	oligoastrocytoma	G3	36	male	3.87688	0	NA	15	0.0541212	Mutant	non-codel	IDHmut-non-codel	Methylated	No combined CNA	No chr 19/20 gain	WT	0	Not expressed	Mutant	WT	ATRX	WT	WT	0.63	1.98	1415.77	1924.2	3339.96	IDHmut-non-codel	NA	LGr3	IDHmut-R3	LGm2	IDHmut-K2	G-CIMP-high	IDH	K2	NA
TCGA-HT-8558	Case Western - St Joes	Brain Lower Grade Glioma	IGC	Yes	No	Yes	No	No	Yes	No	Yes	oligodendroglioma	G2	29	female	1.70845	0	NA	2	9.61e-06	WT	non-codel	IDHwt	Unmethylated	NA	NA	WT	2.58496	Expressed	WT	WT	-/-	WT	WT	NA	NA	154.274	-568.456	-414.182	IDHwt	NE	LGr2	IDHwt-R4	LGm6	IDHwt-K3	PA-like	Mesenchymal	K2	NA
TCGA-HT-8563	Case Western - St Joes	Brain Lower Grade Glioma	IGC	Yes	No	Yes	Yes	No	Yes	No	No	astrocytoma	G3	30	female	16.0332	0	NA	27	0.173855	Mutant	non-codel	IDHmut-non-codel	Unmethylated	No combined CNA	No chr 19/20 gain	WT	0	Not expressed	Mutant	WT	ATRX	WT	WT	0.47	1.94	2371.45	3758.85	6130.3	IDHmut-non-codel	ME	LGr4	IDHmut-R3	LGm1	IDHmut-K1	G-CIMP-high	IDH	NA	NA
TCGA-HT-8564	Case Western - St Joes	Brain Lower Grade Glioma	IGC	Yes	No	Yes	Yes	No	Yes	No	Yes	astrocytoma	G3	47	male	15.7046	0	80	544	0.717916	WT	non-codel	IDHwt	Unmethylated	No combined CNA	No chr 19/20 gain	WT	0	Not expressed	WT	WT	-/-	WT	WT	0.66	3.39	718.709	932.941	1651.65	IDHwt	NE	LGr2	IDHwt-R4	LGm6	IDHwt-K3	PA-like	RTK I 'PDGFRA'	K2	NA
TCGA-HT-A4DS	Case Western - St Joes	Brain Lower Grade Glioma	IGC	Yes	No	Yes	Yes	No	Yes	No	No	astrocytoma	G3	55	female	0.229984	0	NA	35	0.453852	WT	non-codel	IDHwt	Unmethylated	No combined CNA	No chr 19/20 gain	Mutant	6.12928	Expressed	WT	WT	TERT	WT	WT	0.58	8.33	399.191	2435.57	2834.76	IDHwt	CL	LGr3	IDHwt-R2	LGm5	IDHwt-K2	Mesenchymal-like	Mesenchymal	NA	NA
TCGA-HT-A4DV	Case Western - St Joes	Brain Lower Grade Glioma	IGC	Yes	No	Yes	Yes	No	Yes	No	Yes	oligodendroglioma	G3	51	female	10.4807	0	90	11	NA	Mutant	codel	IDHmut-codel	Methylated	No combined CNA	No chr 19/20 gain	Mutant	1	Not expressed	WT	WT	TERT	WT	WT	NA	NA	477.94	532.433	1010.37	IDHmut-codel	NE	LGr1	IDHmut-R1	LGm2	IDHmut-K3	Codel	Mesenchymal	K2	NA
TCGA-HT-A5R5	Case Western - St Joes	Brain Lower Grade Glioma	IGC	Yes	No	Yes	Yes	No	Yes	No	Yes	oligodendroglioma	G2	33	female	0.13142	0	NA	23	0.0534856	Mutant	non-codel	IDHmut-non-codel	Methylated	No combined CNA	No chr 19/20 gain	WT	1.58496	Not expressed	Mutant	WT	ATRX	WT	WT	0.21	4.2	828.02	1658.44	2486.46	IDHmut-non-codel	NE	LGr4	IDHmut-R3	LGm2	IDHmut-K2	G-CIMP-high	IDH	K2	NA
TCGA-HT-A5R7	Case Western - St Joes	Brain Lower Grade Glioma	IGC	Yes	Yes	Yes	Yes	No	Yes	No	Yes	astrocytoma	G3	33	female	13.9962	0	90	16	0.166707	Mutant	non-codel	IDHmut-non-codel	Methylated	No combined CNA	No chr 19/20 gain	WT	0	Not expressed	Mutant	WT	ATRX	WT	WT	0.88	3.98	270.93	192.358	463.287	IDHmut-non-codel	NE	LGr2	IDHmut-R2	LGm1	IDHmut-K1	G-CIMP-high	IDH	K2	4.0557
TCGA-HT-A5R9	Case Western - St Joes	Brain Lower Grade Glioma	IGC	Yes	No	Yes	Yes	No	Yes	No	Yes	oligodendroglioma	G3	48	female	0.0657098	0	NA	32	0.170498	Mutant	codel	IDHmut-codel	Methylated	No combined CNA	No chr 19/20 gain	Mutant	7.19967	Expressed	WT	WT	TERT	WT	WT	0.82	1.94	204.904	-85.4154	119.489	IDHmut-codel	PN	LGr1	IDHmut-R1	LGm3	IDHmut-K3	Codel	IDH	K2	NA
TCGA-HT-A5RA	Case Western - St Joes	Brain Lower Grade Glioma	IGC	Yes	No	Yes	Yes	No	Yes	No	No	astrocytoma	G3	65	female	14.6861	0	70	55	0.176037	WT	non-codel	IDHwt	Unmethylated	No combined CNA	No chr 19/20 gain	Mutant	5.24793	Expressed	WT	WT	TERT	WT	WT	0.85	1.97	1135.37	1464.58	2599.95	IDHwt	CL	LGr4	IDHwt-R1	LGm5	IDHwt-K2	Mesenchymal-like	RTK II 'Classic'	NA	NA
TCGA-HT-A5RB	Case Western - St Joes	Brain Lower Grade Glioma	IGC	Yes	No	Yes	Yes	No	Yes	No	Yes	astrocytoma	G2	24	male	0.0985647	0	NA	20	0.0303805	Mutant	non-codel	IDHmut-non-codel	Methylated	No combined CNA	No chr 19/20 gain	WT	0	Not expressed	Mutant	WT	ATRX	WT	WT	0.84	1.92	110.706	-275.095	-164.388	IDHmut-non-codel	PN	LGr3	IDHmut-R2	LGm2	IDHmut-K2	G-CIMP-high	IDH	K2	NA
TCGA-HT-A5RC	Case Western - St Joes	Brain Lower Grade Glioma	IGC	Yes	No	Yes	Yes	No	Yes	No	No	astrocytoma	G3	70	female	5.32249	1	40	46	0.153035	WT	non-codel	IDHwt	Unmethylated	Gain chr 7 & loss chr 10	Gain chr 19/20	WT	9.07682	Expressed	WT	WT	-/-	WT	WT	0.72	2.02	673.162	1397.53	2070.69	IDHwt	CL	LGr4	IDHwt-R2	LGm4	IDHwt-K1	Classic-like	RTK II 'Classic'	NA	NA
TCGA-HT-A614	Case Western - St Joes	Brain Lower Grade Glioma	IGC	Yes	No	Yes	Yes	No	Yes	No	No	oligoastrocytoma	G2	47	male	2.6941	0	NA	27	0.111607	Mutant	non-codel	IDHmut-non-codel	Methylated	No combined CNA	No chr 19/20 gain	WT	0	Not expressed	Mutant	WT	ATRX	WT	WT	0.8	1.94	251.574	685.742	937.316	IDHmut-non-codel	PN	LGr3	IDHmut-R3	LGm1	IDHmut-K2	G-CIMP-high	IDH	NA	NA
TCGA-HT-A615	Case Western - St Joes	Brain Lower Grade Glioma	IGC	Yes	No	Yes	Yes	No	Yes	No	No	oligodendroglioma	G2	38	female	13.0105	0	90	31	0.0876556	Mutant	codel	IDHmut-codel	Methylated	No combined CNA	No chr 19/20 gain	Mutant	3.70044	Expressed	WT	WT	TERT	WT	WT	0.58	3.89	384.71	1547.36	1932.07	IDHmut-codel	PN	LGr1	IDHmut-R1	LGm2	IDHmut-K3	Codel	IDH	NA	NA
TCGA-HT-A616	Case Western - St Joes	Brain Lower Grade Glioma	IGC	Yes	No	Yes	Yes	No	Yes	No	No	astrocytoma	G2	36	female	1.80702	0	NA	21	0.0962537	Mutant	non-codel	IDHmut-non-codel	Methylated	No combined CNA	No chr 19/20 gain	WT	0	Not expressed	Mutant	WT	ATRX	WT	WT	0.53	4.21	138.42	-29.5861	108.834	IDHmut-non-codel	NE	LGr2	IDHmut-R2	LGm2	IDHmut-K2	G-CIMP-high	IDH	NA	NA
TCGA-HT-A617	Case Western - St Joes	Brain Lower Grade Glioma	IGC	Yes	No	Yes	Yes	No	Yes	No	No	oligodendroglioma	G2	47	male	16.1318	0	60	15	0.271925	WT	non-codel	IDHwt	Unmethylated	Gain chr 7 & loss chr 10	No chr 19/20 gain	Mutant	0	Not expressed	WT	WT	TERT	WT	WT	0.76	3.75	1302.94	2089.94	3392.87	IDHwt	CL	LGr4	IDHwt-R4	LGm4	IDHwt-K1	Classic-like	Mesenchymal	NA	NA
TCGA-HT-A618	Case Western - St Joes	Brain Lower Grade Glioma	IGC	Yes	No	Yes	Yes	No	Yes	No	No	astrocytoma	G3	37	female	5.32249	0	80	17	0.207255	Mutant	non-codel	IDHmut-non-codel	Methylated	No combined CNA	No chr 19/20 gain	WT	0	Not expressed	Mutant	WT	ATRX	WT	WT	0.53	3.68	982.961	2463.7	3446.66	IDHmut-non-codel	NA	LGr3	IDHmut-R3	LGm1	IDHmut-K1	G-CIMP-high	IDH	NA	NA
TCGA-HT-A619	Case Western - St Joes	Brain Lower Grade Glioma	IGC	Yes	No	Yes	Yes	No	Yes	No	No	oligodendroglioma	G3	51	female	14.259	0	NA	54	0.398901	Mutant	codel	IDHmut-codel	Methylated	No combined CNA	No chr 19/20 gain	Mutant	6.58496	Expressed	WT	WT	TERT	WT	WT	0.9	3.67	-194.98	-382.297	-577.277	IDHmut-codel	PN	LGr1	IDHmut-R1	LGm3	IDHmut-K3	Codel	IDH	NA	NA
TCGA-HT-A61A	Case Western - St Joes	Brain Lower Grade Glioma	IGC	Yes	No	No	No	No	Yes	No	No	oligodendroglioma	G2	20	female	6.37385	0	80	5	NA	Mutant	non-codel	IDHmut-non-codel	Methylated	NA	NA	Mutant	NA	NA	WT	WT	TERT	WT	NA	NA	NA	NA	NA	NA	IDHmut-non-codel	NA	NA	NA	LGm1	IDHmut-K1	G-CIMP-high	Mesenchymal	NA	NA
TCGA-HT-A61B	Case Western - St Joes	Brain Lower Grade Glioma	IGC	Yes	Yes	Yes	Yes	No	Yes	No	No	NA	NA	NA	NA	NA	NA	NA	39	0.273603	Mutant	non-codel	IDHmut-non-codel	Methylated	No combined CNA	No chr 19/20 gain	WT	6.12928	Expressed	WT	WT	-/-	WT	WT	0.76	3.69	946.308	2650.34	3596.65	IDHmut-non-codel	NA	LGr3	IDHmut-R3	LGm2	IDHmut-K2	G-CIMP-high	IDH	NA	5.226
TCGA-HT-A61C	Case Western - St Joes	Brain Lower Grade Glioma	IGC	Yes	No	Yes	Yes	No	Yes	No	No	oligodendroglioma	G3	66	male	3.38405	0	100	41	0.173703	WT	non-codel	IDHwt	Unmethylated	Gain chr 7 & loss chr 10	No chr 19/20 gain	Mutant	6.20945	Expressed	WT	WT	TERT	WT	WT	0.82	1.91	940.695	1489.4	2430.09	IDHwt	NA	LGr1	IDHwt-R3	LGm5	IDHwt-K2	Mesenchymal-like	RTK I 'PDGFRA'	NA	NA
TCGA-HT-A74H	Case Western - St Joes	Brain Lower Grade Glioma	IGC	Yes	No	Yes	Yes	No	Yes	No	No	astrocytoma	G3	62	male	2.43126	0	NA	47	0.182266	WT	non-codel	IDHwt	Unmethylated	Gain chr 7 & loss chr 10	No chr 19/20 gain	NA	1	Not expressed	WT	WT	NA	WT	WT	0.69	3.92	1066.06	1684.91	2750.97	IDHwt	NE	LGr4	IDHwt-R4	LGm5	IDHwt-K2	Mesenchymal-like	Mesenchymal	NA	NA
TCGA-HT-A74J	Case Western - St Joes	Brain Lower Grade Glioma	IGC	Yes	No	Yes	Yes	No	Yes	No	No	oligoastrocytoma	G2	33	male	10.5136	0	NA	21	0.121028	Mutant	non-codel	IDHmut-non-codel	Unmethylated	No combined CNA	No chr 19/20 gain	NA	3.80735	Expressed	Mutant	WT	NA	WT	WT	0.78	2.06	269.137	601.572	870.708	IDHmut-non-codel	PN	LGr3	IDHmut-R2	LGm2	IDHmut-K2	G-CIMP-high	IDH	NA	NA
TCGA-HT-A74K	Case Western - St Joes	Brain Lower Grade Glioma	IGC	Yes	No	Yes	Yes	No	Yes	No	No	NA	NA	NA	NA	NA	NA	NA	31	0.191043	Mutant	codel	IDHmut-codel	Methylated	No combined CNA	No chr 19/20 gain	NA	4.75489	Expressed	WT	WT	NA	WT	WT	0.65	3.74	1216.98	982.065	2199.04	IDHmut-codel	PN	LGr1	IDHmut-R1	LGm3	IDHmut-K3	Codel	IDH	NA	NA
TCGA-HT-A74L	Case Western - St Joes	Brain Lower Grade Glioma	IGC	Yes	No	Yes	Yes	No	Yes	No	No	NA	NA	NA	NA	NA	NA	NA	15	0.113328	Mutant	codel	IDHmut-codel	Methylated	No combined CNA	No chr 19/20 gain	NA	5.32193	Expressed	WT	WT	NA	WT	WT	0.85	3.91	285.751	310.145	595.896	IDHmut-codel	PN	LGr1	IDHmut-R1	LGm2	IDHmut-K3	Codel	IDH	NA	NA
TCGA-HT-A74O	Case Western - St Joes	Brain Lower Grade Glioma	IGC	Yes	No	Yes	Yes	No	Yes	No	No	astrocytoma	G3	34	male	0.0985647	0	NA	14	0.124899	Mutant	non-codel	IDHmut-non-codel	Methylated	No combined CNA	No chr 19/20 gain	NA	0	Not expressed	Mutant	WT	NA	WT	WT	0.82	1.99	1187.64	2450.47	3638.11	IDHmut-non-codel	NA	LGr3	IDHmut-R3	LGm2	IDHmut-K2	G-CIMP-high	IDH	NA	NA
TCGA-HW-7486	MSKCC	Brain Lower Grade Glioma	IGC	Yes	Yes	Yes	Yes	No	Yes	No	Yes	oligodendroglioma	G2	37	male	29.898	0	NA	11	0.0510259	Mutant	codel	IDHmut-codel	Methylated	No combined CNA	No chr 19/20 gain	Mutant	3.16993	Expressed	WT	WT	TERT	WT	WT	0.56	1.95	568.712	726.732	1295.44	IDHmut-codel	PN	LGr3	IDHmut-R3	LGm2	IDHmut-K3	Codel	IDH	K2	6.9039
TCGA-HW-7487	MSKCC	Brain Lower Grade Glioma	IGC	Yes	Yes	Yes	Yes	No	Yes	No	Yes	oligodendroglioma	G2	39	male	13.4377	0	NA	18	0.115936	Mutant	codel	IDHmut-codel	Methylated	No combined CNA	No chr 19/20 gain	Mutant	3.90689	Expressed	WT	WT	TERT	WT	WT	0.56	3.82	-261.534	-308.879	-570.414	IDHmut-codel	NE	LGr2	IDHmut-R2	LGm3	IDHmut-K3	Codel	IDH	K2	6.8801
TCGA-HW-7489	MSKCC	Brain Lower Grade Glioma	IGC	Yes	Yes	Yes	Yes	No	Yes	No	Yes	oligoastrocytoma	G2	38	male	8.31229	0	NA	16	0.0551611	Mutant	non-codel	IDHmut-non-codel	Methylated	No combined CNA	No chr 19/20 gain	WT	0	Not expressed	Mutant	WT	ATRX	WT	WT	0.5	3.95	230.712	198.419	429.131	IDHmut-non-codel	NE	LGr2	IDHmut-R2	LGm2	IDHmut-K2	G-CIMP-high	IDH	K2	3.1814
TCGA-HW-7490	MSKCC	Brain Lower Grade Glioma	IGC	Yes	No	Yes	Yes	No	Yes	No	Yes	astrocytoma	G2	41	male	19.2201	0	NA	37	0.0459302	Mutant	non-codel	IDHmut-non-codel	Methylated	No combined CNA	No chr 19/20 gain	WT	0	Not expressed	Mutant	WT	ATRX	WT	WT	0.87	2.02	819.241	1213.44	2032.68	IDHmut-non-codel	NA	LGr3	IDHmut-R3	LGm2	IDHmut-K2	G-CIMP-high	IDH	K2	NA
TCGA-HW-7491	MSKCC	Brain Lower Grade Glioma	IGC	Yes	No	Yes	Yes	No	Yes	No	Yes	oligodendroglioma	G2	35	male	40.1487	0	NA	16	0.793083	Mutant	codel	IDHmut-codel	Unmethylated	No combined CNA	No chr 19/20 gain	Mutant	4.80735	Expressed	WT	WT	TERT	WT	WT	0.94	1.81	8.5579	-119.85	-111.292	IDHmut-codel	PN	LGr1	IDHmut-R1	LGm3	IDHmut-K3	Codel	IDH	K2	NA
TCGA-HW-7493	MSKCC	Brain Lower Grade Glioma	IGC	Yes	No	Yes	Yes	No	Yes	No	Yes	astrocytoma	G2	40	female	35.8776	0	NA	NA	0.0217533	NA	non-codel	NA	Methylated	No combined CNA	No chr 19/20 gain	NA	0	Not expressed	NA	NA	NA	NA	WT	0.67	2.01	934.723	1230.64	2165.36	NA	NE	LGr4	NA	LGm2	NA	NA	IDH	K2	NA
TCGA-HW-7495	MSKCC	Brain Lower Grade Glioma	IGC	Yes	Yes	Yes	Yes	No	Yes	No	Yes	oligodendroglioma	G2	45	female	4.30399	0	NA	12	0.0783811	Mutant	codel	IDHmut-codel	Methylated	No combined CNA	No chr 19/20 gain	Mutant	3.16993	Expressed	WT	WT	TERT	WT	WT	0.72	1.97	268.752	-397.302	-128.55	IDHmut-codel	NE	LGr2	IDHmut-R2	LGm2	IDHmut-K3	Codel	IDH	K2	3.4226
TCGA-HW-8319	MSKCC	Brain Lower Grade Glioma	IGC	Yes	No	Yes	Yes	No	Yes	No	Yes	astrocytoma	G3	34	female	21.6842	0	NA	34	0.0891081	Mutant	non-codel	IDHmut-non-codel	Unmethylated	No combined CNA	No chr 19/20 gain	WT	0	Not expressed	Mutant	WT	ATRX	WT	WT	0.8	2.03	95.2078	276.762	371.97	IDHmut-non-codel	PN	LGr3	IDHmut-R3	LGm1	IDHmut-K1	G-CIMP-high	IDH	K2	NA
TCGA-HW-8320	MSKCC	Brain Lower Grade Glioma	IGC	Yes	No	Yes	Yes	No	Yes	No	Yes	astrocytoma	G3	36	male	21.5857	0	NA	22	0.0123631	Mutant	non-codel	IDHmut-non-codel	Methylated	No combined CNA	No chr 19/20 gain	WT	0	Not expressed	WT	WT	-/-	WT	WT	0.33	3.75	521.965	817.317	1339.28	IDHmut-non-codel	PN	LGr3	IDHmut-R3	LGm2	IDHmut-K2	G-CIMP-high	IDH	K2	NA
TCGA-HW-8321	MSKCC	Brain Lower Grade Glioma	IGC	Yes	No	Yes	Yes	No	Yes	No	Yes	astrocytoma	G3	31	male	19.5815	0	NA	28	0.111236	Mutant	non-codel	IDHmut-non-codel	Methylated	No combined CNA	No chr 19/20 gain	WT	0	Not expressed	WT	WT	-/-	WT	WT	0.74	1.93	735.731	859.592	1595.32	IDHmut-non-codel	PN	LGr3	IDHmut-R3	LGm2	IDHmut-K2	G-CIMP-high	IDH	K2	NA
TCGA-HW-8322	MSKCC	Brain Lower Grade Glioma	IGC	Yes	No	Yes	Yes	No	Yes	No	Yes	oligodendroglioma	G2	39	male	17.8074	0	NA	17	0.095252	Mutant	codel	IDHmut-codel	Methylated	No combined CNA	No chr 19/20 gain	Mutant	5.75489	Expressed	WT	WT	TERT	WT	WT	0.84	3.81	119.9	367.569	487.469	IDHmut-codel	PN	LGr1	IDHmut-R1	LGm2	IDHmut-K3	Codel	IDH	K2	NA
TCGA-HW-A5KJ	MSKCC	Brain Lower Grade Glioma	IGC	Yes	No	Yes	Yes	No	Yes	No	Yes	oligodendroglioma	G3	68	male	10.5464	0	NA	39	NA	Mutant	codel	IDHmut-codel	Methylated	No combined CNA	No chr 19/20 gain	Mutant	4.64386	Expressed	WT	WT	TERT	WT	WT	NA	NA	-101.483	96.5804	-4.90285	IDHmut-codel	PN	LGr1	IDHmut-R1	LGm3	IDHmut-K3	Codel	IDH	K2	NA
TCGA-HW-A5KK	MSKCC	Brain Lower Grade Glioma	IGC	Yes	No	Yes	Yes	No	Yes	No	Yes	astrocytoma	G3	64	male	12.7477	1	NA	28	NA	WT	non-codel	IDHwt	Methylated	No combined CNA	No chr 19/20 gain	Mutant	3.16993	Expressed	WT	WT	TERT	WT	WT	NA	NA	1107.58	2392.24	3499.82	IDHwt	CL	LGr4	IDHwt-R4	LGm5	IDHwt-K2	Mesenchymal-like	Mesenchymal	K1	NA
TCGA-HW-A5KL	MSKCC	Brain Lower Grade Glioma	IGC	Yes	No	Yes	Yes	No	Yes	No	No	astrocytoma	G2	42	female	20.7972	0	NA	19	NA	Mutant	non-codel	IDHmut-non-codel	Methylated	No combined CNA	No chr 19/20 gain	WT	0	Not expressed	Mutant	WT	ATRX	WT	WT	NA	NA	411.429	736.242	1147.67	IDHmut-non-codel	PN	LGr3	IDHmut-R3	LGm2	IDHmut-K2	G-CIMP-high	IDH	NA	NA
TCGA-HW-A5KM	MSKCC	Brain Lower Grade Glioma	IGC	Yes	No	Yes	Yes	No	Yes	No	Yes	astrocytoma	G2	35	male	20.6986	0	NA	16	NA	Mutant	non-codel	IDHmut-non-codel	Methylated	No combined CNA	No chr 19/20 gain	WT	0	Not expressed	WT	WT	-/-	WT	WT	NA	NA	1344.06	3344.65	4688.72	IDHmut-non-codel	ME	LGr3	IDHmut-R3	LGm2	IDHmut-K2	G-CIMP-high	IDH	K2	NA
TCGA-IK-7675	Christiana Healthcare	Brain Lower Grade Glioma	IGC	Yes	Yes	Yes	Yes	No	Yes	No	Yes	oligodendroglioma	G2	43	male	18.9901	1	90	44	0.592213	Mutant	non-codel	IDHmut-non-codel	Methylated	No combined CNA	No chr 19/20 gain	WT	0	Not expressed	Mutant	WT	ATRX	WT	WT	1	1.89	102.329	205.289	307.618	IDHmut-non-codel	PN	LGr3	IDHmut-R3	LGm1	IDHmut-K1	G-CIMP-high	IDH	K2	5.4533
TCGA-IK-8125	Christiana Healthcare	Brain Lower Grade Glioma	IGC	Yes	No	Yes	Yes	No	Yes	No	Yes	oligoastrocytoma	G3	62	male	42.7442	0	NA	43	0.145369	Mutant	codel	IDHmut-codel	Methylated	No combined CNA	No chr 19/20 gain	Mutant	4.52356	Expressed	WT	WT	TERT	WT	WT	0.8	1.95	327.934	220.129	548.063	IDHmut-codel	NE	LGr2	IDHmut-R2	LGm3	IDHmut-K3	Codel	IDH	K2	NA
TCGA-KT-A74X	Hartford	Brain Lower Grade Glioma	IGC	Yes	No	Yes	Yes	No	Yes	No	No	oligoastrocytoma	G3	26	male	5.22393	0	90	9	0.116137	Mutant	codel	IDHmut-codel	Methylated	No combined CNA	No chr 19/20 gain	NA	3.45943	Expressed	WT	WT	NA	WT	WT	0.87	1.83	-13.4229	373.322	359.899	IDHmut-codel	PN	LGr1	IDHmut-R1	LGm2	IDHmut-K3	Codel	IDH	NA	NA
TCGA-KT-A7W1	Hartford	Brain Lower Grade Glioma	IGC	Yes	No	Yes	Yes	No	Yes	No	No	astrocytoma	G3	45	female	4.73111	0	80	45	0.130744	WT	non-codel	IDHwt	Methylated	Gain chr 7 & loss chr 10	No chr 19/20 gain	NA	7.48382	Expressed	WT	WT	NA	WT	WT	0.88	2.09	191.235	826.34	1017.58	IDHwt	CL	LGr4	IDHwt-R1	LGm4	IDHwt-K1	Classic-like	RTK II 'Classic'	NA	NA
TCGA-P5-A5ET	Cureline	Brain Lower Grade Glioma	NCH	Yes	No	Yes	Yes	No	Yes	No	Yes	oligodendroglioma	G2	27	male	0	0	NA	20	NA	Mutant	codel	IDHmut-codel	Methylated	No combined CNA	No chr 19/20 gain	Mutant	5.39232	Expressed	WT	WT	TERT	WT	WT	NA	NA	-30.2425	-410.421	-440.663	IDHmut-codel	PN	LGr1	IDHmut-R2	LGm2	IDHmut-K3	Codel	IDH	K2	NA
TCGA-P5-A5EU	Cureline	Brain Lower Grade Glioma	NCH	Yes	No	Yes	Yes	No	Yes	No	Yes	astrocytoma	G3	35	male	0	0	60	25	0.941527	Mutant	non-codel	IDHmut-non-codel	Unmethylated	No combined CNA	No chr 19/20 gain	WT	0	Not expressed	Mutant	WT	ATRX	WT	WT	0.75	3.53	1188.42	2019.15	3207.57	IDHmut-non-codel	NA	LGr3	IDHmut-R3	LGm1	IDHmut-K1	G-CIMP-low	IDH	K2	NA
TCGA-P5-A5EV	Cureline	Brain Lower Grade Glioma	NCH	Yes	No	Yes	Yes	No	Yes	No	Yes	astrocytoma	G2	39	male	0.229984	0	60	64	NA	Mutant	non-codel	IDHmut-non-codel	Methylated	No combined CNA	No chr 19/20 gain	WT	0	Not expressed	Mutant	WT	ATRX	WT	WT	NA	NA	199.526	878.408	1077.93	IDHmut-non-codel	PN	LGr3	IDHmut-R3	LGm2	IDHmut-K2	G-CIMP-high	IDH	K2	NA
TCGA-P5-A5EW	Cureline	Brain Lower Grade Glioma	NCH	Yes	No	Yes	Yes	No	Yes	No	Yes	astrocytoma	G2	20	female	6.7024	0	80	16	NA	Mutant	non-codel	IDHmut-non-codel	Methylated	No combined CNA	No chr 19/20 gain	WT	0	Not expressed	Mutant	WT	ATRX	WT	WT	NA	NA	399.202	840.879	1240.08	IDHmut-non-codel	PN	LGr3	IDHmut-R3	LGm2	IDHmut-K2	G-CIMP-high	IDH	K2	NA
TCGA-P5-A5EX	Cureline	Brain Lower Grade Glioma	NCH	Yes	No	Yes	Yes	No	Yes	No	Yes	oligodendroglioma	G3	41	female	1.64274	0	80	24	0.109116	Mutant	codel	IDHmut-codel	Methylated	No combined CNA	No chr 19/20 gain	Mutant	3.32193	Expressed	WT	WT	TERT	WT	WT	0.71	1.9	1611.71	2654.43	4266.14	IDHmut-codel	ME	LGr4	IDHmut-R3	LGm2	IDHmut-K3	Codel	IDH	K2	NA
TCGA-P5-A5EY	Cureline	Brain Lower Grade Glioma	NCH	Yes	No	Yes	Yes	No	Yes	No	Yes	astrocytoma	G2	21	male	2.36555	0	NA	2	NA	WT	non-codel	IDHwt	Unmethylated	No combined CNA	No chr 19/20 gain	WT	0	Not expressed	WT	WT	-/-	WT	WT	NA	NA	410.293	1030.47	1440.76	IDHwt	NE	LGr2	IDHwt-R4	LGm6	IDHwt-K3	PA-like	Mesenchymal	K2	NA
TCGA-P5-A5EZ	Cureline	Brain Lower Grade Glioma	NCH	Yes	No	Yes	Yes	No	Yes	No	Yes	astrocytoma	G3	39	male	2.29984	0	NA	27	NA	Mutant	non-codel	IDHmut-non-codel	Methylated	No combined CNA	No chr 19/20 gain	WT	0	Not expressed	WT	WT	-/-	WT	WT	NA	NA	867.783	1472.54	2340.33	IDHmut-non-codel	PN	LGr3	IDHmut-R3	LGm2	IDHmut-K2	G-CIMP-high	IDH	K2	NA
TCGA-P5-A5F0	Cureline	Brain Lower Grade Glioma	NCH	Yes	No	Yes	Yes	No	Yes	No	Yes	oligodendroglioma	G2	33	male	4.10686	0	80	24	0.106567	Mutant	codel	IDHmut-codel	Methylated	No combined CNA	No chr 19/20 gain	Mutant	3.58496	Expressed	WT	WT	TERT	WT	WT	1	3.91	-464.16	-676.631	-1140.79	IDHmut-codel	NE	LGr2	IDHmut-R2	LGm3	IDHmut-K3	Codel	IDH	K2	NA
TCGA-P5-A5F1	Cureline	Brain Lower Grade Glioma	NCH	Yes	No	Yes	Yes	No	Yes	No	Yes	astrocytoma	G2	30	male	5.88103	0	NA	15	0.0774602	Mutant	non-codel	IDHmut-non-codel	Unmethylated	No combined CNA	No chr 19/20 gain	WT	1	Not expressed	Mutant	WT	ATRX	WT	WT	NA	NA	642.539	1444.91	2087.45	IDHmut-non-codel	NA	LGr3	IDHmut-R3	LGm2	IDHmut-K2	G-CIMP-high	IDH	K2	NA
TCGA-P5-A5F2	Cureline	Brain Lower Grade Glioma	NCH	Yes	No	Yes	Yes	No	Yes	No	Yes	astrocytoma	G2	36	female	7.62234	0	80	25	0.107963	Mutant	non-codel	IDHmut-non-codel	Methylated	No combined CNA	No chr 19/20 gain	WT	0	Not expressed	Mutant	WT	ATRX	WT	WT	0.61	3.86	-52.471	-66.2741	-118.745	IDHmut-non-codel	NE	LGr4	IDHmut-R2	LGm2	IDHmut-K2	G-CIMP-high	IDH	K1	NA
TCGA-P5-A5F4	Cureline	Brain Lower Grade Glioma	NCH	Yes	No	Yes	Yes	No	Yes	No	Yes	oligodendroglioma	G3	35	female	0.755663	0	70	35	0.200138	Mutant	non-codel	IDHmut-non-codel	Methylated	No combined CNA	No chr 19/20 gain	WT	0	Not expressed	WT	WT	-/-	WT	WT	0.58	3.81	133.207	-233.627	-100.42	IDHmut-non-codel	NE	LGr2	IDHmut-R2	LGm2	IDHmut-K2	G-CIMP-high	IDH	K2	NA
TCGA-P5-A5F6	Cureline	Brain Lower Grade Glioma	NCH	Yes	No	Yes	Yes	No	Yes	No	Yes	oligodendroglioma	G2	26	male	1.28134	0	70	2	0.947728	WT	non-codel	IDHwt	Unmethylated	No combined CNA	No chr 19/20 gain	WT	1	Not expressed	WT	WT	-/-	WT	WT	0.88	1.49	525.972	957.395	1483.37	IDHwt	ME	LGr4	IDHwt-R2	LGm6	IDHwt-K3	PA-like	Mesenchymal	K2	NA
TCGA-P5-A72U	Cureline	Brain Lower Grade Glioma	NCH	Yes	No	Yes	Yes	No	Yes	No	No	oligodendroglioma	G3	71	female	0.164274	0	NA	54	0.151979	WT	non-codel	IDHwt	Methylated	Gain chr 7 & loss chr 10	No chr 19/20 gain	NA	0	Not expressed	WT	WT	NA	WT	WT	0.46	2.01	1999.88	2220.08	4219.96	IDHwt	CL	LGr4	IDHwt-R1	LGm4	IDHwt-K1	Classic-like	Mesenchymal	NA	NA
TCGA-P5-A72W	Cureline	Brain Lower Grade Glioma	NCH	Yes	No	Yes	Yes	No	Yes	No	No	astrocytoma	G3	35	male	0.295694	0	NA	38	0.234237	Mutant	non-codel	IDHmut-non-codel	Unmethylated	No combined CNA	No chr 19/20 gain	NA	0	Not expressed	Mutant	WT	NA	WT	WT	0.81	3.72	46.8839	801.468	848.352	IDHmut-non-codel	PN	LGr3	IDHmut-R3	LGm2	IDHmut-K2	G-CIMP-high	IDH	NA	NA
TCGA-P5-A72X	Cureline	Brain Lower Grade Glioma	NCH	Yes	No	Yes	Yes	No	Yes	No	No	astrocytoma	G3	21	male	0.262839	0	NA	8	0.0156306	Mutant	non-codel	IDHmut-non-codel	Methylated	No combined CNA	No chr 19/20 gain	NA	0	Not expressed	WT	WT	NA	WT	WT	1	1.96	1059.47	838.998	1898.47	IDHmut-non-codel	NA	LGr3	IDHmut-R3	LGm2	IDHmut-K2	G-CIMP-high	IDH	NA	NA
TCGA-P5-A72Z	Cureline	Brain Lower Grade Glioma	NCH	Yes	No	Yes	Yes	No	Yes	No	No	oligodendroglioma	G3	64	female	0.262839	0	NA	28	0.146502	Mutant	codel	IDHmut-codel	Methylated	No combined CNA	No chr 19/20 gain	NA	6.40939	Expressed	WT	WT	NA	WT	WT	0.97	1.88	-201.533	-529.255	-730.788	IDHmut-codel	PN	LGr1	IDHmut-R1	LGm3	IDHmut-K3	Codel	IDH	NA	NA
TCGA-P5-A730	Cureline	Brain Lower Grade Glioma	NCH	Yes	No	Yes	Yes	No	Yes	No	No	oligoastrocytoma	G3	22	male	0.197129	0	NA	20	0.0517102	Mutant	codel	IDHmut-codel	Methylated	No combined CNA	No chr 19/20 gain	NA	4.75489	Expressed	WT	WT	NA	WT	WT	0.86	1.9	599.617	241.539	841.156	IDHmut-codel	NA	LGr1	IDHmut-R1	LGm3	IDHmut-K3	Codel	IDH	NA	NA
TCGA-P5-A731	Cureline	Brain Lower Grade Glioma	NCH	Yes	No	Yes	Yes	No	Yes	No	No	oligoastrocytoma	G2	59	female	0.197129	0	90	23	0.0484142	Mutant	non-codel	IDHmut-non-codel	Methylated	No combined CNA	No chr 19/20 gain	NA	2	Expressed	WT	WT	NA	WT	WT	0.84	2.01	1045.95	829.309	1875.25	IDHmut-non-codel	NE	LGr3	IDHmut-R2	LGm2	IDHmut-K2	G-CIMP-high	IDH	NA	NA
TCGA-P5-A733	Cureline	Brain Lower Grade Glioma	NCH	Yes	No	Yes	Yes	No	Yes	No	No	astrocytoma	G2	52	female	0.229984	0	NA	29	0.0961488	Mutant	non-codel	IDHmut-non-codel	Methylated	No combined CNA	No chr 19/20 gain	NA	0	Not expressed	Mutant	WT	NA	WT	WT	0.64	3.81	109.442	285.067	394.51	IDHmut-non-codel	NA	LGr3	IDHmut-R3	LGm2	IDHmut-K2	G-CIMP-high	IDH	NA	NA
TCGA-P5-A735	Cureline	Brain Lower Grade Glioma	NCH	Yes	No	Yes	Yes	No	Yes	No	No	NA	NA	NA	NA	NA	NA	NA	25	0.0304493	Mutant	non-codel	IDHmut-non-codel	Methylated	No combined CNA	No chr 19/20 gain	NA	0	Not expressed	Mutant	WT	NA	WT	WT	0.89	2	-110.2	359.746	249.546	IDHmut-non-codel	PN	LGr3	IDHmut-R3	LGm2	IDHmut-K2	G-CIMP-high	IDH	NA	NA
TCGA-P5-A736	Cureline	Brain Lower Grade Glioma	NCH	Yes	No	Yes	Yes	No	Yes	No	No	NA	NA	NA	NA	NA	NA	NA	17	0.0250379	Mutant	non-codel	IDHmut-non-codel	Methylated	No combined CNA	No chr 19/20 gain	NA	0	Not expressed	Mutant	WT	NA	WT	WT	0.33	4.06	1183.68	2321.75	3505.44	IDHmut-non-codel	NA	LGr3	IDHmut-R3	LGm2	IDHmut-K2	G-CIMP-high	IDH	NA	NA
TCGA-P5-A737	Cureline	Brain Lower Grade Glioma	NCH	Yes	No	Yes	Yes	No	Yes	No	No	NA	NA	NA	NA	NA	NA	NA	15	0.159787	Mutant	codel	IDHmut-codel	Methylated	No combined CNA	No chr 19/20 gain	NA	4.85798	Expressed	WT	WT	NA	WT	WT	0.93	1.89	-52.5841	186.72	134.136	IDHmut-codel	PN	LGr1	IDHmut-R1	LGm3	IDHmut-K3	Codel	IDH	NA	NA
TCGA-P5-A77W	Cureline	Brain Lower Grade Glioma	NCH	Yes	No	Yes	Yes	No	Yes	No	No	NA	NA	NA	NA	NA	NA	NA	23	0.248668	Mutant	codel	IDHmut-codel	Methylated	No combined CNA	No chr 19/20 gain	NA	6.80735	Expressed	WT	WT	NA	WT	WT	0.68	3.69	-81.6895	-296.131	-377.821	IDHmut-codel	PN	LGr1	IDHmut-R1	LGm3	IDHmut-K3	Codel	IDH	NA	NA
TCGA-P5-A77X	Cureline	Brain Lower Grade Glioma	NCH	Yes	No	Yes	Yes	No	Yes	No	No	NA	NA	NA	NA	NA	NA	NA	27	0.0929744	Mutant	codel	IDHmut-codel	Methylated	No combined CNA	No chr 19/20 gain	NA	1.58496	Not expressed	WT	WT	NA	WT	WT	0.84	1.93	-421.528	-441.952	-863.48	IDHmut-codel	NE	LGr2	IDHmut-R2	LGm3	IDHmut-K3	Codel	IDH	NA	NA
TCGA-P5-A780	Cureline	Brain Lower Grade Glioma	NCH	Yes	No	Yes	Yes	No	Yes	No	No	NA	NA	NA	NA	NA	NA	NA	43	0.26868	Mutant	non-codel	IDHmut-non-codel	Methylated	No combined CNA	No chr 19/20 gain	NA	0	Not expressed	WT	WT	NA	WT	WT	0.58	3.75	983.933	1022.88	2006.82	IDHmut-non-codel	PN	LGr3	IDHmut-R3	LGm2	IDHmut-K2	G-CIMP-high	IDH	NA	NA
TCGA-P5-A781	Cureline	Brain Lower Grade Glioma	NCH	Yes	No	Yes	Yes	No	Yes	No	No	NA	NA	NA	NA	NA	NA	NA	10	0.0635713	Mutant	codel	IDHmut-codel	Methylated	No combined CNA	No chr 19/20 gain	NA	2.80735	Expressed	WT	WT	NA	WT	WT	0.76	1.94	233.591	175.39	408.981	IDHmut-codel	NE	LGr1	IDHmut-R1	LGm3	IDHmut-K3	Codel	IDH	NA	NA
TCGA-QH-A65R	Fondazione-Besta	Brain Lower Grade Glioma	NCH	Yes	No	Yes	Yes	No	Yes	No	No	oligodendroglioma	G3	38	female	5.74961	0	100	26	0.077596	Mutant	codel	IDHmut-codel	Methylated	No combined CNA	No chr 19/20 gain	NA	3.70044	Expressed	WT	WT	NA	WT	WT	0.73	3.84	134.397	-17.6341	116.763	IDHmut-codel	PN	LGr1	IDHmut-R1	LGm3	IDHmut-K3	Codel	IDH	NA	NA
TCGA-QH-A65S	Fondazione-Besta	Brain Lower Grade Glioma	NCH	Yes	No	Yes	Yes	No	Yes	No	No	oligoastrocytoma	G2	32	female	2.52983	0	90	20	0.203741	Mutant	non-codel	IDHmut-non-codel	Methylated	No combined CNA	No chr 19/20 gain	WT	0	Not expressed	Mutant	WT	ATRX	WT	WT	0.54	3.89	400.2	1063.49	1463.69	IDHmut-non-codel	PN	LGr3	IDHmut-R3	LGm1	IDHmut-K1	G-CIMP-high	IDH	NA	NA
TCGA-QH-A65V	Fondazione-Besta	Brain Lower Grade Glioma	NCH	Yes	No	Yes	Yes	No	Yes	No	No	oligodendroglioma	G2	43	female	4.82967	0	90	22	0.0511662	Mutant	codel	IDHmut-codel	Methylated	No combined CNA	No chr 19/20 gain	Mutant	3.32193	Expressed	WT	WT	TERT	WT	WT	0.71	1.95	221.97	489.313	711.283	IDHmut-codel	NE	LGr1	IDHmut-R1	LGm2	IDHmut-K3	Codel	IDH	NA	NA
TCGA-QH-A65X	Fondazione-Besta	Brain Lower Grade Glioma	NCH	Yes	No	Yes	Yes	No	Yes	No	No	oligoastrocytoma	G3	28	female	7.78661	0	90	19	0.097244	Mutant	codel	IDHmut-codel	Methylated	No combined CNA	No chr 19/20 gain	NA	5.12928	Expressed	WT	WT	NA	WT	WT	0.89	1.99	905.964	962.028	1867.99	IDHmut-codel	NA	LGr1	IDHmut-R1	LGm3	IDHmut-K3	Codel	IDH	NA	NA
TCGA-QH-A65Z	Fondazione-Besta	Brain Lower Grade Glioma	NCH	Yes	No	Yes	Yes	No	Yes	No	No	oligodendroglioma	G2	54	male	4.10686	0	90	26	0.0848579	Mutant	codel	IDHmut-codel	Methylated	No combined CNA	No chr 19/20 gain	Mutant	3.58496	Expressed	WT	WT	TERT	WT	WT	1	3.71	-173.724	-71.1712	-244.896	IDHmut-codel	PN	LGr1	IDHmut-R1	LGm3	IDHmut-K3	Codel	IDH	NA	NA
TCGA-QH-A6CS	Fondazione-Besta	Brain Lower Grade Glioma	NCH	Yes	No	No	Yes	No	Yes	No	No	astrocytoma	G3	41	male	4.17257	0	90	14	0.252225	WT	non-codel	IDHwt	Unmethylated	Gain chr 7 & loss chr 10	No chr 19/20 gain	NA	NA	NA	WT	WT	NA	WT	NA	0.92	5.75	NA	NA	NA	IDHwt	NA	NA	NA	LGm6	IDHwt-K3	PA-like	Mesenchymal	NA	NA
TCGA-QH-A6CU	Fondazione-Besta	Brain Lower Grade Glioma	NCH	Yes	No	Yes	Yes	No	Yes	No	No	oligodendroglioma	G3	52	female	-0.0328549	0	90	12	0.0784944	Mutant	codel	IDHmut-codel	Methylated	No combined CNA	No chr 19/20 gain	NA	2.80735	Expressed	WT	WT	NA	WT	WT	0.72	1.97	455.488	1220.03	1675.51	IDHmut-codel	NA	LGr1	IDHmut-R3	LGm2	IDHmut-K3	Codel	IDH	NA	NA
TCGA-QH-A6CV	Fondazione-Besta	Brain Lower Grade Glioma	NCH	Yes	No	Yes	Yes	No	Yes	No	No	oligoastrocytoma	G3	51	male	2.95694	0	90	56	0.483567	WT	non-codel	IDHwt	Unmethylated	Gain chr 7 & loss chr 10	Gain chr 19/20	NA	5.12928	Expressed	WT	WT	NA	WT	WT	0.58	4.48	641.641	1845.84	2487.48	IDHwt	CL	LGr4	IDHwt-R1	LGm4	IDHwt-K1	Classic-like	RTK II 'Classic'	NA	NA
TCGA-QH-A6CW	Fondazione-Besta	Brain Lower Grade Glioma	NCH	Yes	No	Yes	Yes	No	Yes	No	No	oligoastrocytoma	G3	43	male	-0.0328549	0	90	30	0.0274039	Mutant	non-codel	IDHmut-non-codel	Methylated	No combined CNA	No chr 19/20 gain	NA	0	Not expressed	Mutant	WT	NA	WT	WT	1	4	592.099	1248.56	1840.66	IDHmut-non-codel	NA	LGr3	IDHmut-R3	LGm2	IDHmut-K2	G-CIMP-high	IDH	NA	NA
TCGA-QH-A6CX	Fondazione-Besta	Brain Lower Grade Glioma	NCH	Yes	No	Yes	Yes	No	Yes	No	No	astrocytoma	G2	66	male	-0.0328549	0	90	30	0.135369	WT	non-codel	IDHwt	Unmethylated	No combined CNA	No chr 19/20 gain	NA	3.16993	Expressed	WT	WT	NA	WT	WT	0.66	3.84	891.36	1697.96	2589.32	IDHwt	CL	LGr4	IDHwt-R4	LGm5	IDHwt-K2	Mesenchymal-like	Mesenchymal	NA	NA
TCGA-QH-A6CY	Fondazione-Besta	Brain Lower Grade Glioma	NCH	Yes	No	Yes	Yes	No	Yes	No	No	oligoastrocytoma	G3	38	male	2.20128	0	90	13	0.0848644	Mutant	codel	IDHmut-codel	Methylated	No combined CNA	No chr 19/20 gain	NA	2	Expressed	WT	WT	NA	WT	WT	0.86	3.78	38.471	-97.4265	-58.9555	IDHmut-codel	NE	LGr2	IDHmut-R2	LGm3	IDHmut-K3	Codel	IDH	NA	NA
TCGA-QH-A6CZ	Fondazione-Besta	Brain Lower Grade Glioma	NCH	Yes	No	Yes	Yes	No	Yes	No	No	oligoastrocytoma	G2	38	male	3.15407	0	90	24	0.147335	Mutant	codel	IDHmut-codel	Methylated	No combined CNA	No chr 19/20 gain	NA	3.45943	Expressed	WT	WT	NA	WT	WT	0.85	3.75	-273.236	-523.086	-796.322	IDHmut-codel	PN	LGr2	IDHmut-R2	LGm3	IDHmut-K3	Codel	IDH	NA	NA
TCGA-QH-A6X3	Fondazione-Besta	Brain Lower Grade Glioma	NCH	Yes	No	Yes	Yes	No	Yes	No	No	oligoastrocytoma	G2	27	male	0.591388	0	90	18	0.035575	Mutant	non-codel	IDHmut-non-codel	Methylated	No combined CNA	No chr 19/20 gain	NA	0	Not expressed	Mutant	WT	NA	WT	WT	0.86	1.96	207.734	698.415	906.149	IDHmut-non-codel	PN	LGr3	IDHmut-R3	LGm2	IDHmut-K2	G-CIMP-high	IDH	NA	NA
TCGA-QH-A6X4	Fondazione-Besta	Brain Lower Grade Glioma	NCH	Yes	No	Yes	Yes	No	Yes	No	No	oligoastrocytoma	G3	47	male	6.30814	0	90	26	0.125484	Mutant	codel	IDHmut-codel	Methylated	No combined CNA	No chr 19/20 gain	NA	6	Expressed	WT	WT	NA	WT	WT	0.84	1.83	-287.829	-2.95436	-290.784	IDHmut-codel	PN	LGr1	IDHmut-R1	LGm3	IDHmut-K3	Codel	IDH	NA	NA
TCGA-QH-A6X5	Fondazione-Besta	Brain Lower Grade Glioma	NCH	Yes	No	Yes	Yes	No	Yes	No	No	oligoastrocytoma	G2	58	female	3.90973	0	90	15	0.0510516	Mutant	codel	IDHmut-codel	Methylated	No combined CNA	No chr 19/20 gain	NA	2.58496	Expressed	WT	WT	NA	WT	WT	0.7	1.95	149.717	208.242	357.958	IDHmut-codel	PN	LGr1	IDHmut-R1	LGm3	IDHmut-K3	Codel	IDH	NA	NA
TCGA-QH-A6X8	Fondazione-Besta	Brain Lower Grade Glioma	NCH	Yes	No	Yes	Yes	No	Yes	No	No	oligodendroglioma	G3	56	female	4.73111	0	100	31	0.111957	Mutant	codel	IDHmut-codel	Methylated	No combined CNA	No chr 19/20 gain	NA	3.32193	Expressed	WT	WT	NA	WT	WT	0.83	1.88	53.6593	319.991	373.65	IDHmut-codel	PN	LGr1	IDHmut-R1	LGm3	IDHmut-K3	Codel	IDH	NA	NA
TCGA-QH-A6X9	Fondazione-Besta	Brain Lower Grade Glioma	NCH	Yes	No	Yes	Yes	No	Yes	No	No	oligodendroglioma	G2	73	female	1.90558	0	40	40	0.0886883	Mutant	non-codel	IDHmut-non-codel	Methylated	No combined CNA	No chr 19/20 gain	NA	0	Not expressed	Mutant	WT	NA	WT	WT	0.69	4.07	-166.736	117.337	-49.3989	IDHmut-non-codel	PN	LGr3	IDHmut-R3	LGm2	IDHmut-K2	G-CIMP-high	IDH	NA	NA
TCGA-QH-A6XA	Fondazione-Besta	Brain Lower Grade Glioma	NCH	Yes	No	Yes	Yes	No	Yes	No	No	oligoastrocytoma	G2	23	female	0.229984	0	100	13	0.0279675	Mutant	non-codel	IDHmut-non-codel	Methylated	No combined CNA	No chr 19/20 gain	NA	1.58496	Not expressed	Mutant	WT	NA	WT	WT	0.41	3.98	329.58	614.42	944	IDHmut-non-codel	PN	LGr3	IDHmut-R3	LGm2	IDHmut-K2	G-CIMP-high	IDH	NA	NA
TCGA-QH-A6XC	Fondazione-Besta	Brain Lower Grade Glioma	NCH	Yes	No	Yes	Yes	No	Yes	No	No	astrocytoma	G3	48	male	5.0268	0	70	56	0.144972	WT	non-codel	IDHwt	Methylated	Gain chr 7 & loss chr 10	Gain chr 19/20	NA	4.39232	Expressed	WT	WT	NA	WT	WT	1	2.05	392.469	926.26	1318.73	IDHwt	CL	LGr4	IDHwt-R4	LGm4	IDHwt-K1	Classic-like	RTK II 'Classic'	NA	NA
TCGA-QH-A86X	Fondazione-Besta	Brain Lower Grade Glioma	NCH	Yes	No	Yes	Yes	No	Yes	No	No	oligodendroglioma	G2	33	male	3.48262	0	100	13	0.0516152	Mutant	codel	IDHmut-codel	Methylated	No combined CNA	No chr 19/20 gain	NA	3.45943	Expressed	WT	WT	NA	WT	WT	NA	NA	-29.0059	50.2388	21.2328	IDHmut-codel	NA	LGr1	IDHmut-R1	LGm2	IDHmut-K3	Codel	IDH	NA	NA
TCGA-QH-A870	Fondazione-Besta	Brain Lower Grade Glioma	NCH	Yes	No	Yes	Yes	No	Yes	No	No	oligoastrocytoma	G3	38	female	0.0657098	0	80	18	0.0846396	Mutant	non-codel	IDHmut-non-codel	Methylated	No combined CNA	No chr 19/20 gain	NA	0	Not expressed	Mutant	WT	NA	WT	WT	NA	NA	-248.85	346.957	98.1068	IDHmut-non-codel	NA	LGr3	IDHmut-R3	LGm2	IDHmut-K2	G-CIMP-high	IDH	NA	NA
TCGA-R8-A6MK	MD Anderson	Brain Lower Grade Glioma	NCH	Yes	No	Yes	Yes	No	Yes	No	No	oligodendroglioma	G2	40	male	88.7739	0	NA	22	0.0640724	Mutant	codel	IDHmut-codel	Methylated	No combined CNA	No chr 19/20 gain	NA	5.70044	Expressed	WT	WT	NA	WT	WT	0.71	3.77	-121.254	276.689	155.435	IDHmut-codel	NA	LGr3	IDHmut-R1	LGm2	IDHmut-K3	Codel	IDH	NA	NA
TCGA-R8-A6ML	MD Anderson	Brain Lower Grade Glioma	NCH	Yes	No	Yes	Yes	No	Yes	No	No	oligodendroglioma	G3	52	male	93.965	0	NA	21	0.0516615	Mutant	codel	IDHmut-codel	Methylated	No combined CNA	No chr 19/20 gain	NA	4	Expressed	WT	WT	NA	WT	WT	0.93	1.9	-71.6133	-273.913	-345.527	IDHmut-codel	PN	LGr1	IDHmut-R1	LGm3	IDHmut-K3	Codel	IDH	NA	NA
TCGA-R8-A6MO	MD Anderson	Brain Lower Grade Glioma	NCH	Yes	No	Yes	Yes	No	Yes	No	No	oligodendroglioma	G2	53	female	32.6249	0	NA	29	0.0517194	Mutant	codel	IDHmut-codel	Methylated	No combined CNA	No chr 19/20 gain	NA	3.58496	Expressed	WT	WT	NA	WT	WT	0.74	1.95	431.135	633.318	1064.45	IDHmut-codel	PN	LGr1	IDHmut-R1	LGm3	IDHmut-K3	Codel	IDH	NA	NA
TCGA-R8-A6YH	MD Anderson	Brain Lower Grade Glioma	NCH	Yes	No	Yes	Yes	No	Yes	No	No	NA	NA	NA	NA	NA	NA	NA	9	0.0841262	Mutant	non-codel	IDHmut-non-codel	Unmethylated	No combined CNA	No chr 19/20 gain	NA	0	Not expressed	Mutant	WT	NA	WT	WT	0.92	1.92	208.811	237.221	446.033	IDHmut-non-codel	PN	LGr3	IDHmut-R3	LGm2	IDHmut-K2	G-CIMP-high	IDH	NA	NA
TCGA-R8-A73M	MD Anderson	Brain Lower Grade Glioma	NCH	Yes	No	Yes	Yes	No	Yes	No	No	oligodendroglioma	G2	48	female	59.3359	0	NA	27	0.0800491	Mutant	codel	IDHmut-codel	Methylated	No combined CNA	No chr 19/20 gain	NA	4.90689	Expressed	WT	WT	NA	WT	WT	1	3.87	-342.936	-294	-636.935	IDHmut-codel	PN	LGr1	IDHmut-R1	LGm3	IDHmut-K3	Codel	IDH	NA	NA
TCGA-RY-A83X	University of California San Francisco	Brain Lower Grade Glioma	NCH	Yes	No	Yes	Yes	No	Yes	No	No	NA	NA	NA	NA	NA	NA	NA	17	0.0945643	Mutant	codel	IDHmut-codel	Methylated	No combined CNA	No chr 19/20 gain	NA	5	Expressed	WT	WT	NA	WT	WT	NA	NA	80.8804	-323.808	-242.927	IDHmut-codel	NA	LGr1	IDHmut-R1	LGm3	IDHmut-K3	Codel	IDH	NA	NA
TCGA-RY-A83Y	University of California San Francisco	Brain Lower Grade Glioma	NCH	Yes	No	Yes	Yes	No	Yes	No	No	NA	NA	NA	NA	NA	NA	NA	34	0.0511124	Mutant	codel	IDHmut-codel	Methylated	No combined CNA	No chr 19/20 gain	NA	4.75489	Expressed	WT	WT	NA	WT	WT	NA	NA	166.885	852.586	1019.47	IDHmut-codel	NA	LGr1	IDHmut-R1	LGm3	IDHmut-K3	Codel	IDH	NA	NA
TCGA-RY-A83Z	University of California San Francisco	Brain Lower Grade Glioma	NCH	Yes	No	Yes	Yes	No	Yes	No	No	NA	NA	NA	NA	NA	NA	NA	47	0.481405	Mutant	non-codel	IDHmut-non-codel	Methylated	No combined CNA	No chr 19/20 gain	NA	0	Not expressed	Mutant	WT	NA	WT	WT	NA	NA	-251.84	915.273	663.433	IDHmut-non-codel	NA	LGr3	IDHmut-R3	LGm1	IDHmut-K1	G-CIMP-low	IDH	NA	NA
TCGA-RY-A840	University of California San Francisco	Brain Lower Grade Glioma	NCH	Yes	No	Yes	Yes	No	Yes	No	No	NA	NA	NA	NA	NA	NA	NA	18	0.116933	Mutant	codel	IDHmut-codel	Methylated	No combined CNA	No chr 19/20 gain	NA	4.70044	Expressed	WT	WT	NA	WT	WT	NA	NA	-300.267	-129.947	-430.213	IDHmut-codel	NA	LGr1	IDHmut-R1	LGm3	IDHmut-K3	Codel	IDH	NA	NA
TCGA-RY-A843	University of California San Francisco	Brain Lower Grade Glioma	NCH	Yes	No	Yes	Yes	No	Yes	No	No	NA	NA	NA	NA	NA	NA	NA	22	2.9e-05	Mutant	non-codel	IDHmut-non-codel	Methylated	No combined CNA	No chr 19/20 gain	NA	3.58496	Expressed	WT	WT	NA	WT	WT	NA	NA	198.021	419.059	617.08	IDHmut-non-codel	NA	LGr3	IDHmut-R2	LGm2	IDHmut-K2	G-CIMP-high	IDH	NA	NA
TCGA-RY-A845	University of California San Francisco	Brain Lower Grade Glioma	NCH	Yes	No	Yes	Yes	No	Yes	No	No	NA	NA	NA	NA	NA	NA	NA	25	0.0555661	Mutant	non-codel	IDHmut-non-codel	Methylated	No combined CNA	No chr 19/20 gain	NA	0	Not expressed	WT	WT	NA	WT	WT	NA	NA	-32.6404	238.372	205.732	IDHmut-non-codel	NA	LGr3	IDHmut-R3	LGm2	IDHmut-K2	G-CIMP-high	IDH	NA	NA
TCGA-RY-A847	University of California San Francisco	Brain Lower Grade Glioma	NCH	Yes	No	Yes	Yes	No	Yes	No	No	NA	NA	NA	NA	NA	NA	NA	13	0.0725125	Mutant	codel	IDHmut-codel	Methylated	No combined CNA	No chr 19/20 gain	NA	3.16993	Expressed	WT	WT	NA	WT	WT	NA	NA	555.419	890.139	1445.56	IDHmut-codel	NA	LGr2	IDHmut-R2	LGm2	IDHmut-K3	Codel	IDH	NA	NA
TCGA-S9-A6TS	Dept of Neurosurgery at University of Heidelberg	Brain Lower Grade Glioma	NCH	Yes	No	Yes	Yes	No	Yes	No	No	astrocytoma	G3	48	female	62.1286	1	100	54	0.180576	Mutant	non-codel	IDHmut-non-codel	Methylated	No combined CNA	No chr 19/20 gain	NA	0	Not expressed	Mutant	WT	NA	WT	WT	0.81	1.97	443.572	923.836	1367.41	IDHmut-non-codel	NE	LGr3	IDHmut-R3	LGm2	IDHmut-K2	G-CIMP-high	IDH	NA	NA
TCGA-S9-A6TU	Dept of Neurosurgery at University of Heidelberg	Brain Lower Grade Glioma	NCH	Yes	No	Yes	Yes	No	Yes	No	No	astrocytoma	G2	38	male	69.0281	0	100	17	0.00773354	Mutant	non-codel	IDHmut-non-codel	Methylated	No combined CNA	No chr 19/20 gain	NA	0	Not expressed	WT	WT	NA	WT	WT	0.71	3.92	1060.11	1442.62	2502.74	IDHmut-non-codel	PN	LGr3	IDHmut-R3	LGm2	IDHmut-K2	G-CIMP-high	IDH	NA	NA
TCGA-S9-A6TV	Dept of Neurosurgery at University of Heidelberg	Brain Lower Grade Glioma	NCH	Yes	No	Yes	Yes	No	Yes	No	No	oligoastrocytoma	G3	50	male	18.7601	0	90	33	0.127291	Mutant	non-codel	IDHmut-non-codel	Methylated	No combined CNA	No chr 19/20 gain	NA	0	Not expressed	Mutant	WT	NA	WT	WT	0.86	1.85	1495.98	2537.25	4033.24	IDHmut-non-codel	ME	LGr3	IDHmut-R3	LGm1	IDHmut-K1	G-CIMP-high	IDH	NA	NA
TCGA-S9-A6TW	Dept of Neurosurgery at University of Heidelberg	Brain Lower Grade Glioma	NCH	Yes	No	Yes	Yes	No	Yes	No	No	oligodendroglioma	G3	40	male	28.2552	0	90	28	0.228156	Mutant	codel	IDHmut-codel	Methylated	No combined CNA	No chr 19/20 gain	NA	3.58496	Expressed	WT	WT	NA	WT	WT	0.86	5.65	844.344	624.147	1468.49	IDHmut-codel	NA	LGr1	IDHmut-R1	LGm3	IDHmut-K3	Codel	IDH	NA	NA
TCGA-S9-A6TX	Dept of Neurosurgery at University of Heidelberg	Brain Lower Grade Glioma	NCH	Yes	No	Yes	Yes	No	Yes	No	No	oligodendroglioma	G3	46	male	28.1238	0	100	28	0.0876236	Mutant	codel	IDHmut-codel	Methylated	No combined CNA	No chr 19/20 gain	NA	5.04439	Expressed	WT	WT	NA	WT	WT	0.82	1.87	468.316	263.647	731.963	IDHmut-codel	PN	LGr1	IDHmut-R1	LGm3	IDHmut-K3	Codel	IDH	NA	NA
TCGA-S9-A6TY	Dept of Neurosurgery at University of Heidelberg	Brain Lower Grade Glioma	NCH	Yes	No	Yes	Yes	No	Yes	No	No	oligodendroglioma	G2	50	male	22.4728	0	100	19	0.201485	Mutant	codel	IDHmut-codel	Methylated	No combined CNA	No chr 19/20 gain	NA	6.02237	Expressed	WT	WT	NA	WT	WT	0.85	2.06	-589.995	-819.775	-1409.77	IDHmut-codel	PN	LGr2	IDHmut-R2	LGm3	IDHmut-K3	Codel	IDH	NA	NA
TCGA-S9-A6TZ	Dept of Neurosurgery at University of Heidelberg	Brain Lower Grade Glioma	NCH	Yes	No	Yes	Yes	No	Yes	No	No	astrocytoma	G2	39	female	21.6185	0	100	26	0.0646655	Mutant	non-codel	IDHmut-non-codel	Methylated	No combined CNA	No chr 19/20 gain	NA	4.08746	Expressed	WT	WT	NA	WT	WT	0.72	3.91	533.463	1008.59	1542.05	IDHmut-non-codel	PN	LGr3	IDHmut-R3	LGm2	IDHmut-K2	G-CIMP-high	IDH	NA	NA
TCGA-S9-A6U0	Dept of Neurosurgery at University of Heidelberg	Brain Lower Grade Glioma	NCH	Yes	No	Yes	Yes	No	Yes	No	No	astrocytoma	G3	46	male	16.3617	0	100	41	0.112147	WT	non-codel	IDHwt	Methylated	Gain chr 7 & loss chr 10	No chr 19/20 gain	NA	3.90689	Expressed	WT	WT	NA	WT	WT	0.9	3.9	2042.89	2694.91	4737.8	IDHwt	ME	LGr4	IDHwt-R3	LGm5	IDHwt-K2	Mesenchymal-like	Mesenchymal	NA	NA
TCGA-S9-A6U1	Dept of Neurosurgery at University of Heidelberg	Brain Lower Grade Glioma	NCH	Yes	No	Yes	Yes	No	Yes	No	No	astrocytoma	G3	22	female	11.3021	0	100	9	0.0275624	Mutant	non-codel	IDHmut-non-codel	Methylated	No combined CNA	No chr 19/20 gain	NA	0	Not expressed	Mutant	WT	NA	WT	WT	0.26	3.98	451.452	650.702	1102.15	IDHmut-non-codel	PN	LGr3	IDHmut-R3	LGm2	IDHmut-K2	G-CIMP-high	IDH	NA	NA
TCGA-S9-A6U2	Dept of Neurosurgery at University of Heidelberg	Brain Lower Grade Glioma	NCH	Yes	No	Yes	Yes	No	Yes	No	No	oligodendroglioma	G2	48	female	15.6061	0	100	24	0.0780209	Mutant	codel	IDHmut-codel	Methylated	No combined CNA	No chr 19/20 gain	NA	2.32193	Expressed	WT	WT	NA	WT	WT	0.77	1.92	405.721	618.971	1024.69	IDHmut-codel	PN	LGr1	IDHmut-R1	LGm3	IDHmut-K3	Codel	IDH	NA	NA
TCGA-S9-A6U5	Dept of Neurosurgery at University of Heidelberg	Brain Lower Grade Glioma	NCH	Yes	No	Yes	Yes	No	Yes	No	No	astrocytoma	G2	33	male	20.0415	0	100	17	0.0515597	Mutant	codel	IDHmut-codel	Methylated	No combined CNA	No chr 19/20 gain	NA	2	Expressed	WT	WT	NA	WT	WT	NA	NA	307.568	1410.32	1717.89	IDHmut-codel	PN	LGr1	IDHmut-R1	LGm2	IDHmut-K3	Codel	IDH	NA	NA
TCGA-S9-A6U6	Dept of Neurosurgery at University of Heidelberg	Brain Lower Grade Glioma	NCH	Yes	No	Yes	Yes	No	Yes	No	No	astrocytoma	G3	28	male	9.85647	0	100	27	0.0375878	Mutant	non-codel	IDHmut-non-codel	Methylated	No combined CNA	No chr 19/20 gain	NA	0	Not expressed	Mutant	WT	NA	WT	WT	0.44	3.94	103.448	306.994	410.442	IDHmut-non-codel	NE	LGr3	IDHmut-R2	LGm2	IDHmut-K2	G-CIMP-high	IDH	NA	NA
TCGA-S9-A6U8	Dept of Neurosurgery at University of Heidelberg	Brain Lower Grade Glioma	NCH	Yes	No	Yes	Yes	No	Yes	No	No	astrocytoma	G2	24	male	94.5564	0	100	17	2.44e-05	Mutant	non-codel	IDHmut-non-codel	Methylated	No combined CNA	No chr 19/20 gain	NA	0	Not expressed	Mutant	WT	NA	WT	WT	0.58	3.85	650.219	1106.14	1756.36	IDHmut-non-codel	PN	LGr3	IDHmut-R3	LGm2	IDHmut-K2	G-CIMP-high	IDH	NA	NA
TCGA-S9-A6U9	Dept of Neurosurgery at University of Heidelberg	Brain Lower Grade Glioma	NCH	Yes	No	Yes	Yes	No	Yes	No	No	astrocytoma	G3	36	male	83.6486	0	NA	20	0.0521519	Mutant	non-codel	IDHmut-non-codel	Methylated	No combined CNA	No chr 19/20 gain	NA	0	Not expressed	Mutant	WT	NA	WT	WT	NA	NA	1521.8	1883.88	3405.68	IDHmut-non-codel	NA	LGr3	IDHmut-R3	LGm2	IDHmut-K2	G-CIMP-high	IDH	NA	NA
TCGA-S9-A6UA	Dept of Neurosurgery at University of Heidelberg	Brain Lower Grade Glioma	NCH	Yes	No	Yes	Yes	No	Yes	No	No	astrocytoma	G3	66	male	5.84817	1	60	38	0.0920716	WT	non-codel	IDHwt	Methylated	No combined CNA	No chr 19/20 gain	NA	0	Not expressed	Mutant	WT	NA	WT	WT	1	3.95	2127.33	3003.24	5130.56	IDHwt	ME	LGr4	IDHwt-R2	LGm6	IDHwt-K3	PA-like	Mesenchymal	NA	NA
TCGA-S9-A6UB	Dept of Neurosurgery at University of Heidelberg	Brain Lower Grade Glioma	NCH	Yes	No	Yes	Yes	No	Yes	No	No	oligodendroglioma	G2	52	male	103.69	0	100	28	0.0788591	Mutant	codel	IDHmut-codel	Methylated	No combined CNA	No chr 19/20 gain	NA	4.64386	Expressed	WT	WT	NA	WT	WT	0.89	1.87	-355.737	-546.656	-902.393	IDHmut-codel	PN	LGr1	IDHmut-R1	LGm3	IDHmut-K3	Codel	IDH	NA	NA
TCGA-S9-A6WD	Dept of Neurosurgery at University of Heidelberg	Brain Lower Grade Glioma	NCH	Yes	No	Yes	Yes	No	Yes	No	No	oligodendroglioma	G3	58	male	62.3257	0	100	33	0.15156	Mutant	codel	IDHmut-codel	Methylated	No combined CNA	No chr 19/20 gain	NA	3.16993	Expressed	WT	WT	NA	WT	WT	1	4.73	-266.397	-322.423	-588.821	IDHmut-codel	PN	LGr1	IDHmut-R1	LGm3	IDHmut-K3	Codel	IDH	NA	NA
TCGA-S9-A6WE	Dept of Neurosurgery at University of Heidelberg	Brain Lower Grade Glioma	NCH	Yes	No	Yes	Yes	No	Yes	No	No	oligodendroglioma	G2	34	male	72.5436	0	100	12	0.0517743	Mutant	codel	IDHmut-codel	Methylated	No combined CNA	No chr 19/20 gain	NA	3.16993	Expressed	WT	WT	NA	WT	WT	0.88	1.9	226.494	104.748	331.242	IDHmut-codel	PN	LGr1	IDHmut-R1	LGm2	IDHmut-K3	Codel	IDH	NA	NA
TCGA-S9-A6WG	Dept of Neurosurgery at University of Heidelberg	Brain Lower Grade Glioma	NCH	Yes	No	Yes	Yes	No	Yes	No	No	astrocytoma	G3	31	male	70.5066	0	100	19	0.0309513	Mutant	non-codel	IDHmut-non-codel	Methylated	No combined CNA	No chr 19/20 gain	NA	0	Not expressed	Mutant	WT	NA	WT	WT	0.75	3.93	2342.07	2016.12	4358.18	IDHmut-non-codel	ME	LGr3	IDHmut-R3	LGm2	IDHmut-K2	G-CIMP-high	IDH	NA	NA
TCGA-S9-A6WH	Dept of Neurosurgery at University of Heidelberg	Brain Lower Grade Glioma	NCH	Yes	No	Yes	Yes	No	Yes	No	No	oligoastrocytoma	G2	73	female	22.8999	0	80	41	0.200727	Mutant	codel	IDHmut-codel	Methylated	No combined CNA	No chr 19/20 gain	NA	3.70044	Expressed	WT	WT	NA	WT	WT	0.86	3.92	-246.239	-164.591	-410.83	IDHmut-codel	PN	LGr1	IDHmut-R1	LGm3	IDHmut-K3	Codel	IDH	NA	NA
TCGA-S9-A6WI	Dept of Neurosurgery at University of Heidelberg	Brain Lower Grade Glioma	NCH	Yes	No	Yes	Yes	No	Yes	No	No	oligoastrocytoma	G2	56	female	70.6052	0	100	10	6.44e-06	Mutant	non-codel	IDHmut-non-codel	Methylated	No combined CNA	No chr 19/20 gain	NA	1	Not expressed	WT	WT	NA	WT	WT	NA	NA	294.721	-411.275	-116.555	IDHmut-non-codel	NE	LGr2	IDHmut-R2	LGm1	IDHmut-K1	G-CIMP-high	Mesenchymal	NA	NA
TCGA-S9-A6WL	Dept of Neurosurgery at University of Heidelberg	Brain Lower Grade Glioma	NCH	Yes	No	Yes	Yes	No	Yes	No	No	astrocytoma	G3	52	male	10.875	0	100	38	0.181996	Mutant	codel	IDHmut-codel	Methylated	No combined CNA	No chr 19/20 gain	NA	4.08746	Expressed	WT	WT	NA	WT	WT	NA	NA	898.071	32.4799	930.55	IDHmut-codel	NE	LGr2	IDHmut-R2	LGm3	IDHmut-K3	Codel	IDH	NA	NA
TCGA-S9-A6WM	Dept of Neurosurgery at University of Heidelberg	Brain Lower Grade Glioma	NCH	Yes	No	Yes	Yes	No	Yes	No	No	astrocytoma	G3	59	female	9.29794	0	90	56	0.546311	WT	non-codel	IDHwt	Unmethylated	Gain chr 7 & loss chr 10	No chr 19/20 gain	NA	5.16993	Expressed	WT	WT	NA	WT	WT	0.89	1.93	663.942	1203.33	1867.27	IDHwt	CL	LGr4	IDHwt-R1	LGm5	IDHwt-K2	Mesenchymal-like	Mesenchymal	NA	NA
TCGA-S9-A6WN	Dept of Neurosurgery at University of Heidelberg	Brain Lower Grade Glioma	NCH	Yes	No	Yes	Yes	No	Yes	No	No	astrocytoma	G3	38	female	9.0351	0	90	28	0.0843968	Mutant	codel	IDHmut-codel	Methylated	No combined CNA	No chr 19/20 gain	NA	2	Expressed	WT	WT	NA	WT	WT	0.47	1.92	1483.79	2291.52	3775.31	IDHmut-codel	ME	LGr4	IDHmut-R3	LGm3	IDHmut-K3	Codel	Mesenchymal	NA	NA
TCGA-S9-A6WO	Dept of Neurosurgery at University of Heidelberg	Brain Lower Grade Glioma	NCH	Yes	No	Yes	Yes	No	Yes	No	No	astrocytoma	G2	29	male	7.58948	0	100	22	0.0812712	Mutant	non-codel	IDHmut-non-codel	Methylated	No combined CNA	No chr 19/20 gain	NA	0	Not expressed	Mutant	WT	NA	WT	WT	0.4	4.12	174.063	1209.21	1383.28	IDHmut-non-codel	PN	LGr3	IDHmut-R3	LGm2	IDHmut-K2	G-CIMP-high	IDH	NA	NA
TCGA-S9-A6WP	Dept of Neurosurgery at University of Heidelberg	Brain Lower Grade Glioma	NCH	Yes	No	Yes	Yes	No	Yes	No	No	oligoastrocytoma	G3	42	male	6.14387	0	100	24	0.117548	Mutant	codel	IDHmut-codel	Methylated	No combined CNA	No chr 19/20 gain	NA	1	Not expressed	WT	WT	NA	WT	WT	0.69	3.74	418.411	1131.57	1549.98	IDHmut-codel	PN	LGr1	IDHmut-R1	LGm3	IDHmut-K3	Codel	IDH	NA	NA
TCGA-S9-A6WQ	Dept of Neurosurgery at University of Heidelberg	Brain Lower Grade Glioma	NCH	Yes	No	Yes	Yes	No	Yes	No	No	oligoastrocytoma	G2	57	female	3.38405	0	100	34	0.053628	Mutant	non-codel	IDHmut-non-codel	Methylated	No combined CNA	No chr 19/20 gain	NA	0	Not expressed	Mutant	WT	NA	WT	WT	0.48	3.95	660.657	1510.21	2170.87	IDHmut-non-codel	PN	LGr3	IDHmut-R3	LGm2	IDHmut-K2	G-CIMP-high	IDH	NA	NA
TCGA-S9-A7IQ	Dept of Neurosurgery at University of Heidelberg	Brain Lower Grade Glioma	NCH	Yes	No	Yes	Yes	No	Yes	No	No	oligoastrocytoma	G2	45	female	14.259	0	100	11	0.115556	Mutant	codel	IDHmut-codel	Methylated	No combined CNA	No chr 19/20 gain	NA	2.32193	Expressed	WT	WT	NA	WT	WT	0.5	2.05	-103.897	-815.753	-919.65	IDHmut-codel	NE	LGr2	IDHmut-R2	LGm2	IDHmut-K3	Codel	IDH	NA	NA
TCGA-S9-A7IS	Dept of Neurosurgery at University of Heidelberg	Brain Lower Grade Glioma	NCH	Yes	No	Yes	Yes	No	Yes	No	No	astrocytoma	G3	33	female	7.91803	1	60	49	0.153229	Mutant	non-codel	IDHmut-non-codel	Methylated	No combined CNA	No chr 19/20 gain	NA	5.2854	Expressed	Mutant	WT	NA	WT	WT	NA	NA	412.248	629.76	1042.01	IDHmut-non-codel	PN	LGr1	IDHmut-R3	LGm1	IDHmut-K1	G-CIMP-low	IDH	NA	NA
TCGA-S9-A7IX	Dept of Neurosurgery at University of Heidelberg	Brain Lower Grade Glioma	NCH	Yes	No	Yes	Yes	No	Yes	No	No	astrocytoma	G3	57	male	19.6144	0	100	31	0.250675	WT	non-codel	IDHwt	Unmethylated	Gain chr 7 & loss chr 10	No chr 19/20 gain	NA	1	Not expressed	WT	WT	NA	WT	WT	0.62	1.81	1148.3	1760.17	2908.47	IDHwt	CL	LGr4	IDHwt-R4	LGm5	IDHwt-K2	Mesenchymal-like	Mesenchymal	NA	NA
TCGA-S9-A7IY	Dept of Neurosurgery at University of Heidelberg	Brain Lower Grade Glioma	NCH	Yes	No	Yes	Yes	No	Yes	No	No	oligoastrocytoma	G3	39	male	12.5834	0	80	23	0.0510942	Mutant	codel	IDHmut-codel	Methylated	No combined CNA	No chr 19/20 gain	NA	2.80735	Expressed	WT	WT	NA	WT	WT	0.63	3.84	405.828	1380.19	1786.02	IDHmut-codel	NA	LGr3	IDHmut-R1	LGm2	IDHmut-K3	Codel	IDH	NA	NA
TCGA-S9-A7IZ	Dept of Neurosurgery at University of Heidelberg	Brain Lower Grade Glioma	NCH	Yes	No	Yes	Yes	No	Yes	No	No	astrocytoma	G3	48	female	4.20543	0	90	26	0.182389	Mutant	non-codel	IDHmut-non-codel	Methylated	No combined CNA	No chr 19/20 gain	NA	0	Not expressed	Mutant	WT	NA	WT	WT	0.59	4.1	406.2	1045.48	1451.68	IDHmut-non-codel	NE	LGr3	IDHmut-R3	LGm2	IDHmut-K2	G-CIMP-high	IDH	NA	NA
TCGA-S9-A7J0	Dept of Neurosurgery at University of Heidelberg	Brain Lower Grade Glioma	NCH	Yes	No	Yes	Yes	No	Yes	No	No	oligodendroglioma	G3	30	female	9.36365	0	100	45	0.287108	Mutant	non-codel	IDHmut-non-codel	Methylated	No combined CNA	No chr 19/20 gain	NA	0	Not expressed	WT	WT	NA	WT	WT	0.85	3.89	-246.434	237.416	-9.01871	IDHmut-non-codel	PN	LGr1	IDHmut-R3	LGm2	IDHmut-K2	G-CIMP-high	IDH	NA	NA
TCGA-S9-A7J1	Dept of Neurosurgery at University of Heidelberg	Brain Lower Grade Glioma	NCH	Yes	No	Yes	Yes	No	Yes	No	No	oligodendroglioma	G2	43	male	8.18087	0	60	18	0.0598116	Mutant	codel	IDHmut-codel	Methylated	No combined CNA	No chr 19/20 gain	NA	3.32193	Expressed	WT	WT	NA	WT	WT	0.76	1.89	364.327	383.832	748.159	IDHmut-codel	PN	LGr1	IDHmut-R1	LGm3	IDHmut-K3	Codel	IDH	NA	NA
TCGA-S9-A7J2	Dept of Neurosurgery at University of Heidelberg	Brain Lower Grade Glioma	NCH	Yes	No	Yes	Yes	No	Yes	No	No	oligodendroglioma	G3	25	male	2.037	0	80	9	0.0510772	Mutant	codel	IDHmut-codel	Methylated	No combined CNA	No chr 19/20 gain	NA	5.90689	Expressed	WT	WT	NA	WT	WT	0.9	3.84	17.8258	-280.382	-262.556	IDHmut-codel	PN	LGr1	IDHmut-R1	LGm2	IDHmut-K3	Codel	IDH	NA	NA
TCGA-S9-A7J3	Dept of Neurosurgery at University of Heidelberg	Brain Lower Grade Glioma	NCH	Yes	No	Yes	Yes	No	Yes	No	No	oligodendroglioma	G3	52	female	8.11516	0	100	17	0.0848937	Mutant	codel	IDHmut-codel	Methylated	No combined CNA	No chr 19/20 gain	NA	2	Expressed	WT	WT	NA	WT	WT	0.78	2	140.721	517.366	658.087	IDHmut-codel	PN	LGr1	IDHmut-R1	LGm3	IDHmut-K3	Codel	IDH	NA	NA
TCGA-S9-A7QW	Dept of Neurosurgery at University of Heidelberg	Brain Lower Grade Glioma	NCH	Yes	No	Yes	Yes	No	Yes	No	No	astrocytoma	G3	54	female	3.58118	0	100	36	0.168088	Mutant	non-codel	IDHmut-non-codel	Methylated	No combined CNA	No chr 19/20 gain	NA	0	Not expressed	Mutant	WT	NA	WT	WT	1	2.12	-474.864	-303.731	-778.595	IDHmut-non-codel	PN	LGr3	IDHmut-R3	LGm2	IDHmut-K2	G-CIMP-high	IDH	NA	NA
TCGA-S9-A7QX	Dept of Neurosurgery at University of Heidelberg	Brain Lower Grade Glioma	NCH	Yes	No	Yes	Yes	No	Yes	No	No	astrocytoma	G3	36	female	4.04115	0	100	25	0.113472	Mutant	non-codel	IDHmut-non-codel	Methylated	No combined CNA	No chr 19/20 gain	NA	0	Not expressed	Mutant	WT	NA	WT	WT	0.72	4	299.617	1054.23	1353.85	IDHmut-non-codel	PN	LGr3	IDHmut-R3	LGm2	IDHmut-K2	G-CIMP-high	IDH	NA	NA
TCGA-S9-A7QY	Dept of Neurosurgery at University of Heidelberg	Brain Lower Grade Glioma	NCH	Yes	No	Yes	Yes	No	Yes	No	No	oligoastrocytoma	G2	35	female	18.2016	0	100	30	0.191987	Mutant	codel	IDHmut-codel	Methylated	No combined CNA	No chr 19/20 gain	NA	3.80735	Expressed	WT	WT	NA	WT	WT	0.69	1.96	-51.8503	-119.427	-171.277	IDHmut-codel	PN	LGr1	IDHmut-R1	LGm3	IDHmut-K3	Codel	IDH	NA	NA
TCGA-S9-A7QZ	Dept of Neurosurgery at University of Heidelberg	Brain Lower Grade Glioma	NCH	Yes	No	Yes	Yes	No	Yes	No	No	oligodendroglioma	G2	41	male	13.0105	0	100	38	0.0780148	Mutant	codel	IDHmut-codel	Methylated	No combined CNA	No chr 19/20 gain	NA	3.32193	Expressed	WT	WT	NA	WT	WT	NA	NA	-130.561	-656.404	-786.966	IDHmut-codel	PN	LGr2	IDHmut-R2	LGm3	IDHmut-K3	Codel	IDH	NA	NA
TCGA-S9-A7R1	Dept of Neurosurgery at University of Heidelberg	Brain Lower Grade Glioma	NCH	Yes	No	Yes	Yes	No	Yes	No	No	oligodendroglioma	G2	35	male	164.274	0	90	11	0.161526	Mutant	codel	IDHmut-codel	Methylated	No combined CNA	No chr 19/20 gain	NA	3.58496	Expressed	WT	WT	NA	WT	WT	0.74	3.92	-128.01	-381.99	-510	IDHmut-codel	NE	LGr2	IDHmut-R2	LGm3	IDHmut-K3	Codel	IDH	NA	NA
TCGA-S9-A7R2	Dept of Neurosurgery at University of Heidelberg	Brain Lower Grade Glioma	NCH	Yes	No	Yes	Yes	No	Yes	No	No	astrocytoma	G3	69	male	10.3821	1	90	35	0.146151	WT	non-codel	IDHwt	Unmethylated	Gain chr 7 & loss chr 10	No chr 19/20 gain	NA	3	Expressed	WT	WT	NA	WT	WT	1	3.91	871.329	2240.32	3111.64	IDHwt	NA	LGr4	IDHwt-R4	LGm5	IDHwt-K2	Mesenchymal-like	Mesenchymal	NA	NA
TCGA-S9-A7R3	Dept of Neurosurgery at University of Heidelberg	Brain Lower Grade Glioma	NCH	Yes	No	Yes	Yes	No	Yes	No	No	astrocytoma	G2	28	female	87.0326	0	100	28	0.0623729	Mutant	non-codel	IDHmut-non-codel	Methylated	No combined CNA	No chr 19/20 gain	NA	1	Not expressed	WT	WT	NA	WT	WT	0.74	3.96	574.551	1164.63	1739.18	IDHmut-non-codel	NA	LGr3	IDHmut-R3	LGm2	IDHmut-K2	G-CIMP-high	IDH	NA	NA
TCGA-S9-A7R4	Dept of Neurosurgery at University of Heidelberg	Brain Lower Grade Glioma	NCH	Yes	No	Yes	Yes	No	Yes	No	No	astrocytoma	G3	46	male	17.4131	0	90	24	0.00243316	Mutant	non-codel	IDHmut-non-codel	Methylated	No combined CNA	No chr 19/20 gain	NA	0	Not expressed	WT	WT	NA	WT	WT	0.74	3.94	1555.81	1324.71	2880.52	IDHmut-non-codel	PN	LGr3	IDHmut-R3	LGm2	IDHmut-K2	G-CIMP-high	IDH	NA	NA
TCGA-S9-A7R7	Dept of Neurosurgery at University of Heidelberg	Brain Lower Grade Glioma	NCH	Yes	No	Yes	Yes	No	Yes	No	No	astrocytoma	G2	27	male	83.7471	0	80	24	0.0912007	Mutant	non-codel	IDHmut-non-codel	Methylated	No combined CNA	No chr 19/20 gain	NA	0	Not expressed	Mutant	WT	NA	WT	WT	0.45	3.72	1705.8	2382.6	4088.39	IDHmut-non-codel	ME	LGr3	IDHmut-R3	LGm1	IDHmut-K2	G-CIMP-high	IDH	NA	NA
TCGA-S9-A7R8	Dept of Neurosurgery at University of Heidelberg	Brain Lower Grade Glioma	NCH	Yes	No	Yes	Yes	No	Yes	No	No	astrocytoma	G3	44	female	31.5736	1	90	34	0.0965704	Mutant	non-codel	IDHmut-non-codel	Methylated	No combined CNA	No chr 19/20 gain	NA	1	Not expressed	Mutant	WT	NA	WT	WT	0.88	2.02	559.342	1179.67	1739.01	IDHmut-non-codel	PN	LGr3	IDHmut-R3	LGm2	IDHmut-K2	G-CIMP-high	IDH	NA	NA
TCGA-S9-A89V	Dept of Neurosurgery at University of Heidelberg	Brain Lower Grade Glioma	NCH	Yes	No	Yes	Yes	No	Yes	No	No	astrocytoma	G3	70	male	18.6944	0	80	35	0.0846415	WT	non-codel	IDHwt	Methylated	No combined CNA	No chr 19/20 gain	NA	0	Not expressed	Mutant	WT	NA	WT	WT	NA	NA	490.147	900.942	1391.09	IDHwt	NA	LGr4	IDHwt-R3	LGm6	IDHwt-K3	PA-like	Mesenchymal	NA	NA
TCGA-S9-A89Z	Dept of Neurosurgery at University of Heidelberg	Brain Lower Grade Glioma	NCH	Yes	No	Yes	Yes	No	Yes	No	No	astrocytoma	G3	40	male	4.99394	0	70	57	0.216154	Mutant	non-codel	IDHmut-non-codel	Methylated	No combined CNA	No chr 19/20 gain	NA	0	Not expressed	WT	WT	NA	WT	WT	NA	NA	1238.81	2169.26	3408.06	IDHmut-non-codel	NA	LGr3	IDHmut-R3	LGm2	IDHmut-K2	G-CIMP-high	IDH	NA	NA
TCGA-TM-A7C3	The University of New South Wales	Brain Lower Grade Glioma	NCH	Yes	No	Yes	Yes	No	Yes	No	No	astrocytoma	G3	43	female	49.4138	0	90	63	0.257748	WT	non-codel	IDHwt	Methylated	Gain chr 7 & loss chr 10	Gain chr 19/20	NA	4	Expressed	WT	WT	NA	WT	WT	0.89	2.08	482.352	638.199	1120.55	IDHwt	CL	LGr4	IDHwt-R1	LGm4	IDHwt-K1	Classic-like	RTK II 'Classic'	NA	NA
TCGA-TM-A7C4	The University of New South Wales	Brain Lower Grade Glioma	NCH	Yes	No	Yes	Yes	No	Yes	No	No	astrocytoma	G2	39	female	35.9104	0	90	36	0.0925556	Mutant	non-codel	IDHmut-non-codel	Methylated	No combined CNA	No chr 19/20 gain	NA	0	Not expressed	Mutant	WT	NA	WT	WT	0.68	1.98	-205.299	-205.993	-411.292	IDHmut-non-codel	NE	LGr2	IDHmut-R2	LGm2	IDHmut-K2	G-CIMP-high	IDH	NA	NA
TCGA-TM-A7C5	The University of New South Wales	Brain Lower Grade Glioma	NCH	Yes	No	Yes	Yes	No	Yes	No	No	oligoastrocytoma	G2	30	male	25.2983	0	100	21	0.142862	Mutant	codel	IDHmut-codel	Methylated	No combined CNA	No chr 19/20 gain	NA	6.18982	Expressed	WT	WT	NA	WT	WT	0.88	1.8	5.90792	-58.6474	-52.7395	IDHmut-codel	PN	LGr1	IDHmut-R2	LGm3	IDHmut-K3	Codel	IDH	NA	NA
TCGA-TM-A7CA	The University of New South Wales	Brain Lower Grade Glioma	NCH	Yes	No	Yes	Yes	No	Yes	No	No	astrocytoma	G2	44	male	22.5713	0	100	23	0.0570482	Mutant	non-codel	IDHmut-non-codel	Methylated	No combined CNA	No chr 19/20 gain	NA	0	Not expressed	Mutant	WT	NA	WT	WT	0.67	1.94	-141.331	27.5505	-113.78	IDHmut-non-codel	PN	LGr3	IDHmut-R3	LGm2	IDHmut-K2	G-CIMP-high	IDH	NA	NA
TCGA-TM-A7CF	The University of New South Wales	Brain Lower Grade Glioma	NCH	Yes	Yes	Yes	Yes	No	Yes	No	No	astrocytoma	G2	41	female	48.3624	0	100	22	0.106384	Mutant	non-codel	IDHmut-non-codel	Methylated	No combined CNA	No chr 19/20 gain	WT	0	Not expressed	WT	WT	-/-	WT	WT	0.62	3.96	-307.031	-217.375	-524.406	IDHmut-non-codel	NE	LGr2	IDHmut-R2	LGm2	IDHmut-K2	G-CIMP-high	IDH	NA	5.152
TCGA-TM-A84B	The University of New South Wales	Brain Lower Grade Glioma	NCH	Yes	No	Yes	Yes	No	Yes	No	No	astrocytoma	G3	40	male	11.992	0	90	41	0.204122	WT	non-codel	IDHwt	Unmethylated	Gain chr 7 & loss chr 10	No chr 19/20 gain	NA	4.45943	Expressed	WT	WT	NA	WT	WT	NA	NA	312.862	236.193	549.055	IDHwt	NA	LGr4	IDHwt-R3	LGm5	IDHwt-K2	Mesenchymal-like	RTK II 'Classic'	NA	NA
TCGA-TM-A84C	The University of New South Wales	Brain Lower Grade Glioma	NCH	Yes	No	Yes	Yes	No	Yes	No	No	astrocytoma	G2	32	male	15.0804	0	80	16	7.96e-06	WT	non-codel	IDHwt	Unmethylated	No combined CNA	No chr 19/20 gain	NA	0	Not expressed	WT	WT	NA	WT	WT	NA	NA	844.928	1712.48	2557.41	IDHwt	NA	LGr4	IDHwt-R2	LGm6	IDHwt-K3	PA-like	K27	NA	NA
TCGA-TM-A84F	The University of New South Wales	Brain Lower Grade Glioma	NCH	Yes	No	Yes	Yes	No	Yes	No	No	astrocytoma	G3	48	male	50.728	0	100	16	0.0486622	Mutant	non-codel	IDHmut-non-codel	Methylated	No combined CNA	No chr 19/20 gain	NA	3.32193	Expressed	WT	WT	NA	WT	WT	NA	NA	1168.11	2758.2	3926.3	IDHmut-non-codel	NA	LGr3	IDHmut-R3	LGm1	IDHmut-K1	G-CIMP-high	IDH	NA	NA
TCGA-TM-A84G	The University of New South Wales	Brain Lower Grade Glioma	NCH	Yes	No	Yes	Yes	No	Yes	No	No	oligodendroglioma	G3	54	female	34.3334	0	100	35	0.0993675	Mutant	codel	IDHmut-codel	Methylated	No combined CNA	No chr 19/20 gain	NA	4.24793	Expressed	WT	WT	NA	WT	WT	NA	NA	-290.358	-565.903	-856.261	IDHmut-codel	NA	LGr1	IDHmut-R1	LGm3	IDHmut-K3	Codel	IDH	NA	NA
TCGA-TM-A84H	The University of New South Wales	Brain Lower Grade Glioma	NCH	Yes	No	Yes	Yes	No	Yes	No	No	oligoastrocytoma	G3	44	female	24.2469	0	90	39	0.209591	Mutant	non-codel	IDHmut-non-codel	Methylated	No combined CNA	No chr 19/20 gain	NA	0	Not expressed	Mutant	WT	NA	WT	WT	NA	NA	-225.81	130.979	-94.831	IDHmut-non-codel	NA	LGr3	IDHmut-R3	LGm2	IDHmut-K2	G-CIMP-high	IDH	NA	NA
TCGA-TM-A84I	The University of New South Wales	Brain Lower Grade Glioma	NCH	Yes	No	Yes	Yes	No	Yes	No	No	astrocytoma	G3	30	male	19.3515	0	90	33	0.345453	Mutant	non-codel	IDHmut-non-codel	Methylated	No combined CNA	No chr 19/20 gain	NA	0	Not expressed	Mutant	WT	NA	WT	WT	NA	NA	-134.649	694.212	559.562	IDHmut-non-codel	NA	LGr3	IDHmut-R3	LGm1	IDHmut-K1	G-CIMP-low	IDH	NA	NA
TCGA-TM-A84J	The University of New South Wales	Brain Lower Grade Glioma	NCH	Yes	No	Yes	Yes	No	Yes	No	No	oligodendroglioma	G3	63	male	17.4788	0	80	43	0.153144	WT	non-codel	IDHwt	Unmethylated	No combined CNA	No chr 19/20 gain	NA	6.42626	Expressed	WT	WT	NA	WT	WT	NA	NA	580.997	-159.437	421.56	IDHwt	NA	LGr1	IDHwt-R3	LGm6	IDHwt-K3	PA-like	RTK I 'PDGFRA'	NA	NA
TCGA-TM-A84L	The University of New South Wales	Brain Lower Grade Glioma	NCH	Yes	No	Yes	Yes	No	Yes	No	No	oligoastrocytoma	G2	31	male	40.8058	1	90	22	0.0396535	Mutant	non-codel	IDHmut-non-codel	Methylated	No combined CNA	No chr 19/20 gain	NA	0	Not expressed	Mutant	WT	NA	WT	WT	NA	NA	982.419	1360	2342.42	IDHmut-non-codel	NA	LGr3	IDHmut-R3	LGm2	IDHmut-K2	G-CIMP-high	IDH	NA	NA
TCGA-TM-A84M	The University of New South Wales	Brain Lower Grade Glioma	NCH	Yes	No	Yes	Yes	No	Yes	No	No	oligodendroglioma	G3	40	male	16.4932	0	100	24	0.115726	Mutant	codel	IDHmut-codel	Methylated	No combined CNA	No chr 19/20 gain	NA	6.02237	Expressed	WT	WT	NA	WT	WT	NA	NA	-247.055	-592.343	-839.398	IDHmut-codel	NA	LGr1	IDHmut-R1	LGm3	IDHmut-K3	Codel	IDH	NA	NA
TCGA-TM-A84O	The University of New South Wales	Brain Lower Grade Glioma	NCH	Yes	No	Yes	Yes	No	Yes	No	No	oligodendroglioma	G3	61	female	29.898	0	90	32	0.0510361	Mutant	codel	IDHmut-codel	Methylated	No combined CNA	No chr 19/20 gain	NA	1.58496	Not expressed	WT	WT	NA	WT	WT	NA	NA	407.972	702.057	1110.03	IDHmut-codel	NA	LGr1	IDHmut-R1	LGm3	IDHmut-K3	Codel	IDH	NA	NA
TCGA-TM-A84Q	The University of New South Wales	Brain Lower Grade Glioma	NCH	Yes	No	Yes	Yes	No	Yes	No	No	astrocytoma	G2	31	male	18.8916	0	80	26	0.169472	Mutant	non-codel	IDHmut-non-codel	Methylated	No combined CNA	No chr 19/20 gain	NA	0	Not expressed	Mutant	WT	NA	WT	WT	NA	NA	655.675	1558.37	2214.04	IDHmut-non-codel	NA	LGr3	IDHmut-R3	LGm2	IDHmut-K2	G-CIMP-high	IDH	NA	NA
TCGA-TM-A84R	The University of New South Wales	Brain Lower Grade Glioma	NCH	Yes	No	Yes	Yes	No	Yes	No	No	oligodendroglioma	G2	46	male	9.42936	0	80	3	0.0853192	Mutant	codel	IDHmut-codel	Methylated	No combined CNA	No chr 19/20 gain	NA	1	Not expressed	WT	WT	NA	WT	WT	NA	NA	178.15	-506.132	-327.983	IDHmut-codel	NA	LGr2	IDHmut-R2	LGm2	IDHmut-K3	Codel	Mesenchymal	NA	NA
TCGA-TM-A84S	The University of New South Wales	Brain Lower Grade Glioma	NCH	Yes	No	Yes	Yes	No	Yes	No	No	oligodendroglioma	G3	36	male	4.56683	0	80	11	0.0838677	Mutant	codel	IDHmut-codel	Methylated	No combined CNA	No chr 19/20 gain	NA	3.90689	Expressed	WT	WT	NA	WT	WT	NA	NA	204.399	636.641	841.04	IDHmut-codel	NA	LGr1	IDHmut-R1	LGm2	IDHmut-K3	Codel	IDH	NA	NA
TCGA-TM-A84T	The University of New South Wales	Brain Lower Grade Glioma	NCH	Yes	No	Yes	Yes	No	Yes	No	No	oligoastrocytoma	G2	19	male	11.992	0	90	20	0.0524062	Mutant	non-codel	IDHmut-non-codel	Methylated	No combined CNA	No chr 19/20 gain	NA	0	Not expressed	Mutant	WT	NA	WT	WT	NA	NA	392.577	788.114	1180.69	IDHmut-non-codel	NA	LGr3	IDHmut-R3	LGm2	IDHmut-K2	G-CIMP-high	IDH	NA	NA
TCGA-TQ-A7RF	University of Sao Paulo	Brain Lower Grade Glioma	NCH	Yes	No	Yes	Yes	No	Yes	No	No	NA	NA	NA	NA	NA	NA	NA	24	0.100655	Mutant	non-codel	IDHmut-non-codel	Unmethylated	No combined CNA	No chr 19/20 gain	NA	0	Not expressed	WT	WT	NA	WT	WT	0.84	3.89	24.5834	817.609	842.192	IDHmut-non-codel	NA	LGr3	IDHmut-R3	LGm2	IDHmut-K2	G-CIMP-high	IDH	NA	NA
TCGA-TQ-A7RG	University of Sao Paulo	Brain Lower Grade Glioma	NCH	Yes	No	Yes	Yes	No	Yes	No	No	NA	NA	NA	NA	NA	NA	NA	26	0.0515811	Mutant	codel	IDHmut-codel	Methylated	No combined CNA	No chr 19/20 gain	NA	3.58496	Expressed	WT	WT	NA	WT	WT	0.76	3.79	343.816	488.161	831.977	IDHmut-codel	PN	LGr1	IDHmut-R1	LGm2	IDHmut-K3	Codel	IDH	NA	NA
TCGA-TQ-A7RH	University of Sao Paulo	Brain Lower Grade Glioma	NCH	Yes	No	Yes	Yes	No	Yes	No	No	NA	NA	NA	NA	NA	NA	NA	30	0.241859	Mutant	non-codel	IDHmut-non-codel	Methylated	No combined CNA	No chr 19/20 gain	NA	0	Not expressed	Mutant	WT	NA	WT	WT	0.8	1.95	666.542	1308.49	1975.04	IDHmut-non-codel	PN	LGr3	IDHmut-R3	LGm2	IDHmut-K2	G-CIMP-high	IDH	NA	NA
TCGA-TQ-A7RI	University of Sao Paulo	Brain Lower Grade Glioma	NCH	Yes	No	Yes	Yes	No	Yes	No	No	NA	NA	NA	NA	NA	NA	NA	17	0.131769	Mutant	codel	IDHmut-codel	Methylated	No combined CNA	No chr 19/20 gain	NA	3.16993	Expressed	WT	WT	NA	WT	WT	0.84	1.98	139.763	296.407	436.171	IDHmut-codel	PN	LGr1	IDHmut-R1	LGm2	IDHmut-K3	Codel	IDH	NA	NA
TCGA-TQ-A7RJ	University of Sao Paulo	Brain Lower Grade Glioma	NCH	Yes	No	Yes	Yes	No	Yes	No	No	NA	NA	NA	NA	NA	NA	NA	23	0.0654256	Mutant	non-codel	IDHmut-non-codel	Methylated	No combined CNA	No chr 19/20 gain	NA	0	Not expressed	Mutant	WT	NA	WT	WT	0.53	3.96	310.695	1059.54	1370.23	IDHmut-non-codel	NA	LGr3	IDHmut-R3	LGm2	IDHmut-K2	G-CIMP-high	IDH	NA	NA
TCGA-TQ-A7RK	University of Sao Paulo	Brain Lower Grade Glioma	NCH	Yes	Yes	Yes	Yes	No	Yes	No	No	NA	NA	NA	NA	NA	NA	NA	23	0.0745774	Mutant	non-codel	IDHmut-non-codel	Methylated	No combined CNA	No chr 19/20 gain	WT	0	Not expressed	Mutant	WT	ATRX	WT	WT	0.65	1.93	-19.1482	110.189	91.0405	IDHmut-non-codel	PN	LGr3	IDHmut-R3	LGm2	IDHmut-K2	G-CIMP-high	IDH	NA	5.15
TCGA-TQ-A7RM	University of Sao Paulo	Brain Lower Grade Glioma	NCH	Yes	No	Yes	Yes	No	Yes	No	No	NA	NA	NA	NA	NA	NA	NA	54	0.357321	Mutant	non-codel	IDHmut-non-codel	Methylated	Gain chr 7 & loss chr 10	No chr 19/20 gain	NA	0	Not expressed	WT	WT	NA	WT	WT	0.92	3.95	-221.278	-400.911	-622.189	IDHmut-non-codel	PN	LGr3	IDHmut-R3	LGm1	IDHmut-K1	G-CIMP-high	IDH	NA	NA
TCGA-TQ-A7RN	University of Sao Paulo	Brain Lower Grade Glioma	NCH	Yes	No	Yes	Yes	No	Yes	No	No	NA	NA	NA	NA	NA	NA	NA	20	0.0985914	Mutant	codel	IDHmut-codel	Methylated	No combined CNA	No chr 19/20 gain	NA	4.58496	Expressed	WT	WT	NA	WT	WT	0.88	1.94	61.9576	-218.731	-156.773	IDHmut-codel	PN	LGr1	IDHmut-R1	LGm2	IDHmut-K3	Codel	IDH	NA	NA
TCGA-TQ-A7RO	University of Sao Paulo	Brain Lower Grade Glioma	NCH	Yes	No	Yes	Yes	No	Yes	No	No	NA	NA	NA	NA	NA	NA	NA	20	0.0785606	Mutant	codel	IDHmut-codel	Methylated	No combined CNA	No chr 19/20 gain	NA	4.45943	Expressed	WT	WT	NA	WT	WT	0.73	3.73	-78.8771	141.961	63.0844	IDHmut-codel	PN	LGr1	IDHmut-R1	LGm3	IDHmut-K3	Codel	IDH	NA	NA
TCGA-TQ-A7RP	University of Sao Paulo	Brain Lower Grade Glioma	NCH	Yes	No	Yes	Yes	No	Yes	No	No	NA	NA	NA	NA	NA	NA	NA	28	0.161085	WT	non-codel	IDHwt	Methylated	No combined CNA	No chr 19/20 gain	NA	0	Not expressed	WT	WT	NA	WT	WT	0.34	3.87	1184.26	939.393	2123.66	IDHwt	NE	LGr4	IDHwt-R4	LGm5	IDHwt-K2	Mesenchymal-like	Mesenchymal	NA	NA
TCGA-TQ-A7RQ	University of Sao Paulo	Brain Lower Grade Glioma	NCH	Yes	No	Yes	Yes	No	Yes	No	No	NA	NA	NA	NA	NA	NA	NA	15	0.102237	Mutant	codel	IDHmut-codel	Methylated	No combined CNA	No chr 19/20 gain	NA	5.78136	Expressed	WT	WT	NA	WT	WT	0.9	2	-316.396	-710.065	-1026.46	IDHmut-codel	PN	LGr1	IDHmut-R1	LGm3	IDHmut-K3	Codel	IDH	NA	NA
TCGA-TQ-A7RR	University of Sao Paulo	Brain Lower Grade Glioma	NCH	Yes	No	Yes	Yes	No	Yes	No	No	NA	NA	NA	NA	NA	NA	NA	22	0.194818	Mutant	non-codel	IDHmut-non-codel	Unmethylated	No combined CNA	No chr 19/20 gain	NA	0	Not expressed	Mutant	WT	NA	WT	WT	0.55	3.82	464.358	1041.25	1505.61	IDHmut-non-codel	NE	LGr3	IDHmut-R3	LGm1	IDHmut-K1	G-CIMP-high	IDH	NA	NA
TCGA-TQ-A7RS	University of Sao Paulo	Brain Lower Grade Glioma	NCH	Yes	No	Yes	Yes	No	Yes	No	No	NA	NA	NA	NA	NA	NA	NA	18	0.0530814	Mutant	codel	IDHmut-codel	Methylated	No combined CNA	No chr 19/20 gain	NA	4.39232	Expressed	WT	WT	NA	WT	WT	0.85	3.89	-24.7089	-354.205	-378.914	IDHmut-codel	PN	LGr1	IDHmut-R1	LGm2	IDHmut-K3	Codel	IDH	NA	NA
TCGA-TQ-A7RU	University of Sao Paulo	Brain Lower Grade Glioma	NCH	Yes	No	Yes	Yes	No	Yes	No	No	NA	NA	NA	NA	NA	NA	NA	32	0.118345	Mutant	codel	IDHmut-codel	Methylated	No combined CNA	No chr 19/20 gain	NA	4.90689	Expressed	WT	WT	NA	WT	WT	0.94	1.9	98.6025	-242.054	-143.452	IDHmut-codel	PN	LGr1	IDHmut-R1	LGm3	IDHmut-K3	Codel	IDH	NA	NA
TCGA-TQ-A7RV	University of Sao Paulo	Brain Lower Grade Glioma	NCH	Yes	Yes	Yes	Yes	No	Yes	No	No	NA	NA	NA	NA	NA	NA	NA	14	0.0656489	Mutant	non-codel	IDHmut-non-codel	Methylated	No combined CNA	No chr 19/20 gain	WT	0	Not expressed	Mutant	WT	ATRX	WT	WT	1	3.94	117.02	115.412	232.431	IDHmut-non-codel	PN	LGr3	IDHmut-R3	LGm2	IDHmut-K2	G-CIMP-high	IDH	NA	4.1016
TCGA-TQ-A7RW	University of Sao Paulo	Brain Lower Grade Glioma	NCH	Yes	No	Yes	Yes	No	Yes	No	No	NA	NA	NA	NA	NA	NA	NA	29	0.15361	Mutant	non-codel	IDHmut-non-codel	Methylated	No combined CNA	No chr 19/20 gain	NA	0	Not expressed	WT	WT	NA	WT	WT	1	3.87	783.732	1790.7	2574.43	IDHmut-non-codel	PN	LGr3	IDHmut-R3	LGm2	IDHmut-K2	G-CIMP-high	IDH	NA	NA
TCGA-TQ-A8XE	University of Sao Paulo	Brain Lower Grade Glioma	NCH	Yes	Yes	Yes	Yes	No	Yes	No	No	NA	NA	NA	NA	NA	NA	NA	37	0.130376	Mutant	non-codel	IDHmut-non-codel	Methylated	No combined CNA	No chr 19/20 gain	WT	0	Not expressed	WT	WT	-/-	WT	WT	NA	NA	-51.8319	284.27	232.438	IDHmut-non-codel	NA	LGr3	IDHmut-R3	LGm2	IDHmut-K2	G-CIMP-high	IDH	NA	4.4631
TCGA-VM-A8C8	Huntsman Cancer Institute	Brain Lower Grade Glioma	NCH	Yes	No	Yes	Yes	No	Yes	No	No	oligodendroglioma	G2	50	female	33.052	0	90	38	0.314366	Mutant	non-codel	IDHmut-non-codel	Unmethylated	No combined CNA	No chr 19/20 gain	NA	0	Not expressed	Mutant	WT	NA	WT	WT	NA	NA	343.006	714.873	1057.88	IDHmut-non-codel	NA	LGr3	IDHmut-R3	LGm2	IDHmut-K2	G-CIMP-high	IDH	NA	NA
TCGA-VM-A8C9	Huntsman Cancer Institute	Brain Lower Grade Glioma	NCH	Yes	No	Yes	Yes	No	Yes	No	No	astrocytoma	G2	37	female	30.0622	0	NA	3	0.0627027	WT	non-codel	IDHwt	Unmethylated	No combined CNA	No chr 19/20 gain	NA	1	Not expressed	WT	WT	NA	WT	WT	NA	NA	1607.73	2914.31	4522.04	IDHwt	NA	LGr3	IDHwt-R2	LGm6	IDHwt-K3	PA-like	Mesenchymal	NA	NA
TCGA-VM-A8CA	Huntsman Cancer Institute	Brain Lower Grade Glioma	NCH	Yes	No	Yes	Yes	No	Yes	No	No	oligodendroglioma	G2	54	male	13.5034	0	70	18	0.43255	Mutant	non-codel	IDHmut-non-codel	Methylated	No combined CNA	No chr 19/20 gain	NA	1.58496	Not expressed	WT	WT	NA	WT	WT	NA	NA	1055.94	1149.53	2205.47	IDHmut-non-codel	NA	LGr3	IDHmut-R2	LGm2	IDHmut-K3	Codel	IDH	NA	NA
TCGA-VM-A8CB	Huntsman Cancer Institute	Brain Lower Grade Glioma	NCH	Yes	No	Yes	Yes	No	Yes	No	No	oligodendroglioma	G3	33	male	0.0985647	0	NA	26	0.109335	Mutant	codel	IDHmut-codel	Methylated	No combined CNA	No chr 19/20 gain	NA	7.16993	Expressed	WT	WT	NA	WT	WT	NA	NA	-497.787	-303.38	-801.167	IDHmut-codel	NA	LGr1	IDHmut-R1	LGm2	IDHmut-K3	Codel	IDH	NA	NA
TCGA-VM-A8CD	Huntsman Cancer Institute	Brain Lower Grade Glioma	NCH	Yes	No	Yes	Yes	No	Yes	No	No	astrocytoma	G3	58	male	7.88518	1	100	26	0.217356	WT	non-codel	IDHwt	Unmethylated	No combined CNA	No chr 19/20 gain	NA	2	Expressed	WT	WT	NA	WT	WT	NA	NA	792.953	1886.8	2679.76	IDHwt	NA	LGr4	IDHwt-R4	LGm5	IDHwt-K2	Mesenchymal-like	Mesenchymal	NA	NA
TCGA-VM-A8CE	Huntsman Cancer Institute	Brain Lower Grade Glioma	NCH	Yes	No	Yes	Yes	No	Yes	No	No	oligodendroglioma	G2	25	male	26.7767	0	90	10	0.0515803	Mutant	codel	IDHmut-codel	Methylated	No combined CNA	No chr 19/20 gain	NA	4.08746	Expressed	WT	WT	NA	WT	WT	NA	NA	719.829	260.308	980.137	IDHmut-codel	NA	LGr1	IDHmut-R1	LGm2	IDHmut-K3	Codel	IDH	NA	NA
TCGA-VM-A8CF	Huntsman Cancer Institute	Brain Lower Grade Glioma	NCH	Yes	No	Yes	Yes	No	Yes	No	No	NA	NA	NA	NA	NA	NA	NA	39	0.36133	Mutant	non-codel	IDHmut-non-codel	Methylated	No combined CNA	No chr 19/20 gain	NA	0	Not expressed	Mutant	WT	NA	WT	WT	NA	NA	771.711	2386.64	3158.35	IDHmut-non-codel	NA	LGr3	IDHmut-R3	LGm2	IDHmut-K2	G-CIMP-high	IDH	NA	NA
TCGA-VM-A8CH	Huntsman Cancer Institute	Brain Lower Grade Glioma	NCH	Yes	No	Yes	Yes	No	Yes	No	No	astrocytoma	G2	24	female	10.9407	0	90	15	0.0171432	Mutant	non-codel	IDHmut-non-codel	Unmethylated	No combined CNA	No chr 19/20 gain	NA	0	Not expressed	Mutant	WT	NA	WT	WT	NA	NA	778.516	1381.91	2160.43	IDHmut-non-codel	NA	LGr3	IDHmut-R3	LGm2	IDHmut-K2	G-CIMP-high	IDH	NA	NA
TCGA-VV-A829	John Wayne Cancer Center	Brain Lower Grade Glioma	NCH	Yes	No	Yes	Yes	No	Yes	No	No	oligoastrocytoma	G3	44	male	27.0396	0	NA	27	0.131174	Mutant	codel	IDHmut-codel	Methylated	No combined CNA	No chr 19/20 gain	NA	3.70044	Expressed	WT	WT	NA	WT	WT	NA	NA	490.414	696.94	1187.35	IDHmut-codel	NA	LGr1	IDHmut-R1	LGm3	IDHmut-K3	Codel	IDH	NA	NA
TCGA-VV-A86M	John Wayne Cancer Center	Brain Lower Grade Glioma	NCH	Yes	No	Yes	Yes	No	Yes	No	No	astrocytoma	G3	36	female	7.03095	0	NA	11	0.127757	Mutant	non-codel	IDHmut-non-codel	Methylated	No combined CNA	No chr 19/20 gain	NA	0	Not expressed	WT	WT	NA	WT	WT	NA	NA	275.169	1213.01	1488.18	IDHmut-non-codel	NA	LGr3	IDHmut-R3	LGm2	IDHmut-K2	G-CIMP-high	IDH	NA	NA
TCGA-VW-A7QS	Northwestern University	Brain Lower Grade Glioma	NCH	Yes	No	Yes	Yes	No	Yes	No	No	oligodendroglioma	G3	35	female	23.1956	0	NA	40	0.0862364	Mutant	codel	IDHmut-codel	Methylated	No combined CNA	No chr 19/20 gain	NA	4.75489	Expressed	WT	WT	NA	WT	WT	0.95	1.95	3.18978	-269.294	-266.105	IDHmut-codel	NA	LGr1	IDHmut-R1	LGm3	IDHmut-K3	Codel	IDH	NA	NA
TCGA-VW-A8FI	Northwestern University	Brain Lower Grade Glioma	NCH	Yes	No	Yes	Yes	No	Yes	No	No	astrocytoma	G3	66	male	8.04945	1	NA	53	0.107533	WT	non-codel	IDHwt	Unmethylated	Gain chr 7 & loss chr 10	No chr 19/20 gain	NA	6.64386	Expressed	WT	WT	NA	WT	WT	NA	NA	354.489	1592.56	1947.05	IDHwt	NA	LGr4	IDHwt-R3	LGm4	IDHwt-K1	Classic-like	RTK II 'Classic'	NA	NA
TCGA-W9-A837	University of Kansas	Brain Lower Grade Glioma	NCH	Yes	No	Yes	Yes	No	Yes	No	No	oligodendroglioma	G2	47	male	45.0441	0	NA	23	0.0625931	Mutant	codel	IDHmut-codel	Methylated	No combined CNA	No chr 19/20 gain	NA	3.16993	Expressed	WT	WT	NA	WT	WT	NA	NA	-202.466	-436.78	-639.246	IDHmut-codel	NA	LGr2	IDHmut-R2	LGm3	IDHmut-K3	Codel	IDH	NA	NA
TCGA-WH-A86K	Greenville Health System	Brain Lower Grade Glioma	NCH	Yes	No	Yes	Yes	No	Yes	No	No	astrocytoma	G2	65	male	5.25678	0	NA	39	0.161448	Mutant	non-codel	IDHmut-non-codel	Methylated	No combined CNA	No chr 19/20 gain	NA	0	Not expressed	WT	WT	NA	WT	WT	NA	NA	444.593	912.577	1357.17	IDHmut-non-codel	NA	LGr3	IDHmut-R3	LGm2	IDHmut-K2	G-CIMP-high	IDH	NA	NA
TCGA-WY-A858	Johns Hopkins	Brain Lower Grade Glioma	NCH	Yes	No	Yes	Yes	No	Yes	No	No	astrocytoma	G3	32	female	43.927	0	100	34	0.120068	Mutant	non-codel	IDHmut-non-codel	Methylated	No combined CNA	No chr 19/20 gain	NA	0	Not expressed	Mutant	WT	NA	WT	WT	NA	NA	1663.62	2276.4	3940.01	IDHmut-non-codel	NA	LGr3	IDHmut-R3	LGm2	IDHmut-K2	G-CIMP-high	IDH	NA	NA
TCGA-WY-A859	Johns Hopkins	Brain Lower Grade Glioma	NCH	Yes	No	Yes	Yes	No	Yes	No	No	NA	NA	NA	NA	NA	NA	NA	27	0.204847	Mutant	non-codel	IDHmut-non-codel	Methylated	No combined CNA	No chr 19/20 gain	NA	0	Not expressed	WT	WT	NA	WT	WT	NA	NA	-158.183	-547.295	-705.477	IDHmut-non-codel	NA	LGr2	IDHmut-R2	LGm2	IDHmut-K2	G-CIMP-high	IDH	NA	NA
TCGA-WY-A85A	Johns Hopkins	Brain Lower Grade Glioma	NCH	Yes	No	Yes	Yes	No	Yes	No	No	NA	NA	NA	NA	NA	NA	NA	12	0.0638796	Mutant	non-codel	IDHmut-non-codel	Methylated	No combined CNA	No chr 19/20 gain	NA	0	Not expressed	Mutant	WT	NA	WT	WT	NA	NA	-14.8515	629.212	614.361	IDHmut-non-codel	NA	LGr3	IDHmut-R3	LGm2	IDHmut-K2	G-CIMP-high	IDH	NA	NA
TCGA-WY-A85B	Johns Hopkins	Brain Lower Grade Glioma	NCH	Yes	No	Yes	Yes	No	Yes	No	No	NA	NA	NA	NA	NA	NA	NA	8	0.164998	Mutant	non-codel	IDHmut-non-codel	Methylated	No combined CNA	No chr 19/20 gain	NA	0	Not expressed	Mutant	WT	NA	WT	WT	NA	NA	618.572	1461.29	2079.86	IDHmut-non-codel	NA	LGr3	IDHmut-R3	LGm2	IDHmut-K2	G-CIMP-high	IDH	NA	NA
TCGA-WY-A85C	Johns Hopkins	Brain Lower Grade Glioma	NCH	Yes	No	Yes	Yes	No	Yes	No	No	NA	NA	NA	NA	NA	NA	NA	24	0.0527101	Mutant	non-codel	IDHmut-non-codel	Methylated	No combined CNA	No chr 19/20 gain	NA	0	Not expressed	WT	WT	NA	WT	WT	NA	NA	352.846	717.852	1070.7	IDHmut-non-codel	NA	LGr3	IDHmut-R3	LGm2	IDHmut-K2	G-CIMP-high	IDH	NA	NA
TCGA-WY-A85D	Johns Hopkins	Brain Lower Grade Glioma	NCH	Yes	No	Yes	Yes	No	Yes	No	No	NA	NA	NA	NA	NA	NA	NA	37	0.0674469	Mutant	non-codel	IDHmut-non-codel	Unmethylated	No combined CNA	No chr 19/20 gain	NA	0	Not expressed	Mutant	WT	NA	WT	WT	NA	NA	116.684	924.943	1041.63	IDHmut-non-codel	NA	LGr3	IDHmut-R3	LGm2	IDHmut-K2	G-CIMP-high	IDH	NA	NA
TCGA-WY-A85E	Johns Hopkins	Brain Lower Grade Glioma	NCH	Yes	No	Yes	Yes	No	Yes	No	No	NA	NA	NA	NA	NA	NA	NA	57	0.175594	Mutant	non-codel	IDHmut-non-codel	Methylated	No combined CNA	No chr 19/20 gain	NA	0	Not expressed	Mutant	WT	NA	WT	WT	NA	NA	-363.226	-119.836	-483.062	IDHmut-non-codel	NA	LGr3	IDHmut-R3	LGm2	IDHmut-K2	G-CIMP-high	IDH	NA	NA
TCGA-02-0001	MD Anderson Cancer Center	Glioblastoma multiforme	IGC	No	No	No	Yes	Yes	No	Yes	No	glioblastoma	G4	44	female	11.7621	1	80	NA	0.4249	WT	non-codel	IDHwt	Unmethylated	Gain chr 7 & loss chr 10	No chr 19/20 gain	NA	NA	NA	NA	NA	NA	NA	NA	0.49	3.47	NA	NA	NA	Classical	NE	LGr4	NA	LGm5	IDHwt-K2	Mesenchymal-like	NA	NA	NA
TCGA-02-0003	MD Anderson Cancer Center	Glioblastoma multiforme	IGC	Yes	No	No	Yes	Yes	No	Yes	Yes	glioblastoma	G4	50	male	4.73111	1	100	52	0.147988	WT	non-codel	IDHwt	Unmethylated	Gain chr 7 & loss chr 10	No chr 19/20 gain	NA	NA	NA	WT	WT	NA	WT	NA	0.9	1.96	NA	NA	NA	Proneural	PN	LGr4	NA	LGm5	IDHwt-K2	Mesenchymal-like	NA	K1	NA
TCGA-02-0004	MD Anderson Cancer Center	Glioblastoma multiforme	IGC	No	No	No	No	Yes	No	No	Yes	glioblastoma	G4	59	male	11.3349	1	80	NA	0.117881	WT	NA	NA	NA	NA	NA	NA	NA	NA	NA	NA	NA	NA	NA	NA	NA	NA	NA	NA	Mesenchymal	ME	LGr4	NA	NA	NA	NA	NA	K1	NA
TCGA-02-0006	MD Anderson Cancer Center	Glioblastoma multiforme	IGC	No	No	No	Yes	No	No	Yes	No	glioblastoma	G4	56	female	18.333	1	80	NA	0.239055	WT	non-codel	IDHwt	Unmethylated	Gain chr 7 & loss chr 10	No chr 19/20 gain	NA	NA	NA	NA	NA	NA	NA	NA	0.6	1.93	NA	NA	NA	Mesenchymal	ME	NA	NA	LGm5	IDHwt-K2	Mesenchymal-like	NA	NA	NA
TCGA-02-0007	MD Anderson Cancer Center	Glioblastoma multiforme	IGC	No	No	No	Yes	Yes	No	Yes	No	glioblastoma	G4	40	female	23.1627	1	80	NA	0.257454	WT	non-codel	IDHwt	Unmethylated	No combined CNA	No chr 19/20 gain	NA	NA	NA	NA	NA	NA	NA	NA	0.93	1.89	NA	NA	NA	Proneural	NA	unclassified	NA	LGm4	IDHwt-K1	Classic-like	NA	NA	NA
TCGA-02-0009	MD Anderson Cancer Center	Glioblastoma multiforme	IGC	No	No	No	Yes	Yes	No	Yes	No	glioblastoma	G4	61	female	10.5793	1	80	NA	0.159619	WT	non-codel	IDHwt	Unmethylated	Gain chr 7 & loss chr 10	No chr 19/20 gain	NA	NA	NA	NA	NA	NA	NA	NA	0.9	1.99	NA	NA	NA	Classical	CL	LGr4	NA	LGm4	IDHwt-K1	Classic-like	NA	NA	NA
TCGA-02-0010	MD Anderson Cancer Center	Glioblastoma multiforme	IGC	No	No	No	Yes	Yes	No	Yes	No	glioblastoma	G4	20	female	35.3847	1	80	NA	0.213137	Mutant	non-codel	IDHmut-non-codel	Unmethylated	No combined CNA	No chr 19/20 gain	NA	NA	NA	NA	NA	NA	NA	NA	0.92	1.94	NA	NA	NA	G-CIMP	PN	LGr4	NA	LGm1	IDHmut-K1	G-CIMP-low	NA	NA	NA
TCGA-02-0011	MD Anderson Cancer Center	Glioblastoma multiforme	IGC	No	No	No	Yes	Yes	No	Yes	Yes	glioblastoma	G4	18	female	20.6986	1	80	NA	0.61315	WT	non-codel	IDHwt	Methylated	No combined CNA	No chr 19/20 gain	NA	NA	NA	NA	NA	NA	NA	NA	0.89	1.88	NA	NA	NA	Proneural	PN	unclassified	NA	LGm6	IDHwt-K3	LGm6-GBM	NA	K1	NA
TCGA-02-0014	MD Anderson Cancer Center	Glioblastoma multiforme	IGC	No	No	No	Yes	Yes	No	Yes	Yes	glioblastoma	G4	25	male	82.5315	1	100	NA	0.210571	Mutant	non-codel	IDHmut-non-codel	Unmethylated	No combined CNA	No chr 19/20 gain	NA	NA	NA	NA	NA	NA	NA	NA	0.95	2.01	NA	NA	NA	G-CIMP	PN	LGr3	NA	LGm1	IDHmut-K1	G-CIMP-low	NA	K1	NA
TCGA-02-0015	MD Anderson Cancer Center	Glioblastoma multiforme	IGC	No	No	No	Yes	Yes	No	No	No	glioblastoma	G4	50	male	20.6	1	80	NA	0.17279	WT	non-codel	IDHwt	NA	Gain chr 7 & loss chr 10	Gain chr 19/20	NA	NA	NA	NA	NA	NA	NA	NA	0.84	2.04	NA	NA	NA	Classical	ME	LGr4	NA	NA	NA	NA	NA	NA	NA
TCGA-02-0016	MD Anderson Cancer Center	Glioblastoma multiforme	IGC	No	No	No	Yes	Yes	No	No	No	glioblastoma	G4	50	male	55.8205	0	100	NA	0.21367	WT	non-codel	IDHwt	NA	Gain chr 7 & loss chr 10	Gain chr 19/20	NA	NA	NA	NA	NA	NA	NA	NA	0.83	1.95	NA	NA	NA	Classical	CL	LGr4	NA	NA	NA	NA	NA	NA	NA
TCGA-02-0021	MD Anderson Cancer Center	Glioblastoma multiforme	IGC	No	No	No	Yes	Yes	No	Yes	No	glioblastoma	G4	43	female	77.6033	1	80	NA	0.174349	WT	non-codel	IDHwt	Methylated	Gain chr 7 & loss chr 10	Gain chr 19/20	NA	NA	NA	NA	NA	NA	NA	NA	0.87	2.03	NA	NA	NA	Classical	CL	unclassified	NA	LGm5	IDHwt-K2	Mesenchymal-like	NA	NA	NA
TCGA-02-0023	MD Anderson Cancer Center	Glioblastoma multiforme	IGC	No	No	No	Yes	Yes	No	No	No	glioblastoma	G4	38	female	20.1072	1	80	NA	0.186983	WT	non-codel	IDHwt	NA	Gain chr 7 & loss chr 10	No chr 19/20 gain	NA	NA	NA	NA	NA	NA	NA	NA	0.78	1.96	NA	NA	NA	Classical	NE	LGr4	NA	NA	NA	NA	NA	NA	NA
TCGA-02-0024	MD Anderson Cancer Center	Glioblastoma multiforme	IGC	No	No	No	Yes	Yes	No	Yes	No	glioblastoma	G4	35	male	53.0607	1	100	NA	0.336508	WT	non-codel	IDHwt	Unmethylated	No combined CNA	No chr 19/20 gain	NA	NA	NA	NA	NA	NA	NA	NA	0.79	3.81	NA	NA	NA	Proneural	PN	LGr3	NA	LGm6	IDHwt-K3	LGm6-GBM	NA	NA	NA
TCGA-02-0025	MD Anderson Cancer Center	Glioblastoma multiforme	IGC	No	No	No	Yes	Yes	No	No	No	glioblastoma	G4	47	male	42.7114	1	100	NA	0.215986	WT	non-codel	IDHwt	NA	No combined CNA	No chr 19/20 gain	NA	NA	NA	NA	NA	NA	NA	NA	0.2	4.45	NA	NA	NA	Mesenchymal	ME	LGr4	NA	NA	NA	NA	NA	NA	NA
TCGA-02-0026	MD Anderson Cancer Center	Glioblastoma multiforme	IGC	No	No	No	Yes	Yes	No	No	No	glioblastoma	G4	27	male	24.5755	1	80	NA	0.159871	Mutant	non-codel	IDHmut-non-codel	NA	No combined CNA	No chr 19/20 gain	NA	NA	NA	NA	NA	NA	NA	NA	0.87	1.86	NA	NA	NA	G-CIMP	PN	LGr3	NA	NA	NA	NA	NA	NA	NA
TCGA-02-0027	MD Anderson Cancer Center	Glioblastoma multiforme	IGC	No	No	No	Yes	Yes	No	Yes	No	glioblastoma	G4	33	female	12.1563	1	100	NA	0.161796	WT	non-codel	IDHwt	Unmethylated	Gain chr 7 & loss chr 10	No chr 19/20 gain	NA	NA	NA	NA	NA	NA	NA	NA	0.75	1.94	NA	NA	NA	Classical	CL	LGr4	NA	LGm6	IDHwt-K3	LGm6-GBM	NA	NA	NA
TCGA-02-0028	MD Anderson Cancer Center	Glioblastoma multiforme	IGC	No	No	No	Yes	Yes	No	Yes	No	glioblastoma	G4	39	male	90.5152	1	100	NA	0.208086	Mutant	codel	IDHmut-codel	Methylated	No combined CNA	No chr 19/20 gain	NA	NA	NA	NA	NA	NA	NA	NA	0.93	2.05	NA	NA	NA	G-CIMP	PN	LGr4	NA	LGm3	IDHmut-K3	Codel	NA	NA	NA
TCGA-02-0033	MD Anderson Cancer Center	Glioblastoma multiforme	IGC	Yes	No	No	Yes	Yes	No	Yes	No	glioblastoma	G4	54	male	2.82552	1	100	29	0.164273	WT	non-codel	IDHwt	Methylated	Gain chr 7 & loss chr 10	No chr 19/20 gain	NA	NA	NA	WT	WT	NA	WT	NA	0.43	1.94	NA	NA	NA	Mesenchymal	ME	LGr4	NA	LGm5	IDHwt-K2	Mesenchymal-like	NA	NA	NA
TCGA-02-0034	MD Anderson Cancer Center	Glioblastoma multiforme	IGC	No	No	No	Yes	Yes	No	Yes	No	glioblastoma	G4	60	male	14.1276	1	80	NA	NA	WT	non-codel	IDHwt	Unmethylated	Gain chr 7 & loss chr 10	No chr 19/20 gain	NA	NA	NA	NA	NA	NA	NA	NA	0.52	1.89	NA	NA	NA	Mesenchymal	ME	LGr4	NA	LGm6	IDHwt-K3	LGm6-GBM	NA	NA	NA
TCGA-02-0037	MD Anderson Cancer Center	Glioblastoma multiforme	IGC	No	No	No	Yes	No	No	Yes	No	glioblastoma	G4	74	female	3.61404	1	80	NA	0.188534	WT	non-codel	IDHwt	Unmethylated	Gain chr 7 & loss chr 10	Gain chr 19/20	NA	NA	NA	NA	NA	NA	NA	NA	0.83	2.1	NA	NA	NA	Classical	ME	NA	NA	LGm5	IDHwt-K2	Mesenchymal-like	NA	NA	NA
TCGA-02-0038	MD Anderson Cancer Center	Glioblastoma multiforme	IGC	No	No	No	Yes	Yes	No	Yes	No	glioblastoma	G4	48	female	10.7107	1	80	NA	0.179285	WT	non-codel	IDHwt	Unmethylated	Gain chr 7 & loss chr 10	No chr 19/20 gain	NA	NA	NA	NA	NA	NA	NA	NA	0.78	2	NA	NA	NA	Classical	CL	unclassified	NA	LGm5	IDHwt-K2	Mesenchymal-like	NA	NA	NA
TCGA-02-0039	MD Anderson Cancer Center	Glioblastoma multiforme	IGC	No	No	No	Yes	Yes	No	No	No	glioblastoma	G4	54	male	10.5136	1	60	NA	0.181728	WT	non-codel	IDHwt	NA	No combined CNA	No chr 19/20 gain	NA	NA	NA	NA	NA	NA	NA	NA	0.61	1.81	NA	NA	NA	Mesenchymal	ME	LGr4	NA	NA	NA	NA	NA	NA	NA
TCGA-02-0043	MD Anderson Cancer Center	Glioblastoma multiforme	IGC	No	No	No	Yes	Yes	No	Yes	No	glioblastoma	G4	54	female	18.3002	1	80	NA	0.17468	WT	non-codel	IDHwt	Methylated	Gain chr 7 & loss chr 10	Gain chr 19/20	NA	NA	NA	NA	NA	NA	NA	NA	0.94	2.02	NA	NA	NA	Classical	CL	LGr4	NA	LGm4	IDHwt-K1	Classic-like	NA	NA	NA
TCGA-02-0046	MD Anderson Cancer Center	Glioblastoma multiforme	IGC	No	No	No	Yes	Yes	No	Yes	No	glioblastoma	G4	61	male	6.86667	1	60	NA	0.103763	WT	non-codel	IDHwt	Methylated	Gain chr 7 & loss chr 10	No chr 19/20 gain	NA	NA	NA	NA	NA	NA	NA	NA	0.89	2	NA	NA	NA	Proneural	PN	LGr4	NA	LGm5	IDHwt-K1	Classic-like	NA	NA	NA
TCGA-02-0047	MD Anderson Cancer Center	Glioblastoma multiforme	IGC	Yes	No	Yes	Yes	Yes	No	Yes	No	glioblastoma	G4	78	male	14.719	1	80	55	0.0835567	WT	non-codel	IDHwt	Unmethylated	No combined CNA	No chr 19/20 gain	NA	3.80735	Expressed	WT	WT	NA	WT	WT	0.7	1.99	1731.48	2092.53	3824.02	Proneural	ME	LGr3	IDHwt-R3	LGm6	IDHwt-K3	LGm6-GBM	NA	NA	NA
TCGA-02-0048	MD Anderson Cancer Center	Glioblastoma multiforme	IGC	No	No	No	Yes	Yes	No	No	No	glioblastoma	G4	80	male	3.21978	1	NA	NA	0.258624	WT	non-codel	IDHwt	NA	No combined CNA	No chr 19/20 gain	NA	NA	NA	NA	NA	NA	NA	NA	0.88	1.92	NA	NA	NA	Proneural	CL	LGr4	NA	NA	NA	NA	NA	NA	NA
TCGA-02-0051	MD Anderson Cancer Center	Glioblastoma multiforme	IGC	No	No	No	Yes	Yes	No	No	No	glioblastoma	G4	43	male	15.0804	1	100	NA	0.423659	NA	non-codel	NA	NA	No combined CNA	No chr 19/20 gain	NA	NA	NA	NA	NA	NA	NA	NA	0.75	2.41	NA	NA	NA	Mesenchymal	ME	LGr4	NA	NA	NA	NA	NA	NA	NA
TCGA-02-0052	MD Anderson Cancer Center	Glioblastoma multiforme	IGC	No	No	No	Yes	Yes	No	Yes	No	glioblastoma	G4	49	male	12.5834	1	80	NA	0.131788	WT	non-codel	IDHwt	Unmethylated	Gain chr 7 & loss chr 10	No chr 19/20 gain	NA	NA	NA	NA	NA	NA	NA	NA	0.52	3.9	NA	NA	NA	Neural	PN	LGr4	NA	LGm5	IDHwt-K2	Mesenchymal-like	NA	NA	NA
TCGA-02-0054	MD Anderson Cancer Center	Glioblastoma multiforme	IGC	No	No	No	Yes	Yes	No	Yes	No	glioblastoma	G4	44	female	6.53813	1	80	NA	0.20553	WT	non-codel	IDHwt	Methylated	No combined CNA	No chr 19/20 gain	NA	NA	NA	NA	NA	NA	NA	NA	0.53	2.25	NA	NA	NA	Mesenchymal	ME	LGr4	NA	LGm5	IDHwt-K2	Mesenchymal-like	NA	NA	NA
TCGA-02-0055	MD Anderson Cancer Center	Glioblastoma multiforme	IGC	Yes	No	Yes	Yes	No	No	Yes	No	glioblastoma	G4	62	female	2.49697	1	80	54	0.325989	WT	non-codel	IDHwt	Unmethylated	No combined CNA	No chr 19/20 gain	NA	4.39232	Expressed	WT	WT	NA	WT	WT	0.53	3.21	3537.92	3210.6	6748.52	Mesenchymal	ME	LGr4	IDHwt-R2	LGm5	IDHwt-K2	Mesenchymal-like	NA	NA	NA
TCGA-02-0057	MD Anderson Cancer Center	Glioblastoma multiforme	IGC	No	No	No	Yes	Yes	No	Yes	No	glioblastoma	G4	66	female	19.8444	1	80	NA	0.15211	WT	non-codel	IDHwt	Unmethylated	Gain chr 7 & loss chr 10	No chr 19/20 gain	NA	NA	NA	NA	NA	NA	NA	NA	0.39	2.04	NA	NA	NA	Neural	CL	LGr4	NA	LGm5	IDHwt-K2	Mesenchymal-like	NA	NA	NA
TCGA-02-0058	MD Anderson Cancer Center	Glioblastoma multiforme	IGC	No	No	No	Yes	Yes	No	Yes	No	glioblastoma	G4	28	female	8.34514	1	80	NA	0.127293	Mutant	non-codel	IDHmut-non-codel	Methylated	No combined CNA	No chr 19/20 gain	NA	NA	NA	NA	NA	NA	NA	NA	0.82	1.96	NA	NA	NA	G-CIMP	NE	LGr4	NA	LGm1	IDHmut-K1	G-CIMP-high	NA	NA	NA
TCGA-02-0059	MD Anderson Cancer Center	Glioblastoma multiforme	IGC	No	No	No	Yes	Yes	No	No	No	glioblastoma	G4	68	female	9.56078	1	80	NA	0.222515	NA	non-codel	NA	NA	Gain chr 7 & loss chr 10	No chr 19/20 gain	NA	NA	NA	NA	NA	NA	NA	NA	0.67	1.93	NA	NA	NA	Mesenchymal	ME	LGr4	NA	NA	NA	NA	NA	NA	NA
TCGA-02-0060	MD Anderson Cancer Center	Glioblastoma multiforme	IGC	No	No	No	Yes	Yes	No	Yes	No	glioblastoma	G4	66	female	6.01245	1	80	NA	NA	WT	non-codel	IDHwt	Methylated	No combined CNA	No chr 19/20 gain	NA	NA	NA	NA	NA	NA	NA	NA	0.78	2	NA	NA	NA	Proneural	NE	LGr4	NA	LGm6	IDHwt-K3	LGm6-GBM	NA	NA	NA
TCGA-02-0064	MD Anderson Cancer Center	Glioblastoma multiforme	IGC	No	No	No	Yes	Yes	No	Yes	No	glioblastoma	G4	50	male	19.7129	1	100	NA	0.172465	WT	non-codel	IDHwt	Methylated	Gain chr 7 & loss chr 10	No chr 19/20 gain	NA	NA	NA	NA	NA	NA	NA	NA	0.61	1.97	NA	NA	NA	Mesenchymal	ME	LGr4	NA	LGm4	IDHwt-K1	Classic-like	NA	NA	NA
TCGA-02-0068	MD Anderson Cancer Center	Glioblastoma multiforme	IGC	No	No	No	Yes	Yes	No	No	Yes	glioblastoma	G4	57	male	26.4153	1	80	NA	0.150757	WT	non-codel	IDHwt	NA	No combined CNA	Gain chr 19/20	NA	NA	NA	NA	NA	NA	NA	NA	0.7	1.94	NA	NA	NA	Classical	CL	LGr4	NA	NA	NA	NA	NA	K1	NA
TCGA-02-0069	MD Anderson Cancer Center	Glioblastoma multiforme	IGC	No	No	No	Yes	Yes	No	Yes	Yes	glioblastoma	G4	31	female	28.6823	0	80	NA	0.501569	WT	non-codel	IDHwt	Methylated	No combined CNA	No chr 19/20 gain	NA	NA	NA	NA	NA	NA	NA	NA	0.73	3.31	NA	NA	NA	Proneural	PN	LGr3	NA	LGm6	IDHwt-K3	LGm6-GBM	NA	K1	NA
TCGA-02-0070	MD Anderson Cancer Center	Glioblastoma multiforme	IGC	No	No	No	Yes	Yes	No	No	No	glioblastoma	G4	70	male	25.0354	0	80	NA	0.169482	WT	non-codel	IDHwt	NA	Gain chr 7 & loss chr 10	No chr 19/20 gain	NA	NA	NA	NA	NA	NA	NA	NA	0.68	2.08	NA	NA	NA	Classical	ME	LGr4	NA	NA	NA	NA	NA	NA	NA
TCGA-02-0071	MD Anderson Cancer Center	Glioblastoma multiforme	IGC	No	No	No	Yes	Yes	No	Yes	No	glioblastoma	G4	53	male	5.48677	1	80	NA	0.141049	WT	non-codel	IDHwt	Unmethylated	Gain chr 7 & loss chr 10	No chr 19/20 gain	NA	NA	NA	NA	NA	NA	NA	NA	0.7	2.01	NA	NA	NA	Classical	CL	LGr4	NA	LGm5	IDHwt-K2	Mesenchymal-like	NA	NA	NA
TCGA-02-0074	MD Anderson Cancer Center	Glioblastoma multiforme	IGC	No	No	No	Yes	Yes	No	Yes	No	glioblastoma	G4	68	female	10.185	1	80	NA	0.577797	WT	non-codel	IDHwt	Unmethylated	Gain chr 7 & loss chr 10	No chr 19/20 gain	NA	NA	NA	NA	NA	NA	NA	NA	0.85	1.99	NA	NA	NA	Proneural	PN	LGr1	NA	LGm5	IDHwt-K2	Mesenchymal-like	NA	NA	NA
TCGA-02-0075	MD Anderson Cancer Center	Glioblastoma multiforme	IGC	No	No	No	Yes	Yes	No	Yes	No	glioblastoma	G4	63	male	20.83	1	80	NA	0.351285	WT	non-codel	IDHwt	Methylated	Gain chr 7 & loss chr 10	No chr 19/20 gain	NA	NA	NA	NA	NA	NA	NA	NA	0.69	1.93	NA	NA	NA	Mesenchymal	ME	LGr4	NA	LGm5	IDHwt-K2	Mesenchymal-like	NA	NA	NA
TCGA-02-0079	MD Anderson Cancer Center	Glioblastoma multiforme	IGC	No	No	No	Yes	Yes	No	No	No	glioblastoma	G4	57	male	27.2367	1	80	NA	0.323786	WT	non-codel	IDHwt	NA	Gain chr 7 & loss chr 10	No chr 19/20 gain	NA	NA	NA	NA	NA	NA	NA	NA	0.51	1.86	NA	NA	NA	Mesenchymal	ME	LGr4	NA	NA	NA	NA	NA	NA	NA
TCGA-02-0080	MD Anderson Cancer Center	Glioblastoma multiforme	IGC	No	No	No	Yes	Yes	No	Yes	No	glioblastoma	G4	28	male	89.661	1	80	NA	0.0862823	Mutant	non-codel	IDHmut-non-codel	Methylated	No combined CNA	No chr 19/20 gain	NA	NA	NA	NA	NA	NA	NA	NA	0.5	4.1	NA	NA	NA	G-CIMP	PN	LGr3	NA	LGm2	IDHmut-K2	G-CIMP-high	NA	NA	NA
TCGA-02-0083	MD Anderson Cancer Center	Glioblastoma multiforme	IGC	No	No	No	Yes	Yes	No	Yes	No	glioblastoma	G4	59	female	22.7027	1	80	NA	0.130291	WT	non-codel	IDHwt	Methylated	No combined CNA	No chr 19/20 gain	NA	NA	NA	NA	NA	NA	NA	NA	0.88	1.95	NA	NA	NA	Neural	CL	LGr4	NA	LGm5	IDHwt-K2	Mesenchymal-like	NA	NA	NA
TCGA-02-0084	MD Anderson Cancer Center	Glioblastoma multiforme	IGC	No	No	No	Yes	Yes	No	No	No	glioblastoma	G4	36	female	12.6163	1	80	NA	0.170217	Mutant	non-codel	IDHmut-non-codel	NA	No combined CNA	No chr 19/20 gain	NA	NA	NA	NA	NA	NA	NA	NA	0.72	1.96	NA	NA	NA	G-CIMP	ME	LGr3	NA	NA	NA	NA	NA	NA	NA
TCGA-02-0085	MD Anderson Cancer Center	Glioblastoma multiforme	IGC	No	No	No	Yes	Yes	No	Yes	No	glioblastoma	G4	63	female	51.2865	1	80	NA	0.11805	WT	non-codel	IDHwt	Methylated	Gain chr 7 & loss chr 10	No chr 19/20 gain	NA	NA	NA	NA	NA	NA	NA	NA	0.45	1.99	NA	NA	NA	Mesenchymal	NE	LGr4	NA	LGm5	IDHwt-K2	Mesenchymal-like	NA	NA	NA
TCGA-02-0086	MD Anderson Cancer Center	Glioblastoma multiforme	IGC	No	No	No	Yes	Yes	No	Yes	No	glioblastoma	G4	45	female	8.80511	1	100	NA	0.411167	WT	non-codel	IDHwt	Unmethylated	Gain chr 7 & loss chr 10	No chr 19/20 gain	NA	NA	NA	NA	NA	NA	NA	NA	0.55	2.9	NA	NA	NA	Mesenchymal	ME	LGr4	NA	LGm5	IDHwt-K2	Mesenchymal-like	NA	NA	NA
TCGA-02-0087	MD Anderson Cancer Center	Glioblastoma multiforme	IGC	No	No	No	Yes	Yes	No	No	No	glioblastoma	G4	27	female	57.7261	0	80	NA	0.132102	NA	non-codel	NA	NA	No combined CNA	No chr 19/20 gain	NA	NA	NA	NA	NA	NA	NA	NA	0.72	2.07	NA	NA	NA	G-CIMP	PN	LGr3	NA	NA	NA	NA	NA	NA	NA
TCGA-02-0089	MD Anderson Cancer Center	Glioblastoma multiforme	IGC	No	No	No	Yes	Yes	No	Yes	No	glioblastoma	G4	52	male	16.9531	1	100	NA	0.158101	WT	non-codel	IDHwt	Unmethylated	Gain chr 7 & loss chr 10	No chr 19/20 gain	NA	NA	NA	NA	NA	NA	NA	NA	0.69	2	NA	NA	NA	Neural	NE	LGr4	NA	LGm4	IDHwt-K1	Classic-like	NA	NA	NA
TCGA-02-0099	MD Anderson Cancer Center	Glioblastoma multiforme	IGC	No	No	No	Yes	Yes	No	Yes	No	glioblastoma	G4	46	male	3.48262	1	80	NA	0.270332	WT	non-codel	IDHwt	Methylated	Gain chr 7 & loss chr 10	No chr 19/20 gain	NA	NA	NA	NA	NA	NA	NA	NA	0.72	1.87	NA	NA	NA	Mesenchymal	ME	LGr4	NA	LGm5	IDHwt-K1	Classic-like	NA	NA	NA
TCGA-02-0102	MD Anderson Cancer Center	Glioblastoma multiforme	IGC	No	No	No	Yes	Yes	No	Yes	No	glioblastoma	G4	42	male	27.0067	1	100	NA	0.132942	WT	non-codel	IDHwt	Unmethylated	Gain chr 7 & loss chr 10	No chr 19/20 gain	NA	NA	NA	NA	NA	NA	NA	NA	0.89	2.02	NA	NA	NA	Classical	CL	LGr4	NA	LGm4	IDHwt-K1	Classic-like	NA	NA	NA
TCGA-02-0104	MD Anderson Cancer Center	Glioblastoma multiforme	IGC	No	No	No	Yes	Yes	No	No	No	glioblastoma	G4	29	female	64.9541	1	80	NA	0.243684	WT	non-codel	IDHwt	NA	No combined CNA	No chr 19/20 gain	NA	NA	NA	NA	NA	NA	NA	NA	0.88	1.95	NA	NA	NA	G-CIMP	PN	LGr3	NA	NA	NA	NA	NA	NA	NA
TCGA-02-0106	MD Anderson Cancer Center	Glioblastoma multiforme	IGC	No	No	No	Yes	Yes	No	No	No	glioblastoma	G4	54	male	11.6635	1	80	NA	0.630923	NA	non-codel	NA	NA	Gain chr 7 & loss chr 10	No chr 19/20 gain	NA	NA	NA	NA	NA	NA	NA	NA	0.77	3.43	NA	NA	NA	Mesenchymal	ME	LGr4	NA	NA	NA	NA	NA	NA	NA
TCGA-02-0107	MD Anderson Cancer Center	Glioblastoma multiforme	IGC	No	No	No	Yes	Yes	No	Yes	No	glioblastoma	G4	56	male	17.6431	1	80	NA	0.130449	WT	non-codel	IDHwt	Unmethylated	No combined CNA	No chr 19/20 gain	NA	NA	NA	NA	NA	NA	NA	NA	0.18	1.99	NA	NA	NA	Mesenchymal	ME	LGr4	NA	LGm6	IDHwt-K3	LGm6-GBM	NA	NA	NA
TCGA-02-0111	MD Anderson Cancer Center	Glioblastoma multiforme	IGC	No	No	No	Yes	Yes	No	No	No	glioblastoma	G4	56	male	23.1627	1	80	NA	0.195705	NA	non-codel	NA	NA	No combined CNA	Gain chr 19/20	NA	NA	NA	NA	NA	NA	NA	NA	0.48	1.99	NA	NA	NA	Mesenchymal	ME	LGr4	NA	NA	NA	NA	NA	NA	NA
TCGA-02-0113	MD Anderson Cancer Center	Glioblastoma multiforme	IGC	No	No	No	Yes	Yes	No	Yes	No	glioblastoma	G4	43	female	92.5851	0	100	NA	0.825841	WT	non-codel	IDHwt	Unmethylated	No combined CNA	Gain chr 19/20	NA	NA	NA	NA	NA	NA	NA	NA	0.72	1.51	NA	NA	NA	Neural	CL	LGr4	NA	LGm6	IDHwt-K3	LGm6-GBM	NA	NA	NA
TCGA-02-0114	MD Anderson Cancer Center	Glioblastoma multiforme	IGC	No	No	No	Yes	Yes	No	Yes	No	glioblastoma	G4	37	female	99.9118	1	80	NA	0.160851	Mutant	non-codel	IDHmut-non-codel	Methylated	No combined CNA	No chr 19/20 gain	NA	NA	NA	NA	NA	NA	NA	NA	0.95	1.96	NA	NA	NA	G-CIMP	PN	LGr3	NA	LGm1	IDHmut-K1	G-CIMP-low	NA	NA	NA
TCGA-02-0115	MD Anderson Cancer Center	Glioblastoma multiforme	IGC	No	No	No	Yes	Yes	No	Yes	No	glioblastoma	G4	52	male	15.6389	1	80	NA	0.227486	WT	non-codel	IDHwt	Methylated	No combined CNA	No chr 19/20 gain	NA	NA	NA	NA	NA	NA	NA	NA	0.58	2	NA	NA	NA	Neural	NE	LGr4	NA	LGm5	IDHwt-K2	Mesenchymal-like	NA	NA	NA
TCGA-02-0116	MD Anderson Cancer Center	Glioblastoma multiforme	IGC	No	No	No	Yes	Yes	No	Yes	Yes	glioblastoma	G4	51	male	48.9209	1	80	NA	0.192866	WT	non-codel	IDHwt	Unmethylated	Gain chr 7 & loss chr 10	Gain chr 19/20	NA	NA	NA	NA	NA	NA	NA	NA	0.91	2	NA	NA	NA	Mesenchymal	NA	LGr4	NA	LGm4	IDHwt-K1	Classic-like	NA	K1	NA
TCGA-02-0250	MD Anderson Cancer Center	Glioblastoma multiforme	IGC	No	No	No	No	No	No	No	No	NA	NA	NA	NA	NA	NA	NA	NA	NA	NA	NA	NA	NA	NA	NA	NA	NA	NA	NA	NA	NA	NA	NA	NA	NA	NA	NA	NA	NA	NA	NA	NA	NA	NA	NA	NA	NA	NA
TCGA-02-0258	MD Anderson Cancer Center	Glioblastoma multiforme	IGC	No	No	No	Yes	Yes	No	No	No	glioblastoma	G4	36	female	16.526	1	NA	NA	0.214892	NA	non-codel	NA	NA	No combined CNA	No chr 19/20 gain	NA	NA	NA	NA	NA	NA	NA	NA	0.93	1.97	NA	NA	NA	G-CIMP	PN	LGr3	NA	NA	NA	NA	NA	NA	NA
TCGA-02-0260	MD Anderson Cancer Center	Glioblastoma multiforme	IGC	No	No	No	Yes	Yes	No	No	No	glioblastoma	G4	54	male	16.9203	1	NA	NA	0.122838	NA	non-codel	NA	NA	Gain chr 7 & loss chr 10	No chr 19/20 gain	NA	NA	NA	NA	NA	NA	NA	NA	0.92	2.03	NA	NA	NA	Classical	CL	LGr4	NA	NA	NA	NA	NA	NA	NA
TCGA-02-0266	MD Anderson Cancer Center	Glioblastoma multiforme	IGC	No	No	No	Yes	Yes	No	No	No	glioblastoma	G4	14	male	17.7088	1	NA	NA	0.740134	NA	non-codel	NA	NA	No combined CNA	Gain chr 19/20	NA	NA	NA	NA	NA	NA	NA	NA	0.84	2.49	NA	NA	NA	Classical	ME	LGr4	NA	NA	NA	NA	NA	NA	NA
TCGA-02-0269	MD Anderson Cancer Center	Glioblastoma multiforme	IGC	No	No	No	Yes	Yes	No	No	No	glioblastoma	G4	68	male	10.7436	1	NA	NA	0.229584	NA	non-codel	NA	NA	Gain chr 7 & loss chr 10	Gain chr 19/20	NA	NA	NA	NA	NA	NA	NA	NA	0.93	2.13	NA	NA	NA	Classical	CL	LGr4	NA	NA	NA	NA	NA	NA	NA
TCGA-02-0271	MD Anderson Cancer Center	Glioblastoma multiforme	IGC	No	No	No	Yes	Yes	No	No	No	glioblastoma	G4	26	male	14.4562	1	NA	NA	0.132489	NA	non-codel	NA	NA	No combined CNA	No chr 19/20 gain	NA	NA	NA	NA	NA	NA	NA	NA	0.85	6.62	NA	NA	NA	Classical	ME	LGr4	NA	NA	NA	NA	NA	NA	NA
TCGA-02-0281	MD Anderson Cancer Center	Glioblastoma multiforme	IGC	No	No	No	Yes	Yes	No	No	No	glioblastoma	G4	78	female	3.97544	1	NA	NA	0.506408	NA	non-codel	NA	NA	Gain chr 7 & loss chr 10	No chr 19/20 gain	NA	NA	NA	NA	NA	NA	NA	NA	0.8	5.69	NA	NA	NA	Proneural	PN	LGr1	NA	NA	NA	NA	NA	NA	NA
TCGA-02-0285	MD Anderson Cancer Center	Glioblastoma multiforme	IGC	No	No	No	Yes	Yes	No	No	No	glioblastoma	G4	50	female	13.8648	1	NA	NA	0.184181	NA	non-codel	NA	NA	Gain chr 7 & loss chr 10	Gain chr 19/20	NA	NA	NA	NA	NA	NA	NA	NA	0.68	2.11	NA	NA	NA	Classical	CL	LGr4	NA	NA	NA	NA	NA	NA	NA
TCGA-02-0289	MD Anderson Cancer Center	Glioblastoma multiforme	IGC	No	No	No	Yes	Yes	No	No	No	glioblastoma	G4	57	male	14.1933	1	80	NA	0.167714	NA	non-codel	NA	NA	Gain chr 7 & loss chr 10	Gain chr 19/20	NA	NA	NA	NA	NA	NA	NA	NA	NA	NA	NA	NA	NA	Classical	CL	LGr4	NA	NA	NA	NA	NA	NA	NA
TCGA-02-0290	MD Anderson Cancer Center	Glioblastoma multiforme	IGC	No	No	No	Yes	Yes	No	No	No	glioblastoma	G4	49	male	15.9346	1	80	NA	0.153101	NA	non-codel	NA	NA	Gain chr 7 & loss chr 10	No chr 19/20 gain	NA	NA	NA	NA	NA	NA	NA	NA	0.75	2.03	NA	NA	NA	Classical	CL	LGr4	NA	NA	NA	NA	NA	NA	NA
TCGA-02-0317	MD Anderson Cancer Center	Glioblastoma multiforme	IGC	No	No	No	Yes	Yes	No	No	No	glioblastoma	G4	40	male	12.222	1	80	NA	0.137992	NA	non-codel	NA	NA	Gain chr 7 & loss chr 10	No chr 19/20 gain	NA	NA	NA	NA	NA	NA	NA	NA	0.9	2.03	NA	NA	NA	Classical	CL	LGr4	NA	NA	NA	NA	NA	NA	NA
TCGA-02-0321	MD Anderson Cancer Center	Glioblastoma multiforme	IGC	No	No	No	Yes	Yes	No	No	No	glioblastoma	G4	74	male	9.88932	1	80	NA	0.190455	NA	non-codel	NA	NA	Gain chr 7 & loss chr 10	No chr 19/20 gain	NA	NA	NA	NA	NA	NA	NA	NA	0.46	1.92	NA	NA	NA	Proneural	PN	LGr4	NA	NA	NA	NA	NA	NA	NA
TCGA-02-0324	MD Anderson Cancer Center	Glioblastoma multiforme	IGC	No	No	No	Yes	Yes	No	No	No	glioblastoma	G4	69	female	7.7209	1	80	NA	0.374683	NA	non-codel	NA	NA	Gain chr 7 & loss chr 10	No chr 19/20 gain	NA	NA	NA	NA	NA	NA	NA	NA	0.81	1.94	NA	NA	NA	Neural	CL	LGr4	NA	NA	NA	NA	NA	NA	NA
TCGA-02-0325	MD Anderson Cancer Center	Glioblastoma multiforme	IGC	No	No	No	Yes	Yes	No	No	No	glioblastoma	G4	61	male	10.6121	1	80	NA	0.375584	NA	non-codel	NA	NA	Gain chr 7 & loss chr 10	No chr 19/20 gain	NA	NA	NA	NA	NA	NA	NA	NA	0.49	1.85	NA	NA	NA	Proneural	PN	LGr4	NA	NA	NA	NA	NA	NA	NA
TCGA-02-0326	MD Anderson Cancer Center	Glioblastoma multiforme	IGC	No	No	No	Yes	Yes	No	No	No	glioblastoma	G4	82	female	7.32664	1	80	NA	0.0708709	NA	non-codel	NA	NA	No combined CNA	No chr 19/20 gain	NA	NA	NA	NA	NA	NA	NA	NA	0.52	2.04	NA	NA	NA	Mesenchymal	NE	LGr4	NA	NA	NA	NA	NA	NA	NA
TCGA-02-0329	MD Anderson Cancer Center	Glioblastoma multiforme	IGC	No	No	No	No	No	No	No	No	NA	NA	NA	NA	NA	NA	NA	NA	NA	NA	NA	NA	NA	NA	NA	NA	NA	NA	NA	NA	NA	NA	NA	NA	NA	NA	NA	NA	NA	NA	NA	NA	NA	NA	NA	NA	NA	NA
TCGA-02-0330	MD Anderson Cancer Center	Glioblastoma multiforme	IGC	No	No	No	Yes	Yes	No	No	No	glioblastoma	G4	51	female	15.9018	1	80	NA	0.392557	NA	non-codel	NA	NA	Gain chr 7 & loss chr 10	No chr 19/20 gain	NA	NA	NA	NA	NA	NA	NA	NA	0.6	1.8	NA	NA	NA	Mesenchymal	NA	LGr4	NA	NA	NA	NA	NA	NA	NA
TCGA-02-0332	MD Anderson Cancer Center	Glioblastoma multiforme	IGC	No	No	No	Yes	Yes	No	No	No	glioblastoma	G4	46	female	25.6925	1	80	NA	0.326992	NA	non-codel	NA	NA	Gain chr 7 & loss chr 10	No chr 19/20 gain	NA	NA	NA	NA	NA	NA	NA	NA	0.88	4.05	NA	NA	NA	Mesenchymal	NA	LGr1	NA	NA	NA	NA	NA	NA	NA
TCGA-02-0333	MD Anderson Cancer Center	Glioblastoma multiforme	IGC	No	No	No	Yes	Yes	No	No	No	glioblastoma	G4	77	female	4.3697	1	NA	NA	0.2004	NA	non-codel	NA	NA	No combined CNA	Gain chr 19/20	NA	NA	NA	NA	NA	NA	NA	NA	0.93	1.97	NA	NA	NA	Classical	CL	LGr4	NA	NA	NA	NA	NA	NA	NA
TCGA-02-0336	MD Anderson Cancer Center	Glioblastoma multiforme	IGC	No	No	No	No	No	No	No	No	NA	NA	NA	NA	NA	NA	NA	NA	NA	NA	NA	NA	NA	NA	NA	NA	NA	NA	NA	NA	NA	NA	NA	NA	NA	NA	NA	NA	NA	NA	NA	NA	NA	NA	NA	NA	NA	NA
TCGA-02-0337	MD Anderson Cancer Center	Glioblastoma multiforme	IGC	No	No	No	Yes	Yes	No	No	No	glioblastoma	G4	48	male	25.1011	1	80	NA	0.13823	NA	non-codel	NA	NA	Gain chr 7 & loss chr 10	No chr 19/20 gain	NA	NA	NA	NA	NA	NA	NA	NA	0.51	1.99	NA	NA	NA	Mesenchymal	ME	LGr4	NA	NA	NA	NA	NA	NA	NA
TCGA-02-0338	MD Anderson Cancer Center	Glioblastoma multiforme	IGC	No	No	No	Yes	Yes	No	No	No	glioblastoma	G4	41	male	10.5793	1	80	NA	0.0218815	NA	non-codel	NA	NA	No combined CNA	No chr 19/20 gain	NA	NA	NA	NA	NA	NA	NA	NA	0.35	2.03	NA	NA	NA	Proneural	PN	LGr1	NA	NA	NA	NA	NA	NA	NA
TCGA-02-0339	MD Anderson Cancer Center	Glioblastoma multiforme	IGC	No	No	No	Yes	Yes	No	No	No	glioblastoma	G4	67	male	12.3863	1	80	NA	0.116967	NA	non-codel	NA	NA	No combined CNA	No chr 19/20 gain	NA	NA	NA	NA	NA	NA	NA	NA	0.95	1.89	NA	NA	NA	Proneural	PN	LGr1	NA	NA	NA	NA	NA	NA	NA
TCGA-02-0422	MD Anderson Cancer Center	Glioblastoma multiforme	IGC	No	No	No	Yes	Yes	No	No	No	glioblastoma	G4	50	male	14.489	1	80	NA	0.137207	NA	non-codel	NA	NA	No combined CNA	No chr 19/20 gain	NA	NA	NA	NA	NA	NA	NA	NA	0.82	1.93	NA	NA	NA	Classical	CL	LGr4	NA	NA	NA	NA	NA	NA	NA
TCGA-02-0430	MD Anderson Cancer Center	Glioblastoma multiforme	IGC	No	No	No	Yes	Yes	No	No	No	glioblastoma	G4	67	female	10.5464	1	100	NA	0.182782	NA	non-codel	NA	NA	Gain chr 7 & loss chr 10	No chr 19/20 gain	NA	NA	NA	NA	NA	NA	NA	NA	0.88	1.96	NA	NA	NA	Classical	CL	LGr4	NA	NA	NA	NA	NA	NA	NA
TCGA-02-0432	MD Anderson Cancer Center	Glioblastoma multiforme	IGC	No	No	No	Yes	Yes	No	No	No	glioblastoma	G4	36	male	47.0811	1	80	NA	0.167608	NA	non-codel	NA	NA	No combined CNA	No chr 19/20 gain	NA	NA	NA	NA	NA	NA	NA	NA	0.88	3.81	NA	NA	NA	G-CIMP	PN	LGr3	NA	NA	NA	NA	NA	NA	NA
TCGA-02-0439	MD Anderson Cancer Center	Glioblastoma multiforme	IGC	No	No	No	No	Yes	No	No	No	glioblastoma	G4	70	female	0.657098	1	80	NA	0.17012	NA	NA	NA	NA	NA	NA	NA	NA	NA	NA	NA	NA	NA	NA	NA	NA	NA	NA	NA	Proneural	PN	LGr1	NA	NA	NA	NA	NA	NA	NA
TCGA-02-0440	MD Anderson Cancer Center	Glioblastoma multiforme	IGC	No	No	No	Yes	Yes	No	No	No	glioblastoma	G4	62	male	11.3349	1	80	NA	0.149925	NA	non-codel	NA	NA	Gain chr 7 & loss chr 10	No chr 19/20 gain	NA	NA	NA	NA	NA	NA	NA	NA	0.88	1.96	NA	NA	NA	Proneural	PN	LGr1	NA	NA	NA	NA	NA	NA	NA
TCGA-02-0446	MD Anderson Cancer Center	Glioblastoma multiforme	IGC	No	No	No	Yes	Yes	No	No	No	glioblastoma	G4	61	male	9.26508	1	80	NA	0.193479	NA	non-codel	NA	NA	Gain chr 7 & loss chr 10	No chr 19/20 gain	NA	NA	NA	NA	NA	NA	NA	NA	0.66	1.96	NA	NA	NA	Proneural	NE	LGr1	NA	NA	NA	NA	NA	NA	NA
TCGA-02-0451	MD Anderson Cancer Center	Glioblastoma multiforme	IGC	No	No	No	Yes	Yes	No	No	No	glioblastoma	G4	62	female	16.1975	1	80	NA	0.218283	NA	non-codel	NA	NA	Gain chr 7 & loss chr 10	No chr 19/20 gain	NA	NA	NA	NA	NA	NA	NA	NA	0.66	2.03	NA	NA	NA	Neural	NE	LGr4	NA	NA	NA	NA	NA	NA	NA
TCGA-02-0456	MD Anderson Cancer Center	Glioblastoma multiforme	IGC	No	No	No	Yes	Yes	No	No	No	glioblastoma	G4	67	female	3.3512	1	60	NA	0.261013	NA	non-codel	NA	NA	Gain chr 7 & loss chr 10	No chr 19/20 gain	NA	NA	NA	NA	NA	NA	NA	NA	0.45	1.89	NA	NA	NA	Mesenchymal	ME	LGr4	NA	NA	NA	NA	NA	NA	NA
TCGA-02-2466	MD Anderson Cancer Center	Glioblastoma multiforme	IGC	No	No	No	Yes	Yes	No	Yes	No	glioblastoma	G4	61	male	16.7889	1	80	NA	0.568423	WT	non-codel	IDHwt	Unmethylated	Gain chr 7 & loss chr 10	No chr 19/20 gain	NA	NA	NA	NA	NA	NA	NA	NA	0.96	1.93	NA	NA	NA	Proneural	PN	LGr1	NA	LGm5	IDHwt-K2	Mesenchymal-like	NA	NA	NA
TCGA-02-2470	MD Anderson Cancer Center	Glioblastoma multiforme	IGC	Yes	No	No	Yes	Yes	No	Yes	Yes	glioblastoma	G4	57	male	12.912	1	60	54	0.114035	WT	non-codel	IDHwt	Unmethylated	Gain chr 7 & loss chr 10	No chr 19/20 gain	NA	NA	NA	WT	WT	NA	WT	NA	0.53	2.01	NA	NA	NA	Mesenchymal	NE	LGr4	NA	LGm5	IDHwt-K2	Mesenchymal-like	NA	K1	NA
TCGA-02-2483	MD Anderson Cancer Center	Glioblastoma multiforme	IGC	Yes	Yes	Yes	Yes	Yes	No	Yes	No	glioblastoma	G4	43	male	15.3104	0	80	31	0.295886	Mutant	non-codel	IDHmut-non-codel	Methylated	No combined CNA	No chr 19/20 gain	WT	3.45943	Expressed	Mutant	WT	ATRX	WT	WT	0.73	2.04	1448.18	1816.81	3264.99	G-CIMP	PN	LGr3	IDHmut-R3	LGm1	IDHmut-K1	G-CIMP-low	NA	NA	6.0662
TCGA-02-2485	MD Anderson Cancer Center	Glioblastoma multiforme	IGC	Yes	Yes	Yes	Yes	Yes	No	Yes	Yes	glioblastoma	G4	53	male	15.4418	0	80	58	0.188306	WT	non-codel	IDHwt	Unmethylated	Gain chr 7 & loss chr 10	No chr 19/20 gain	Mutant	7	Expressed	WT	WT	TERT	WT	WT	0.93	2.02	796.952	1115.7	1912.65	Classical	CL	LGr4	IDHwt-R3	LGm4	IDHwt-K1	Classic-like	NA	K1	6.0381
TCGA-02-2486	MD Anderson Cancer Center	Glioblastoma multiforme	IGC	Yes	No	Yes	Yes	Yes	No	Yes	No	glioblastoma	G4	64	male	16.1975	0	80	61	0.204363	WT	non-codel	IDHwt	Unmethylated	Gain chr 7 & loss chr 10	No chr 19/20 gain	NA	2.80735	Expressed	WT	WT	NA	WT	WT	0.73	1.9	1615.79	3460.24	5076.03	Mesenchymal	ME	LGr4	IDHwt-R2	LGm4	IDHwt-K1	Classic-like	NA	NA	NA
TCGA-06-0119	Henry Ford Hospital	Glioblastoma multiforme	IGC	Yes	No	No	Yes	No	No	Yes	No	glioblastoma	G4	81	female	2.6941	1	NA	43	0.151734	WT	non-codel	IDHwt	Methylated	No combined CNA	No chr 19/20 gain	NA	NA	NA	WT	WT	NA	WT	NA	NA	NA	NA	NA	NA	NA	NA	NA	NA	LGm5	IDHwt-K2	Mesenchymal-like	NA	NA	NA
TCGA-06-0121	Henry Ford Hospital	Glioblastoma multiforme	IGC	No	No	No	Yes	No	No	Yes	No	NA	NA	NA	NA	NA	NA	NA	NA	NA	NA	non-codel	NA	Methylated	No combined CNA	No chr 19/20 gain	NA	NA	NA	NA	NA	NA	NA	NA	NA	NA	NA	NA	NA	NA	NA	NA	NA	LGm6	NA	NA	NA	NA	NA
TCGA-06-0122	Henry Ford Hospital	Glioblastoma multiforme	IGC	Yes	No	No	Yes	Yes	No	Yes	No	glioblastoma	G4	84	female	6.14387	1	NA	85	0.197178	WT	non-codel	IDHwt	Unmethylated	Gain chr 7 & loss chr 10	Gain chr 19/20	NA	NA	NA	WT	WT	NA	WT	NA	0.69	1.95	NA	NA	NA	Mesenchymal	ME	LGr4	NA	LGm4	IDHwt-K1	Classic-like	NA	NA	NA
TCGA-06-0124	Henry Ford Hospital	Glioblastoma multiforme	IGC	Yes	Yes	No	Yes	Yes	No	Yes	No	glioblastoma	G4	67	male	20.37	1	NA	63	0.176404	WT	non-codel	IDHwt	Methylated	Gain chr 7 & loss chr 10	No chr 19/20 gain	Mutant	NA	NA	WT	WT	TERT	WT	NA	0.61	1.96	NA	NA	NA	Mesenchymal	ME	LGr4	NA	LGm5	IDHwt-K2	Mesenchymal-like	NA	NA	3.2392
TCGA-06-0125	Henry Ford Hospital	Glioblastoma multiforme	IGC	Yes	Yes	Yes	Yes	Yes	No	Yes	Yes	glioblastoma	G4	63	female	47.5739	1	60	68	0.152159	WT	non-codel	IDHwt	Methylated	No combined CNA	Gain chr 19/20	Mutant	7.2854	Expressed	WT	WT	TERT	WT	WT	0.9	2.04	757.693	853.937	1611.63	Classical	CL	LGr4	IDHwt-R1	LGm4	IDHwt-K1	Classic-like	NA	K1	6.4733
TCGA-06-0126	Henry Ford Hospital	Glioblastoma multiforme	IGC	Yes	No	No	Yes	Yes	No	Yes	Yes	glioblastoma	G4	86	male	6.93238	1	60	59	0.165721	WT	non-codel	IDHwt	Unmethylated	Gain chr 7 & loss chr 10	Gain chr 19/20	NA	NA	NA	WT	WT	NA	WT	NA	0.82	2.03	NA	NA	NA	Classical	CL	LGr4	NA	LGm4	IDHwt-K1	Classic-like	NA	K1	NA
TCGA-06-0127	Henry Ford Hospital	Glioblastoma multiforme	IGC	No	No	No	Yes	Yes	No	No	No	glioblastoma	G4	67	male	3.97544	1	60	NA	0.101566	WT	non-codel	IDHwt	NA	No combined CNA	Gain chr 19/20	NA	NA	NA	NA	NA	NA	NA	NA	0.63	1.99	NA	NA	NA	Classical	NE	LGr4	NA	NA	NA	NA	NA	NA	NA
TCGA-06-0128	Henry Ford Hospital	Glioblastoma multiforme	IGC	Yes	Yes	No	Yes	Yes	No	Yes	Yes	glioblastoma	G4	66	male	22.7027	1	80	43	0.244674	Mutant	non-codel	IDHmut-non-codel	Methylated	No combined CNA	No chr 19/20 gain	Mutant	NA	NA	WT	WT	TERT	WT	NA	0.79	1.98	NA	NA	NA	G-CIMP	PN	unclassified	NA	LGm1	IDHmut-K1	G-CIMP-low	NA	K1	7.6244
TCGA-06-0129	Henry Ford Hospital	Glioblastoma multiforme	IGC	Yes	No	Yes	Yes	Yes	No	Yes	Yes	glioblastoma	G4	30	male	33.6434	1	100	40	0.177972	Mutant	non-codel	IDHmut-non-codel	Methylated	No combined CNA	No chr 19/20 gain	NA	0	Not expressed	Mutant	WT	NA	WT	WT	0.92	1.98	404.559	2285.35	2689.91	G-CIMP	PN	LGr3	IDHmut-R3	LGm1	IDHmut-K1	G-CIMP-low	NA	K1	NA
TCGA-06-0130	Henry Ford Hospital	Glioblastoma multiforme	IGC	Yes	No	Yes	Yes	Yes	No	Yes	Yes	glioblastoma	G4	54	male	12.9448	1	80	27	0.286963	WT	non-codel	IDHwt	Unmethylated	No combined CNA	No chr 19/20 gain	NA	6.30378	Expressed	WT	WT	NA	WT	WT	0.28	3.46	3208.68	4191.89	7400.58	Mesenchymal	ME	LGr4	IDHwt-R2	LGm5	IDHwt-K2	Mesenchymal-like	NA	K1	NA
TCGA-06-0131	Henry Ford Hospital	Glioblastoma multiforme	IGC	No	No	No	No	No	No	No	No	NA	NA	NA	NA	NA	NA	NA	NA	NA	NA	NA	NA	NA	NA	NA	NA	NA	NA	NA	NA	NA	NA	NA	NA	NA	NA	NA	NA	NA	NA	NA	NA	NA	NA	NA	NA	NA	NA
TCGA-06-0132	Henry Ford Hospital	Glioblastoma multiforme	IGC	Yes	No	Yes	Yes	Yes	No	No	No	glioblastoma	G4	49	male	25.3311	1	NA	23	NA	WT	non-codel	IDHwt	NA	No combined CNA	No chr 19/20 gain	NA	0	Not expressed	WT	WT	NA	WT	WT	0.27	1.95	2673.82	3265.7	5939.52	Neural	NE	LGr2	IDHwt-R4	NA	NA	NA	NA	NA	NA
TCGA-06-0133	Henry Ford Hospital	Glioblastoma multiforme	IGC	No	No	No	Yes	Yes	No	Yes	No	glioblastoma	G4	64	male	14.2919	1	NA	NA	0.274399	WT	non-codel	IDHwt	Unmethylated	Gain chr 7 & loss chr 10	No chr 19/20 gain	NA	NA	NA	NA	NA	NA	NA	NA	0.56	2.21	NA	NA	NA	Neural	NE	LGr4	NA	LGm5	IDHwt-K2	Mesenchymal-like	NA	NA	NA
TCGA-06-0137	Henry Ford Hospital	Glioblastoma multiforme	IGC	Yes	No	No	Yes	Yes	No	Yes	No	glioblastoma	G4	63	female	26.6782	1	NA	76	0.172706	WT	non-codel	IDHwt	Unmethylated	Gain chr 7 & loss chr 10	Gain chr 19/20	NA	NA	NA	WT	WT	NA	WT	NA	0.92	2.02	NA	NA	NA	Classical	CL	LGr4	NA	LGm4	IDHwt-K1	Classic-like	NA	NA	NA
TCGA-06-0138	Henry Ford Hospital	Glioblastoma multiforme	IGC	Yes	No	Yes	Yes	Yes	No	No	No	glioblastoma	G4	43	male	24.2141	1	80	NA	0.182236	WT	non-codel	IDHwt	NA	Gain chr 7 & loss chr 10	No chr 19/20 gain	NA	4.64386	Expressed	NA	NA	NA	NA	WT	NA	NA	1933.91	2568.59	4502.51	Neural	ME	LGr4	IDHwt-R3	NA	NA	NA	NA	NA	NA
TCGA-06-0139	Henry Ford Hospital	Glioblastoma multiforme	IGC	Yes	No	No	Yes	Yes	No	Yes	No	glioblastoma	G4	40	male	11.8935	1	60	1	2.12e-05	WT	non-codel	IDHwt	Unmethylated	No combined CNA	No chr 19/20 gain	NA	NA	NA	WT	WT	NA	WT	NA	NA	NA	NA	NA	NA	Mesenchymal	ME	LGr4	NA	LGm6	IDHwt-K3	LGm6-GBM	NA	NA	NA
TCGA-06-0140	Henry Ford Hospital	Glioblastoma multiforme	IGC	Yes	No	No	Yes	Yes	No	Yes	No	glioblastoma	G4	86	male	0.197129	1	90	42	0.164336	WT	non-codel	IDHwt	Unmethylated	Gain chr 7 & loss chr 10	No chr 19/20 gain	NA	NA	NA	WT	WT	NA	WT	NA	0.58	1.97	NA	NA	NA	NA	ME	LGr4	NA	LGm4	IDHwt-K1	Classic-like	NA	NA	NA
TCGA-06-0141	Henry Ford Hospital	Glioblastoma multiforme	IGC	Yes	No	Yes	Yes	Yes	No	Yes	No	glioblastoma	G4	62	male	10.2836	1	80	5	0.0474341	WT	non-codel	IDHwt	Unmethylated	No combined CNA	No chr 19/20 gain	NA	2.58496	Expressed	WT	WT	NA	WT	WT	0.17	2.1	2405.1	3456.88	5861.99	Mesenchymal	ME	LGr4	IDHwt-R2	LGm6	IDHwt-K3	LGm6-GBM	NA	NA	NA
TCGA-06-0142	Henry Ford Hospital	Glioblastoma multiforme	IGC	Yes	No	No	Yes	Yes	No	Yes	No	glioblastoma	G4	81	male	2.20128	1	NA	1	0.00131819	WT	non-codel	IDHwt	Unmethylated	No combined CNA	No chr 19/20 gain	NA	NA	NA	WT	WT	NA	WT	NA	0.21	2.01	NA	NA	NA	NA	NE	LGr2	NA	LGm6	IDHwt-K3	LGm6-GBM	NA	NA	NA
TCGA-06-0143	Henry Ford Hospital	Glioblastoma multiforme	IGC	No	No	No	Yes	Yes	No	Yes	No	glioblastoma	G4	58	male	11.7292	1	60	NA	0.133054	WT	non-codel	IDHwt	Unmethylated	No combined CNA	No chr 19/20 gain	NA	NA	NA	NA	NA	NA	NA	NA	0.63	1.98	NA	NA	NA	Mesenchymal	ME	LGr4	NA	LGm5	IDHwt-K2	Mesenchymal-like	NA	NA	NA
TCGA-06-0145	Henry Ford Hospital	Glioblastoma multiforme	IGC	Yes	Yes	No	Yes	Yes	No	Yes	No	glioblastoma	G4	53	female	2.3327	1	NA	93	0.149645	WT	non-codel	IDHwt	Methylated	Gain chr 7 & loss chr 10	No chr 19/20 gain	NA	NA	NA	WT	WT	NA	WT	NA	0.83	2.01	NA	NA	NA	Classical	CL	LGr4	NA	LGm4	IDHwt-K1	Classic-like	NA	NA	6.2408
TCGA-06-0146	Henry Ford Hospital	Glioblastoma multiforme	IGC	No	No	No	Yes	Yes	No	No	No	glioblastoma	G4	33	female	20.0743	1	NA	NA	0.132167	NA	non-codel	NA	NA	No combined CNA	No chr 19/20 gain	NA	NA	NA	NA	NA	NA	NA	NA	NA	NA	NA	NA	NA	G-CIMP	PN	LGr3	NA	NA	NA	NA	NA	NA	NA
TCGA-06-0147	Henry Ford Hospital	Glioblastoma multiforme	IGC	No	No	No	Yes	Yes	No	Yes	No	glioblastoma	G4	51	female	17.7745	1	NA	NA	0.144902	WT	non-codel	IDHwt	Methylated	No combined CNA	No chr 19/20 gain	NA	NA	NA	NA	NA	NA	NA	NA	NA	NA	NA	NA	NA	Mesenchymal	ME	LGr4	NA	LGm5	IDHwt-K2	Mesenchymal-like	NA	NA	NA
TCGA-06-0148	Henry Ford Hospital	Glioblastoma multiforme	IGC	No	No	No	Yes	Yes	No	Yes	No	glioblastoma	G4	76	male	10.0865	1	NA	NA	0.156514	WT	non-codel	IDHwt	Unmethylated	No combined CNA	Gain chr 19/20	NA	NA	NA	NA	NA	NA	NA	NA	1	2.03	NA	NA	NA	Classical	CL	LGr4	NA	LGm5	IDHwt-K2	Mesenchymal-like	NA	NA	NA
TCGA-06-0149	Henry Ford Hospital	Glioblastoma multiforme	IGC	No	No	No	Yes	Yes	No	No	No	glioblastoma	G4	74	female	8.60798	1	80	NA	0.183941	NA	non-codel	NA	NA	Gain chr 7 & loss chr 10	No chr 19/20 gain	NA	NA	NA	NA	NA	NA	NA	NA	0.73	2.06	NA	NA	NA	Mesenchymal	ME	LGr4	NA	NA	NA	NA	NA	NA	NA
TCGA-06-0150	Henry Ford Hospital	Glioblastoma multiforme	IGC	No	No	No	Yes	No	No	No	No	glioblastoma	G4	45	male	19.4501	1	NA	NA	0.173628	WT	non-codel	IDHwt	NA	Gain chr 7 & loss chr 10	Gain chr 19/20	NA	NA	NA	NA	NA	NA	NA	NA	NA	NA	NA	NA	NA	NA	NA	NA	NA	NA	NA	NA	NA	NA	NA
TCGA-06-0151	Henry Ford Hospital	Glioblastoma multiforme	IGC	Yes	No	No	Yes	No	No	No	No	glioblastoma	G4	32	female	46.5554	1	70	18	0.723186	Mutant	non-codel	IDHmut-non-codel	NA	Gain chr 7 & loss chr 10	Gain chr 19/20	NA	NA	NA	WT	WT	NA	Mutant	NA	0.63	2.39	NA	NA	NA	NA	NA	NA	NA	NA	NA	NA	NA	NA	NA
TCGA-06-0152	Henry Ford Hospital	Glioblastoma multiforme	IGC	Yes	Yes	No	Yes	Yes	No	No	No	glioblastoma	G4	68	male	12.3206	1	NA	65	0.349369	WT	non-codel	IDHwt	NA	Gain chr 7 & loss chr 10	No chr 19/20 gain	NA	NA	NA	WT	WT	NA	WT	NA	0.65	3.77	NA	NA	NA	Mesenchymal	ME	LGr4	NA	NA	NA	NA	NA	NA	6.5201
TCGA-06-0154	Henry Ford Hospital	Glioblastoma multiforme	IGC	Yes	No	No	Yes	Yes	No	No	Yes	glioblastoma	G4	54	male	13.9305	1	100	60	0.147728	WT	non-codel	IDHwt	NA	Gain chr 7 & loss chr 10	No chr 19/20 gain	NA	NA	NA	WT	WT	NA	WT	NA	NA	NA	NA	NA	NA	Mesenchymal	ME	LGr4	NA	NA	NA	NA	NA	K1	NA
TCGA-06-0155	Henry Ford Hospital	Glioblastoma multiforme	IGC	Yes	Yes	No	Yes	Yes	No	Yes	Yes	glioblastoma	G4	61	male	10.4479	1	80	71	0.130333	WT	non-codel	IDHwt	Unmethylated	Gain chr 7 & loss chr 10	No chr 19/20 gain	NA	NA	NA	WT	WT	NA	WT	NA	0.8	2.03	NA	NA	NA	Mesenchymal	ME	LGr4	NA	LGm4	IDHwt-K2	Mesenchymal-like	NA	K1	6.7316
TCGA-06-0156	Henry Ford Hospital	Glioblastoma multiforme	IGC	Yes	No	Yes	No	Yes	No	No	Yes	glioblastoma	G4	57	male	5.84817	1	NA	NA	NA	Mutant	NA	NA	NA	NA	NA	NA	4.90689	Expressed	NA	NA	NA	NA	WT	NA	NA	1563.16	2334.81	3897.97	Proneural	ME	LGr4	IDHmut-R3	NA	NA	NA	NA	K1	NA
TCGA-06-0157	Henry Ford Hospital	Glioblastoma multiforme	IGC	Yes	Yes	Yes	Yes	Yes	No	No	No	glioblastoma	G4	63	female	3.18693	1	40	54	0.150094	WT	non-codel	IDHwt	NA	Gain chr 7 & loss chr 10	Gain chr 19/20	Mutant	4.52356	Expressed	WT	WT	TERT	WT	WT	0.82	2.02	1478.51	1989.39	3467.9	Classical	CL	LGr4	IDHwt-R1	NA	NA	NA	NA	NA	5.1947
TCGA-06-0158	Henry Ford Hospital	Glioblastoma multiforme	IGC	Yes	No	Yes	Yes	Yes	No	No	No	glioblastoma	G4	73	male	10.8093	1	80	52	0.203547	WT	non-codel	IDHwt	NA	No combined CNA	Gain chr 19/20	NA	2.32193	Expressed	WT	WT	NA	WT	WT	0.79	1.92	1336.86	2129.39	3466.26	Classical	CL	LGr4	IDHwt-R3	NA	NA	NA	NA	NA	NA
TCGA-06-0159	Henry Ford Hospital	Glioblastoma multiforme	IGC	No	No	No	Yes	No	No	No	No	glioblastoma	G4	74	male	9.42936	1	90	NA	NA	WT	non-codel	IDHwt	NA	Gain chr 7 & loss chr 10	No chr 19/20 gain	NA	NA	NA	NA	NA	NA	NA	NA	0.62	1.83	NA	NA	NA	NA	NA	NA	NA	NA	NA	NA	NA	NA	NA
TCGA-06-0160	Henry Ford Hospital	Glioblastoma multiforme	IGC	No	No	No	Yes	Yes	No	No	No	glioblastoma	G4	56	female	11.7949	1	NA	NA	NA	WT	non-codel	IDHwt	NA	No combined CNA	No chr 19/20 gain	NA	NA	NA	NA	NA	NA	NA	NA	NA	NA	NA	NA	NA	NA	NE	LGr2	NA	NA	NA	NA	NA	NA	NA
TCGA-06-0162	Henry Ford Hospital	Glioblastoma multiforme	IGC	No	No	No	Yes	Yes	No	No	No	glioblastoma	G4	47	female	3.41691	1	60	NA	0.386795	NA	non-codel	NA	NA	No combined CNA	No chr 19/20 gain	NA	NA	NA	NA	NA	NA	NA	NA	0.67	1.85	NA	NA	NA	Neural	NE	LGr4	NA	NA	NA	NA	NA	NA	NA
TCGA-06-0164	Henry Ford Hospital	Glioblastoma multiforme	IGC	No	No	No	Yes	Yes	No	No	No	glioblastoma	G4	47	male	56.8718	1	100	NA	0.242575	NA	non-codel	NA	NA	Gain chr 7 & loss chr 10	No chr 19/20 gain	NA	NA	NA	NA	NA	NA	NA	NA	0.58	1.95	NA	NA	NA	Mesenchymal	ME	LGr4	NA	NA	NA	NA	NA	NA	NA
TCGA-06-0165	Henry Ford Hospital	Glioblastoma multiforme	IGC	Yes	No	No	Yes	No	No	No	No	glioblastoma	G4	52	male	10.645	1	90	0	NA	WT	non-codel	IDHwt	NA	No combined CNA	No chr 19/20 gain	NA	NA	NA	WT	WT	NA	WT	NA	NA	NA	NA	NA	NA	NA	NA	NA	NA	NA	NA	NA	NA	NA	NA
TCGA-06-0166	Henry Ford Hospital	Glioblastoma multiforme	IGC	Yes	No	No	Yes	Yes	No	No	No	glioblastoma	G4	51	male	5.84817	1	NA	34	0.488052	WT	non-codel	IDHwt	NA	Gain chr 7 & loss chr 10	No chr 19/20 gain	NA	NA	NA	WT	WT	NA	WT	NA	0.62	1.76	NA	NA	NA	Proneural	PN	LGr1	NA	NA	NA	NA	NA	NA	NA
TCGA-06-0167	Henry Ford Hospital	Glioblastoma multiforme	IGC	Yes	No	No	No	Yes	No	No	No	glioblastoma	G4	44	male	11.4007	1	90	0	NA	WT	NA	NA	NA	NA	NA	NA	NA	NA	WT	WT	NA	WT	NA	NA	NA	NA	NA	NA	NA	NE	LGr2	NA	NA	NA	NA	NA	NA	NA
TCGA-06-0168	Henry Ford Hospital	Glioblastoma multiforme	IGC	Yes	No	Yes	Yes	Yes	No	No	No	glioblastoma	G4	59	female	19.6472	1	100	46	0.260023	WT	non-codel	IDHwt	NA	Gain chr 7 & loss chr 10	No chr 19/20 gain	NA	3.16993	Expressed	WT	WT	NA	WT	WT	0.68	1.97	2087.32	2709.59	4796.91	Mesenchymal	ME	LGr4	IDHwt-R4	NA	NA	NA	NA	NA	NA
TCGA-06-0169	Henry Ford Hospital	Glioblastoma multiforme	IGC	Yes	No	No	Yes	Yes	No	Yes	No	glioblastoma	G4	68	male	3.28549	1	80	54	0.130611	WT	non-codel	IDHwt	Unmethylated	Gain chr 7 & loss chr 10	No chr 19/20 gain	NA	NA	NA	WT	WT	NA	WT	NA	0.55	2.01	NA	NA	NA	Mesenchymal	ME	LGr4	NA	LGm5	IDHwt-K2	Mesenchymal-like	NA	NA	NA
TCGA-06-0171	Henry Ford Hospital	Glioblastoma multiforme	IGC	Yes	Yes	No	Yes	Yes	No	No	Yes	glioblastoma	G4	65	male	13.1091	1	100	46	0.189859	WT	non-codel	IDHwt	NA	Gain chr 7 & loss chr 10	No chr 19/20 gain	Mutant	NA	NA	WT	WT	TERT	WT	NA	0.67	1.85	NA	NA	NA	Neural	NE	LGr4	NA	NA	NA	NA	NA	K1	6.3329
TCGA-06-0173	Henry Ford Hospital	Glioblastoma multiforme	IGC	Yes	No	No	Yes	Yes	No	No	No	glioblastoma	G4	72	female	4.46827	1	NA	73	0.177899	WT	non-codel	IDHwt	NA	Gain chr 7 & loss chr 10	No chr 19/20 gain	NA	NA	NA	WT	WT	NA	WT	NA	0.86	2.05	NA	NA	NA	Neural	NA	LGr4	NA	NA	NA	NA	NA	NA	NA
TCGA-06-0174	Henry Ford Hospital	Glioblastoma multiforme	IGC	Yes	No	Yes	Yes	Yes	No	No	No	glioblastoma	G4	54	male	3.21978	1	80	73	0.1336	WT	non-codel	IDHwt	NA	Gain chr 7 & loss chr 10	No chr 19/20 gain	NA	5.49185	Expressed	WT	WT	NA	WT	WT	0.94	1.97	891.031	854.462	1745.49	Proneural	PN	LGr1	IDHwt-R3	NA	NA	NA	NA	NA	NA
TCGA-06-0175	Henry Ford Hospital	Glioblastoma multiforme	IGC	No	No	No	Yes	Yes	No	No	No	glioblastoma	G4	69	male	4.04115	1	100	NA	0.259768	NA	non-codel	NA	NA	Gain chr 7 & loss chr 10	No chr 19/20 gain	NA	NA	NA	NA	NA	NA	NA	NA	0.73	2.02	NA	NA	NA	Mesenchymal	ME	LGr4	NA	NA	NA	NA	NA	NA	NA
TCGA-06-0176	Henry Ford Hospital	Glioblastoma multiforme	IGC	Yes	No	No	Yes	Yes	No	No	No	glioblastoma	G4	34	male	51.3194	0	80	NA	0.0868304	WT	non-codel	IDHwt	NA	No combined CNA	No chr 19/20 gain	NA	NA	NA	NA	NA	NA	NA	NA	NA	NA	NA	NA	NA	Mesenchymal	ME	LGr4	NA	NA	NA	NA	NA	NA	NA
TCGA-06-0177	Henry Ford Hospital	Glioblastoma multiforme	IGC	No	No	No	Yes	Yes	No	No	No	glioblastoma	G4	64	male	4.17257	1	60	NA	0.588147	NA	non-codel	NA	NA	Gain chr 7 & loss chr 10	No chr 19/20 gain	NA	NA	NA	NA	NA	NA	NA	NA	0.82	3.43	NA	NA	NA	Proneural	PN	LGr1	NA	NA	NA	NA	NA	NA	NA
TCGA-06-0178	Henry Ford Hospital	Glioblastoma multiforme	IGC	Yes	No	Yes	Yes	Yes	No	No	No	glioblastoma	G4	38	male	53.9477	0	NA	0	0.203393	Mutant	non-codel	IDHmut-non-codel	NA	No combined CNA	No chr 19/20 gain	NA	0	Not expressed	WT	WT	NA	WT	WT	NA	NA	1217.69	2071.68	3289.37	Neural	PN	LGr4	IDHmut-R3	NA	NA	NA	NA	NA	NA
TCGA-06-0179	Henry Ford Hospital	Glioblastoma multiforme	IGC	No	No	No	Yes	Yes	No	No	No	glioblastoma	G4	64	male	20.2386	1	60	NA	0.143054	NA	non-codel	NA	NA	Gain chr 7 & loss chr 10	Gain chr 19/20	NA	NA	NA	NA	NA	NA	NA	NA	0.38	2.05	NA	NA	NA	Neural	NE	LGr2	NA	NA	NA	NA	NA	NA	NA
TCGA-06-0182	Henry Ford Hospital	Glioblastoma multiforme	IGC	No	No	No	Yes	Yes	No	No	No	glioblastoma	G4	76	male	3.64689	1	60	NA	0.284326	NA	non-codel	NA	NA	Gain chr 7 & loss chr 10	No chr 19/20 gain	NA	NA	NA	NA	NA	NA	NA	NA	0.9	2.14	NA	NA	NA	Neural	CL	LGr4	NA	NA	NA	NA	NA	NA	NA
TCGA-06-0184	Henry Ford Hospital	Glioblastoma multiforme	IGC	Yes	No	Yes	Yes	Yes	No	No	No	glioblastoma	G4	63	male	40.3458	0	80	55	NA	WT	non-codel	IDHwt	NA	Gain chr 7 & loss chr 10	No chr 19/20 gain	NA	3.45943	Expressed	WT	WT	NA	WT	WT	0.61	1.82	2217.53	3050.23	5267.76	Mesenchymal	ME	LGr4	IDHwt-R2	NA	NA	NA	NA	NA	NA
TCGA-06-0185	Henry Ford Hospital	Glioblastoma multiforme	IGC	Yes	Yes	No	Yes	Yes	No	No	No	glioblastoma	G4	54	male	36.9946	0	100	58	0.228398	WT	non-codel	IDHwt	NA	Gain chr 7 & loss chr 10	Gain chr 19/20	NA	NA	NA	WT	WT	NA	WT	NA	0.79	3.94	NA	NA	NA	Neural	CL	LGr4	NA	NA	NA	NA	NA	NA	5.84
TCGA-06-0187	Henry Ford Hospital	Glioblastoma multiforme	IGC	Yes	No	Yes	Yes	Yes	No	No	No	glioblastoma	G4	69	male	27.2039	1	60	NA	0.180994	WT	non-codel	IDHwt	NA	No combined CNA	No chr 19/20 gain	NA	4.39232	Expressed	NA	NA	NA	NA	WT	0.87	1.93	1411.57	2312.71	3724.28	Classical	CL	LGr4	IDHwt-R1	NA	NA	NA	NA	NA	NA
TCGA-06-0188	Henry Ford Hospital	Glioblastoma multiforme	IGC	Yes	No	No	Yes	Yes	No	No	No	glioblastoma	G4	71	male	28.4523	0	100	52	0.465363	WT	non-codel	IDHwt	NA	Gain chr 7 & loss chr 10	No chr 19/20 gain	NA	NA	NA	WT	WT	NA	WT	NA	0.82	1.87	NA	NA	NA	Neural	PN	LGr1	NA	NA	NA	NA	NA	NA	NA
TCGA-06-0189	Henry Ford Hospital	Glioblastoma multiforme	IGC	Yes	No	No	Yes	Yes	No	No	Yes	glioblastoma	G4	55	male	15.4089	1	NA	5	NA	WT	non-codel	IDHwt	NA	No combined CNA	No chr 19/20 gain	NA	NA	NA	WT	WT	NA	WT	NA	0.2	2.07	NA	NA	NA	Mesenchymal	ME	LGr4	NA	NA	NA	NA	NA	K1	NA
TCGA-06-0190	Henry Ford Hospital	Glioblastoma multiforme	IGC	Yes	Yes	Yes	Yes	Yes	No	No	No	glioblastoma	G4	62	male	10.415	1	80	56	0.169736	WT	non-codel	IDHwt	NA	Gain chr 7 & loss chr 10	No chr 19/20 gain	Mutant	2.58496	Expressed	WT	WT	TERT	WT	WT	0.57	1.88	2874.33	2820.93	5695.27	Mesenchymal	ME	LGr4	IDHwt-R2	NA	NA	NA	NA	NA	4.6853
TCGA-06-0192	Henry Ford Hospital	Glioblastoma multiforme	IGC	Yes	No	No	Yes	Yes	No	No	No	glioblastoma	G4	58	male	18.3002	0	100	65	0.244174	WT	non-codel	IDHwt	NA	Gain chr 7 & loss chr 10	Gain chr 19/20	NA	NA	NA	WT	WT	NA	WT	NA	0.6	2.05	NA	NA	NA	Mesenchymal	ME	LGr4	NA	NA	NA	NA	NA	NA	NA
TCGA-06-0194	Henry Ford Hospital	Glioblastoma multiforme	IGC	No	No	No	Yes	Yes	No	No	No	glioblastoma	G4	37	female	4.6654	1	NA	NA	0.14144	NA	non-codel	NA	NA	Gain chr 7 & loss chr 10	No chr 19/20 gain	NA	NA	NA	NA	NA	NA	NA	NA	0.52	1.97	NA	NA	NA	Mesenchymal	ME	LGr4	NA	NA	NA	NA	NA	NA	NA
TCGA-06-0195	Henry Ford Hospital	Glioblastoma multiforme	IGC	Yes	No	No	Yes	Yes	No	No	No	glioblastoma	G4	63	male	7.39235	1	100	73	0.540978	WT	non-codel	IDHwt	NA	Gain chr 7 & loss chr 10	No chr 19/20 gain	NA	NA	NA	WT	WT	NA	WT	NA	0.69	3.2	NA	NA	NA	Neural	NE	LGr1	NA	NA	NA	NA	NA	NA	NA
TCGA-06-0197	Henry Ford Hospital	Glioblastoma multiforme	IGC	No	No	No	Yes	Yes	No	No	No	glioblastoma	G4	65	female	5.55248	1	NA	NA	0.191535	WT	non-codel	IDHwt	NA	Gain chr 7 & loss chr 10	No chr 19/20 gain	NA	NA	NA	NA	NA	NA	NA	NA	0.58	1.89	NA	NA	NA	Mesenchymal	ME	LGr4	NA	NA	NA	NA	NA	NA	NA
TCGA-06-0201	Henry Ford Hospital	Glioblastoma multiforme	IGC	No	No	No	Yes	Yes	No	No	No	glioblastoma	G4	51	female	0.394259	1	NA	NA	0.15512	WT	non-codel	IDHwt	NA	Gain chr 7 & loss chr 10	No chr 19/20 gain	NA	NA	NA	NA	NA	NA	NA	NA	0.46	1.98	NA	NA	NA	Mesenchymal	NE	LGr4	NA	NA	NA	NA	NA	NA	NA
TCGA-06-0206	Henry Ford Hospital	Glioblastoma multiforme	IGC	No	No	No	Yes	Yes	No	No	No	glioblastoma	G4	40	male	7.65519	1	NA	NA	0.257132	WT	non-codel	IDHwt	NA	Gain chr 7 & loss chr 10	No chr 19/20 gain	NA	NA	NA	NA	NA	NA	NA	NA	0.62	2.05	NA	NA	NA	Mesenchymal	ME	LGr4	NA	NA	NA	NA	NA	NA	NA
TCGA-06-0208	Henry Ford Hospital	Glioblastoma multiforme	IGC	No	Yes	No	Yes	Yes	No	No	No	glioblastoma	G4	52	female	8.41085	1	80	NA	0.138576	WT	non-codel	IDHwt	NA	Gain chr 7 & loss chr 10	No chr 19/20 gain	NA	NA	NA	NA	NA	NA	NA	NA	0.73	1.98	NA	NA	NA	Neural	NE	LGr4	NA	NA	NA	NA	NA	NA	6.7685
TCGA-06-0209	Henry Ford Hospital	Glioblastoma multiforme	IGC	Yes	No	No	Yes	No	No	No	No	glioblastoma	G4	76	male	7.62234	1	NA	66	0.492235	WT	non-codel	IDHwt	NA	Gain chr 7 & loss chr 10	Gain chr 19/20	NA	NA	NA	WT	WT	NA	WT	NA	1	4.04	NA	NA	NA	NA	NA	NA	NA	NA	NA	NA	NA	NA	NA
TCGA-06-0210	Henry Ford Hospital	Glioblastoma multiforme	IGC	Yes	Yes	Yes	Yes	Yes	No	No	No	glioblastoma	G4	72	female	7.39235	1	NA	53	0.195671	WT	non-codel	IDHwt	NA	Gain chr 7 & loss chr 10	No chr 19/20 gain	Mutant	4.75489	Expressed	WT	WT	TERT	WT	WT	0.46	1.96	1445.67	2569.34	4015.01	Mesenchymal	ME	LGr4	IDHwt-R2	NA	NA	NA	NA	NA	6.0767
TCGA-06-0211	Henry Ford Hospital	Glioblastoma multiforme	IGC	Yes	Yes	Yes	Yes	Yes	No	No	No	glioblastoma	G4	47	male	11.8278	1	100	62	0.210389	WT	non-codel	IDHwt	NA	Gain chr 7 & loss chr 10	Gain chr 19/20	Mutant	6.26679	Expressed	WT	WT	TERT	WT	WT	0.86	1.98	897.402	1333.83	2231.23	Classical	CL	LGr4	IDHwt-R1	NA	NA	NA	NA	NA	5.2201
TCGA-06-0213	Henry Ford Hospital	Glioblastoma multiforme	IGC	Yes	No	No	Yes	Yes	No	No	No	glioblastoma	G4	55	female	0.525678	1	NA	59	0.162616	WT	non-codel	IDHwt	NA	No combined CNA	No chr 19/20 gain	NA	NA	NA	Mutant	WT	NA	WT	NA	0.64	2.05	NA	NA	NA	Neural	ME	LGr4	NA	NA	NA	NA	NA	NA	NA
TCGA-06-0214	Henry Ford Hospital	Glioblastoma multiforme	IGC	Yes	Yes	No	Yes	Yes	No	No	No	glioblastoma	G4	66	male	15.0147	1	100	56	0.21043	WT	non-codel	IDHwt	NA	Gain chr 7 & loss chr 10	No chr 19/20 gain	Mutant	NA	NA	WT	WT	TERT	WT	NA	0.66	1.84	NA	NA	NA	Neural	ME	LGr4	NA	NA	NA	NA	NA	NA	6.0758
TCGA-06-0216	Henry Ford Hospital	Glioblastoma multiforme	IGC	Yes	No	No	Yes	Yes	No	No	No	glioblastoma	G4	61	female	24.1484	1	80	61	0.622492	WT	non-codel	IDHwt	NA	Gain chr 7 & loss chr 10	No chr 19/20 gain	NA	NA	NA	WT	WT	NA	WT	NA	0.91	1.89	NA	NA	NA	Proneural	CL	LGr4	NA	NA	NA	NA	NA	NA	NA
TCGA-06-0219	Henry Ford Hospital	Glioblastoma multiforme	IGC	Yes	No	Yes	Yes	Yes	No	No	No	glioblastoma	G4	67	male	0.722808	1	NA	42	NA	WT	non-codel	IDHwt	NA	No combined CNA	No chr 19/20 gain	NA	3.58496	Expressed	WT	WT	NA	WT	WT	0.65	1.84	1110.75	2102.38	3213.14	Neural	NE	LGr4	IDHwt-R4	NA	NA	NA	NA	NA	NA
TCGA-06-0221	Henry Ford Hospital	Glioblastoma multiforme	IGC	Yes	Yes	No	Yes	Yes	No	No	No	glioblastoma	G4	31	male	19.8115	1	100	22	0.174584	Mutant	non-codel	IDHmut-non-codel	NA	No combined CNA	No chr 19/20 gain	WT	NA	NA	Mutant	WT	ATRX	WT	NA	0.82	1.97	NA	NA	NA	Neural	NE	unclassified	NA	NA	NA	NA	NA	NA	6.8598
TCGA-06-0237	Henry Ford Hospital	Glioblastoma multiforme	IGC	Yes	No	No	Yes	Yes	No	No	No	glioblastoma	G4	75	female	13.6348	1	NA	41	0.422394	WT	non-codel	IDHwt	NA	Gain chr 7 & loss chr 10	No chr 19/20 gain	NA	NA	NA	WT	WT	NA	WT	NA	0.86	1.94	NA	NA	NA	Neural	NE	LGr4	NA	NA	NA	NA	NA	NA	NA
TCGA-06-0238	Henry Ford Hospital	Glioblastoma multiforme	IGC	Yes	No	Yes	Yes	Yes	No	No	Yes	glioblastoma	G4	46	male	13.3062	1	80	36	0.168375	WT	non-codel	IDHwt	NA	Gain chr 7 & loss chr 10	No chr 19/20 gain	NA	3.80735	Expressed	WT	Mutant	NA	WT	WT	0.78	1.99	1285.55	2238.7	3524.25	Proneural	PN	LGr1	IDHwt-R3	NA	NA	NA	NA	K1	NA
TCGA-06-0240	Henry Ford Hospital	Glioblastoma multiforme	IGC	Yes	No	No	Yes	Yes	No	No	No	glioblastoma	G4	57	male	20.4029	1	90	0	NA	WT	non-codel	IDHwt	NA	No combined CNA	No chr 19/20 gain	NA	NA	NA	WT	WT	NA	WT	NA	NA	NA	NA	NA	NA	NA	NE	LGr2	NA	NA	NA	NA	NA	NA	NA
TCGA-06-0241	Henry Ford Hospital	Glioblastoma multiforme	IGC	Yes	No	No	Yes	Yes	No	No	No	glioblastoma	G4	65	female	14.949	0	100	58	0.170176	WT	non-codel	IDHwt	NA	Gain chr 7 & loss chr 10	No chr 19/20 gain	NA	NA	NA	WT	WT	NA	WT	NA	0.9	1.95	NA	NA	NA	Proneural	PN	LGr1	NA	NA	NA	NA	NA	NA	NA
TCGA-06-0394	Henry Ford Hospital	Glioblastoma multiforme	IGC	No	No	No	Yes	Yes	No	No	No	glioblastoma	G4	51	male	10.8093	1	NA	NA	0.142822	NA	non-codel	NA	NA	Gain chr 7 & loss chr 10	No chr 19/20 gain	NA	NA	NA	NA	NA	NA	NA	NA	0.6	2.02	NA	NA	NA	Classical	CL	LGr4	NA	NA	NA	NA	NA	NA	NA
TCGA-06-0397	Henry Ford Hospital	Glioblastoma multiforme	IGC	No	No	No	Yes	Yes	No	No	No	glioblastoma	G4	57	female	9.00224	1	NA	NA	0.180393	NA	non-codel	NA	NA	No combined CNA	No chr 19/20 gain	NA	NA	NA	NA	NA	NA	NA	NA	0.78	2.11	NA	NA	NA	Mesenchymal	ME	LGr4	NA	NA	NA	NA	NA	NA	NA
TCGA-06-0402	Henry Ford Hospital	Glioblastoma multiforme	IGC	No	No	No	Yes	Yes	No	No	No	glioblastoma	G4	71	male	0.262839	1	NA	NA	0.214859	NA	non-codel	NA	NA	Gain chr 7 & loss chr 10	Gain chr 19/20	NA	NA	NA	NA	NA	NA	NA	NA	0.94	2.05	NA	NA	NA	Classical	CL	LGr4	NA	NA	NA	NA	NA	NA	NA
TCGA-06-0409	Henry Ford Hospital	Glioblastoma multiforme	IGC	No	No	No	Yes	Yes	No	No	No	glioblastoma	G4	43	male	72.3136	1	NA	NA	0.462606	NA	non-codel	NA	NA	Gain chr 7 & loss chr 10	Gain chr 19/20	NA	NA	NA	NA	NA	NA	NA	NA	0.37	3.54	NA	NA	NA	Mesenchymal	ME	LGr4	NA	NA	NA	NA	NA	NA	NA
TCGA-06-0410	Henry Ford Hospital	Glioblastoma multiforme	IGC	No	No	No	Yes	Yes	No	No	No	glioblastoma	G4	76	female	4.69825	1	NA	NA	0.646422	NA	non-codel	NA	NA	No combined CNA	No chr 19/20 gain	NA	NA	NA	NA	NA	NA	NA	NA	0.88	3.3	NA	NA	NA	Proneural	PN	LGr1	NA	NA	NA	NA	NA	NA	NA
TCGA-06-0412	Henry Ford Hospital	Glioblastoma multiforme	IGC	No	No	No	Yes	Yes	No	No	No	glioblastoma	G4	56	female	9.56078	1	NA	NA	0.162831	NA	non-codel	NA	NA	Gain chr 7 & loss chr 10	No chr 19/20 gain	NA	NA	NA	NA	NA	NA	NA	NA	0.75	2.01	NA	NA	NA	Mesenchymal	ME	LGr4	NA	NA	NA	NA	NA	NA	NA
TCGA-06-0413	Henry Ford Hospital	Glioblastoma multiforme	IGC	No	No	No	Yes	Yes	No	No	No	glioblastoma	G4	77	female	3.15407	1	NA	NA	0.169778	NA	non-codel	NA	NA	No combined CNA	No chr 19/20 gain	NA	NA	NA	NA	NA	NA	NA	NA	0.87	2.16	NA	NA	NA	Proneural	PN	LGr1	NA	NA	NA	NA	NA	NA	NA
TCGA-06-0414	Henry Ford Hospital	Glioblastoma multiforme	IGC	No	No	No	Yes	Yes	No	No	No	glioblastoma	G4	63	male	35.089	1	NA	NA	0.629452	NA	non-codel	NA	NA	No combined CNA	No chr 19/20 gain	NA	NA	NA	NA	NA	NA	NA	NA	0.75	3.4	NA	NA	NA	Proneural	PN	LGr1	NA	NA	NA	NA	NA	NA	NA
TCGA-06-0644	Henry Ford Hospital	Glioblastoma multiforme	IGC	Yes	No	Yes	Yes	Yes	No	No	Yes	glioblastoma	G4	71	male	12.3206	0	80	60	0.258865	WT	non-codel	IDHwt	NA	Gain chr 7 & loss chr 10	No chr 19/20 gain	NA	3.16993	Expressed	WT	WT	NA	Mutant	WT	0.62	2.02	2741.54	2714.84	5456.39	Mesenchymal	ME	LGr4	IDHwt-R2	NA	NA	NA	NA	K1	NA
TCGA-06-0645	Henry Ford Hospital	Glioblastoma multiforme	IGC	Yes	No	Yes	Yes	Yes	No	No	No	glioblastoma	G4	55	female	5.74961	1	NA	56	0.202675	WT	non-codel	IDHwt	NA	Gain chr 7 & loss chr 10	Gain chr 19/20	NA	4.16993	Expressed	WT	WT	NA	WT	WT	0.64	2.15	2806.43	3524.64	6331.06	Mesenchymal	ME	LGr4	IDHwt-R2	NA	NA	NA	NA	NA	NA
TCGA-06-0646	Henry Ford Hospital	Glioblastoma multiforme	IGC	Yes	No	Yes	Yes	Yes	No	No	No	glioblastoma	G4	60	male	5.74961	1	80	39	0.165051	WT	non-codel	IDHwt	NA	Gain chr 7 & loss chr 10	No chr 19/20 gain	NA	5.55459	Expressed	WT	WT	NA	WT	WT	0.84	1.94	1412.96	2502.08	3915.05	Proneural	ME	LGr4	IDHwt-R3	NA	NA	NA	NA	NA	NA
TCGA-06-0648	Henry Ford Hospital	Glioblastoma multiforme	IGC	Yes	Yes	No	Yes	Yes	No	No	No	glioblastoma	G4	77	male	9.79076	1	80	62	0.198243	WT	non-codel	IDHwt	NA	Gain chr 7 & loss chr 10	No chr 19/20 gain	NA	NA	NA	WT	WT	NA	WT	NA	0.88	2	NA	NA	NA	Proneural	PN	LGr1	NA	NA	NA	NA	NA	NA	4.3388
TCGA-06-0649	Henry Ford Hospital	Glioblastoma multiforme	IGC	Yes	No	Yes	Yes	Yes	No	No	No	glioblastoma	G4	73	female	2.10271	1	NA	93	0.363515	WT	non-codel	IDHwt	NA	Gain chr 7 & loss chr 10	No chr 19/20 gain	NA	3.70044	Expressed	WT	WT	NA	WT	WT	0.62	1.91	1893.59	2719.94	4613.53	Neural	ME	LGr4	IDHwt-R2	NA	NA	NA	NA	NA	NA
TCGA-06-0650	Henry Ford Hospital	Glioblastoma multiforme	IGC	Yes	No	No	Yes	Yes	Yes	No	Yes	glioblastoma	G4	39	female	23.557	1	NA	21	0.0660318	WT	non-codel	IDHwt	Unmethylated	No combined CNA	No chr 19/20 gain	NA	NA	NA	WT	WT	NA	WT	NA	0.24	2.03	NA	NA	NA	Mesenchymal	ME	LGr4	NA	LGm6	IDHwt-K3	LGm6-GBM	Mesenchymal	K1	NA
TCGA-06-0686	Henry Ford Hospital	Glioblastoma multiforme	IGC	Yes	Yes	Yes	Yes	Yes	No	No	No	glioblastoma	G4	53	male	9.3965	0	NA	54	0.277582	WT	non-codel	IDHwt	NA	Gain chr 7 & loss chr 10	No chr 19/20 gain	Mutant	5.39232	Expressed	WT	WT	TERT	WT	WT	0.85	2.06	1159.71	1451.67	2611.38	Proneural	PN	LGr1	IDHwt-R3	NA	NA	NA	NA	NA	6.0293
TCGA-06-0743	Henry Ford Hospital	Glioblastoma multiforme	IGC	Yes	No	Yes	Yes	Yes	No	No	No	glioblastoma	G4	69	male	22.3085	0	100	98	0.227806	WT	non-codel	IDHwt	NA	Gain chr 7 & loss chr 10	Gain chr 19/20	NA	5.08746	Expressed	WT	WT	NA	WT	WT	0.85	2.05	978.748	1819.34	2798.09	Classical	CL	LGr4	IDHwt-R1	NA	NA	NA	NA	NA	NA
TCGA-06-0744	Henry Ford Hospital	Glioblastoma multiforme	IGC	Yes	Yes	Yes	Yes	Yes	No	No	No	glioblastoma	G4	66	male	19.5487	0	80	71	0.201932	WT	non-codel	IDHwt	NA	Gain chr 7 & loss chr 10	No chr 19/20 gain	Mutant	6.85798	Expressed	WT	WT	TERT	WT	WT	0.89	2.01	970.795	1349.24	2320.03	Classical	CL	LGr4	IDHwt-R1	NA	NA	NA	NA	NA	5.5283
TCGA-06-0745	Henry Ford Hospital	Glioblastoma multiforme	IGC	Yes	Yes	Yes	Yes	Yes	No	No	No	glioblastoma	G4	59	male	7.85232	1	80	51	0.22979	WT	non-codel	IDHwt	NA	Gain chr 7 & loss chr 10	No chr 19/20 gain	Mutant	4.16993	Expressed	WT	WT	TERT	WT	WT	0.81	1.94	1581.39	2061.75	3643.14	Proneural	ME	LGr4	IDHwt-R3	NA	NA	NA	NA	NA	7.6428
TCGA-06-0747	Henry Ford Hospital	Glioblastoma multiforme	IGC	Yes	No	Yes	Yes	Yes	No	No	No	glioblastoma	G4	53	male	2.6941	1	80	82	0.167392	WT	non-codel	IDHwt	NA	No combined CNA	No chr 19/20 gain	NA	5.85798	Expressed	WT	WT	NA	WT	WT	0.91	2	295.327	973.113	1268.44	Classical	CL	LGr4	IDHwt-R1	NA	NA	NA	NA	NA	NA
TCGA-06-0749	Henry Ford Hospital	Glioblastoma multiforme	IGC	Yes	No	Yes	Yes	Yes	No	No	No	glioblastoma	G4	50	male	2.6941	1	NA	49	0.156272	WT	non-codel	IDHwt	NA	Gain chr 7 & loss chr 10	No chr 19/20 gain	NA	2.58496	Expressed	WT	WT	NA	WT	WT	0.57	1.95	981.362	2495.87	3477.24	Neural	NE	LGr4	IDHwt-R4	NA	NA	NA	NA	NA	NA
TCGA-06-0750	Henry Ford Hospital	Glioblastoma multiforme	IGC	Yes	No	Yes	Yes	Yes	No	No	No	glioblastoma	G4	43	male	0.919937	1	80	38	0.192515	WT	non-codel	IDHwt	NA	Gain chr 7 & loss chr 10	No chr 19/20 gain	NA	4.16993	Expressed	WT	WT	NA	WT	WT	0.72	1.92	2199.26	2533.09	4732.34	Mesenchymal	ME	LGr4	IDHwt-R2	NA	NA	NA	NA	NA	NA
TCGA-06-0875	Henry Ford Hospital	Glioblastoma multiforme	IGC	Yes	No	No	Yes	Yes	No	Yes	Yes	glioblastoma	G4	61	female	9.16652	0	80	68	0.275077	WT	non-codel	IDHwt	Unmethylated	Gain chr 7 & loss chr 10	No chr 19/20 gain	NA	NA	NA	WT	WT	NA	WT	NA	0.74	3.91	NA	NA	NA	Proneural	PN	LGr1	NA	LGm6	IDHwt-K3	LGm6-GBM	NA	K1	NA
TCGA-06-0876	Henry Ford Hospital	Glioblastoma multiforme	IGC	Yes	No	No	Yes	Yes	No	Yes	Yes	glioblastoma	G4	72	female	8.90368	0	80	66	0.135976	WT	non-codel	IDHwt	Methylated	Gain chr 7 & loss chr 10	No chr 19/20 gain	NA	NA	NA	WT	WT	NA	WT	NA	0.77	2	NA	NA	NA	Classical	CL	LGr4	NA	LGm5	IDHwt-K2	Mesenchymal-like	NA	K1	NA
TCGA-06-0877	Henry Ford Hospital	Glioblastoma multiforme	IGC	Yes	Yes	No	Yes	Yes	No	Yes	Yes	glioblastoma	G4	78	male	6.7024	0	NA	81	0.275944	WT	non-codel	IDHwt	Methylated	Gain chr 7 & loss chr 10	Gain chr 19/20	Mutant	NA	NA	WT	WT	TERT	WT	NA	0.78	2.18	NA	NA	NA	Classical	CL	LGr4	NA	LGm4	IDHwt-K1	Classic-like	NA	K1	6.4159
TCGA-06-0878	Henry Ford Hospital	Glioblastoma multiforme	IGC	Yes	No	Yes	Yes	Yes	No	Yes	Yes	glioblastoma	G4	74	male	7.16237	0	80	38	0.216829	WT	non-codel	IDHwt	Unmethylated	Gain chr 7 & loss chr 10	No chr 19/20 gain	NA	4.9542	Expressed	WT	WT	NA	WT	WT	0.76	1.91	1684.46	2361.4	4045.86	Mesenchymal	ME	LGr4	IDHwt-R2	LGm5	IDHwt-K2	Mesenchymal-like	NA	K1	NA
TCGA-06-0879	Henry Ford Hospital	Glioblastoma multiforme	IGC	Yes	No	No	Yes	Yes	No	Yes	Yes	glioblastoma	G4	52	male	22.9656	0	80	52	0.217714	WT	non-codel	IDHwt	Methylated	Gain chr 7 & loss chr 10	No chr 19/20 gain	NA	NA	NA	WT	WT	NA	WT	NA	0.77	2.09	NA	NA	NA	Classical	ME	LGr4	NA	LGm5	IDHwt-K1	Classic-like	NA	K1	NA
TCGA-06-0881	Henry Ford Hospital	Glioblastoma multiforme	IGC	Yes	Yes	No	Yes	Yes	No	Yes	No	glioblastoma	G4	50	male	5.84817	0	80	2	0.0011095	WT	non-codel	IDHwt	Unmethylated	No combined CNA	No chr 19/20 gain	NA	NA	NA	WT	WT	NA	WT	NA	0.37	2.01	NA	NA	NA	Mesenchymal	ME	LGr4	NA	LGm6	IDHwt-K3	LGm6-GBM	NA	NA	5.5188
TCGA-06-0882	Henry Ford Hospital	Glioblastoma multiforme	IGC	Yes	No	Yes	Yes	Yes	No	Yes	Yes	glioblastoma	G4	30	male	5.42106	0	60	35	0.166448	WT	non-codel	IDHwt	Unmethylated	Gain chr 7 & loss chr 10	No chr 19/20 gain	NA	1	Not expressed	WT	WT	NA	WT	WT	0.52	1.98	1685.14	2686.37	4371.5	Neural	ME	LGr4	IDHwt-R4	LGm6	IDHwt-K3	LGm6-GBM	NA	K1	NA
TCGA-06-0939	Henry Ford Hospital	Glioblastoma multiforme	IGC	Yes	No	No	Yes	Yes	No	Yes	Yes	glioblastoma	G4	79	female	20.9286	0	80	74	0.135198	WT	non-codel	IDHwt	Unmethylated	Gain chr 7 & loss chr 10	No chr 19/20 gain	NA	NA	NA	WT	WT	NA	WT	NA	0.63	1.97	NA	NA	NA	Neural	NE	LGr4	NA	LGm4	IDHwt-K1	Classic-like	NA	K1	NA
TCGA-06-1084	Henry Ford Hospital	Glioblastoma multiforme	IGC	No	No	No	Yes	Yes	No	Yes	Yes	glioblastoma	G4	54	male	7.42521	0	80	NA	0.290082	WT	non-codel	IDHwt	Methylated	Gain chr 7 & loss chr 10	No chr 19/20 gain	NA	NA	NA	NA	NA	NA	NA	NA	0.48	2.01	NA	NA	NA	Mesenchymal	ME	LGr4	NA	LGm5	IDHwt-K2	Mesenchymal-like	NA	K1	NA
TCGA-06-1086	Henry Ford Hospital	Glioblastoma multiforme	IGC	No	Yes	No	Yes	Yes	No	Yes	Yes	glioblastoma	G4	42	male	6.83382	1	80	NA	0.374191	NA	non-codel	NA	Unmethylated	No combined CNA	No chr 19/20 gain	NA	NA	NA	NA	NA	NA	NA	NA	0.89	3.24	NA	NA	NA	Mesenchymal	ME	LGr4	NA	LGm6	NA	NA	NA	K1	6.074
TCGA-06-1087	Henry Ford Hospital	Glioblastoma multiforme	IGC	No	No	No	Yes	Yes	No	Yes	Yes	glioblastoma	G4	75	male	4.04115	1	60	NA	0.643497	WT	non-codel	IDHwt	Unmethylated	Gain chr 7 & loss chr 10	No chr 19/20 gain	NA	NA	NA	NA	NA	NA	NA	NA	0.97	3.41	NA	NA	NA	Proneural	PN	LGr1	NA	LGm5	IDHwt-K2	Mesenchymal-like	NA	K1	NA
TCGA-06-1800	Henry Ford Hospital	Glioblastoma multiforme	IGC	No	No	No	Yes	Yes	No	Yes	Yes	glioblastoma	G4	61	male	26.7767	1	60	NA	0.244381	WT	non-codel	IDHwt	Methylated	Gain chr 7 & loss chr 10	No chr 19/20 gain	NA	NA	NA	NA	NA	NA	NA	NA	0.78	1.93	NA	NA	NA	Mesenchymal	ME	LGr4	NA	LGm5	IDHwt-K2	Mesenchymal-like	NA	K1	NA
TCGA-06-1801	Henry Ford Hospital	Glioblastoma multiforme	IGC	No	No	No	Yes	Yes	No	Yes	No	glioblastoma	G4	56	female	8.64084	0	80	NA	0.154246	WT	non-codel	IDHwt	Unmethylated	Gain chr 7 & loss chr 10	No chr 19/20 gain	NA	NA	NA	NA	NA	NA	NA	NA	0.75	1.96	NA	NA	NA	Proneural	PN	LGr1	NA	LGm6	IDHwt-K3	LGm6-GBM	NA	NA	NA
TCGA-06-1802	Henry Ford Hospital	Glioblastoma multiforme	IGC	No	No	No	Yes	Yes	No	Yes	Yes	glioblastoma	G4	61	male	7.88518	0	80	NA	0.202967	NA	non-codel	NA	Methylated	Gain chr 7 & loss chr 10	No chr 19/20 gain	NA	NA	NA	NA	NA	NA	NA	NA	0.71	1.96	NA	NA	NA	Mesenchymal	ME	LGr1	NA	LGm4	NA	NA	NA	K1	NA
TCGA-06-1804	Henry Ford Hospital	Glioblastoma multiforme	IGC	Yes	No	Yes	Yes	Yes	Yes	No	Yes	glioblastoma	G4	81	female	13.6019	1	NA	87	0.163401	WT	non-codel	IDHwt	Methylated	Gain chr 7 & loss chr 10	No chr 19/20 gain	NA	3.16993	Expressed	WT	WT	NA	WT	WT	0.82	1.95	700.367	1407.34	2107.71	Classical	NA	LGr4	IDHwt-R2	LGm4	IDHwt-K1	Classic-like	RTK II 'Classic'	K1	NA
TCGA-06-1805	Henry Ford Hospital	Glioblastoma multiforme	IGC	No	No	No	Yes	Yes	No	Yes	Yes	glioblastoma	G4	28	female	4.20543	0	80	NA	0.102	Mutant	non-codel	IDHmut-non-codel	Unmethylated	No combined CNA	No chr 19/20 gain	NA	NA	NA	NA	NA	NA	NA	NA	0.72	1.95	NA	NA	NA	G-CIMP	PN	LGr3	NA	LGm1	IDHmut-K1	G-CIMP-low	NA	K1	NA
TCGA-06-1806	Henry Ford Hospital	Glioblastoma multiforme	IGC	Yes	No	No	Yes	No	Yes	No	Yes	glioblastoma	G4	47	male	15.3104	1	90	24	0.197372	WT	non-codel	IDHwt	Unmethylated	No combined CNA	Gain chr 19/20	NA	NA	NA	WT	WT	NA	Mutant	NA	0.56	2.22	NA	NA	NA	NA	NA	NA	NA	LGm6	IDHwt-K3	LGm6-GBM	Mesenchymal	K1	NA
TCGA-06-2557	Henry Ford Hospital	Glioblastoma multiforme	IGC	Yes	Yes	Yes	Yes	Yes	No	Yes	Yes	glioblastoma	G4	76	male	1.08421	1	40	48	0.272115	WT	non-codel	IDHwt	Unmethylated	No combined CNA	No chr 19/20 gain	Mutant	5.97728	Expressed	WT	WT	TERT	WT	WT	0.72	2.01	1822.7	3250.81	5073.51	Mesenchymal	ME	LGr4	IDHwt-R3	LGm4	IDHwt-K1	Classic-like	NA	K1	4.842
TCGA-06-2558	Henry Ford Hospital	Glioblastoma multiforme	IGC	Yes	No	Yes	Yes	Yes	No	Yes	Yes	glioblastoma	G4	75	female	12.4849	1	60	70	0.216156	WT	non-codel	IDHwt	Unmethylated	Gain chr 7 & loss chr 10	No chr 19/20 gain	NA	3.80735	Expressed	WT	WT	NA	WT	WT	0.82	1.92	1464.61	1542.58	3007.18	Proneural	PN	LGr1	IDHwt-R3	LGm5	IDHwt-K2	Mesenchymal-like	NA	K1	NA
TCGA-06-2559	Henry Ford Hospital	Glioblastoma multiforme	IGC	Yes	No	Yes	Yes	Yes	No	Yes	Yes	glioblastoma	G4	83	male	4.92823	1	60	58	0.121609	WT	non-codel	IDHwt	Methylated	No combined CNA	No chr 19/20 gain	NA	6.10852	Expressed	WT	WT	NA	WT	WT	0.9	2	1143.69	1400.88	2544.57	Proneural	ME	LGr1	IDHwt-R3	LGm5	IDHwt-K2	Mesenchymal-like	NA	K1	NA
TCGA-06-2561	Henry Ford Hospital	Glioblastoma multiforme	IGC	Yes	No	Yes	Yes	Yes	No	Yes	No	glioblastoma	G4	53	female	9.26508	0	80	38	0.309676	WT	non-codel	IDHwt	Unmethylated	Gain chr 7 & loss chr 10	No chr 19/20 gain	NA	1.58496	Not expressed	WT	WT	NA	WT	WT	0.44	3.84	1245.33	2494.92	3740.25	Mesenchymal	ME	LGr4	IDHwt-R2	LGm5	IDHwt-K2	Mesenchymal-like	NA	NA	NA
TCGA-06-2562	Henry Ford Hospital	Glioblastoma multiforme	IGC	Yes	No	Yes	Yes	Yes	No	Yes	Yes	glioblastoma	G4	81	male	2.82552	0	80	64	0.198868	WT	non-codel	IDHwt	Unmethylated	Gain chr 7 & loss chr 10	No chr 19/20 gain	NA	4.75489	Expressed	WT	WT	NA	WT	WT	0.74	2.02	1692.6	1981.13	3673.73	Mesenchymal	ME	LGr4	IDHwt-R1	LGm4	IDHwt-K1	Classic-like	NA	K1	NA
TCGA-06-2563	Henry Ford Hospital	Glioblastoma multiforme	IGC	Yes	No	Yes	Yes	Yes	No	Yes	Yes	glioblastoma	G4	72	female	8.50942	0	80	76	0.169663	WT	non-codel	IDHwt	Methylated	Gain chr 7 & loss chr 10	Gain chr 19/20	NA	6.33985	Expressed	WT	WT	NA	WT	WT	0.86	2.05	1207.33	1606.65	2813.98	Classical	CL	LGr4	IDHwt-R1	LGm4	IDHwt-K1	Classic-like	NA	K1	NA
TCGA-06-2564	Henry Ford Hospital	Glioblastoma multiforme	IGC	Yes	No	Yes	Yes	Yes	No	Yes	Yes	glioblastoma	G4	50	male	5.94674	0	100	64	0.112196	WT	non-codel	IDHwt	Unmethylated	Gain chr 7 & loss chr 10	No chr 19/20 gain	NA	9.52356	Expressed	WT	WT	NA	WT	WT	0.78	2.05	1226.98	1966.44	3193.43	Classical	CL	LGr4	IDHwt-R3	LGm5	IDHwt-K2	Mesenchymal-like	NA	K1	NA
TCGA-06-2565	Henry Ford Hospital	Glioblastoma multiforme	IGC	Yes	No	Yes	Yes	Yes	No	Yes	Yes	glioblastoma	G4	59	male	6.80096	0	100	45	0.140427	WT	non-codel	IDHwt	Methylated	No combined CNA	Gain chr 19/20	NA	5.61471	Expressed	WT	WT	NA	WT	WT	0.91	1.97	858.893	1400.38	2259.27	Classical	CL	LGr4	IDHwt-R1	LGm4	IDHwt-K1	Classic-like	NA	K1	NA
TCGA-06-2566	Henry Ford Hospital	Glioblastoma multiforme	IGC	No	No	No	Yes	Yes	No	Yes	Yes	glioblastoma	G4	23	female	5.97959	1	80	NA	0.0815742	WT	non-codel	IDHwt	Unmethylated	No combined CNA	No chr 19/20 gain	NA	NA	NA	NA	NA	NA	NA	NA	0.71	1.96	NA	NA	NA	Neural	NE	LGr4	NA	LGm6	IDHwt-K3	LGm6-GBM	NA	K1	NA
TCGA-06-2567	Henry Ford Hospital	Glioblastoma multiforme	IGC	Yes	No	Yes	Yes	Yes	No	Yes	Yes	glioblastoma	G4	65	male	4.3697	1	80	61	0.176738	WT	non-codel	IDHwt	Methylated	Gain chr 7 & loss chr 10	No chr 19/20 gain	NA	4.70044	Expressed	WT	WT	NA	WT	WT	0.8	1.96	1549.74	2435.35	3985.09	Neural	ME	LGr4	IDHwt-R2	LGm5	IDHwt-K2	Mesenchymal-like	NA	K1	NA
TCGA-06-2569	Henry Ford Hospital	Glioblastoma multiforme	IGC	Yes	No	Yes	Yes	Yes	No	Yes	No	glioblastoma	G4	24	female	0.427114	0	80	29	0.547758	WT	non-codel	IDHwt	Unmethylated	No combined CNA	No chr 19/20 gain	NA	1.58496	Not expressed	WT	WT	NA	WT	WT	0.93	2.24	1450.16	177.579	1627.74	Mesenchymal	NA	LGr4	IDHwt-R2	LGm6	IDHwt-K3	LGm6-GBM	NA	NA	NA
TCGA-06-2570	Henry Ford Hospital	Glioblastoma multiforme	IGC	Yes	Yes	Yes	Yes	Yes	No	Yes	Yes	glioblastoma	G4	21	female	9.36365	0	100	31	0.0939332	Mutant	non-codel	IDHmut-non-codel	Methylated	No combined CNA	No chr 19/20 gain	WT	0	Not expressed	Mutant	WT	ATRX	WT	WT	0.9	1.97	1475.98	1979.6	3455.59	G-CIMP	PN	LGr1	IDHmut-R3	LGm1	IDHmut-K1	G-CIMP-low	NA	K1	7.4459
TCGA-06-5408	Henry Ford Hospital	Glioblastoma multiforme	IGC	Yes	No	Yes	Yes	Yes	Yes	No	Yes	glioblastoma	G4	54	female	11.7292	1	80	44	0.241895	WT	non-codel	IDHwt	Unmethylated	Gain chr 7 & loss chr 10	No chr 19/20 gain	NA	5.75489	Expressed	WT	WT	NA	WT	WT	0.87	1.92	884.705	1415.34	2300.05	Classical	CL	LGr4	IDHwt-R1	LGm5	IDHwt-K2	Mesenchymal-like	Mesenchymal	K1	NA
TCGA-06-5410	Henry Ford Hospital	Glioblastoma multiforme	IGC	Yes	No	Yes	Yes	Yes	Yes	No	Yes	glioblastoma	G4	72	female	3.54833	1	60	7	6.78e-06	WT	non-codel	IDHwt	Methylated	No combined CNA	No chr 19/20 gain	NA	2	Expressed	WT	WT	NA	WT	WT	0.18	1.98	3236.49	4285.21	7521.69	Mesenchymal	ME	LGr4	IDHwt-R2	LGm6	IDHwt-K3	LGm6-GBM	Mesenchymal	K1	NA
TCGA-06-5411	Henry Ford Hospital	Glioblastoma multiforme	IGC	Yes	Yes	Yes	Yes	Yes	Yes	No	Yes	glioblastoma	G4	51	male	8.34514	1	80	28	0.142674	WT	non-codel	IDHwt	Unmethylated	Gain chr 7 & loss chr 10	No chr 19/20 gain	Mutant	2	Expressed	WT	WT	TERT	WT	WT	0.64	1.97	1408.26	1543.88	2952.14	Neural	NE	LGr2	IDHwt-R4	LGm5	IDHwt-K2	Mesenchymal-like	RTK I 'PDGFRA'	K1	7.3688
TCGA-06-5412	Henry Ford Hospital	Glioblastoma multiforme	IGC	Yes	No	Yes	Yes	Yes	Yes	No	Yes	glioblastoma	G4	78	female	4.53398	1	80	43	0.185223	WT	non-codel	IDHwt	Methylated	No combined CNA	No chr 19/20 gain	NA	2	Expressed	WT	WT	NA	WT	WT	0.28	1.92	2733.33	3346.17	6079.51	Mesenchymal	ME	LGr4	IDHwt-R2	LGm5	IDHwt-K2	Mesenchymal-like	Mesenchymal	K1	NA
TCGA-06-5413	Henry Ford Hospital	Glioblastoma multiforme	IGC	Yes	No	Yes	Yes	Yes	Yes	No	Yes	glioblastoma	G4	67	male	8.80511	0	60	47	0.17987	WT	non-codel	IDHwt	Unmethylated	Gain chr 7 & loss chr 10	No chr 19/20 gain	NA	3.45943	Expressed	WT	WT	NA	WT	WT	0.74	1.92	2186.05	2425.23	4611.28	Neural	ME	LGr4	IDHwt-R3	LGm5	IDHwt-K1	Classic-like	RTK II 'Classic'	K1	NA
TCGA-06-5414	Henry Ford Hospital	Glioblastoma multiforme	IGC	Yes	No	Yes	Yes	Yes	Yes	No	Yes	glioblastoma	G4	61	male	8.96939	0	80	37	0.186464	WT	non-codel	IDHwt	Unmethylated	Gain chr 7 & loss chr 10	Gain chr 19/20	NA	4.9542	Expressed	WT	WT	NA	WT	WT	0.78	2.04	1268.51	2520.51	3789.02	Classical	CL	LGr4	IDHwt-R1	LGm4	IDHwt-K1	Classic-like	RTK II 'Classic'	K1	NA
TCGA-06-5415	Henry Ford Hospital	Glioblastoma multiforme	IGC	Yes	Yes	Yes	Yes	Yes	Yes	No	Yes	glioblastoma	G4	60	male	8.54227	0	100	47	0.255677	WT	non-codel	IDHwt	Unmethylated	Gain chr 7 & loss chr 10	Gain chr 19/20	Mutant	5.42626	Expressed	WT	WT	TERT	WT	WT	0.83	2.02	808.811	1142.49	1951.3	Classical	CL	LGr4	IDHwt-R3	LGm4	IDHwt-K1	Classic-like	RTK II 'Classic'	K1	5.5782
TCGA-06-5416	Henry Ford Hospital	Glioblastoma multiforme	IGC	Yes	No	Yes	Yes	Yes	Yes	No	Yes	glioblastoma	G4	23	female	6.7024	0	80	NA	0.368235	NA	non-codel	NA	Unmethylated	No combined CNA	No chr 19/20 gain	NA	0	Not expressed	NA	NA	NA	NA	WT	0.79	3.76	95.9	233.849	329.749	Proneural	PN	LGr1	NA	LGm6	NA	NA	Mesenchymal	K1	NA
TCGA-06-5417	Henry Ford Hospital	Glioblastoma multiforme	IGC	Yes	No	Yes	No	Yes	Yes	No	Yes	glioblastoma	G4	45	female	5.09251	0	80	56	NA	Mutant	NA	NA	Methylated	NA	NA	NA	2	Expressed	Mutant	WT	NA	WT	WT	NA	NA	258.528	510.071	768.598	G-CIMP	NA	LGr3	IDHmut-R3	LGm1	IDHmut-K1	NA	IDH	K1	NA
TCGA-06-5418	Henry Ford Hospital	Glioblastoma multiforme	IGC	Yes	No	Yes	Yes	Yes	Yes	No	Yes	glioblastoma	G4	75	female	2.72696	1	60	48	0.165795	WT	non-codel	IDHwt	Unmethylated	Gain chr 7 & loss chr 10	No chr 19/20 gain	NA	6.06609	Expressed	WT	WT	NA	WT	WT	0.8	2	1135.57	2180.95	3316.52	Mesenchymal	ME	LGr4	IDHwt-R2	LGm5	IDHwt-K2	Mesenchymal-like	Mesenchymal	K1	NA
TCGA-06-5856	Henry Ford Hospital	Glioblastoma multiforme	IGC	Yes	No	Yes	Yes	Yes	Yes	No	Yes	glioblastoma	G4	58	male	3.74546	1	NA	45	0.769065	WT	non-codel	IDHwt	Unmethylated	Gain chr 7 & loss chr 10	No chr 19/20 gain	NA	5.39232	Expressed	WT	WT	NA	WT	WT	0.9	1.74	1366.63	1876.88	3243.51	Classical	CL	LGr4	IDHwt-R3	LGm4	IDHwt-K1	Classic-like	RTK II 'Classic'	K1	NA
TCGA-06-5858	Henry Ford Hospital	Glioblastoma multiforme	IGC	Yes	No	Yes	Yes	Yes	Yes	No	Yes	glioblastoma	G4	45	female	6.14387	0	100	190	0.0799893	WT	non-codel	IDHwt	Unmethylated	No combined CNA	No chr 19/20 gain	NA	0	Not expressed	Mutant	WT	NA	WT	WT	0.85	1.08	1463.11	1933.68	3396.79	Mesenchymal	ME	LGr4	IDHwt-R2	LGm6	IDHwt-K3	LGm6-GBM	Mesenchymal	K1	NA
TCGA-06-5859	Henry Ford Hospital	Glioblastoma multiforme	IGC	Yes	No	Yes	Yes	Yes	Yes	No	Yes	glioblastoma	G4	63	male	4.56683	0	40	45	0.904752	WT	non-codel	IDHwt	Unmethylated	Gain chr 7 & loss chr 10	No chr 19/20 gain	NA	3.90689	Expressed	WT	WT	NA	WT	WT	0.78	1.81	799.93	2185.03	2984.96	Neural	ME	LGr4	IDHwt-R3	LGm4	IDHwt-K1	Classic-like	RTK II 'Classic'	K1	NA
TCGA-06-6388	Henry Ford Hospital	Glioblastoma multiforme	IGC	Yes	No	No	Yes	No	Yes	No	Yes	glioblastoma	G4	64	female	5.22393	1	80	51	0.165582	WT	non-codel	IDHwt	Unmethylated	Gain chr 7 & loss chr 10	Gain chr 19/20	NA	NA	NA	Mutant	WT	NA	WT	NA	0.76	2.03	NA	NA	NA	NA	NA	NA	NA	LGm5	IDHwt-K2	Mesenchymal-like	Mesenchymal	K1	NA
TCGA-06-6389	Henry Ford Hospital	Glioblastoma multiforme	IGC	Yes	No	No	Yes	Yes	Yes	No	Yes	glioblastoma	G4	49	female	7.78661	0	100	32	0.281168	Mutant	non-codel	IDHmut-non-codel	Methylated	No combined CNA	No chr 19/20 gain	NA	NA	NA	WT	WT	NA	WT	NA	0.41	1.7	NA	NA	NA	G-CIMP	PN	LGr3	NA	LGm1	IDHmut-K1	G-CIMP-high	IDH	K1	NA
TCGA-06-6390	Henry Ford Hospital	Glioblastoma multiforme	IGC	Yes	No	No	Yes	Yes	Yes	No	Yes	glioblastoma	G4	58	male	5.3882	1	80	39	0.245692	WT	non-codel	IDHwt	Unmethylated	Gain chr 7 & loss chr 10	No chr 19/20 gain	NA	NA	NA	WT	WT	NA	WT	NA	0.45	3.79	NA	NA	NA	Classical	CL	LGr4	NA	LGm5	IDHwt-K2	Mesenchymal-like	Mesenchymal	K1	NA
TCGA-06-6391	Henry Ford Hospital	Glioblastoma multiforme	IGC	Yes	No	No	Yes	Yes	Yes	No	Yes	glioblastoma	G4	44	female	1.47847	1	NA	59	0.104279	WT	non-codel	IDHwt	Unmethylated	No combined CNA	No chr 19/20 gain	NA	NA	NA	Mutant	WT	NA	WT	NA	0.39	2.19	NA	NA	NA	Proneural	PN	LGr2	NA	LGm6	IDHwt-K3	LGm6-GBM	Mesenchymal	K1	NA
TCGA-06-6693	Henry Ford Hospital	Glioblastoma multiforme	IGC	Yes	No	No	Yes	No	Yes	No	Yes	glioblastoma	G4	64	female	120.479	1	NA	51	0.42833	WT	non-codel	IDHwt	Unmethylated	No combined CNA	No chr 19/20 gain	NA	NA	NA	WT	WT	NA	WT	NA	0.88	1.84	NA	NA	NA	NA	NA	NA	NA	LGm4	IDHwt-K1	Classic-like	RTK II 'Classic'	K1	NA
TCGA-06-6694	Henry Ford Hospital	Glioblastoma multiforme	IGC	Yes	No	No	Yes	No	Yes	No	Yes	glioblastoma	G4	76	female	7.3595	1	NA	80	0.402011	WT	non-codel	IDHwt	Methylated	No combined CNA	No chr 19/20 gain	NA	NA	NA	WT	WT	NA	WT	NA	0.72	3.7	NA	NA	NA	NA	NA	NA	NA	LGm5	IDHwt-K2	Mesenchymal-like	RTK I 'PDGFRA'	K1	NA
TCGA-06-6695	Henry Ford Hospital	Glioblastoma multiforme	IGC	Yes	No	No	Yes	No	Yes	No	Yes	glioblastoma	G4	64	male	8.31229	0	40	59	0.171501	WT	non-codel	IDHwt	Methylated	Gain chr 7 & loss chr 10	Gain chr 19/20	NA	NA	NA	WT	WT	NA	WT	NA	0.85	2.04	NA	NA	NA	NA	NA	NA	NA	LGm4	IDHwt-K1	Classic-like	RTK II 'Classic'	K1	NA
TCGA-06-6697	Henry Ford Hospital	Glioblastoma multiforme	IGC	Yes	No	No	Yes	No	Yes	No	Yes	glioblastoma	G4	65	male	12.8463	0	80	58	0.204752	WT	non-codel	IDHwt	Unmethylated	Gain chr 7 & loss chr 10	No chr 19/20 gain	NA	NA	NA	WT	WT	NA	WT	NA	0.47	2	NA	NA	NA	NA	NA	NA	NA	LGm5	IDHwt-K2	Mesenchymal-like	Mesenchymal	K1	NA
TCGA-06-6698	Henry Ford Hospital	Glioblastoma multiforme	IGC	Yes	No	No	Yes	No	Yes	No	Yes	glioblastoma	G4	53	female	4.76396	0	NA	32	0.274208	WT	non-codel	IDHwt	Unmethylated	No combined CNA	No chr 19/20 gain	NA	NA	NA	WT	WT	NA	WT	NA	0.87	1.14	NA	NA	NA	NA	NA	NA	NA	LGm6	IDHwt-K3	LGm6-GBM	Mesenchymal	K1	NA
TCGA-06-6699	Henry Ford Hospital	Glioblastoma multiforme	IGC	Yes	No	No	Yes	No	Yes	No	Yes	glioblastoma	G4	58	female	1.54418	0	NA	59	0.164503	WT	non-codel	IDHwt	Unmethylated	Gain chr 7 & loss chr 10	No chr 19/20 gain	NA	NA	NA	WT	WT	NA	WT	NA	0.92	1.98	NA	NA	NA	NA	NA	NA	NA	LGm4	IDHwt-K1	Classic-like	RTK II 'Classic'	K1	NA
TCGA-06-6700	Henry Ford Hospital	Glioblastoma multiforme	IGC	Yes	No	No	Yes	No	Yes	No	Yes	glioblastoma	G4	76	male	4.76396	0	100	46	0.116695	WT	non-codel	IDHwt	Methylated	No combined CNA	No chr 19/20 gain	NA	NA	NA	WT	WT	NA	WT	NA	0.52	2.02	NA	NA	NA	NA	NA	NA	NA	LGm5	IDHwt-K2	Mesenchymal-like	Mesenchymal	K1	NA
TCGA-06-6701	Henry Ford Hospital	Glioblastoma multiforme	IGC	Yes	No	No	Yes	No	Yes	No	Yes	glioblastoma	G4	60	male	4.96109	0	NA	35	0.0498136	Mutant	non-codel	IDHmut-non-codel	Methylated	No combined CNA	No chr 19/20 gain	NA	NA	NA	Mutant	WT	NA	WT	NA	0.77	2	NA	NA	NA	NA	NA	NA	NA	LGm2	IDHmut-K2	G-CIMP-high	IDH	K1	NA
TCGA-06-A5U0	Henry Ford Hospital	Glioblastoma multiforme	IGC	Yes	No	No	Yes	No	Yes	No	No	glioblastoma	G4	21	female	4.69825	0	90	33	0.235418	WT	non-codel	IDHwt	Methylated	No combined CNA	No chr 19/20 gain	NA	NA	NA	Mutant	WT	NA	WT	NA	NA	NA	NA	NA	NA	NA	NA	NA	NA	LGm6	IDHwt-K3	LGm6-GBM	G34	NA	NA
TCGA-06-A5U1	Henry Ford Hospital	Glioblastoma multiforme	IGC	Yes	No	No	Yes	No	Yes	No	No	glioblastoma	G4	78	female	1.87273	1	NA	75	0.323404	WT	non-codel	IDHwt	Methylated	Gain chr 7 & loss chr 10	No chr 19/20 gain	NA	NA	NA	WT	WT	NA	WT	NA	NA	NA	NA	NA	NA	NA	NA	NA	NA	LGm5	IDHwt-K2	Mesenchymal-like	Mesenchymal	NA	NA
TCGA-06-A6S0	Henry Ford Hospital	Glioblastoma multiforme	IGC	Yes	No	No	Yes	No	Yes	No	No	glioblastoma	G4	79	male	3.12122	1	NA	59	0.198857	WT	non-codel	IDHwt	Unmethylated	No combined CNA	No chr 19/20 gain	NA	NA	NA	WT	WT	NA	WT	NA	NA	NA	NA	NA	NA	NA	NA	NA	NA	LGm4	IDHwt-K1	Classic-like	RTK II 'Classic'	NA	NA
TCGA-06-A6S1	Henry Ford Hospital	Glioblastoma multiforme	IGC	Yes	No	No	Yes	No	Yes	No	No	glioblastoma	G4	53	female	2.56268	1	60	35	0.261902	WT	non-codel	IDHwt	Unmethylated	Gain chr 7 & loss chr 10	No chr 19/20 gain	NA	NA	NA	WT	WT	NA	WT	NA	NA	NA	NA	NA	NA	NA	NA	NA	NA	LGm5	IDHwt-K2	Mesenchymal-like	Mesenchymal	NA	NA
TCGA-06-A7TK	Henry Ford Hospital	Glioblastoma multiforme	IGC	Yes	No	No	No	No	Yes	No	No	glioblastoma	G4	64	male	5.3882	0	70	57	0.19441	WT	non-codel	IDHwt	Methylated	NA	NA	NA	NA	NA	WT	WT	NA	WT	NA	NA	NA	NA	NA	NA	NA	NA	NA	NA	LGm4	IDHwt-K1	Classic-like	RTK II 'Classic'	NA	NA
TCGA-06-A7TL	Henry Ford Hospital	Glioblastoma multiforme	IGC	Yes	No	No	No	No	Yes	No	No	NA	NA	NA	NA	NA	NA	NA	29	0.185548	Mutant	non-codel	IDHmut-non-codel	Methylated	NA	NA	NA	NA	NA	Mutant	WT	NA	WT	NA	NA	NA	NA	NA	NA	NA	NA	NA	NA	LGm1	IDHmut-K1	G-CIMP-high	IDH	NA	NA
TCGA-08-0244	UCSF	Glioblastoma multiforme	IGC	No	No	No	Yes	Yes	No	No	No	glioblastoma	G4	62	male	22.6699	1	80	NA	0.186569	WT	non-codel	IDHwt	NA	Gain chr 7 & loss chr 10	No chr 19/20 gain	NA	NA	NA	NA	NA	NA	NA	NA	0.81	1.99	NA	NA	NA	Classical	CL	LGr4	NA	NA	NA	NA	NA	NA	NA
TCGA-08-0245	UCSF	Glioblastoma multiforme	IGC	No	No	No	Yes	Yes	No	No	Yes	glioblastoma	G4	31	female	37.816	1	80	NA	0.868044	WT	non-codel	IDHwt	NA	No combined CNA	No chr 19/20 gain	NA	NA	NA	NA	NA	NA	NA	NA	0.89	1.8	NA	NA	NA	Proneural	PN	LGr1	NA	NA	NA	NA	NA	K1	NA
TCGA-08-0246	UCSF	Glioblastoma multiforme	IGC	No	No	No	Yes	Yes	No	No	No	glioblastoma	G4	57	female	4.17257	1	80	NA	0.556355	WT	non-codel	IDHwt	NA	No combined CNA	No chr 19/20 gain	NA	NA	NA	NA	NA	NA	NA	NA	0.7	2.79	NA	NA	NA	Classical	CL	LGr4	NA	NA	NA	NA	NA	NA	NA
TCGA-08-0344	UCSF	Glioblastoma multiforme	IGC	No	No	No	Yes	Yes	No	No	Yes	glioblastoma	G4	66	male	115.781	1	80	NA	0.0614565	Mutant	codel	IDHmut-codel	NA	No combined CNA	No chr 19/20 gain	NA	NA	NA	NA	NA	NA	NA	NA	0.94	1.94	NA	NA	NA	G-CIMP	PN	LGr3	NA	NA	NA	NA	NA	K2	NA
TCGA-08-0345	UCSF	Glioblastoma multiforme	IGC	No	No	No	Yes	Yes	No	No	Yes	glioblastoma	G4	71	female	1.74131	1	60	NA	0.175524	WT	non-codel	IDHwt	NA	Gain chr 7 & loss chr 10	No chr 19/20 gain	NA	NA	NA	NA	NA	NA	NA	NA	0.62	2.07	NA	NA	NA	Proneural	PN	LGr4	NA	NA	NA	NA	NA	K1	NA
TCGA-08-0346	UCSF	Glioblastoma multiforme	IGC	No	No	No	Yes	Yes	No	No	Yes	glioblastoma	G4	69	male	8.41085	1	80	NA	0.254632	WT	non-codel	IDHwt	NA	Gain chr 7 & loss chr 10	No chr 19/20 gain	NA	NA	NA	NA	NA	NA	NA	NA	0.61	2.16	NA	NA	NA	Mesenchymal	ME	LGr4	NA	NA	NA	NA	NA	K1	NA
TCGA-08-0347	UCSF	Glioblastoma multiforme	IGC	No	No	No	Yes	Yes	No	No	Yes	glioblastoma	G4	50	male	25.6925	1	100	NA	0.150056	WT	non-codel	IDHwt	NA	Gain chr 7 & loss chr 10	No chr 19/20 gain	NA	NA	NA	NA	NA	NA	NA	NA	0.7	1.96	NA	NA	NA	Proneural	PN	LGr4	NA	NA	NA	NA	NA	K1	NA
TCGA-08-0348	UCSF	Glioblastoma multiforme	IGC	No	No	No	Yes	Yes	No	No	Yes	glioblastoma	G4	63	male	12.1563	1	80	NA	0.170366	WT	non-codel	IDHwt	NA	Gain chr 7 & loss chr 10	No chr 19/20 gain	NA	NA	NA	NA	NA	NA	NA	NA	0.77	1.93	NA	NA	NA	Proneural	PN	LGr1	NA	NA	NA	NA	NA	K1	NA
TCGA-08-0349	UCSF	Glioblastoma multiforme	IGC	No	No	No	Yes	Yes	No	No	Yes	glioblastoma	G4	46	male	9.79076	1	NA	NA	0.254657	WT	non-codel	IDHwt	NA	Gain chr 7 & loss chr 10	No chr 19/20 gain	NA	NA	NA	NA	NA	NA	NA	NA	0.8	1.94	NA	NA	NA	Neural	NE	LGr4	NA	NA	NA	NA	NA	K1	NA
TCGA-08-0350	UCSF	Glioblastoma multiforme	IGC	No	No	No	Yes	Yes	No	No	Yes	glioblastoma	G4	32	male	29.208	1	80	NA	0.202727	WT	non-codel	IDHwt	NA	No combined CNA	No chr 19/20 gain	NA	NA	NA	NA	NA	NA	NA	NA	0.84	2.17	NA	NA	NA	G-CIMP	PN	LGr3	NA	NA	NA	NA	NA	K1	NA
TCGA-08-0351	UCSF	Glioblastoma multiforme	IGC	No	No	No	Yes	Yes	No	No	Yes	glioblastoma	G4	40	male	65.2827	1	80	NA	0.11135	WT	non-codel	IDHwt	NA	No combined CNA	No chr 19/20 gain	NA	NA	NA	NA	NA	NA	NA	NA	0.71	2.04	NA	NA	NA	G-CIMP	NE	LGr3	NA	NA	NA	NA	NA	K1	NA
TCGA-08-0352	UCSF	Glioblastoma multiforme	IGC	No	No	No	Yes	Yes	No	No	Yes	glioblastoma	G4	79	male	1.28134	1	NA	NA	0.157784	WT	non-codel	IDHwt	NA	Gain chr 7 & loss chr 10	Gain chr 19/20	NA	NA	NA	NA	NA	NA	NA	NA	0.6	2.1	NA	NA	NA	Mesenchymal	ME	LGr4	NA	NA	NA	NA	NA	K1	NA
TCGA-08-0353	UCSF	Glioblastoma multiforme	IGC	No	No	No	Yes	Yes	No	No	Yes	glioblastoma	G4	58	male	8.41085	1	80	NA	0.138375	WT	non-codel	IDHwt	NA	Gain chr 7 & loss chr 10	No chr 19/20 gain	NA	NA	NA	NA	NA	NA	NA	NA	0.85	1.99	NA	NA	NA	Proneural	PN	LGr4	NA	NA	NA	NA	NA	K1	NA
TCGA-08-0354	UCSF	Glioblastoma multiforme	IGC	No	No	No	Yes	Yes	No	No	Yes	glioblastoma	G4	52	female	17.9388	1	60	NA	0.16439	WT	non-codel	IDHwt	NA	Gain chr 7 & loss chr 10	No chr 19/20 gain	NA	NA	NA	NA	NA	NA	NA	NA	0.76	2	NA	NA	NA	Classical	CL	LGr4	NA	NA	NA	NA	NA	K1	NA
TCGA-08-0355	UCSF	Glioblastoma multiforme	IGC	No	No	No	Yes	Yes	No	No	Yes	glioblastoma	G4	30	female	24.5426	1	100	NA	0.228604	WT	non-codel	IDHwt	NA	No combined CNA	Gain chr 19/20	NA	NA	NA	NA	NA	NA	NA	NA	0.81	1.99	NA	NA	NA	Classical	CL	LGr4	NA	NA	NA	NA	NA	K1	NA
TCGA-08-0356	UCSF	Glioblastoma multiforme	IGC	No	No	No	Yes	Yes	No	No	Yes	glioblastoma	G4	59	female	31.0807	1	80	NA	0.155386	WT	non-codel	IDHwt	NA	Gain chr 7 & loss chr 10	Gain chr 19/20	NA	NA	NA	NA	NA	NA	NA	NA	0.69	2.04	NA	NA	NA	Classical	CL	LGr4	NA	NA	NA	NA	NA	K1	NA
TCGA-08-0357	UCSF	Glioblastoma multiforme	IGC	No	No	No	Yes	Yes	No	No	Yes	glioblastoma	G4	49	male	37.5532	1	80	NA	0.144824	WT	non-codel	IDHwt	NA	Gain chr 7 & loss chr 10	No chr 19/20 gain	NA	NA	NA	NA	NA	NA	NA	NA	0.75	2.01	NA	NA	NA	Classical	CL	LGr4	NA	NA	NA	NA	NA	K1	NA
TCGA-08-0358	UCSF	Glioblastoma multiforme	IGC	No	No	No	Yes	Yes	No	No	Yes	glioblastoma	G4	50	male	22.2756	1	80	NA	0.172021	WT	non-codel	IDHwt	NA	Gain chr 7 & loss chr 10	No chr 19/20 gain	NA	NA	NA	NA	NA	NA	NA	NA	0.95	1.97	NA	NA	NA	Classical	CL	LGr4	NA	NA	NA	NA	NA	K1	NA
TCGA-08-0359	UCSF	Glioblastoma multiforme	IGC	No	No	No	Yes	Yes	No	No	Yes	glioblastoma	G4	59	female	3.38405	1	NA	NA	0.179683	WT	non-codel	IDHwt	NA	Gain chr 7 & loss chr 10	No chr 19/20 gain	NA	NA	NA	NA	NA	NA	NA	NA	0.73	1.92	NA	NA	NA	Proneural	NE	LGr1	NA	NA	NA	NA	NA	K1	NA
TCGA-08-0360	UCSF	Glioblastoma multiforme	IGC	No	No	No	No	Yes	No	No	Yes	glioblastoma	G4	76	male	15.3761	1	80	NA	0.217187	WT	NA	NA	NA	NA	NA	NA	NA	NA	NA	NA	NA	NA	NA	NA	NA	NA	NA	NA	Mesenchymal	ME	LGr4	NA	NA	NA	NA	NA	K1	NA
TCGA-08-0373	UCSF	Glioblastoma multiforme	IGC	No	No	No	No	Yes	No	No	Yes	glioblastoma	G4	69	male	4.40256	1	NA	NA	0.191331	WT	NA	NA	NA	NA	NA	NA	NA	NA	NA	NA	NA	NA	NA	NA	NA	NA	NA	NA	Mesenchymal	ME	LGr4	NA	NA	NA	NA	NA	K1	NA
TCGA-08-0375	UCSF	Glioblastoma multiforme	IGC	No	No	No	Yes	Yes	No	No	Yes	glioblastoma	G4	51	female	12.222	1	100	NA	0.198222	WT	non-codel	IDHwt	NA	Gain chr 7 & loss chr 10	Gain chr 19/20	NA	NA	NA	NA	NA	NA	NA	NA	0.89	1.99	NA	NA	NA	Classical	CL	LGr4	NA	NA	NA	NA	NA	K1	NA
TCGA-08-0380	UCSF	Glioblastoma multiforme	IGC	No	No	No	Yes	Yes	No	No	Yes	glioblastoma	G4	74	female	14.9161	1	80	NA	0.173986	WT	non-codel	IDHwt	NA	Gain chr 7 & loss chr 10	No chr 19/20 gain	NA	NA	NA	NA	NA	NA	NA	NA	0.33	1.99	NA	NA	NA	Neural	ME	LGr4	NA	NA	NA	NA	NA	K1	NA
TCGA-08-0385	UCSF	Glioblastoma multiforme	IGC	No	No	No	No	Yes	No	No	Yes	glioblastoma	G4	71	male	2.6941	1	60	NA	0.116421	WT	NA	NA	NA	NA	NA	NA	NA	NA	NA	NA	NA	NA	NA	NA	NA	NA	NA	NA	Proneural	PN	LGr1	NA	NA	NA	NA	NA	K1	NA
TCGA-08-0386	UCSF	Glioblastoma multiforme	IGC	Yes	No	Yes	Yes	Yes	No	No	Yes	glioblastoma	G4	74	male	18.0045	1	80	8	0.561115	WT	non-codel	IDHwt	NA	Gain chr 7 & loss chr 10	No chr 19/20 gain	NA	5.49185	Expressed	WT	WT	NA	WT	WT	0.89	1.96	731.07	701.929	1433	Neural	NA	LGr4	IDHwt-R2	NA	NA	NA	NA	K1	NA
TCGA-08-0389	UCSF	Glioblastoma multiforme	IGC	No	No	No	Yes	Yes	No	No	Yes	glioblastoma	G4	59	male	15.3432	1	80	NA	0.15198	WT	non-codel	IDHwt	NA	Gain chr 7 & loss chr 10	No chr 19/20 gain	NA	NA	NA	NA	NA	NA	NA	NA	0.88	1.96	NA	NA	NA	Neural	NE	LGr1	NA	NA	NA	NA	NA	K1	NA
TCGA-08-0390	UCSF	Glioblastoma multiforme	IGC	No	No	No	Yes	Yes	No	No	Yes	glioblastoma	G4	69	male	13.9633	1	60	NA	0.156501	WT	non-codel	IDHwt	NA	Gain chr 7 & loss chr 10	No chr 19/20 gain	NA	NA	NA	NA	NA	NA	NA	NA	0.5	1.96	NA	NA	NA	Mesenchymal	ME	LGr4	NA	NA	NA	NA	NA	K1	NA
TCGA-08-0392	UCSF	Glioblastoma multiforme	IGC	No	No	No	Yes	Yes	No	No	Yes	glioblastoma	G4	60	male	0.722808	1	NA	NA	0.19688	WT	non-codel	IDHwt	NA	Gain chr 7 & loss chr 10	No chr 19/20 gain	NA	NA	NA	NA	NA	NA	NA	NA	0.82	1.98	NA	NA	NA	Mesenchymal	ME	LGr4	NA	NA	NA	NA	NA	K1	NA
TCGA-08-0509	UCSF	Glioblastoma multiforme	IGC	No	No	No	Yes	Yes	No	No	No	glioblastoma	G4	63	male	12.5506	1	60	NA	0.16888	NA	non-codel	NA	NA	Gain chr 7 & loss chr 10	No chr 19/20 gain	NA	NA	NA	NA	NA	NA	NA	NA	0.47	1.98	NA	NA	NA	Mesenchymal	ME	LGr4	NA	NA	NA	NA	NA	NA	NA
TCGA-08-0510	UCSF	Glioblastoma multiforme	IGC	No	No	No	Yes	Yes	No	No	No	glioblastoma	G4	75	male	4.27114	1	80	NA	0.527823	NA	non-codel	NA	NA	Gain chr 7 & loss chr 10	Gain chr 19/20	NA	NA	NA	NA	NA	NA	NA	NA	0.52	3.58	NA	NA	NA	Mesenchymal	ME	LGr4	NA	NA	NA	NA	NA	NA	NA
TCGA-08-0511	UCSF	Glioblastoma multiforme	IGC	No	No	No	No	Yes	No	No	No	glioblastoma	G4	69	male	7.7209	1	80	NA	0.148517	NA	NA	NA	NA	NA	NA	NA	NA	NA	NA	NA	NA	NA	NA	NA	NA	NA	NA	NA	Classical	CL	LGr4	NA	NA	NA	NA	NA	NA	NA
TCGA-08-0512	UCSF	Glioblastoma multiforme	IGC	No	No	No	Yes	Yes	No	No	No	glioblastoma	G4	48	male	42.12	1	100	NA	0.192858	NA	non-codel	NA	NA	No combined CNA	No chr 19/20 gain	NA	NA	NA	NA	NA	NA	NA	NA	0.46	1.8	NA	NA	NA	Mesenchymal	ME	LGr4	NA	NA	NA	NA	NA	NA	NA
TCGA-08-0514	UCSF	Glioblastoma multiforme	IGC	No	No	No	Yes	Yes	No	No	No	glioblastoma	G4	69	female	11.0721	1	40	NA	0.202472	NA	non-codel	NA	NA	No combined CNA	Gain chr 19/20	NA	NA	NA	NA	NA	NA	NA	NA	0.85	1.96	NA	NA	NA	Classical	CL	LGr4	NA	NA	NA	NA	NA	NA	NA
TCGA-08-0516	UCSF	Glioblastoma multiforme	IGC	No	No	No	Yes	Yes	No	No	No	glioblastoma	G4	14	male	19.5815	1	NA	NA	0.479299	NA	non-codel	NA	NA	No combined CNA	No chr 19/20 gain	NA	NA	NA	NA	NA	NA	NA	NA	0.94	1.96	NA	NA	NA	Classical	CL	LGr4	NA	NA	NA	NA	NA	NA	NA
TCGA-08-0517	UCSF	Glioblastoma multiforme	IGC	No	No	No	Yes	Yes	No	No	No	glioblastoma	G4	34	female	58.646	1	80	NA	0.457129	NA	non-codel	NA	NA	No combined CNA	No chr 19/20 gain	NA	NA	NA	NA	NA	NA	NA	NA	0.93	1.88	NA	NA	NA	G-CIMP	PN	LGr4	NA	NA	NA	NA	NA	NA	NA
TCGA-08-0518	UCSF	Glioblastoma multiforme	IGC	No	No	No	Yes	Yes	No	No	No	glioblastoma	G4	60	female	19.3187	1	80	NA	0.184122	NA	non-codel	NA	NA	Gain chr 7 & loss chr 10	Gain chr 19/20	NA	NA	NA	NA	NA	NA	NA	NA	0.95	2.08	NA	NA	NA	Classical	CL	LGr4	NA	NA	NA	NA	NA	NA	NA
TCGA-08-0520	UCSF	Glioblastoma multiforme	IGC	No	No	No	Yes	Yes	No	No	No	glioblastoma	G4	70	male	10.7436	1	NA	NA	0.327384	NA	non-codel	NA	NA	Gain chr 7 & loss chr 10	No chr 19/20 gain	NA	NA	NA	NA	NA	NA	NA	NA	0.81	1.88	NA	NA	NA	Neural	NE	LGr4	NA	NA	NA	NA	NA	NA	NA
TCGA-08-0521	UCSF	Glioblastoma multiforme	IGC	No	No	No	Yes	Yes	No	No	No	glioblastoma	G4	17	male	4.79682	1	60	NA	0.0465899	NA	non-codel	NA	NA	No combined CNA	No chr 19/20 gain	NA	NA	NA	NA	NA	NA	NA	NA	0.89	2	NA	NA	NA	Classical	CL	LGr4	NA	NA	NA	NA	NA	NA	NA
TCGA-08-0522	UCSF	Glioblastoma multiforme	IGC	No	No	No	No	Yes	No	No	No	glioblastoma	G4	61	male	20.8629	1	80	NA	0.207668	NA	NA	NA	NA	NA	NA	NA	NA	NA	NA	NA	NA	NA	NA	NA	NA	NA	NA	NA	Mesenchymal	ME	LGr4	NA	NA	NA	NA	NA	NA	NA
TCGA-08-0524	UCSF	Glioblastoma multiforme	IGC	No	No	No	Yes	Yes	No	No	No	glioblastoma	G4	17	female	7.26093	1	80	NA	0.122585	NA	non-codel	NA	NA	No combined CNA	No chr 19/20 gain	NA	NA	NA	NA	NA	NA	NA	NA	0.95	2.11	NA	NA	NA	Proneural	PN	LGr1	NA	NA	NA	NA	NA	NA	NA
TCGA-08-0525	UCSF	Glioblastoma multiforme	IGC	No	No	No	Yes	Yes	No	No	No	glioblastoma	G4	52	male	15.9675	1	80	NA	0.33629	NA	non-codel	NA	NA	Gain chr 7 & loss chr 10	No chr 19/20 gain	NA	NA	NA	NA	NA	NA	NA	NA	0.84	1.88	NA	NA	NA	Classical	CL	LGr4	NA	NA	NA	NA	NA	NA	NA
TCGA-08-0529	UCSF	Glioblastoma multiforme	IGC	No	No	No	Yes	Yes	No	No	No	glioblastoma	G4	56	female	18.3987	1	80	NA	0.153048	NA	non-codel	NA	NA	Gain chr 7 & loss chr 10	Gain chr 19/20	NA	NA	NA	NA	NA	NA	NA	NA	0.87	2.09	NA	NA	NA	Classical	CL	LGr4	NA	NA	NA	NA	NA	NA	NA
TCGA-08-0531	UCSF	Glioblastoma multiforme	IGC	No	No	No	Yes	Yes	No	No	No	glioblastoma	G4	64	male	7.55663	1	80	NA	0.289671	NA	non-codel	NA	NA	No combined CNA	Gain chr 19/20	NA	NA	NA	NA	NA	NA	NA	NA	0.88	2.04	NA	NA	NA	Classical	CL	LGr4	NA	NA	NA	NA	NA	NA	NA
TCGA-12-0615	Duke	Glioblastoma multiforme	IGC	Yes	No	No	Yes	No	No	No	No	glioblastoma	G4	78	female	15.3432	1	60	63	0.322119	WT	non-codel	IDHwt	NA	No combined CNA	No chr 19/20 gain	NA	NA	NA	WT	WT	NA	WT	NA	0.83	1.92	NA	NA	NA	Classical	NA	NA	NA	NA	NA	NA	NA	NA	NA
TCGA-12-0616	Duke	Glioblastoma multiforme	IGC	Yes	No	Yes	Yes	Yes	No	No	No	glioblastoma	G4	36	female	14.719	1	100	37	0.182484	WT	non-codel	IDHwt	NA	No combined CNA	No chr 19/20 gain	NA	5.72792	Expressed	WT	WT	NA	WT	WT	0.88	1.9	665.436	1852.7	2518.13	Proneural	PN	LGr1	IDHwt-R3	NA	NA	NA	NA	NA	NA
TCGA-12-0618	Duke	Glioblastoma multiforme	IGC	Yes	No	Yes	Yes	Yes	No	No	No	glioblastoma	G4	49	male	12.9777	1	60	35	0.168421	WT	non-codel	IDHwt	NA	Gain chr 7 & loss chr 10	No chr 19/20 gain	NA	5.64386	Expressed	WT	WT	NA	WT	WT	0.96	2	369.552	437.42	806.972	Proneural	PN	LGr1	IDHwt-R3	NA	NA	NA	NA	NA	NA
TCGA-12-0619	Duke	Glioblastoma multiforme	IGC	Yes	No	Yes	Yes	Yes	No	No	No	glioblastoma	G4	60	male	34.8919	1	80	58	0.507592	WT	non-codel	IDHwt	NA	Gain chr 7 & loss chr 10	No chr 19/20 gain	NA	4.39232	Expressed	WT	WT	NA	WT	WT	0.8	1.91	1728.55	2673.78	4402.33	Mesenchymal	ME	LGr4	IDHwt-R2	NA	NA	NA	NA	NA	NA
TCGA-12-0620	Duke	Glioblastoma multiforme	IGC	No	No	No	Yes	Yes	No	No	No	glioblastoma	G4	57	male	10.4479	1	100	NA	0.166342	WT	non-codel	IDHwt	NA	Gain chr 7 & loss chr 10	No chr 19/20 gain	NA	NA	NA	NA	NA	NA	NA	NA	0.7	1.94	NA	NA	NA	Mesenchymal	ME	LGr4	NA	NA	NA	NA	NA	NA	NA
TCGA-12-0653	Duke	Glioblastoma multiforme	IGC	No	No	No	No	No	No	No	No	NA	NA	NA	NA	NA	NA	NA	NA	0.154256	WT	NA	NA	NA	NA	NA	NA	NA	NA	NA	NA	NA	NA	NA	NA	NA	NA	NA	NA	NA	NA	NA	NA	NA	NA	NA	NA	NA	NA
TCGA-12-0654	Duke	Glioblastoma multiforme	IGC	No	No	No	Yes	Yes	No	No	No	glioblastoma	G4	48	female	7.58948	1	NA	NA	0.223673	NA	non-codel	NA	NA	Gain chr 7 & loss chr 10	No chr 19/20 gain	NA	NA	NA	NA	NA	NA	NA	NA	0.65	1.99	NA	NA	NA	Mesenchymal	ME	LGr4	NA	NA	NA	NA	NA	NA	NA
TCGA-12-0656	Duke	Glioblastoma multiforme	IGC	No	No	No	Yes	Yes	No	No	No	glioblastoma	G4	48	female	94.7207	1	80	NA	0.174357	WT	non-codel	IDHwt	NA	Gain chr 7 & loss chr 10	No chr 19/20 gain	NA	NA	NA	NA	NA	NA	NA	NA	0.68	1.99	NA	NA	NA	Classical	CL	LGr4	NA	NA	NA	NA	NA	NA	NA
TCGA-12-0657	Duke	Glioblastoma multiforme	IGC	No	No	No	Yes	Yes	No	No	No	glioblastoma	G4	69	male	0.0985647	1	NA	NA	0.14304	WT	non-codel	IDHwt	NA	Gain chr 7 & loss chr 10	No chr 19/20 gain	NA	NA	NA	NA	NA	NA	NA	NA	0.86	2.03	NA	NA	NA	Classical	CL	LGr4	NA	NA	NA	NA	NA	NA	NA
TCGA-12-0662	Duke	Glioblastoma multiforme	IGC	No	No	No	Yes	No	No	No	No	glioblastoma	G4	51	male	38.1445	1	80	NA	0.249945	WT	non-codel	IDHwt	NA	Gain chr 7 & loss chr 10	No chr 19/20 gain	NA	NA	NA	NA	NA	NA	NA	NA	0.7	2.01	NA	NA	NA	NA	NA	NA	NA	NA	NA	NA	NA	NA	NA
TCGA-12-0670	Duke	Glioblastoma multiforme	IGC	No	No	No	Yes	Yes	No	Yes	No	glioblastoma	G4	60	male	25.9554	1	100	NA	0.202934	WT	non-codel	IDHwt	Methylated	Gain chr 7 & loss chr 10	Gain chr 19/20	NA	NA	NA	NA	NA	NA	NA	NA	0.89	2	NA	NA	NA	Neural	NE	LGr4	NA	LGm4	IDHwt-K1	Classic-like	NA	NA	NA
TCGA-12-0688	Duke	Glioblastoma multiforme	IGC	Yes	No	No	Yes	Yes	No	No	No	glioblastoma	G4	74	male	26.6453	1	100	58	0.145452	WT	non-codel	IDHwt	NA	Gain chr 7 & loss chr 10	Gain chr 19/20	NA	NA	NA	WT	WT	NA	WT	NA	0.81	2.03	NA	NA	NA	Classical	CL	LGr4	NA	NA	NA	NA	NA	NA	NA
TCGA-12-0691	Duke	Glioblastoma multiforme	IGC	No	No	No	Yes	No	No	No	Yes	glioblastoma	G4	63	male	12.1235	1	100	NA	0.387337	WT	non-codel	IDHwt	NA	Gain chr 7 & loss chr 10	No chr 19/20 gain	NA	NA	NA	NA	NA	NA	NA	NA	0.82	2.01	NA	NA	NA	NA	NA	NA	NA	NA	NA	NA	NA	K1	NA
TCGA-12-0692	Duke	Glioblastoma multiforme	IGC	Yes	No	No	Yes	Yes	No	No	Yes	glioblastoma	G4	75	female	3.64689	1	60	62	0.189063	WT	non-codel	IDHwt	NA	Gain chr 7 & loss chr 10	No chr 19/20 gain	NA	NA	NA	WT	WT	NA	WT	NA	0.88	2.01	NA	NA	NA	Classical	ME	LGr4	NA	NA	NA	NA	NA	K1	NA
TCGA-12-0703	Duke	Glioblastoma multiforme	IGC	No	No	No	Yes	Yes	No	No	No	glioblastoma	G4	46	male	20.37	1	80	NA	0.151055	NA	non-codel	NA	NA	Gain chr 7 & loss chr 10	Gain chr 19/20	NA	NA	NA	NA	NA	NA	NA	NA	0.74	2.04	NA	NA	NA	Classical	CL	LGr4	NA	NA	NA	NA	NA	NA	NA
TCGA-12-0707	Duke	Glioblastoma multiforme	IGC	No	No	No	Yes	Yes	No	No	No	glioblastoma	G4	55	male	28.3866	1	NA	NA	0.211735	WT	non-codel	IDHwt	NA	Gain chr 7 & loss chr 10	Gain chr 19/20	NA	NA	NA	NA	NA	NA	NA	NA	0.81	1.98	NA	NA	NA	Neural	NE	LGr4	NA	NA	NA	NA	NA	NA	NA
TCGA-12-0769	Duke	Glioblastoma multiforme	IGC	No	No	No	Yes	No	No	No	No	glioblastoma	G4	52	male	15.0475	1	100	NA	0.168386	NA	non-codel	NA	NA	Gain chr 7 & loss chr 10	No chr 19/20 gain	NA	NA	NA	NA	NA	NA	NA	NA	0.89	1.99	NA	NA	NA	NA	NA	NA	NA	NA	NA	NA	NA	NA	NA
TCGA-12-0772	Duke	Glioblastoma multiforme	IGC	No	No	No	Yes	Yes	No	No	No	glioblastoma	G4	46	male	53.8163	1	80	NA	0.21736	NA	non-codel	NA	NA	Gain chr 7 & loss chr 10	No chr 19/20 gain	NA	NA	NA	NA	NA	NA	NA	NA	0.61	3.89	NA	NA	NA	Mesenchymal	ME	LGr4	NA	NA	NA	NA	NA	NA	NA
TCGA-12-0773	Duke	Glioblastoma multiforme	IGC	No	No	No	Yes	Yes	No	No	No	glioblastoma	G4	24	male	43.2042	1	100	NA	0.135432	WT	non-codel	IDHwt	NA	No combined CNA	No chr 19/20 gain	NA	NA	NA	NA	NA	NA	NA	NA	0.85	2.16	NA	NA	NA	Neural	NA	LGr4	NA	NA	NA	NA	NA	NA	NA
TCGA-12-0775	Duke	Glioblastoma multiforme	IGC	No	No	No	Yes	Yes	No	No	No	glioblastoma	G4	75	female	7.62234	1	60	NA	0.140678	WT	non-codel	IDHwt	NA	Gain chr 7 & loss chr 10	No chr 19/20 gain	NA	NA	NA	NA	NA	NA	NA	NA	0.44	1.98	NA	NA	NA	Mesenchymal	ME	LGr4	NA	NA	NA	NA	NA	NA	NA
TCGA-12-0776	Duke	Glioblastoma multiforme	IGC	No	No	No	Yes	Yes	No	No	No	glioblastoma	G4	52	male	9.72505	1	80	NA	0.30609	NA	non-codel	NA	NA	Gain chr 7 & loss chr 10	No chr 19/20 gain	NA	NA	NA	NA	NA	NA	NA	NA	0.5	1.87	NA	NA	NA	Mesenchymal	ME	LGr4	NA	NA	NA	NA	NA	NA	NA
TCGA-12-0778	Duke	Glioblastoma multiforme	IGC	No	No	No	Yes	Yes	No	No	No	glioblastoma	G4	53	male	14.9161	1	80	NA	0.356586	WT	non-codel	IDHwt	NA	Gain chr 7 & loss chr 10	No chr 19/20 gain	NA	NA	NA	NA	NA	NA	NA	NA	0.64	2.21	NA	NA	NA	Mesenchymal	ME	LGr4	NA	NA	NA	NA	NA	NA	NA
TCGA-12-0780	Duke	Glioblastoma multiforme	IGC	No	No	No	Yes	Yes	No	No	No	glioblastoma	G4	51	female	14.8504	1	80	NA	0.183871	NA	non-codel	NA	NA	Gain chr 7 & loss chr 10	Gain chr 19/20	NA	NA	NA	NA	NA	NA	NA	NA	0.82	2.01	NA	NA	NA	Classical	CL	LGr4	NA	NA	NA	NA	NA	NA	NA
TCGA-12-0818	Duke	Glioblastoma multiforme	IGC	No	No	No	Yes	Yes	No	Yes	No	glioblastoma	G4	45	female	91.698	1	NA	NA	0.223081	Mutant	non-codel	IDHmut-non-codel	Methylated	No combined CNA	No chr 19/20 gain	NA	NA	NA	NA	NA	NA	NA	NA	0.91	2.08	NA	NA	NA	G-CIMP	PN	LGr3	NA	LGm2	IDHmut-K2	G-CIMP-high	NA	NA	NA
TCGA-12-0819	Duke	Glioblastoma multiforme	IGC	No	No	No	Yes	Yes	No	Yes	No	glioblastoma	G4	49	female	24.7726	1	60	NA	0.286425	WT	non-codel	IDHwt	Methylated	Gain chr 7 & loss chr 10	Gain chr 19/20	NA	NA	NA	NA	NA	NA	NA	NA	0.49	6.12	NA	NA	NA	Classical	NE	LGr4	NA	LGm5	IDHwt-K2	Mesenchymal-like	NA	NA	NA
TCGA-12-0820	Duke	Glioblastoma multiforme	IGC	No	No	No	Yes	Yes	No	Yes	No	glioblastoma	G4	40	male	18.4645	1	100	NA	0.15261	WT	non-codel	IDHwt	Unmethylated	Gain chr 7 & loss chr 10	No chr 19/20 gain	NA	NA	NA	NA	NA	NA	NA	NA	0.88	2.02	NA	NA	NA	Classical	CL	LGr1	NA	LGm5	IDHwt-K2	Mesenchymal-like	NA	NA	NA
TCGA-12-0821	Duke	Glioblastoma multiforme	IGC	Yes	No	Yes	Yes	Yes	No	Yes	No	glioblastoma	G4	62	male	10.6121	1	60	61	0.38256	WT	non-codel	IDHwt	Unmethylated	Gain chr 7 & loss chr 10	No chr 19/20 gain	NA	5.16993	Expressed	WT	WT	NA	WT	WT	0.9	1.89	741.543	995.259	1736.8	Neural	NA	LGr4	IDHwt-R3	LGm6	IDHwt-K3	LGm6-GBM	NA	NA	NA
TCGA-12-0822	Duke	Glioblastoma multiforme	IGC	No	No	No	Yes	Yes	No	Yes	No	glioblastoma	G4	46	male	23.4913	1	80	NA	0.224375	WT	non-codel	IDHwt	Methylated	Gain chr 7 & loss chr 10	No chr 19/20 gain	NA	NA	NA	NA	NA	NA	NA	NA	0.49	2.05	NA	NA	NA	Neural	ME	LGr4	NA	LGm6	IDHwt-K3	LGm6-GBM	NA	NA	NA
TCGA-12-0826	Duke	Glioblastoma multiforme	IGC	No	No	No	Yes	Yes	No	Yes	No	glioblastoma	G4	38	female	27.7624	1	NA	NA	0.3511	WT	non-codel	IDHwt	Unmethylated	Gain chr 7 & loss chr 10	No chr 19/20 gain	NA	NA	NA	NA	NA	NA	NA	NA	0.5	4.71	NA	NA	NA	Neural	NE	LGr4	NA	LGm6	IDHwt-K3	LGm6-GBM	NA	NA	NA
TCGA-12-0827	Duke	Glioblastoma multiforme	IGC	No	No	No	Yes	Yes	No	Yes	No	glioblastoma	G4	38	female	38.7359	1	100	NA	0.328115	Mutant	non-codel	IDHmut-non-codel	Methylated	No combined CNA	No chr 19/20 gain	NA	NA	NA	NA	NA	NA	NA	NA	0.59	5.48	NA	NA	NA	Mesenchymal	ME	LGr4	NA	LGm1	IDHmut-K1	G-CIMP-low	NA	NA	NA
TCGA-12-0828	Duke	Glioblastoma multiforme	IGC	No	No	No	Yes	Yes	No	Yes	No	glioblastoma	G4	57	male	8.93653	1	60	NA	0.10578	WT	non-codel	IDHwt	Unmethylated	Gain chr 7 & loss chr 10	No chr 19/20 gain	NA	NA	NA	NA	NA	NA	NA	NA	0.78	2.01	NA	NA	NA	Neural	CL	LGr4	NA	LGm5	IDHwt-K2	Mesenchymal-like	NA	NA	NA
TCGA-12-0829	Duke	Glioblastoma multiforme	IGC	No	No	No	Yes	Yes	No	Yes	No	glioblastoma	G4	75	male	20.5672	1	80	NA	0.187501	WT	non-codel	IDHwt	Methylated	Gain chr 7 & loss chr 10	Gain chr 19/20	NA	NA	NA	NA	NA	NA	NA	NA	0.41	2.05	NA	NA	NA	Mesenchymal	ME	LGr4	NA	LGm5	IDHwt-K2	Mesenchymal-like	NA	NA	NA
TCGA-12-1088	Duke	Glioblastoma multiforme	IGC	No	No	No	Yes	Yes	No	Yes	No	glioblastoma	G4	53	female	127.51	1	80	NA	0.306672	WT	non-codel	IDHwt	Unmethylated	Gain chr 7 & loss chr 10	No chr 19/20 gain	NA	NA	NA	NA	NA	NA	NA	NA	0.69	2.01	NA	NA	NA	Mesenchymal	ME	LGr4	NA	LGm6	IDHwt-K3	LGm6-GBM	NA	NA	NA
TCGA-12-1089	Duke	Glioblastoma multiforme	IGC	No	No	No	Yes	Yes	No	Yes	No	glioblastoma	G4	64	male	5.81532	1	NA	NA	0.140969	WT	non-codel	IDHwt	Unmethylated	No combined CNA	No chr 19/20 gain	NA	NA	NA	NA	NA	NA	NA	NA	0.76	1.96	NA	NA	NA	Neural	NE	LGr4	NA	LGm5	IDHwt-K2	Mesenchymal-like	NA	NA	NA
TCGA-12-1090	Duke	Glioblastoma multiforme	IGC	No	No	No	Yes	Yes	No	Yes	No	glioblastoma	G4	58	male	7.58948	1	60	NA	0.091158	NA	non-codel	NA	Methylated	No combined CNA	No chr 19/20 gain	NA	NA	NA	NA	NA	NA	NA	NA	0.9	2.17	NA	NA	NA	Mesenchymal	NA	LGr4	NA	LGm5	NA	NA	NA	NA	NA
TCGA-12-1091	Duke	Glioblastoma multiforme	IGC	No	No	No	Yes	Yes	No	Yes	No	glioblastoma	G4	10	female	33.1834	1	80	NA	0.643113	NA	non-codel	NA	Methylated	No combined CNA	No chr 19/20 gain	NA	NA	NA	NA	NA	NA	NA	NA	0.93	1.85	NA	NA	NA	Classical	CL	LGr4	NA	LGm5	NA	NA	NA	NA	NA
TCGA-12-1092	Duke	Glioblastoma multiforme	IGC	No	No	No	Yes	Yes	No	Yes	No	glioblastoma	G4	58	male	21.7171	1	80	NA	0.278705	WT	non-codel	IDHwt	Methylated	No combined CNA	No chr 19/20 gain	NA	NA	NA	NA	NA	NA	NA	NA	0.49	3.99	NA	NA	NA	Mesenchymal	ME	LGr4	NA	LGm5	IDHwt-K2	Mesenchymal-like	NA	NA	NA
TCGA-12-1093	Duke	Glioblastoma multiforme	IGC	No	No	No	Yes	Yes	No	Yes	No	glioblastoma	G4	66	female	15.9675	1	80	NA	0.256798	WT	non-codel	IDHwt	Unmethylated	Gain chr 7 & loss chr 10	No chr 19/20 gain	NA	NA	NA	NA	NA	NA	NA	NA	0.4	1.92	NA	NA	NA	Mesenchymal	ME	LGr4	NA	LGm5	IDHwt-K2	Mesenchymal-like	NA	NA	NA
TCGA-12-1094	Duke	Glioblastoma multiforme	IGC	No	No	No	Yes	Yes	No	Yes	No	glioblastoma	G4	56	male	12.222	1	100	NA	0.180555	NA	non-codel	NA	Unmethylated	Gain chr 7 & loss chr 10	Gain chr 19/20	NA	NA	NA	NA	NA	NA	NA	NA	0.78	2	NA	NA	NA	Classical	CL	LGr4	NA	LGm5	NA	NA	NA	NA	NA
TCGA-12-1095	Duke	Glioblastoma multiforme	IGC	No	No	No	Yes	Yes	No	Yes	No	glioblastoma	G4	65	female	15.8361	1	100	NA	0.172859	NA	non-codel	NA	Unmethylated	Gain chr 7 & loss chr 10	No chr 19/20 gain	NA	NA	NA	NA	NA	NA	NA	NA	0.64	1.95	NA	NA	NA	Mesenchymal	ME	LGr4	NA	LGm5	NA	NA	NA	NA	NA
TCGA-12-1096	Duke	Glioblastoma multiforme	IGC	No	No	No	Yes	Yes	No	Yes	No	glioblastoma	G4	55	male	9.10081	1	80	NA	0.220838	NA	non-codel	NA	Unmethylated	Gain chr 7 & loss chr 10	No chr 19/20 gain	NA	NA	NA	NA	NA	NA	NA	NA	0.48	2.04	NA	NA	NA	Mesenchymal	ME	LGr4	NA	LGm5	NA	NA	NA	NA	NA
TCGA-12-1097	Duke	Glioblastoma multiforme	IGC	No	No	No	Yes	Yes	No	Yes	No	glioblastoma	G4	61	male	14.5219	1	100	NA	0.18379	NA	non-codel	NA	Unmethylated	Gain chr 7 & loss chr 10	No chr 19/20 gain	NA	NA	NA	NA	NA	NA	NA	NA	0.78	1.92	NA	NA	NA	Neural	NA	LGr4	NA	LGm5	NA	NA	NA	NA	NA
TCGA-12-1098	Duke	Glioblastoma multiforme	IGC	No	No	No	Yes	Yes	No	Yes	No	glioblastoma	G4	75	female	3.97544	1	60	NA	0.281655	NA	non-codel	NA	Unmethylated	No combined CNA	No chr 19/20 gain	NA	NA	NA	NA	NA	NA	NA	NA	0.85	2.1	NA	NA	NA	Classical	CL	LGr4	NA	LGm4	NA	NA	NA	NA	NA
TCGA-12-1099	Duke	Glioblastoma multiforme	IGC	No	No	No	Yes	Yes	No	Yes	No	glioblastoma	G4	68	female	4.13972	1	80	NA	0.550376	NA	non-codel	NA	Unmethylated	No combined CNA	No chr 19/20 gain	NA	NA	NA	NA	NA	NA	NA	NA	0.77	3.86	NA	NA	NA	Proneural	PN	LGr1	NA	LGm5	NA	NA	NA	NA	NA
TCGA-12-1597	Duke	Glioblastoma multiforme	IGC	Yes	No	Yes	No	Yes	No	Yes	Yes	glioblastoma	G4	62	female	22.1771	1	80	51	0.220612	WT	NA	NA	Unmethylated	NA	NA	NA	4.58496	Expressed	WT	WT	NA	WT	WT	NA	NA	1137.81	1341.87	2479.68	Proneural	PN	LGr1	IDHwt-R3	LGm4	IDHwt-K1	Classic-like	NA	K1	NA
TCGA-12-1598	Duke	Glioblastoma multiforme	IGC	No	No	No	Yes	Yes	No	Yes	Yes	glioblastoma	G4	75	female	15.6389	1	NA	NA	0.586633	WT	non-codel	IDHwt	Methylated	Gain chr 7 & loss chr 10	No chr 19/20 gain	NA	NA	NA	NA	NA	NA	NA	NA	0.91	1.96	NA	NA	NA	Neural	PN	LGr1	NA	LGm4	IDHwt-K1	Classic-like	NA	K1	NA
TCGA-12-1599	Duke	Glioblastoma multiforme	IGC	No	No	No	Yes	Yes	No	Yes	Yes	glioblastoma	G4	47	female	25.6597	1	80	NA	0.137387	WT	non-codel	IDHwt	Methylated	Gain chr 7 & loss chr 10	No chr 19/20 gain	NA	NA	NA	NA	NA	NA	NA	NA	0.71	2.01	NA	NA	NA	Neural	ME	LGr4	NA	LGm5	IDHwt-K2	Mesenchymal-like	NA	K1	NA
TCGA-12-1600	Duke	Glioblastoma multiforme	IGC	No	No	No	Yes	Yes	No	Yes	No	glioblastoma	G4	86	male	14.719	1	80	NA	0.262568	WT	non-codel	IDHwt	Unmethylated	Gain chr 7 & loss chr 10	Gain chr 19/20	NA	NA	NA	NA	NA	NA	NA	NA	0.9	2	NA	NA	NA	Classical	CL	LGr4	NA	LGm4	IDHwt-K1	Classic-like	NA	NA	NA
TCGA-12-1601	Duke	Glioblastoma multiforme	IGC	No	No	No	No	No	No	Yes	No	NA	NA	NA	NA	NA	NA	NA	NA	0.11539	WT	NA	NA	Unmethylated	NA	NA	NA	NA	NA	NA	NA	NA	NA	NA	NA	NA	NA	NA	NA	NA	NA	NA	NA	LGm5	IDHwt-K2	Mesenchymal-like	NA	NA	NA
TCGA-12-1602	Duke	Glioblastoma multiforme	IGC	No	No	No	Yes	Yes	No	Yes	No	glioblastoma	G4	58	male	6.76811	1	60	NA	0.599429	WT	non-codel	IDHwt	Methylated	Gain chr 7 & loss chr 10	No chr 19/20 gain	NA	NA	NA	NA	NA	NA	NA	NA	0.81	3.21	NA	NA	NA	Proneural	PN	LGr1	NA	LGm5	IDHwt-K2	Mesenchymal-like	NA	NA	NA
TCGA-12-3644	Duke	Glioblastoma multiforme	IGC	No	No	No	Yes	Yes	No	Yes	No	glioblastoma	G4	47	female	59.7302	1	60	NA	0.258833	WT	non-codel	IDHwt	Methylated	Gain chr 7 & loss chr 10	No chr 19/20 gain	NA	NA	NA	NA	NA	NA	NA	NA	0.84	1.98	NA	NA	NA	Neural	PN	LGr1	NA	LGm5	IDHwt-K2	Mesenchymal-like	NA	NA	NA
TCGA-12-3646	Duke	Glioblastoma multiforme	IGC	No	No	No	Yes	Yes	No	Yes	Yes	glioblastoma	G4	59	female	43.9927	1	80	NA	0.683609	WT	non-codel	IDHwt	Methylated	Gain chr 7 & loss chr 10	No chr 19/20 gain	NA	NA	NA	NA	NA	NA	NA	NA	0.96	1.88	NA	NA	NA	Proneural	PN	LGr1	NA	LGm4	IDHwt-K1	Classic-like	NA	K1	NA
TCGA-12-3648	Duke	Glioblastoma multiforme	IGC	No	No	No	Yes	Yes	No	Yes	No	glioblastoma	G4	61	female	26.9082	1	80	NA	0.160234	WT	non-codel	IDHwt	Methylated	Gain chr 7 & loss chr 10	Gain chr 19/20	NA	NA	NA	NA	NA	NA	NA	NA	0.94	2.04	NA	NA	NA	Classical	CL	LGr4	NA	LGm4	IDHwt-K1	Classic-like	NA	NA	NA
TCGA-12-3649	Duke	Glioblastoma multiforme	IGC	Yes	No	No	Yes	Yes	No	Yes	Yes	glioblastoma	G4	76	male	15.2118	1	80	84	0.175754	WT	non-codel	IDHwt	Unmethylated	Gain chr 7 & loss chr 10	Gain chr 19/20	NA	NA	NA	WT	WT	NA	WT	NA	0.77	1.99	NA	NA	NA	Neural	CL	LGr4	NA	LGm4	IDHwt-K1	Classic-like	NA	K1	NA
TCGA-12-3650	Duke	Glioblastoma multiforme	IGC	Yes	No	Yes	Yes	Yes	No	Yes	Yes	glioblastoma	G4	46	male	10.9407	1	80	55	0.129701	WT	non-codel	IDHwt	Unmethylated	Gain chr 7 & loss chr 10	No chr 19/20 gain	NA	5.45943	Expressed	WT	WT	NA	WT	WT	0.88	2.02	680.631	1524.42	2205.05	Proneural	CL	LGr1	IDHwt-R3	LGm4	IDHwt-K1	Classic-like	NA	K1	NA
TCGA-12-3651	Duke	Glioblastoma multiforme	IGC	No	No	No	Yes	Yes	No	Yes	Yes	glioblastoma	G4	77	male	12.682	1	80	NA	0.206632	WT	non-codel	IDHwt	Methylated	Gain chr 7 & loss chr 10	No chr 19/20 gain	NA	NA	NA	NA	NA	NA	NA	NA	0.67	1.93	NA	NA	NA	Neural	PN	LGr1	NA	LGm5	IDHwt-K2	Mesenchymal-like	NA	K1	NA
TCGA-12-3652	Duke	Glioblastoma multiforme	IGC	Yes	No	Yes	Yes	Yes	No	Yes	Yes	glioblastoma	G4	60	male	34.8919	1	80	63	0.174973	WT	non-codel	IDHwt	Unmethylated	No combined CNA	Gain chr 19/20	NA	5.67243	Expressed	WT	WT	NA	WT	WT	0.92	1.94	244.635	1177.31	1421.95	Classical	CL	LGr4	IDHwt-R1	LGm5	IDHwt-K1	Classic-like	NA	K1	NA
TCGA-12-3653	Duke	Glioblastoma multiforme	IGC	Yes	No	Yes	Yes	Yes	No	Yes	Yes	glioblastoma	G4	34	female	14.5219	1	80	27	0.947696	WT	non-codel	IDHwt	Unmethylated	Gain chr 7 & loss chr 10	No chr 19/20 gain	NA	5.58496	Expressed	WT	WT	NA	WT	WT	0.92	3.44	615.82	2131.52	2747.34	Classical	CL	LGr4	IDHwt-R1	LGm5	IDHwt-K2	Mesenchymal-like	NA	K1	NA
TCGA-12-5295	Duke	Glioblastoma multiforme	IGC	Yes	No	Yes	Yes	Yes	Yes	No	Yes	glioblastoma	G4	60	female	14.9161	1	NA	76	0.246806	WT	non-codel	IDHwt	Methylated	Gain chr 7 & loss chr 10	No chr 19/20 gain	NA	4.08746	Expressed	WT	WT	NA	WT	WT	0.74	1.91	1045.73	2738.58	3784.3	Neural	ME	LGr4	IDHwt-R1	LGm4	IDHwt-K1	Classic-like	RTK II 'Classic'	K1	NA
TCGA-12-5299	Duke	Glioblastoma multiforme	IGC	Yes	No	Yes	Yes	Yes	Yes	No	No	glioblastoma	G4	56	female	3.21978	1	80	39	0.163054	WT	non-codel	IDHwt	Unmethylated	Gain chr 7 & loss chr 10	No chr 19/20 gain	NA	4.16993	Expressed	WT	WT	NA	WT	WT	0.91	2.05	1206.29	1977.78	3184.07	Classical	CL	LGr4	IDHwt-R2	LGm5	IDHwt-K2	Mesenchymal-like	RTK II 'Classic'	NA	NA
TCGA-12-5301	Duke	Glioblastoma multiforme	IGC	Yes	No	No	Yes	Yes	Yes	No	Yes	glioblastoma	G4	59	male	2.037	1	80	75	0.148013	WT	non-codel	IDHwt	Methylated	Gain chr 7 & loss chr 10	No chr 19/20 gain	NA	NA	NA	WT	WT	NA	WT	NA	0.87	1.96	NA	NA	NA	Neural	PN	LGr4	NA	LGm5	IDHwt-K2	Mesenchymal-like	RTK II 'Classic'	K1	NA
TCGA-14-0736	Emory University	Glioblastoma multiforme	IGC	Yes	No	No	Yes	Yes	No	Yes	No	glioblastoma	G4	49	male	15.1133	1	100	NA	0.606173	NA	non-codel	NA	Unmethylated	Gain chr 7 & loss chr 10	No chr 19/20 gain	NA	NA	NA	NA	NA	NA	NA	NA	0.57	3.52	NA	NA	NA	Mesenchymal	ME	LGr4	NA	LGm6	NA	NA	NA	NA	NA
TCGA-14-0740	Emory University	Glioblastoma multiforme	IGC	Yes	No	No	Yes	No	Yes	No	No	glioblastoma	G4	70	male	11.9592	1	60	47	0.841698	WT	non-codel	IDHwt	Methylated	No combined CNA	No chr 19/20 gain	NA	NA	NA	WT	WT	NA	WT	NA	0.89	3.6	NA	NA	NA	NA	NA	NA	NA	LGm6	IDHwt-K3	LGm6-GBM	RTK I 'PDGFRA'	NA	NA
TCGA-14-0781	Emory University	Glioblastoma multiforme	IGC	Yes	No	Yes	Yes	Yes	Yes	No	No	glioblastoma	G4	49	male	0.952792	1	NA	22	0.102132	WT	non-codel	IDHwt	Unmethylated	No combined CNA	No chr 19/20 gain	NA	3.90689	Expressed	WT	WT	NA	WT	WT	0.22	2.06	2339.39	2518.75	4858.14	Mesenchymal	ME	LGr4	IDHwt-R2	LGm5	IDHwt-K2	Mesenchymal-like	Mesenchymal	NA	NA
TCGA-14-0783	Emory University	Glioblastoma multiforme	IGC	No	No	No	Yes	Yes	No	Yes	No	glioblastoma	G4	36	female	6.20958	1	80	NA	0.355205	NA	non-codel	NA	Methylated	Gain chr 7 & loss chr 10	No chr 19/20 gain	NA	NA	NA	NA	NA	NA	NA	NA	0.68	5.96	NA	NA	NA	Mesenchymal	ME	LGr4	NA	LGm4	NA	NA	NA	NA	NA
TCGA-14-0786	Emory University	Glioblastoma multiforme	IGC	Yes	Yes	No	Yes	Yes	No	Yes	No	glioblastoma	G4	50	female	23.0313	1	80	38	0.143414	WT	non-codel	IDHwt	Methylated	Gain chr 7 & loss chr 10	No chr 19/20 gain	NA	NA	NA	WT	WT	NA	WT	NA	0.9	2.01	NA	NA	NA	Classical	CL	LGr4	NA	LGm4	IDHwt-K1	Classic-like	NA	NA	6.5938
TCGA-14-0787	Emory University	Glioblastoma multiforme	IGC	Yes	No	Yes	Yes	Yes	No	Yes	No	glioblastoma	G4	69	male	2.23413	1	60	36	0.203901	WT	non-codel	IDHwt	Methylated	Gain chr 7 & loss chr 10	No chr 19/20 gain	NA	4.32193	Expressed	WT	WT	NA	WT	WT	0.85	1.95	793.257	1999.73	2792.99	Classical	CL	LGr4	IDHwt-R1	LGm4	IDHwt-K1	Classic-like	NA	NA	NA
TCGA-14-0789	Emory University	Glioblastoma multiforme	IGC	Yes	No	Yes	Yes	Yes	No	Yes	No	glioblastoma	G4	54	male	11.2364	1	40	78	0.126184	WT	non-codel	IDHwt	Methylated	Gain chr 7 & loss chr 10	No chr 19/20 gain	NA	4.16993	Expressed	WT	WT	NA	WT	WT	0.56	2.03	1976.92	2977.32	4954.24	Mesenchymal	ME	LGr4	IDHwt-R2	LGm5	IDHwt-K1	Classic-like	NA	NA	NA
TCGA-14-0790	Emory University	Glioblastoma multiforme	IGC	Yes	No	Yes	Yes	Yes	No	Yes	No	glioblastoma	G4	64	female	13.7662	1	60	66	0.172085	WT	non-codel	IDHwt	Methylated	Gain chr 7 & loss chr 10	No chr 19/20 gain	NA	5.55459	Expressed	WT	WT	NA	WT	WT	0.93	2.03	446.531	773.551	1220.08	Classical	CL	LGr4	IDHwt-R1	LGm4	IDHwt-K1	Classic-like	NA	NA	NA
TCGA-14-0812	Emory University	Glioblastoma multiforme	IGC	No	No	No	Yes	Yes	No	Yes	No	glioblastoma	G4	65	male	3.25264	1	40	NA	0.167299	WT	non-codel	IDHwt	Methylated	Gain chr 7 & loss chr 10	No chr 19/20 gain	NA	NA	NA	NA	NA	NA	NA	NA	0.67	1.92	NA	NA	NA	Neural	NE	LGr4	NA	LGm4	IDHwt-K1	Classic-like	NA	NA	NA
TCGA-14-0813	Emory University	Glioblastoma multiforme	IGC	Yes	No	No	Yes	Yes	No	Yes	Yes	glioblastoma	G4	78	male	1.34705	1	60	90	0.305402	WT	non-codel	IDHwt	Methylated	Gain chr 7 & loss chr 10	No chr 19/20 gain	NA	NA	NA	WT	WT	NA	WT	NA	0.78	2	NA	NA	NA	Proneural	NE	LGr4	NA	LGm5	IDHwt-K2	Mesenchymal-like	NA	K1	NA
TCGA-14-0817	Emory University	Glioblastoma multiforme	IGC	Yes	No	Yes	Yes	Yes	No	Yes	No	glioblastoma	G4	69	female	5.3882	1	60	67	0.477485	WT	non-codel	IDHwt	Unmethylated	Gain chr 7 & loss chr 10	No chr 19/20 gain	NA	3.16993	Expressed	WT	WT	NA	WT	WT	NA	NA	1964.13	3176.64	5140.78	Neural	ME	LGr4	IDHwt-R2	LGm4	IDHwt-K1	Classic-like	NA	NA	NA
TCGA-14-0862	Emory University	Glioblastoma multiforme	IGC	Yes	No	No	Yes	No	Yes	No	Yes	glioblastoma	G4	60	male	2.89123	1	40	43	0.703919	WT	non-codel	IDHwt	Methylated	No combined CNA	No chr 19/20 gain	NA	NA	NA	WT	WT	NA	WT	NA	0.68	1.72	NA	NA	NA	NA	NA	NA	NA	LGm4	IDHwt-K1	Classic-like	RTK II 'Classic'	K1	NA
TCGA-14-0865	Emory University	Glioblastoma multiforme	IGC	No	No	No	Yes	Yes	No	Yes	No	glioblastoma	G4	67	male	16.4932	1	60	NA	0.86924	WT	non-codel	IDHwt	Methylated	No combined CNA	No chr 19/20 gain	NA	NA	NA	NA	NA	NA	NA	NA	0.95	1.87	NA	NA	NA	Proneural	PN	LGr1	NA	LGm5	IDHwt-K2	Mesenchymal-like	NA	NA	NA
TCGA-14-0866	Emory University	Glioblastoma multiforme	IGC	No	No	No	Yes	Yes	No	Yes	No	glioblastoma	G4	55	male	26.3168	1	80	NA	0.146841	NA	non-codel	NA	Methylated	Gain chr 7 & loss chr 10	Gain chr 19/20	NA	NA	NA	NA	NA	NA	NA	NA	0.76	2.04	NA	NA	NA	Neural	CL	LGr4	NA	LGm4	NA	NA	NA	NA	NA
TCGA-14-0867	Emory University	Glioblastoma multiforme	IGC	No	No	No	Yes	Yes	No	Yes	No	glioblastoma	G4	67	male	2.037	1	60	NA	0.496512	WT	non-codel	IDHwt	Methylated	Gain chr 7 & loss chr 10	No chr 19/20 gain	NA	NA	NA	NA	NA	NA	NA	NA	0.64	5.82	NA	NA	NA	Mesenchymal	ME	LGr4	NA	LGm5	IDHwt-K2	Mesenchymal-like	NA	NA	NA
TCGA-14-0871	Emory University	Glioblastoma multiforme	IGC	Yes	No	Yes	Yes	Yes	No	Yes	Yes	glioblastoma	G4	74	female	28.9123	1	60	48	0.669174	WT	non-codel	IDHwt	Unmethylated	Gain chr 7 & loss chr 10	No chr 19/20 gain	NA	4.64386	Expressed	WT	WT	NA	WT	WT	0.93	5.44	631.88	184.958	816.837	Mesenchymal	NA	LGr4	IDHwt-R2	LGm6	IDHwt-K3	LGm6-GBM	NA	K1	NA
TCGA-14-1034	Emory University	Glioblastoma multiforme	IGC	Yes	Yes	Yes	Yes	Yes	No	Yes	No	glioblastoma	G4	60	female	15.9346	1	60	80	0.534245	WT	non-codel	IDHwt	Methylated	Gain chr 7 & loss chr 10	No chr 19/20 gain	Mutant	3.58496	Expressed	WT	WT	TERT	WT	WT	0.54	3.95	1359.09	2593.52	3952.61	Mesenchymal	ME	LGr4	IDHwt-R2	LGm4	IDHwt-K1	Classic-like	NA	NA	4.0534
TCGA-14-1037	Emory University	Glioblastoma multiforme	IGC	No	No	No	Yes	Yes	No	Yes	No	glioblastoma	G4	66	female	19.2858	1	60	NA	0.162173	WT	non-codel	IDHwt	Unmethylated	Gain chr 7 & loss chr 10	No chr 19/20 gain	NA	NA	NA	NA	NA	NA	NA	NA	0.51	1.95	NA	NA	NA	Mesenchymal	ME	LGr4	NA	LGm5	IDHwt-K2	Mesenchymal-like	NA	NA	NA
TCGA-14-1043	Emory University	Glioblastoma multiforme	IGC	Yes	No	No	Yes	No	Yes	No	No	glioblastoma	G4	61	male	0.788518	1	40	23	0.121256	WT	non-codel	IDHwt	Unmethylated	Gain chr 7 & loss chr 10	No chr 19/20 gain	NA	NA	NA	WT	WT	NA	WT	NA	0.55	2.05	NA	NA	NA	NA	NA	NA	NA	LGm5	IDHwt-K2	Mesenchymal-like	Mesenchymal	NA	NA
TCGA-14-1395	Emory University	Glioblastoma multiforme	IGC	Yes	No	No	Yes	No	Yes	No	No	glioblastoma	G4	52	male	1.37991	1	80	57	0.176135	WT	non-codel	IDHwt	Unmethylated	Gain chr 7 & loss chr 10	No chr 19/20 gain	NA	NA	NA	WT	WT	NA	WT	NA	0.91	1.99	NA	NA	NA	NA	NA	NA	NA	LGm5	IDHwt-K2	Mesenchymal-like	RTK II 'Classic'	NA	NA
TCGA-14-1396	Emory University	Glioblastoma multiforme	IGC	No	No	No	Yes	Yes	No	Yes	No	glioblastoma	G4	78	female	1.11707	1	60	NA	0.272093	WT	non-codel	IDHwt	Methylated	No combined CNA	No chr 19/20 gain	NA	NA	NA	NA	NA	NA	NA	NA	0.76	2.14	NA	NA	NA	Mesenchymal	ME	LGr4	NA	LGm4	IDHwt-K1	Classic-like	NA	NA	NA
TCGA-14-1401	Emory University	Glioblastoma multiforme	IGC	No	Yes	No	Yes	Yes	No	Yes	No	glioblastoma	G4	54	male	3.74546	1	80	NA	0.109011	NA	non-codel	NA	Methylated	Gain chr 7 & loss chr 10	No chr 19/20 gain	NA	NA	NA	NA	NA	NA	NA	NA	0.65	2	NA	NA	NA	Proneural	PN	LGr4	NA	LGm5	NA	NA	NA	NA	3.3464
TCGA-14-1402	Emory University	Glioblastoma multiforme	IGC	Yes	Yes	No	Yes	Yes	No	Yes	No	glioblastoma	G4	58	female	32.0335	1	80	NA	0.14263	NA	non-codel	NA	Methylated	No combined CNA	Gain chr 19/20	Mutant	NA	NA	NA	NA	NA	NA	NA	0.79	2	NA	NA	NA	Classical	CL	LGr4	NA	LGm4	NA	NA	NA	NA	4.0808
TCGA-14-1450	Emory University	Glioblastoma multiforme	IGC	Yes	No	No	Yes	No	Yes	No	No	glioblastoma	G4	57	female	58.7446	0	80	56	0.188178	WT	non-codel	IDHwt	Methylated	Gain chr 7 & loss chr 10	No chr 19/20 gain	NA	NA	NA	WT	WT	NA	WT	NA	0.68	1.97	NA	NA	NA	NA	NA	NA	NA	LGm4	IDHwt-K1	Classic-like	RTK II 'Classic'	NA	NA
TCGA-14-1451	Emory University	Glioblastoma multiforme	IGC	No	No	No	Yes	Yes	No	Yes	No	glioblastoma	G4	39	male	23.097	1	80	NA	0.18731	WT	non-codel	IDHwt	Unmethylated	Gain chr 7 & loss chr 10	No chr 19/20 gain	NA	NA	NA	NA	NA	NA	NA	NA	0.78	1.95	NA	NA	NA	Proneural	PN	LGr4	NA	LGm5	IDHwt-K2	Mesenchymal-like	NA	NA	NA
TCGA-14-1452	Emory University	Glioblastoma multiforme	IGC	No	No	No	Yes	Yes	No	Yes	No	glioblastoma	G4	60	male	7.09666	1	80	NA	0.176745	NA	non-codel	NA	Methylated	Gain chr 7 & loss chr 10	No chr 19/20 gain	NA	NA	NA	NA	NA	NA	NA	NA	0.74	2.08	NA	NA	NA	Mesenchymal	ME	LGr4	NA	LGm4	NA	NA	NA	NA	NA
TCGA-14-1453	Emory University	Glioblastoma multiforme	IGC	No	No	No	Yes	Yes	No	Yes	No	glioblastoma	G4	69	male	1.14992	1	60	NA	0.794209	WT	non-codel	IDHwt	Unmethylated	No combined CNA	No chr 19/20 gain	NA	NA	NA	NA	NA	NA	NA	NA	0.95	1.86	NA	NA	NA	Classical	CL	LGr4	NA	LGm4	IDHwt-K1	Classic-like	NA	NA	NA
TCGA-14-1454	Emory University	Glioblastoma multiforme	IGC	No	Yes	No	Yes	Yes	No	Yes	No	glioblastoma	G4	54	female	30.1608	1	60	NA	0.403128	NA	non-codel	NA	Unmethylated	Gain chr 7 & loss chr 10	No chr 19/20 gain	NA	NA	NA	NA	NA	NA	NA	NA	0.95	3.03	NA	NA	NA	Proneural	PN	LGr1	NA	LGm5	NA	NA	NA	NA	5.9953
TCGA-14-1455	Emory University	Glioblastoma multiforme	IGC	No	No	No	Yes	Yes	No	Yes	No	glioblastoma	G4	61	male	0.919937	1	NA	NA	0.189269	WT	non-codel	IDHwt	Methylated	Gain chr 7 & loss chr 10	No chr 19/20 gain	NA	NA	NA	NA	NA	NA	NA	NA	0.89	1.97	NA	NA	NA	Proneural	PN	LGr1	NA	LGm6	IDHwt-K3	LGm6-GBM	NA	NA	NA
TCGA-14-1456	Emory University	Glioblastoma multiforme	IGC	Yes	No	No	Yes	Yes	No	Yes	No	glioblastoma	G4	23	male	40.9372	0	80	22	0.0944138	Mutant	non-codel	IDHmut-non-codel	Unmethylated	No combined CNA	No chr 19/20 gain	NA	NA	NA	Mutant	WT	NA	WT	NA	0.8	2.04	NA	NA	NA	G-CIMP	PN	LGr3	NA	LGm2	IDHmut-K2	G-CIMP-high	NA	NA	NA
TCGA-14-1458	Emory University	Glioblastoma multiforme	IGC	No	No	No	Yes	Yes	No	Yes	No	glioblastoma	G4	54	male	6.66954	1	80	NA	0.224231	Mutant	non-codel	IDHmut-non-codel	Methylated	No combined CNA	No chr 19/20 gain	NA	NA	NA	NA	NA	NA	NA	NA	0.35	3.86	NA	NA	NA	G-CIMP	NE	LGr2	NA	LGm2	IDHmut-K2	G-CIMP-high	NA	NA	NA
TCGA-14-1459	Emory University	Glioblastoma multiforme	IGC	No	Yes	No	Yes	Yes	No	Yes	No	glioblastoma	G4	63	female	12.4192	1	100	NA	0.123324	NA	non-codel	NA	Methylated	Gain chr 7 & loss chr 10	No chr 19/20 gain	NA	NA	NA	NA	NA	NA	NA	NA	0.88	1.99	NA	NA	NA	Neural	NA	LGr4	NA	LGm5	NA	NA	NA	NA	5.739
TCGA-14-1794	Emory University	Glioblastoma multiforme	IGC	No	No	No	Yes	Yes	No	Yes	No	glioblastoma	G4	59	male	0.985647	1	NA	NA	0.308269	WT	non-codel	IDHwt	Unmethylated	Gain chr 7 & loss chr 10	No chr 19/20 gain	NA	NA	NA	NA	NA	NA	NA	NA	0.52	4.88	NA	NA	NA	Proneural	PN	LGr4	NA	LGm5	IDHwt-K2	Mesenchymal-like	NA	NA	NA
TCGA-14-1795	Emory University	Glioblastoma multiforme	IGC	No	No	No	Yes	Yes	No	Yes	No	glioblastoma	G4	66	male	1.97129	1	60	NA	0.102711	WT	non-codel	IDHwt	Methylated	Gain chr 7 & loss chr 10	No chr 19/20 gain	NA	NA	NA	NA	NA	NA	NA	NA	0.69	2.01	NA	NA	NA	Proneural	PN	LGr1	NA	LGm4	IDHwt-K1	Classic-like	NA	NA	NA
TCGA-14-1821	Emory University	Glioblastoma multiforme	IGC	No	No	No	Yes	Yes	No	Yes	No	glioblastoma	G4	31	male	17.7745	1	80	NA	0.22921	Mutant	non-codel	IDHmut-non-codel	Methylated	No combined CNA	No chr 19/20 gain	NA	NA	NA	NA	NA	NA	NA	NA	0.98	1.94	NA	NA	NA	G-CIMP	PN	LGr3	NA	LGm1	IDHmut-K1	G-CIMP-low	NA	NA	NA
TCGA-14-1823	Emory University	Glioblastoma multiforme	IGC	Yes	Yes	Yes	Yes	Yes	No	Yes	Yes	glioblastoma	G4	58	female	17.8402	1	80	47	0.828086	WT	non-codel	IDHwt	Methylated	Gain chr 7 & loss chr 10	Gain chr 19/20	Mutant	2.32193	Expressed	WT	WT	TERT	WT	WT	0.64	2.55	1453.49	3032.77	4486.26	Mesenchymal	ME	LGr4	IDHwt-R2	LGm4	IDHwt-K1	Classic-like	NA	K1	6.3528
TCGA-14-1825	Emory University	Glioblastoma multiforme	IGC	Yes	No	Yes	Yes	Yes	No	Yes	No	glioblastoma	G4	70	male	7.62234	1	80	52	0.281382	WT	non-codel	IDHwt	Unmethylated	Gain chr 7 & loss chr 10	No chr 19/20 gain	NA	4.80735	Expressed	WT	WT	NA	WT	WT	0.88	2.17	332.504	767.707	1100.21	Proneural	PN	LGr1	IDHwt-R3	LGm5	IDHwt-K2	Mesenchymal-like	NA	NA	NA
TCGA-14-1827	Emory University	Glioblastoma multiforme	IGC	No	No	No	Yes	Yes	No	Yes	No	glioblastoma	G4	51	male	5.88103	1	100	NA	0.142256	WT	non-codel	IDHwt	Methylated	Gain chr 7 & loss chr 10	No chr 19/20 gain	NA	NA	NA	NA	NA	NA	NA	NA	0.78	2.06	NA	NA	NA	Neural	NE	LGr4	NA	LGm5	IDHwt-K2	Mesenchymal-like	NA	NA	NA
TCGA-14-1829	Emory University	Glioblastoma multiforme	IGC	Yes	No	Yes	Yes	Yes	No	Yes	No	glioblastoma	G4	57	male	7.16237	0	60	53	0.200083	WT	non-codel	IDHwt	Unmethylated	Gain chr 7 & loss chr 10	No chr 19/20 gain	NA	3.58496	Expressed	WT	WT	NA	WT	WT	0.7	2.03	1837.06	2540.05	4377.11	Neural	ME	LGr4	IDHwt-R2	LGm5	IDHwt-K2	Mesenchymal-like	NA	NA	NA
TCGA-14-2554	Emory University	Glioblastoma multiforme	IGC	Yes	Yes	Yes	Yes	Yes	No	Yes	No	glioblastoma	G4	52	female	17.4788	1	60	71	0.213501	WT	non-codel	IDHwt	Unmethylated	Gain chr 7 & loss chr 10	Gain chr 19/20	Mutant	1	Not expressed	WT	WT	TERT	WT	WT	0.81	2.09	1237.14	2443.46	3680.59	Neural	ME	LGr4	IDHwt-R2	LGm5	IDHwt-K2	Mesenchymal-like	NA	NA	6.1813
TCGA-14-2555	Emory University	Glioblastoma multiforme	IGC	No	No	No	Yes	Yes	No	Yes	No	glioblastoma	G4	44	female	7.95089	0	80	NA	0.145267	NA	non-codel	NA	Methylated	Gain chr 7 & loss chr 10	Gain chr 19/20	NA	NA	NA	NA	NA	NA	NA	NA	0.97	2.05	NA	NA	NA	Neural	CL	LGr4	NA	LGm5	NA	NA	NA	NA	NA
TCGA-14-3476	Emory University	Glioblastoma multiforme	IGC	Yes	No	No	No	Yes	No	Yes	No	glioblastoma	G4	74	male	0.394259	1	NA	47	0.219657	WT	NA	NA	Unmethylated	NA	NA	NA	NA	NA	WT	WT	NA	WT	NA	NA	NA	NA	NA	NA	Neural	NE	LGr1	NA	LGm5	IDHwt-K2	Mesenchymal-like	NA	NA	NA
TCGA-14-3477	Emory University	Glioblastoma multiforme	IGC	No	No	No	Yes	Yes	No	Yes	No	glioblastoma	G4	38	female	3.77831	0	80	NA	0.714792	WT	non-codel	IDHwt	Unmethylated	No combined CNA	No chr 19/20 gain	NA	NA	NA	NA	NA	NA	NA	NA	0.92	5.34	NA	NA	NA	Proneural	PN	LGr1	NA	LGm6	IDHwt-K3	LGm6-GBM	NA	NA	NA
TCGA-14-4157	Emory University	Glioblastoma multiforme	IGC	Yes	No	No	Yes	Yes	No	Yes	No	glioblastoma	G4	40	male	3.41691	0	60	31	0.162791	Mutant	non-codel	IDHmut-non-codel	Methylated	No combined CNA	No chr 19/20 gain	NA	NA	NA	Mutant	WT	NA	WT	NA	0.97	1.96	NA	NA	NA	G-CIMP	PN	LGr3	NA	LGm2	IDHmut-K2	G-CIMP-high	NA	NA	NA
TCGA-15-0742	Mayo Clinic - Rochester	Glioblastoma multiforme	IGC	Yes	No	Yes	Yes	Yes	No	No	No	glioblastoma	G4	65	male	13.7662	1	80	71	0.266427	WT	non-codel	IDHwt	NA	Gain chr 7 & loss chr 10	No chr 19/20 gain	NA	7.12928	Expressed	WT	WT	NA	WT	WT	0.92	1.94	274.458	929.848	1204.31	Classical	CL	LGr4	IDHwt-R1	NA	NA	NA	NA	NA	NA
TCGA-15-1444	Mayo Clinic - Rochester	Glioblastoma multiforme	IGC	Yes	Yes	Yes	Yes	Yes	Yes	No	No	glioblastoma	G4	21	male	50.498	1	NA	21	0.0993632	Mutant	non-codel	IDHmut-non-codel	Methylated	No combined CNA	No chr 19/20 gain	WT	1	Not expressed	Mutant	WT	ATRX	WT	WT	0.59	1.92	1522.5	2096.47	3618.98	Proneural	NA	LGr3	IDHmut-R3	LGm2	IDHmut-K2	G-CIMP-high	IDH	NA	6.2051
TCGA-15-1446	Mayo Clinic - Rochester	Glioblastoma multiforme	IGC	No	No	No	Yes	Yes	No	Yes	Yes	glioblastoma	G4	55	male	19.0887	0	80	NA	0.1116	WT	non-codel	IDHwt	Unmethylated	Gain chr 7 & loss chr 10	No chr 19/20 gain	NA	NA	NA	NA	NA	NA	NA	NA	0.69	2.01	NA	NA	NA	Classical	CL	LGr4	NA	LGm4	IDHwt-K1	Classic-like	NA	K1	NA
TCGA-15-1447	Mayo Clinic - Rochester	Glioblastoma multiforme	IGC	No	No	No	Yes	Yes	No	Yes	Yes	glioblastoma	G4	36	female	53.1592	0	80	NA	0.886114	NA	non-codel	NA	Methylated	No combined CNA	No chr 19/20 gain	NA	NA	NA	NA	NA	NA	NA	NA	0.86	2.71	NA	NA	NA	Proneural	NE	LGr1	NA	LGm6	NA	NA	NA	K1	NA
TCGA-15-1449	Mayo Clinic - Rochester	Glioblastoma multiforme	IGC	No	No	No	Yes	Yes	No	Yes	Yes	glioblastoma	G4	65	male	13.2734	1	60	NA	0.442605	NA	non-codel	NA	Methylated	No combined CNA	No chr 19/20 gain	NA	NA	NA	NA	NA	NA	NA	NA	0.47	5.56	NA	NA	NA	Proneural	NE	LGr1	NA	LGm5	NA	NA	NA	K1	NA
TCGA-16-0846	Toronto Western Hospital	Glioblastoma multiforme	IGC	Yes	No	Yes	Yes	Yes	No	Yes	Yes	glioblastoma	G4	85	male	3.90973	1	NA	58	0.33331	WT	non-codel	IDHwt	Methylated	Gain chr 7 & loss chr 10	No chr 19/20 gain	NA	0	Not expressed	WT	WT	NA	WT	WT	0.64	3.72	1027.12	2526.21	3553.32	Proneural	NA	LGr4	IDHwt-R4	LGm5	IDHwt-K1	Classic-like	NA	K1	NA
TCGA-16-0848	Toronto Western Hospital	Glioblastoma multiforme	IGC	Yes	No	No	Yes	Yes	No	Yes	No	glioblastoma	G4	57	male	17.5774	1	NA	NA	0.219372	NA	non-codel	NA	Methylated	Gain chr 7 & loss chr 10	No chr 19/20 gain	NA	NA	NA	NA	NA	NA	NA	NA	0.78	2.04	NA	NA	NA	Proneural	PN	LGr4	NA	LGm5	NA	NA	NA	NA	NA
TCGA-16-0849	Toronto Western Hospital	Glioblastoma multiforme	IGC	No	No	No	Yes	Yes	No	Yes	No	glioblastoma	G4	54	male	26.0539	0	NA	NA	0.104026	Mutant	non-codel	IDHmut-non-codel	Unmethylated	No combined CNA	No chr 19/20 gain	NA	NA	NA	NA	NA	NA	NA	NA	0.86	2	NA	NA	NA	G-CIMP	PN	LGr3	NA	LGm2	IDHmut-K2	G-CIMP-high	NA	NA	NA
TCGA-16-0850	Toronto Western Hospital	Glioblastoma multiforme	IGC	No	No	No	Yes	Yes	No	Yes	No	glioblastoma	G4	52	female	16.3617	1	NA	NA	0.817702	Mutant	non-codel	IDHmut-non-codel	Unmethylated	No combined CNA	No chr 19/20 gain	NA	NA	NA	NA	NA	NA	NA	NA	1	3.48	NA	NA	NA	G-CIMP	PN	LGr3	NA	LGm1	IDHmut-K1	G-CIMP-low	NA	NA	NA
TCGA-16-0861	Toronto Western Hospital	Glioblastoma multiforme	IGC	Yes	No	No	Yes	Yes	No	Yes	No	glioblastoma	G4	65	male	4.30399	NA	NA	58	0.192682	WT	non-codel	IDHwt	Unmethylated	No combined CNA	No chr 19/20 gain	NA	NA	NA	WT	WT	NA	WT	NA	0.88	1.91	NA	NA	NA	Classical	NA	LGr4	NA	LGm5	IDHwt-K2	Mesenchymal-like	NA	NA	NA
TCGA-16-1045	Toronto Western Hospital	Glioblastoma multiforme	IGC	Yes	No	Yes	Yes	Yes	No	Yes	No	glioblastoma	G4	49	female	29.0109	1	NA	72	0.284026	WT	non-codel	IDHwt	Methylated	Gain chr 7 & loss chr 10	No chr 19/20 gain	NA	0	Not expressed	WT	WT	NA	WT	WT	0.49	3.55	2549	3367.09	5916.1	Mesenchymal	ME	LGr4	IDHwt-R2	LGm5	IDHwt-K2	Mesenchymal-like	NA	NA	NA
TCGA-16-1047	Toronto Western Hospital	Glioblastoma multiforme	IGC	No	No	No	Yes	Yes	No	Yes	No	glioblastoma	G4	66	female	4.56683	1	NA	NA	0.174285	NA	non-codel	NA	Unmethylated	Gain chr 7 & loss chr 10	No chr 19/20 gain	NA	NA	NA	NA	NA	NA	NA	NA	0.91	1.93	NA	NA	NA	Classical	CL	LGr4	NA	LGm5	NA	NA	NA	NA	NA
TCGA-16-1048	Toronto Western Hospital	Glioblastoma multiforme	IGC	Yes	No	No	Yes	Yes	No	Yes	No	NA	NA	NA	NA	NA	NA	NA	64	0.19531	WT	non-codel	IDHwt	Unmethylated	Gain chr 7 & loss chr 10	No chr 19/20 gain	NA	NA	NA	WT	WT	NA	WT	NA	0.67	2.02	NA	NA	NA	NA	CL	LGr4	NA	LGm5	IDHwt-K2	Mesenchymal-like	NA	NA	NA
TCGA-16-1055	Toronto Western Hospital	Glioblastoma multiforme	IGC	No	No	No	Yes	Yes	No	Yes	No	glioblastoma	G4	48	male	10.2836	1	NA	NA	0.157664	NA	non-codel	NA	Unmethylated	Gain chr 7 & loss chr 10	No chr 19/20 gain	NA	NA	NA	NA	NA	NA	NA	NA	0.71	2.03	NA	NA	NA	Classical	CL	LGr4	NA	LGm5	NA	NA	NA	NA	NA
TCGA-16-1056	Toronto Western Hospital	Glioblastoma multiforme	IGC	No	No	No	Yes	Yes	No	Yes	No	glioblastoma	G4	55	male	13.9962	1	NA	NA	0.124122	NA	non-codel	NA	Unmethylated	No combined CNA	No chr 19/20 gain	NA	NA	NA	NA	NA	NA	NA	NA	0.78	1.93	NA	NA	NA	Classical	CL	LGr4	NA	LGm4	NA	NA	NA	NA	NA
TCGA-16-1060	Toronto Western Hospital	Glioblastoma multiforme	IGC	No	No	No	Yes	Yes	No	Yes	No	glioblastoma	G4	70	female	9.13366	1	NA	NA	0.138429	NA	non-codel	NA	Unmethylated	No combined CNA	No chr 19/20 gain	NA	NA	NA	NA	NA	NA	NA	NA	0.71	1.92	NA	NA	NA	Mesenchymal	ME	LGr4	NA	LGm5	NA	NA	NA	NA	NA
TCGA-16-1062	Toronto Western Hospital	Glioblastoma multiforme	IGC	No	No	No	Yes	Yes	No	Yes	No	glioblastoma	G4	57	female	21.2243	1	NA	NA	0.14623	NA	non-codel	NA	Methylated	Gain chr 7 & loss chr 10	No chr 19/20 gain	NA	NA	NA	NA	NA	NA	NA	NA	0.88	2.03	NA	NA	NA	Classical	CL	LGr4	NA	LGm4	NA	NA	NA	NA	NA
TCGA-16-1063	Toronto Western Hospital	Glioblastoma multiforme	IGC	No	Yes	No	Yes	Yes	No	Yes	No	glioblastoma	G4	72	male	13.9633	1	NA	NA	0.174826	NA	non-codel	NA	Unmethylated	Gain chr 7 & loss chr 10	No chr 19/20 gain	NA	NA	NA	NA	NA	NA	NA	NA	0.85	1.96	NA	NA	NA	Neural	CL	LGr4	NA	LGm4	NA	NA	NA	NA	5.9884
TCGA-16-1460	Toronto Western Hospital	Glioblastoma multiforme	IGC	No	Yes	No	Yes	Yes	No	Yes	Yes	glioblastoma	G4	36	female	6.40671	0	NA	NA	0.0468934	Mutant	non-codel	IDHmut-non-codel	Methylated	No combined CNA	No chr 19/20 gain	NA	NA	NA	NA	NA	NA	NA	NA	0.74	2.03	NA	NA	NA	G-CIMP	PN	LGr3	NA	LGm2	IDHmut-K2	G-CIMP-high	NA	K1	8.8696
TCGA-19-0955	Case Western	Glioblastoma multiforme	IGC	No	No	No	Yes	Yes	No	Yes	No	glioblastoma	G4	71	male	11.7621	0	NA	NA	0.212573	NA	non-codel	NA	Methylated	Gain chr 7 & loss chr 10	Gain chr 19/20	NA	NA	NA	NA	NA	NA	NA	NA	0.52	2.11	NA	NA	NA	Classical	CL	LGr4	NA	LGm5	NA	NA	NA	NA	NA
TCGA-19-0957	Case Western	Glioblastoma multiforme	IGC	Yes	No	No	Yes	Yes	No	Yes	Yes	glioblastoma	G4	48	female	21.8814	1	NA	NA	0.172373	WT	non-codel	IDHwt	Unmethylated	Gain chr 7 & loss chr 10	No chr 19/20 gain	NA	NA	NA	NA	NA	NA	NA	NA	0.74	2.08	NA	NA	NA	Proneural	PN	LGr1	NA	LGm4	IDHwt-K1	Classic-like	NA	K1	NA
TCGA-19-0960	Case Western	Glioblastoma multiforme	IGC	No	No	No	Yes	Yes	No	Yes	No	glioblastoma	G4	83	female	8.60798	0	60	NA	0.203644	NA	non-codel	NA	Methylated	No combined CNA	No chr 19/20 gain	NA	NA	NA	NA	NA	NA	NA	NA	0.93	1.99	NA	NA	NA	Proneural	PN	LGr1	NA	LGm5	NA	NA	NA	NA	NA
TCGA-19-0962	Case Western	Glioblastoma multiforme	IGC	No	No	No	Yes	Yes	No	Yes	Yes	glioblastoma	G4	77	female	0.657098	1	40	NA	0.181218	NA	non-codel	NA	Methylated	Gain chr 7 & loss chr 10	No chr 19/20 gain	NA	NA	NA	NA	NA	NA	NA	NA	0.77	1.94	NA	NA	NA	Mesenchymal	NE	LGr4	NA	LGm5	NA	NA	NA	K1	NA
TCGA-19-0963	Case Western	Glioblastoma multiforme	IGC	No	No	No	Yes	Yes	No	Yes	No	glioblastoma	G4	61	male	14.259	1	NA	NA	0.145377	NA	non-codel	NA	Unmethylated	Gain chr 7 & loss chr 10	No chr 19/20 gain	NA	NA	NA	NA	NA	NA	NA	NA	0.72	1.97	NA	NA	NA	Neural	NE	LGr4	NA	LGm5	NA	NA	NA	NA	NA
TCGA-19-0964	Case Western	Glioblastoma multiforme	IGC	No	No	No	Yes	Yes	No	Yes	No	glioblastoma	G4	70	male	3.38405	0	60	NA	0.0782241	NA	non-codel	NA	Methylated	No combined CNA	No chr 19/20 gain	NA	NA	NA	NA	NA	NA	NA	NA	0.93	1.93	NA	NA	NA	Classical	CL	LGr4	NA	LGm4	NA	NA	NA	NA	NA
TCGA-19-1385	Case Western	Glioblastoma multiforme	IGC	No	No	No	Yes	Yes	No	Yes	No	glioblastoma	G4	69	male	10.7436	1	NA	NA	0.133807	WT	non-codel	IDHwt	Methylated	No combined CNA	No chr 19/20 gain	NA	NA	NA	NA	NA	NA	NA	NA	NA	NA	NA	NA	NA	Mesenchymal	ME	LGr4	NA	LGm6	IDHwt-K3	LGm6-GBM	NA	NA	NA
TCGA-19-1386	Case Western	Glioblastoma multiforme	IGC	No	No	No	Yes	Yes	No	Yes	Yes	glioblastoma	G4	51	male	9.06795	1	80	NA	0.164007	WT	non-codel	IDHwt	Unmethylated	Gain chr 7 & loss chr 10	Gain chr 19/20	NA	NA	NA	NA	NA	NA	NA	NA	0.89	2.03	NA	NA	NA	Classical	CL	LGr4	NA	LGm5	IDHwt-K1	Classic-like	NA	K1	NA
TCGA-19-1387	Case Western	Glioblastoma multiforme	IGC	No	No	No	Yes	Yes	No	Yes	No	glioblastoma	G4	81	male	5.94674	0	60	NA	0.181534	WT	non-codel	IDHwt	Methylated	Gain chr 7 & loss chr 10	No chr 19/20 gain	NA	NA	NA	NA	NA	NA	NA	NA	0.82	2.06	NA	NA	NA	Proneural	PN	LGr1	NA	LGm4	IDHwt-K1	Classic-like	NA	NA	NA
TCGA-19-1388	Case Western	Glioblastoma multiforme	IGC	No	No	No	Yes	Yes	No	Yes	No	glioblastoma	G4	58	male	12.9448	1	NA	NA	0.643791	WT	non-codel	IDHwt	Methylated	No combined CNA	No chr 19/20 gain	NA	NA	NA	NA	NA	NA	NA	NA	0.65	3.49	NA	NA	NA	Mesenchymal	NA	LGr4	NA	LGm6	IDHwt-K3	LGm6-GBM	NA	NA	NA
TCGA-19-1389	Case Western	Glioblastoma multiforme	IGC	Yes	Yes	No	Yes	Yes	No	Yes	Yes	glioblastoma	G4	51	male	4.63254	1	80	NA	0.190434	WT	non-codel	IDHwt	Unmethylated	Gain chr 7 & loss chr 10	No chr 19/20 gain	Mutant	NA	NA	NA	NA	NA	NA	NA	0.37	1.91	NA	NA	NA	Mesenchymal	ME	LGr4	NA	LGm6	IDHwt-K3	LGm6-GBM	NA	K1	5.1887
TCGA-19-1390	Case Western	Glioblastoma multiforme	IGC	Yes	No	Yes	Yes	Yes	No	Yes	Yes	glioblastoma	G4	63	female	25.364	1	60	116	0.631137	WT	non-codel	IDHwt	Methylated	No combined CNA	No chr 19/20 gain	NA	8.20457	Expressed	WT	WT	NA	WT	WT	0.79	3.73	206.347	556.106	762.453	Proneural	PN	LGr1	IDHwt-R3	LGm4	IDHwt-K1	Classic-like	NA	K1	NA
TCGA-19-1392	Case Western	Glioblastoma multiforme	IGC	No	No	No	Yes	Yes	No	Yes	Yes	glioblastoma	G4	72	female	3.64689	1	60	NA	0.585175	NA	non-codel	NA	Methylated	Gain chr 7 & loss chr 10	No chr 19/20 gain	NA	NA	NA	NA	NA	NA	NA	NA	1	3.76	NA	NA	NA	Proneural	PN	LGr1	NA	LGm4	NA	NA	NA	K1	NA
TCGA-19-1786	Case Western	Glioblastoma multiforme	IGC	No	No	No	Yes	Yes	No	Yes	Yes	glioblastoma	G4	64	female	7.16237	0	40	NA	0.41756	WT	non-codel	IDHwt	Unmethylated	Gain chr 7 & loss chr 10	Gain chr 19/20	NA	NA	NA	NA	NA	NA	NA	NA	0.87	2.07	NA	NA	NA	Classical	CL	LGr4	NA	LGm5	IDHwt-K2	Mesenchymal-like	NA	K1	NA
TCGA-19-1787	Case Western	Glioblastoma multiforme	IGC	Yes	No	Yes	Yes	Yes	No	Yes	No	glioblastoma	G4	48	male	12.6491	1	80	NA	0.723473	NA	non-codel	NA	Methylated	Gain chr 7 & loss chr 10	No chr 19/20 gain	NA	0	Not expressed	NA	NA	NA	NA	WT	0.86	1.23	973.807	2183.97	3157.78	Mesenchymal	ME	LGr4	NA	LGm4	NA	NA	NA	NA	NA
TCGA-19-1788	Case Western	Glioblastoma multiforme	IGC	No	No	No	No	Yes	No	Yes	Yes	glioblastoma	G4	39	male	3.67975	1	60	NA	0.039594	Mutant	NA	NA	Methylated	NA	NA	NA	NA	NA	NA	NA	NA	NA	NA	NA	NA	NA	NA	NA	G-CIMP	NE	LGr3	NA	LGm2	IDHmut-K2	NA	NA	K1	NA
TCGA-19-1789	Case Western	Glioblastoma multiforme	IGC	No	No	No	Yes	Yes	No	Yes	Yes	glioblastoma	G4	69	female	3.25264	1	60	NA	0.106846	WT	non-codel	IDHwt	Methylated	No combined CNA	Gain chr 19/20	NA	NA	NA	NA	NA	NA	NA	NA	0.9	1.98	NA	NA	NA	Classical	CL	LGr4	NA	LGm4	IDHwt-K1	Classic-like	NA	K1	NA
TCGA-19-1790	Case Western	Glioblastoma multiforme	IGC	Yes	No	No	No	Yes	No	Yes	Yes	glioblastoma	G4	56	male	5.05965	1	60	80	0.143402	WT	NA	NA	Unmethylated	NA	NA	NA	NA	NA	WT	WT	NA	WT	NA	NA	NA	NA	NA	NA	Mesenchymal	ME	LGr4	NA	LGm4	IDHwt-K1	Classic-like	NA	K1	NA
TCGA-19-1791	Case Western	Glioblastoma multiforme	IGC	No	No	No	Yes	Yes	No	Yes	Yes	glioblastoma	G4	82	female	0.13142	0	NA	NA	0.177662	WT	non-codel	IDHwt	Unmethylated	Gain chr 7 & loss chr 10	No chr 19/20 gain	NA	NA	NA	NA	NA	NA	NA	NA	0.96	2.03	NA	NA	NA	Neural	CL	LGr4	NA	LGm5	IDHwt-K2	Mesenchymal-like	NA	K1	NA
TCGA-19-2619	Case Western	Glioblastoma multiforme	IGC	Yes	No	Yes	Yes	Yes	No	Yes	Yes	glioblastoma	G4	55	female	9.65934	0	40	50	0.208152	WT	non-codel	IDHwt	Methylated	Gain chr 7 & loss chr 10	No chr 19/20 gain	NA	6.30378	Expressed	WT	WT	NA	WT	WT	0.89	1.94	1006.79	777.743	1784.53	Classical	CL	LGr4	IDHwt-R1	LGm5	IDHwt-K2	Mesenchymal-like	NA	K1	NA
TCGA-19-2620	Case Western	Glioblastoma multiforme	IGC	Yes	Yes	Yes	Yes	Yes	No	Yes	Yes	glioblastoma	G4	70	male	4.86253	1	40	69	0.175118	WT	non-codel	IDHwt	Methylated	No combined CNA	No chr 19/20 gain	Mutant	2.80735	Expressed	WT	WT	TERT	WT	WT	0.68	1.96	1374.36	1470.6	2844.96	Neural	CL	LGr4	IDHwt-R3	LGm4	IDHwt-K1	Classic-like	NA	K1	6.51
TCGA-19-2621	Case Western	Glioblastoma multiforme	IGC	No	No	No	Yes	Yes	No	Yes	No	glioblastoma	G4	83	male	1.08421	1	NA	NA	0.105118	WT	non-codel	IDHwt	Methylated	No combined CNA	No chr 19/20 gain	NA	NA	NA	NA	NA	NA	NA	NA	0.92	1.91	NA	NA	NA	Classical	CL	LGr4	NA	LGm5	IDHwt-K2	Mesenchymal-like	NA	NA	NA
TCGA-19-2623	Case Western	Glioblastoma multiforme	IGC	Yes	No	No	Yes	Yes	No	Yes	No	glioblastoma	G4	65	male	7.52377	0	80	84	0.288494	WT	non-codel	IDHwt	Methylated	Gain chr 7 & loss chr 10	No chr 19/20 gain	NA	NA	NA	WT	WT	NA	WT	NA	0.73	1.86	NA	NA	NA	Mesenchymal	ME	LGr4	NA	LGm5	IDHwt-K2	Mesenchymal-like	NA	NA	NA
TCGA-19-2624	Case Western	Glioblastoma multiforme	IGC	Yes	Yes	Yes	Yes	Yes	No	Yes	No	glioblastoma	G4	51	male	0.164274	1	NA	34	0.107262	WT	non-codel	IDHwt	Unmethylated	Gain chr 7 & loss chr 10	No chr 19/20 gain	Mutant	4.39232	Expressed	WT	WT	TERT	WT	WT	1	2.01	210.751	198.667	409.418	Proneural	CL	LGr1	IDHwt-R3	LGm5	IDHwt-K2	Mesenchymal-like	NA	NA	6.3588
TCGA-19-2625	Case Western	Glioblastoma multiforme	IGC	Yes	No	Yes	Yes	Yes	No	Yes	Yes	glioblastoma	G4	76	female	4.07401	1	NA	51	0.235679	WT	non-codel	IDHwt	Unmethylated	No combined CNA	No chr 19/20 gain	NA	4.9542	Expressed	WT	WT	NA	WT	WT	0.65	1.94	900.094	1387.56	2287.66	Classical	ME	LGr4	IDHwt-R2	LGm5	IDHwt-K2	Mesenchymal-like	NA	K1	NA
TCGA-19-2629	Case Western	Glioblastoma multiforme	IGC	Yes	Yes	Yes	Yes	Yes	No	Yes	No	glioblastoma	G4	60	male	24.2141	1	NA	76	0.758477	Mutant	non-codel	IDHmut-non-codel	Unmethylated	No combined CNA	No chr 19/20 gain	WT	0	Not expressed	Mutant	WT	ATRX	WT	WT	0.59	3.52	1229.38	2200.49	3429.88	G-CIMP	NA	LGr3	IDHmut-R3	LGm1	IDHmut-K1	G-CIMP-low	NA	NA	6.6709
TCGA-19-2631	Case Western	Glioblastoma multiforme	IGC	Yes	No	No	Yes	Yes	No	Yes	Yes	glioblastoma	G4	74	female	6.99809	1	60	79	0.144038	WT	non-codel	IDHwt	Methylated	Gain chr 7 & loss chr 10	No chr 19/20 gain	NA	NA	NA	WT	WT	NA	WT	NA	0.86	2	NA	NA	NA	Classical	CL	LGr4	NA	LGm4	IDHwt-K1	Classic-like	NA	K1	NA
TCGA-19-4065	Case Western	Glioblastoma multiforme	IGC	Yes	No	Yes	Yes	No	Yes	No	No	glioblastoma	G4	36	male	7.03095	0	NA	NA	0.453825	NA	non-codel	NA	Unmethylated	Gain chr 7 & loss chr 10	No chr 19/20 gain	NA	2	Expressed	NA	NA	NA	NA	WT	0.48	3.13	1968.1	3006.07	4974.17	NA	ME	LGr4	NA	LGm5	NA	NA	Mesenchymal	NA	NA
TCGA-19-4068	Case Western	Glioblastoma multiforme	IGC	Yes	No	No	No	Yes	No	Yes	Yes	glioblastoma	G4	68	female	4.50112	0	80	60	0.162918	WT	NA	NA	Unmethylated	NA	NA	NA	NA	NA	WT	WT	NA	WT	NA	NA	NA	NA	NA	NA	Classical	CL	LGr4	NA	LGm5	IDHwt-K2	Mesenchymal-like	NA	K1	NA
TCGA-19-5947	Case Western	Glioblastoma multiforme	IGC	Yes	No	No	Yes	Yes	Yes	No	Yes	glioblastoma	G4	47	female	6.63669	1	40	24	0.313517	WT	non-codel	IDHwt	Unmethylated	Gain chr 7 & loss chr 10	No chr 19/20 gain	NA	NA	NA	WT	WT	NA	WT	NA	0.57	1.84	NA	NA	NA	Mesenchymal	ME	LGr4	NA	LGm5	IDHwt-K2	Mesenchymal-like	Mesenchymal	K1	NA
TCGA-19-5950	Case Western	Glioblastoma multiforme	IGC	Yes	No	No	Yes	Yes	Yes	No	Yes	glioblastoma	G4	52	female	11.2692	0	100	57	0.159672	WT	non-codel	IDHwt	Methylated	Gain chr 7 & loss chr 10	Gain chr 19/20	NA	NA	NA	WT	WT	NA	WT	NA	0.82	2.04	NA	NA	NA	Classical	CL	LGr4	NA	LGm4	IDHwt-K1	Classic-like	RTK II 'Classic'	K1	NA
TCGA-19-5951	Case Western	Glioblastoma multiforme	IGC	Yes	No	No	Yes	Yes	Yes	No	Yes	glioblastoma	G4	76	female	8.0166	1	80	80	0.096856	WT	non-codel	IDHwt	Unmethylated	No combined CNA	No chr 19/20 gain	NA	NA	NA	WT	WT	NA	WT	NA	0.93	1.98	NA	NA	NA	Classical	CL	LGr4	NA	LGm4	IDHwt-K1	Classic-like	RTK II 'Classic'	K1	NA
TCGA-19-5952	Case Western	Glioblastoma multiforme	IGC	Yes	No	No	Yes	Yes	Yes	No	Yes	glioblastoma	G4	62	male	18.8916	1	60	45	0.162569	WT	non-codel	IDHwt	Unmethylated	Gain chr 7 & loss chr 10	No chr 19/20 gain	NA	NA	NA	WT	WT	NA	WT	NA	0.69	1.94	NA	NA	NA	Classical	CL	LGr4	NA	LGm5	IDHwt-K2	Mesenchymal-like	Mesenchymal	K1	NA
TCGA-19-5953	Case Western	Glioblastoma multiforme	IGC	Yes	No	No	Yes	No	Yes	No	Yes	glioblastoma	G4	58	male	4.73111	1	NA	49	0.179423	WT	non-codel	IDHwt	Methylated	Gain chr 7 & loss chr 10	No chr 19/20 gain	NA	NA	NA	WT	WT	NA	WT	NA	0.54	2	NA	NA	NA	NA	NA	NA	NA	LGm4	IDHwt-K1	Classic-like	Mesenchymal	K1	NA
TCGA-19-5954	Case Western	Glioblastoma multiforme	IGC	Yes	No	No	Yes	Yes	Yes	No	Yes	glioblastoma	G4	72	female	7.95089	0	60	87	0.140281	WT	non-codel	IDHwt	Methylated	Gain chr 7 & loss chr 10	No chr 19/20 gain	NA	NA	NA	WT	WT	NA	WT	NA	0.79	2.02	NA	NA	NA	Classical	CL	LGr4	NA	LGm5	IDHwt-K2	Mesenchymal-like	Mesenchymal	K1	NA
TCGA-19-5955	Case Western	Glioblastoma multiforme	IGC	Yes	No	No	Yes	Yes	Yes	No	Yes	glioblastoma	G4	83	male	1.77416	1	NA	59	0.183951	WT	non-codel	IDHwt	Methylated	No combined CNA	No chr 19/20 gain	NA	NA	NA	WT	WT	NA	WT	NA	0.38	1.97	NA	NA	NA	Mesenchymal	ME	LGr4	NA	LGm5	IDHwt-K2	Mesenchymal-like	Mesenchymal	K1	NA
TCGA-19-5956	Case Western	Glioblastoma multiforme	IGC	Yes	No	No	Yes	Yes	Yes	No	Yes	glioblastoma	G4	53	female	6.50527	0	80	NA	0.219465	NA	non-codel	NA	Unmethylated	No combined CNA	No chr 19/20 gain	NA	NA	NA	NA	NA	NA	NA	NA	0.89	3.83	NA	NA	NA	Proneural	PN	LGr1	NA	LGm6	NA	NA	RTK I 'PDGFRA'	K1	NA
TCGA-19-5958	Case Western	Glioblastoma multiforme	IGC	Yes	No	No	Yes	Yes	Yes	No	Yes	glioblastoma	G4	56	male	5.3882	0	80	42	0.146259	WT	non-codel	IDHwt	Unmethylated	No combined CNA	No chr 19/20 gain	NA	NA	NA	WT	WT	NA	WT	NA	0.71	2.03	NA	NA	NA	Classical	NE	LGr4	NA	LGm5	IDHwt-K2	Mesenchymal-like	RTK II 'Classic'	K1	NA
TCGA-19-5959	Case Western	Glioblastoma multiforme	IGC	Yes	No	No	Yes	Yes	Yes	No	Yes	glioblastoma	G4	77	female	5.28964	0	80	93	0.146812	WT	non-codel	IDHwt	Methylated	Gain chr 7 & loss chr 10	No chr 19/20 gain	NA	NA	NA	WT	WT	NA	WT	NA	0.91	2.01	NA	NA	NA	Classical	CL	LGr4	NA	LGm4	IDHwt-K1	Classic-like	RTK II 'Classic'	K1	NA
TCGA-19-5960	Case Western	Glioblastoma multiforme	IGC	Yes	Yes	Yes	Yes	Yes	Yes	No	Yes	glioblastoma	G4	56	male	5.42106	0	80	41	0.84795	WT	non-codel	IDHwt	Unmethylated	Gain chr 7 & loss chr 10	No chr 19/20 gain	Mutant	7.85175	Expressed	WT	WT	TERT	WT	WT	0.97	1.85	-264.348	203.178	-61.1692	Proneural	CL	LGr4	IDHwt-R3	LGm4	IDHwt-K1	Classic-like	RTK II 'Classic'	K1	5.1261
TCGA-19-A60I	Case Western	Glioblastoma multiforme	IGC	Yes	No	No	Yes	No	Yes	No	No	glioblastoma	G4	39	male	6.76811	0	NA	30	0.179032	WT	non-codel	IDHwt	Methylated	Gain chr 7 & loss chr 10	No chr 19/20 gain	NA	NA	NA	WT	WT	NA	WT	NA	NA	NA	NA	NA	NA	NA	NA	NA	NA	LGm4	IDHwt-K1	Classic-like	RTK II 'Classic'	NA	NA
TCGA-19-A6J4	Case Western	Glioblastoma multiforme	IGC	Yes	No	No	Yes	No	Yes	No	No	glioblastoma	G4	68	male	3.97544	1	NA	28	0.624275	WT	non-codel	IDHwt	Unmethylated	Gain chr 7 & loss chr 10	No chr 19/20 gain	NA	NA	NA	WT	WT	NA	WT	NA	NA	NA	NA	NA	NA	NA	NA	NA	NA	LGm5	IDHwt-K2	Mesenchymal-like	Mesenchymal	NA	NA
TCGA-19-A6J5	Case Western	Glioblastoma multiforme	IGC	Yes	No	No	Yes	No	Yes	No	No	glioblastoma	G4	40	male	16.5589	0	100	45	0.231559	Mutant	non-codel	IDHmut-non-codel	Methylated	Gain chr 7 & loss chr 10	No chr 19/20 gain	NA	NA	NA	Mutant	WT	NA	WT	NA	NA	NA	NA	NA	NA	NA	NA	NA	NA	LGm3	IDHmut-K2	G-CIMP-high	IDH	NA	NA
TCGA-26-1438	University of Florida	Glioblastoma multiforme	IGC	No	Yes	No	Yes	Yes	No	Yes	No	glioblastoma	G4	36	male	10.0207	0	100	NA	0.154886	NA	non-codel	NA	Unmethylated	No combined CNA	No chr 19/20 gain	NA	NA	NA	NA	NA	NA	NA	NA	0.46	2	NA	NA	NA	Mesenchymal	ME	LGr4	NA	LGm5	NA	NA	NA	NA	6.3102
TCGA-26-1439	University of Florida	Glioblastoma multiforme	IGC	Yes	No	No	Yes	Yes	No	Yes	No	glioblastoma	G4	63	male	13.8648	1	NA	42	0.548297	WT	non-codel	IDHwt	Unmethylated	Gain chr 7 & loss chr 10	No chr 19/20 gain	NA	NA	NA	WT	WT	NA	WT	NA	0.62	3.46	NA	NA	NA	Classical	CL	LGr4	NA	LGm5	IDHwt-K2	Mesenchymal-like	NA	NA	NA
TCGA-26-1440	University of Florida	Glioblastoma multiforme	IGC	No	No	No	Yes	Yes	No	Yes	Yes	glioblastoma	G4	48	male	9.72505	0	80	NA	0.284122	NA	non-codel	NA	Unmethylated	Gain chr 7 & loss chr 10	No chr 19/20 gain	NA	NA	NA	NA	NA	NA	NA	NA	0.77	2.11	NA	NA	NA	Classical	CL	LGr4	NA	LGm6	NA	NA	NA	K1	NA
TCGA-26-1442	University of Florida	Glioblastoma multiforme	IGC	Yes	No	Yes	Yes	Yes	Yes	No	Yes	glioblastoma	G4	43	male	31.3107	0	80	39	0.0763371	Mutant	non-codel	IDHmut-non-codel	Methylated	No combined CNA	No chr 19/20 gain	NA	0	Not expressed	WT	WT	NA	WT	WT	0.79	1.99	670.852	1029.98	1700.83	G-CIMP	NA	LGr3	IDHmut-R3	LGm2	IDHmut-K2	G-CIMP-high	IDH	K1	NA
TCGA-26-1443	University of Florida	Glioblastoma multiforme	IGC	No	No	No	Yes	Yes	No	Yes	No	glioblastoma	G4	60	female	7.12951	0	60	NA	0.123103	NA	non-codel	NA	Methylated	No combined CNA	No chr 19/20 gain	NA	NA	NA	NA	NA	NA	NA	NA	0.9	2.04	NA	NA	NA	Classical	CL	LGr4	NA	LGm4	NA	NA	NA	NA	NA
TCGA-26-1799	University of Florida	Glioblastoma multiforme	IGC	No	No	No	Yes	Yes	No	Yes	No	glioblastoma	G4	68	male	9.36365	1	60	NA	0.130326	WT	non-codel	IDHwt	Unmethylated	Gain chr 7 & loss chr 10	Gain chr 19/20	NA	NA	NA	NA	NA	NA	NA	NA	0.84	2.03	NA	NA	NA	Neural	NE	LGr4	NA	LGm5	IDHwt-K2	Mesenchymal-like	NA	NA	NA
TCGA-26-5132	University of Florida	Glioblastoma multiforme	IGC	Yes	Yes	Yes	Yes	Yes	Yes	No	Yes	glioblastoma	G4	74	male	9.3965	0	60	45	0.170621	WT	non-codel	IDHwt	Methylated	Gain chr 7 & loss chr 10	No chr 19/20 gain	Mutant	4.52356	Expressed	WT	WT	TERT	WT	WT	0.84	1.94	990.363	1668.72	2659.08	Classical	ME	LGr4	IDHwt-R2	LGm4	IDHwt-K1	Classic-like	RTK II 'Classic'	K1	3.8446
TCGA-26-5133	University of Florida	Glioblastoma multiforme	IGC	Yes	No	Yes	Yes	Yes	Yes	No	Yes	glioblastoma	G4	59	male	14.8504	0	80	30	0.864103	WT	non-codel	IDHwt	Unmethylated	No combined CNA	No chr 19/20 gain	NA	1	Not expressed	WT	WT	NA	WT	WT	0.88	1.77	845.967	614.278	1460.25	G-CIMP	NA	LGr3	IDHwt-R3	LGm1	IDHwt-K3	LGm6-GBM	IDH	K1	NA
TCGA-26-5134	University of Florida	Glioblastoma multiforme	IGC	Yes	No	Yes	Yes	Yes	Yes	No	Yes	glioblastoma	G4	74	male	5.48677	0	60	54	0.0802638	WT	non-codel	IDHwt	Unmethylated	No combined CNA	No chr 19/20 gain	NA	4.9542	Expressed	WT	WT	NA	WT	WT	0.92	1.93	676.962	1195.36	1872.33	Proneural	NA	LGr1	IDHwt-R3	LGm5	IDHwt-K2	Mesenchymal-like	RTK I 'PDGFRA'	K1	NA
TCGA-26-5135	University of Florida	Glioblastoma multiforme	IGC	Yes	Yes	Yes	Yes	Yes	Yes	No	No	glioblastoma	G4	72	female	8.87082	1	NA	67	0.107628	WT	non-codel	IDHwt	Methylated	Gain chr 7 & loss chr 10	No chr 19/20 gain	Mutant	4.64386	Expressed	WT	WT	TERT	WT	WT	0.82	2	1912.71	1919.67	3832.38	Proneural	ME	LGr1	IDHwt-R3	LGm5	IDHwt-K2	Mesenchymal-like	RTK I 'PDGFRA'	NA	3.8834
TCGA-26-5136	University of Florida	Glioblastoma multiforme	IGC	Yes	No	Yes	Yes	Yes	Yes	No	No	glioblastoma	G4	78	female	1.21563	0	NA	48	0.279971	WT	non-codel	IDHwt	Methylated	Gain chr 7 & loss chr 10	No chr 19/20 gain	NA	4.32193	Expressed	WT	WT	NA	WT	WT	0.83	1.99	1263.91	2503.97	3767.88	Mesenchymal	ME	LGr4	IDHwt-R2	LGm5	IDHwt-K2	Mesenchymal-like	Mesenchymal	NA	NA
TCGA-26-5139	University of Florida	Glioblastoma multiforme	IGC	Yes	No	Yes	Yes	Yes	Yes	No	No	glioblastoma	G4	65	female	1.57704	0	60	49	0.129632	WT	non-codel	IDHwt	Unmethylated	Gain chr 7 & loss chr 10	No chr 19/20 gain	NA	5.2854	Expressed	WT	WT	NA	WT	WT	0.8	2.01	1257.28	1818.94	3076.22	Mesenchymal	CL	LGr4	IDHwt-R2	LGm5	IDHwt-K2	Mesenchymal-like	RTK II 'Classic'	NA	NA
TCGA-26-6173	University of Florida	Glioblastoma multiforme	IGC	Yes	No	No	Yes	No	Yes	No	Yes	glioblastoma	G4	57	male	7.91803	0	80	36	0.273633	WT	non-codel	IDHwt	Unmethylated	No combined CNA	No chr 19/20 gain	NA	NA	NA	WT	WT	NA	WT	NA	0.56	2.04	NA	NA	NA	NA	NA	NA	NA	LGm5	IDHwt-K2	Mesenchymal-like	Mesenchymal	K1	NA
TCGA-26-6174	University of Florida	Glioblastoma multiforme	IGC	Yes	No	No	Yes	No	Yes	No	Yes	glioblastoma	G4	65	female	2.3327	0	80	85	0.121409	WT	non-codel	IDHwt	Methylated	No combined CNA	No chr 19/20 gain	NA	NA	NA	WT	WT	NA	WT	NA	0.5	2.07	NA	NA	NA	NA	NA	NA	NA	LGm5	IDHwt-K2	Mesenchymal-like	Mesenchymal	K1	NA
TCGA-26-A7UX	University of Florida	Glioblastoma multiforme	IGC	Yes	No	No	No	No	Yes	No	No	glioblastoma	G4	47	male	8.54227	0	NA	37	0.119779	WT	non-codel	IDHwt	Methylated	NA	NA	NA	NA	NA	WT	WT	NA	WT	NA	NA	NA	NA	NA	NA	NA	NA	NA	NA	LGm5	IDHwt-K2	Mesenchymal-like	Mesenchymal	NA	NA
TCGA-27-1830	Milan - Italy, Fondazione IRCCS Instituto Neuroligico C. Besta	Glioblastoma multiforme	IGC	Yes	No	Yes	Yes	Yes	No	Yes	Yes	glioblastoma	G4	57	male	5.05965	1	80	41	0.235926	WT	non-codel	IDHwt	Unmethylated	Gain chr 7 & loss chr 10	No chr 19/20 gain	NA	3.58496	Expressed	WT	WT	NA	WT	WT	0.64	1.9	1945.59	2243.12	4188.71	Proneural	ME	LGr4	IDHwt-R3	LGm5	IDHwt-K2	Mesenchymal-like	NA	K1	NA
TCGA-27-1831	Milan - Italy, Fondazione IRCCS Instituto Neuroligico C. Besta	Glioblastoma multiforme	IGC	Yes	Yes	Yes	Yes	Yes	No	Yes	Yes	glioblastoma	G4	66	male	16.5917	1	80	53	0.0976991	WT	non-codel	IDHwt	Unmethylated	Gain chr 7 & loss chr 10	No chr 19/20 gain	Mutant	4.39232	Expressed	WT	WT	TERT	WT	WT	0.68	2.07	1542.64	2692.72	4235.35	Neural	ME	LGr4	IDHwt-R2	LGm5	IDHwt-K2	Mesenchymal-like	NA	K1	5.7031
TCGA-27-1832	Milan - Italy, Fondazione IRCCS Instituto Neuroligico C. Besta	Glioblastoma multiforme	IGC	Yes	No	Yes	Yes	Yes	No	Yes	Yes	glioblastoma	G4	59	female	9.85647	1	100	34	0.237215	WT	non-codel	IDHwt	Unmethylated	Gain chr 7 & loss chr 10	No chr 19/20 gain	NA	4.08746	Expressed	WT	WT	NA	WT	WT	0.57	1.91	1659.62	2978.7	4638.33	Mesenchymal	ME	LGr4	IDHwt-R2	LGm5	IDHwt-K2	Mesenchymal-like	NA	K1	NA
TCGA-27-1833	Milan - Italy, Fondazione IRCCS Instituto Neuroligico C. Besta	Glioblastoma multiforme	IGC	Yes	No	No	Yes	Yes	No	Yes	Yes	glioblastoma	G4	67	female	24.2141	1	80	61	0.18649	WT	non-codel	IDHwt	Unmethylated	Gain chr 7 & loss chr 10	Gain chr 19/20	NA	NA	NA	WT	WT	NA	WT	NA	0.93	2	NA	NA	NA	Classical	CL	LGr4	NA	LGm4	IDHwt-K1	Classic-like	NA	K1	NA
TCGA-27-1834	Milan - Italy, Fondazione IRCCS Instituto Neuroligico C. Besta	Glioblastoma multiforme	IGC	Yes	No	Yes	Yes	Yes	No	Yes	Yes	glioblastoma	G4	56	male	40.5101	1	80	41	0.503949	WT	non-codel	IDHwt	Methylated	Gain chr 7 & loss chr 10	No chr 19/20 gain	NA	1	Not expressed	WT	WT	NA	WT	WT	0.76	1.91	1005.61	2487.63	3493.24	Neural	NA	LGr4	IDHwt-R2	LGm5	IDHwt-K2	Mesenchymal-like	NA	K1	NA
TCGA-27-1835	Milan - Italy, Fondazione IRCCS Instituto Neuroligico C. Besta	Glioblastoma multiforme	IGC	Yes	No	Yes	Yes	Yes	No	Yes	No	glioblastoma	G4	53	female	21.29	1	80	68	0.194721	WT	non-codel	IDHwt	Methylated	Gain chr 7 & loss chr 10	No chr 19/20 gain	NA	10.5098	Expressed	WT	WT	NA	WT	WT	0.87	2	606.425	685.203	1291.63	Classical	CL	LGr4	IDHwt-R1	LGm5	IDHwt-K2	Mesenchymal-like	NA	NA	NA
TCGA-27-1836	Milan - Italy, Fondazione IRCCS Instituto Neuroligico C. Besta	Glioblastoma multiforme	IGC	Yes	No	No	Yes	Yes	No	Yes	Yes	glioblastoma	G4	33	female	30.0294	1	80	45	0.068224	WT	non-codel	IDHwt	Methylated	No combined CNA	No chr 19/20 gain	NA	NA	NA	WT	WT	NA	WT	NA	0.7	1.94	NA	NA	NA	Proneural	NE	LGr1	NA	LGm5	IDHwt-K2	Mesenchymal-like	NA	K1	NA
TCGA-27-1837	Milan - Italy, Fondazione IRCCS Instituto Neuroligico C. Besta	Glioblastoma multiforme	IGC	Yes	No	Yes	Yes	Yes	No	Yes	No	glioblastoma	G4	36	male	14.029	1	80	40	0.102648	WT	non-codel	IDHwt	Methylated	No combined CNA	No chr 19/20 gain	NA	5.39232	Expressed	WT	WT	NA	WT	WT	0.82	1.96	1107.84	1891.65	2999.49	Classical	CL	LGr4	IDHwt-R3	LGm5	IDHwt-K2	Mesenchymal-like	NA	NA	NA
TCGA-27-1838	Milan - Italy, Fondazione IRCCS Instituto Neuroligico C. Besta	Glioblastoma multiforme	IGC	Yes	No	No	Yes	Yes	No	Yes	No	glioblastoma	G4	59	female	11.4992	1	80	81	0.202989	WT	non-codel	IDHwt	Unmethylated	Gain chr 7 & loss chr 10	No chr 19/20 gain	NA	NA	NA	WT	WT	NA	WT	NA	0.72	4.29	NA	NA	NA	Mesenchymal	ME	LGr4	NA	LGm5	IDHwt-K2	Mesenchymal-like	NA	NA	NA
TCGA-27-2518	Milan - Italy, Fondazione IRCCS Instituto Neuroligico C. Besta	Glioblastoma multiforme	IGC	Yes	No	No	Yes	Yes	No	Yes	Yes	glioblastoma	G4	52	male	24.7397	1	80	46	0.12773	WT	non-codel	IDHwt	Unmethylated	Gain chr 7 & loss chr 10	No chr 19/20 gain	NA	NA	NA	WT	WT	NA	WT	NA	0.66	2.03	NA	NA	NA	Neural	NE	LGr4	NA	LGm4	IDHwt-K1	Classic-like	NA	K1	NA
TCGA-27-2519	Milan - Italy, Fondazione IRCCS Instituto Neuroligico C. Besta	Glioblastoma multiforme	IGC	Yes	No	Yes	Yes	Yes	No	Yes	No	glioblastoma	G4	48	male	10.3821	0	80	39	0.239724	WT	non-codel	IDHwt	Unmethylated	Gain chr 7 & loss chr 10	No chr 19/20 gain	NA	1.58496	Not expressed	WT	WT	NA	WT	WT	0.7	1.91	1413.31	2927.74	4341.05	Mesenchymal	ME	LGr4	IDHwt-R2	LGm5	IDHwt-K2	Mesenchymal-like	NA	NA	NA
TCGA-27-2521	Milan - Italy, Fondazione IRCCS Instituto Neuroligico C. Besta	Glioblastoma multiforme	IGC	Yes	No	Yes	Yes	Yes	No	Yes	No	glioblastoma	G4	34	male	10.3821	0	80	45	0.358065	Mutant	non-codel	IDHmut-non-codel	Methylated	No combined CNA	No chr 19/20 gain	NA	0	Not expressed	Mutant	WT	NA	WT	WT	0.91	1.96	711.474	501.654	1213.13	G-CIMP	PN	LGr3	IDHmut-R3	LGm1	IDHmut-K1	G-CIMP-low	NA	NA	NA
TCGA-27-2523	Milan - Italy, Fondazione IRCCS Instituto Neuroligico C. Besta	Glioblastoma multiforme	IGC	Yes	Yes	Yes	Yes	Yes	No	Yes	No	glioblastoma	G4	63	male	16.066	1	80	50	0.12796	WT	non-codel	IDHwt	Methylated	Gain chr 7 & loss chr 10	No chr 19/20 gain	Mutant	5.70044	Expressed	WT	WT	TERT	WT	WT	0.92	2.03	328.818	1023.27	1352.09	Classical	CL	LGr4	IDHwt-R1	LGm4	IDHwt-K1	Classic-like	NA	NA	4.8883
TCGA-27-2524	Milan - Italy, Fondazione IRCCS Instituto Neuroligico C. Besta	Glioblastoma multiforme	IGC	Yes	No	Yes	Yes	Yes	No	Yes	No	glioblastoma	G4	56	male	7.58948	1	80	50	0.374413	WT	non-codel	IDHwt	Unmethylated	Gain chr 7 & loss chr 10	No chr 19/20 gain	NA	5.08746	Expressed	WT	WT	NA	WT	WT	0.8	1.86	1769.69	2358.83	4128.52	Mesenchymal	ME	LGr4	IDHwt-R1	LGm5	IDHwt-K2	Mesenchymal-like	NA	NA	NA
TCGA-27-2526	Milan - Italy, Fondazione IRCCS Instituto Neuroligico C. Besta	Glioblastoma multiforme	IGC	Yes	No	Yes	Yes	Yes	No	Yes	No	glioblastoma	G4	79	female	2.85838	1	40	46	0.181627	WT	non-codel	IDHwt	Unmethylated	No combined CNA	No chr 19/20 gain	NA	3.32193	Expressed	WT	WT	NA	WT	WT	0.86	2.09	651.796	2397.87	3049.67	Neural	CL	LGr4	IDHwt-R1	LGm5	IDHwt-K2	Mesenchymal-like	NA	NA	NA
TCGA-27-2527	Milan - Italy, Fondazione IRCCS Instituto Neuroligico C. Besta	Glioblastoma multiforme	IGC	Yes	No	No	Yes	Yes	No	Yes	No	glioblastoma	G4	81	male	14.3904	1	80	52	0.124823	WT	non-codel	IDHwt	Methylated	No combined CNA	No chr 19/20 gain	NA	NA	NA	WT	WT	NA	WT	NA	0.36	1.94	NA	NA	NA	Mesenchymal	ME	LGr4	NA	LGm5	IDHwt-K2	Mesenchymal-like	NA	NA	NA
TCGA-27-2528	Milan - Italy, Fondazione IRCCS Instituto Neuroligico C. Besta	Glioblastoma multiforme	IGC	Yes	Yes	Yes	Yes	Yes	No	Yes	Yes	glioblastoma	G4	62	male	15.7704	1	80	50	0.113234	WT	non-codel	IDHwt	Methylated	No combined CNA	Gain chr 19/20	Mutant	4.9542	Expressed	WT	WT	TERT	WT	WT	0.76	2.01	1497.14	711.658	2208.8	Classical	CL	LGr4	IDHwt-R1	LGm4	IDHwt-K1	Classic-like	NA	K1	4.5671
TCGA-28-1745	Cedars Sinai	Glioblastoma multiforme	IGC	No	No	No	No	Yes	No	Yes	No	glioblastoma	G4	76	male	11.3349	0	60	NA	0.00192408	WT	NA	NA	Unmethylated	NA	NA	NA	NA	NA	NA	NA	NA	NA	NA	NA	NA	NA	NA	NA	Mesenchymal	ME	LGr4	NA	LGm5	IDHwt-K2	Mesenchymal-like	NA	NA	NA
TCGA-28-1746	Cedars Sinai	Glioblastoma multiforme	IGC	No	No	No	Yes	Yes	No	Yes	Yes	glioblastoma	G4	77	female	0.197129	0	80	NA	0.192402	WT	non-codel	IDHwt	Methylated	Gain chr 7 & loss chr 10	No chr 19/20 gain	NA	NA	NA	NA	NA	NA	NA	NA	0.89	2.13	NA	NA	NA	Proneural	PN	LGr1	NA	LGm5	IDHwt-K2	Mesenchymal-like	NA	K1	NA
TCGA-28-1747	Cedars Sinai	Glioblastoma multiforme	IGC	Yes	No	Yes	Yes	Yes	No	Yes	Yes	glioblastoma	G4	44	male	2.52983	1	NA	41	0.109159	WT	non-codel	IDHwt	Methylated	No combined CNA	No chr 19/20 gain	NA	5.55459	Expressed	WT	WT	NA	WT	WT	0.8	1.96	850.313	2574.15	3424.46	Classical	CL	LGr4	IDHwt-R3	LGm5	IDHwt-K2	Mesenchymal-like	NA	K1	NA
TCGA-28-1749	Cedars Sinai	Glioblastoma multiforme	IGC	No	No	No	Yes	Yes	No	Yes	No	glioblastoma	G4	73	male	9.19937	0	80	NA	0.150582	WT	non-codel	IDHwt	Unmethylated	Gain chr 7 & loss chr 10	Gain chr 19/20	NA	NA	NA	NA	NA	NA	NA	NA	0.9	2.04	NA	NA	NA	Classical	CL	LGr4	NA	LGm5	IDHwt-K1	Classic-like	NA	NA	NA
TCGA-28-1750	Cedars Sinai	Glioblastoma multiforme	IGC	No	No	No	Yes	Yes	No	Yes	Yes	glioblastoma	G4	40	female	8.34514	0	60	NA	0.431276	WT	non-codel	IDHwt	Unmethylated	Gain chr 7 & loss chr 10	No chr 19/20 gain	NA	NA	NA	NA	NA	NA	NA	NA	0.7	1.82	NA	NA	NA	Mesenchymal	ME	LGr4	NA	LGm4	IDHwt-K1	Classic-like	NA	K1	NA
TCGA-28-1751	Cedars Sinai	Glioblastoma multiforme	IGC	No	No	No	Yes	Yes	No	Yes	No	glioblastoma	G4	61	female	7.62234	0	80	NA	0.184342	WT	non-codel	IDHwt	Unmethylated	Gain chr 7 & loss chr 10	Gain chr 19/20	NA	NA	NA	NA	NA	NA	NA	NA	0.39	2.06	NA	NA	NA	Mesenchymal	ME	LGr4	NA	LGm5	IDHwt-K2	Mesenchymal-like	NA	NA	NA
TCGA-28-1752	Cedars Sinai	Glioblastoma multiforme	IGC	No	No	No	Yes	Yes	No	Yes	Yes	glioblastoma	G4	42	female	8.47656	0	80	NA	0.19651	WT	non-codel	IDHwt	Methylated	Gain chr 7 & loss chr 10	No chr 19/20 gain	NA	NA	NA	NA	NA	NA	NA	NA	0.53	1.95	NA	NA	NA	Neural	NE	LGr4	NA	LGm5	IDHwt-K2	Mesenchymal-like	NA	K1	NA
TCGA-28-1753	Cedars Sinai	Glioblastoma multiforme	IGC	Yes	No	Yes	Yes	Yes	No	Yes	Yes	glioblastoma	G4	53	male	1.21563	0	NA	45	0.127144	WT	non-codel	IDHwt	Unmethylated	Gain chr 7 & loss chr 10	No chr 19/20 gain	NA	5.72792	Expressed	WT	WT	NA	WT	WT	0.62	2	2509.61	2893.99	5403.6	Mesenchymal	ME	LGr4	IDHwt-R3	LGm5	IDHwt-K2	Mesenchymal-like	NA	K1	NA
TCGA-28-1755	Cedars Sinai	Glioblastoma multiforme	IGC	No	No	No	Yes	Yes	No	Yes	No	glioblastoma	G4	52	female	1.54418	1	60	NA	0.120466	WT	non-codel	IDHwt	Unmethylated	No combined CNA	No chr 19/20 gain	NA	NA	NA	NA	NA	NA	NA	NA	0.89	1.98	NA	NA	NA	Classical	NA	LGr4	NA	LGm5	IDHwt-K2	Mesenchymal-like	NA	NA	NA
TCGA-28-1756	Cedars Sinai	Glioblastoma multiforme	IGC	No	No	No	Yes	Yes	No	Yes	No	glioblastoma	G4	78	male	2.82552	0	80	NA	0.139873	NA	non-codel	NA	Methylated	No combined CNA	No chr 19/20 gain	NA	NA	NA	NA	NA	NA	NA	NA	0.78	1.89	NA	NA	NA	G-CIMP	NE	LGr3	NA	LGm3	NA	NA	NA	NA	NA
TCGA-28-1757	Cedars Sinai	Glioblastoma multiforme	IGC	No	No	No	Yes	Yes	No	Yes	Yes	glioblastoma	G4	71	male	0.13142	0	80	NA	0.149217	WT	non-codel	IDHwt	Methylated	Gain chr 7 & loss chr 10	No chr 19/20 gain	NA	NA	NA	NA	NA	NA	NA	NA	0.74	2.02	NA	NA	NA	Classical	CL	LGr4	NA	LGm5	IDHwt-K2	Mesenchymal-like	NA	K1	NA
TCGA-28-1760	Cedars Sinai	Glioblastoma multiforme	IGC	No	No	No	No	Yes	No	Yes	Yes	glioblastoma	G4	48	male	4.69825	0	NA	NA	0.232495	WT	NA	NA	Unmethylated	NA	NA	NA	NA	NA	NA	NA	NA	NA	NA	NA	NA	NA	NA	NA	Classical	CL	LGr4	NA	LGm5	IDHwt-K2	Mesenchymal-like	NA	K1	NA
TCGA-28-2499	Cedars Sinai	Glioblastoma multiforme	IGC	Yes	No	Yes	No	No	No	Yes	No	glioblastoma	G4	59	male	14.5219	0	NA	28	NA	WT	NA	NA	Unmethylated	NA	NA	NA	0	Not expressed	WT	WT	NA	WT	WT	NA	NA	498.343	1797.4	2295.74	NA	CL	LGr4	IDHwt-R2	LGm4	IDHwt-K1	Classic-like	NA	NA	NA
TCGA-28-2501	Cedars Sinai	Glioblastoma multiforme	IGC	Yes	No	No	Yes	Yes	Yes	No	Yes	NA	NA	NA	NA	NA	NA	NA	44	0.157789	WT	non-codel	IDHwt	Methylated	Gain chr 7 & loss chr 10	No chr 19/20 gain	NA	NA	NA	WT	WT	NA	WT	NA	0.33	1.94	NA	NA	NA	NA	ME	LGr4	NA	LGm5	IDHwt-K2	Mesenchymal-like	Mesenchymal	K1	NA
TCGA-28-2502	Cedars Sinai	Glioblastoma multiforme	IGC	Yes	No	No	Yes	Yes	No	Yes	No	glioblastoma	G4	65	male	0.657098	0	20	53	0.178363	WT	non-codel	IDHwt	Unmethylated	Gain chr 7 & loss chr 10	No chr 19/20 gain	NA	NA	NA	WT	WT	NA	WT	NA	0.51	1.98	NA	NA	NA	Mesenchymal	ME	LGr4	NA	LGm5	IDHwt-K2	Mesenchymal-like	NA	NA	NA
TCGA-28-2506	Cedars Sinai	Glioblastoma multiforme	IGC	No	No	No	Yes	Yes	No	Yes	No	glioblastoma	G4	63	female	6.73525	0	80	NA	0.613392	WT	non-codel	IDHwt	Methylated	Gain chr 7 & loss chr 10	Gain chr 19/20	NA	NA	NA	NA	NA	NA	NA	NA	0.5	3.37	NA	NA	NA	Neural	NE	LGr4	NA	LGm5	IDHwt-K2	Mesenchymal-like	NA	NA	NA
TCGA-28-2509	Cedars Sinai	Glioblastoma multiforme	IGC	Yes	No	Yes	Yes	Yes	No	Yes	No	glioblastoma	G4	77	female	4.76396	0	80	55	0.636623	WT	non-codel	IDHwt	Methylated	Gain chr 7 & loss chr 10	No chr 19/20 gain	NA	5.58496	Expressed	WT	WT	NA	WT	WT	0.74	4.18	768.168	1860.01	2628.18	Mesenchymal	ME	LGr4	IDHwt-R2	LGm4	IDHwt-K1	Classic-like	NA	NA	NA
TCGA-28-2510	Cedars Sinai	Glioblastoma multiforme	IGC	Yes	No	Yes	Yes	Yes	Yes	No	No	NA	NA	NA	NA	NA	NA	NA	20	0.198653	WT	non-codel	IDHwt	Unmethylated	No combined CNA	No chr 19/20 gain	NA	1.58496	Not expressed	WT	WT	NA	WT	WT	0.3	2.05	1620.19	929.283	2549.47	NA	NE	LGr2	IDHwt-R4	LGm6	IDHwt-K3	LGm6-GBM	Mesenchymal	NA	NA
TCGA-28-2512	Cedars Sinai	Glioblastoma multiforme	IGC	No	No	No	No	No	No	Yes	No	glioblastoma	G4	37	male	11.2692	1	90	NA	NA	NA	NA	NA	Unmethylated	NA	NA	NA	NA	NA	NA	NA	NA	NA	NA	NA	NA	NA	NA	NA	NA	NA	NA	NA	LGm6	NA	NA	NA	NA	NA
TCGA-28-2513	Cedars Sinai	Glioblastoma multiforme	IGC	Yes	No	Yes	Yes	Yes	No	Yes	No	glioblastoma	G4	69	female	7.29379	0	80	65	0.155055	WT	non-codel	IDHwt	Unmethylated	Gain chr 7 & loss chr 10	No chr 19/20 gain	NA	2.80735	Expressed	WT	WT	NA	WT	WT	0.32	2.02	2566.75	3161.92	5728.67	Mesenchymal	ME	LGr4	IDHwt-R2	LGm5	IDHwt-K2	Mesenchymal-like	NA	NA	NA
TCGA-28-2514	Cedars Sinai	Glioblastoma multiforme	IGC	Yes	No	Yes	Yes	Yes	No	Yes	No	glioblastoma	G4	45	male	5.25678	0	60	49	0.412023	WT	non-codel	IDHwt	Unmethylated	No combined CNA	No chr 19/20 gain	NA	4.64386	Expressed	WT	WT	NA	WT	WT	0.88	1.93	996.853	1126.66	2123.51	Classical	CL	LGr4	IDHwt-R3	LGm5	IDHwt-K2	Mesenchymal-like	NA	NA	NA
TCGA-28-5204	Cedars Sinai	Glioblastoma multiforme	IGC	Yes	No	Yes	Yes	Yes	Yes	No	No	glioblastoma	G4	72	male	14.9161	1	80	41	0.325648	WT	non-codel	IDHwt	Unmethylated	Gain chr 7 & loss chr 10	No chr 19/20 gain	NA	5.78136	Expressed	WT	WT	NA	WT	WT	0.89	1.93	888.862	1778.34	2667.2	Neural	CL	LGr4	IDHwt-R1	LGm4	IDHwt-K1	Classic-like	RTK II 'Classic'	NA	NA
TCGA-28-5207	Cedars Sinai	Glioblastoma multiforme	IGC	Yes	No	Yes	Yes	Yes	Yes	No	No	glioblastoma	G4	71	male	11.2692	1	70	49	0.229608	WT	non-codel	IDHwt	Unmethylated	Gain chr 7 & loss chr 10	No chr 19/20 gain	NA	3.58496	Expressed	WT	WT	NA	WT	WT	0.75	2.03	1434.45	1607.7	3042.16	Mesenchymal	CL	LGr4	IDHwt-R3	LGm5	IDHwt-K2	Mesenchymal-like	Mesenchymal	NA	NA
TCGA-28-5208	Cedars Sinai	Glioblastoma multiforme	IGC	Yes	No	Yes	Yes	Yes	Yes	No	Yes	glioblastoma	G4	52	male	15.5732	0	70	61	0.118701	WT	non-codel	IDHwt	Methylated	No combined CNA	No chr 19/20 gain	NA	6.12928	Expressed	WT	WT	NA	WT	WT	0.87	2.02	1280.79	1812.49	3093.28	Mesenchymal	CL	LGr4	IDHwt-R1	LGm4	IDHwt-K1	Classic-like	RTK II 'Classic'	K1	NA
TCGA-28-5209	Cedars Sinai	Glioblastoma multiforme	IGC	Yes	No	Yes	Yes	Yes	Yes	No	No	glioblastoma	G4	66	female	2.52983	0	NA	92	0.224078	WT	non-codel	IDHwt	Methylated	Gain chr 7 & loss chr 10	No chr 19/20 gain	NA	7.05528	Expressed	WT	WT	NA	WT	WT	0.92	1.97	1015.43	1188.05	2203.48	Mesenchymal	CL	LGr4	IDHwt-R1	LGm4	IDHwt-K1	Classic-like	RTK II 'Classic'	NA	NA
TCGA-28-5211	Cedars Sinai	Glioblastoma multiforme	IGC	Yes	No	No	Yes	No	Yes	No	No	glioblastoma	G4	42	male	11.7621	0	100	45	0.129703	WT	non-codel	IDHwt	Unmethylated	Gain chr 7 & loss chr 10	No chr 19/20 gain	NA	NA	NA	WT	WT	NA	WT	NA	0.47	1.99	NA	NA	NA	NA	NA	NA	NA	LGm5	IDHwt-K2	Mesenchymal-like	Mesenchymal	NA	NA
TCGA-28-5213	Cedars Sinai	Glioblastoma multiforme	IGC	Yes	No	Yes	Yes	Yes	Yes	No	No	glioblastoma	G4	72	male	9.79076	0	80	49	0.240095	WT	non-codel	IDHwt	Unmethylated	Gain chr 7 & loss chr 10	No chr 19/20 gain	NA	3.16993	Expressed	WT	WT	NA	WT	WT	0.49	1.87	2492.07	3735.56	6227.63	Mesenchymal	ME	LGr4	IDHwt-R2	LGm5	IDHwt-K2	Mesenchymal-like	Mesenchymal	NA	NA
TCGA-28-5214	Cedars Sinai	Glioblastoma multiforme	IGC	Yes	No	No	Yes	Yes	Yes	No	Yes	glioblastoma	G4	53	male	14.1933	0	70	34	0.161779	WT	non-codel	IDHwt	Unmethylated	Gain chr 7 & loss chr 10	No chr 19/20 gain	NA	NA	NA	WT	WT	NA	WT	NA	0.76	2.04	NA	NA	NA	Mesenchymal	ME	LGr4	NA	LGm4	IDHwt-K1	Classic-like	RTK II 'Classic'	K1	NA
TCGA-28-5215	Cedars Sinai	Glioblastoma multiforme	IGC	Yes	No	Yes	Yes	Yes	Yes	No	No	glioblastoma	G4	62	female	11.0064	1	90	30	0.446408	WT	non-codel	IDHwt	Methylated	No combined CNA	No chr 19/20 gain	NA	3.90689	Expressed	WT	WT	NA	WT	WT	0.77	1.91	2183.34	2102.46	4285.8	Mesenchymal	PN	LGr3	IDHwt-R3	LGm5	IDHwt-K2	Mesenchymal-like	RTK I 'PDGFRA'	NA	NA
TCGA-28-5216	Cedars Sinai	Glioblastoma multiforme	IGC	Yes	No	Yes	Yes	Yes	Yes	No	No	glioblastoma	G4	52	male	13.6348	0	80	46	0.437866	WT	non-codel	IDHwt	Unmethylated	No combined CNA	No chr 19/20 gain	NA	3.90689	Expressed	WT	WT	NA	WT	WT	NA	NA	1428.71	1684.24	3112.95	Mesenchymal	ME	LGr1	IDHwt-R3	LGm5	IDHwt-K2	Mesenchymal-like	RTK I 'PDGFRA'	NA	NA
TCGA-28-5218	Cedars Sinai	Glioblastoma multiforme	IGC	Yes	No	Yes	Yes	Yes	Yes	No	No	glioblastoma	G4	63	male	5.15822	1	NA	21	0.700763	WT	non-codel	IDHwt	Unmethylated	No combined CNA	Gain chr 19/20	NA	0	Not expressed	WT	WT	NA	WT	WT	0.6	2.68	3155.51	3251.51	6407.02	Mesenchymal	ME	LGr4	IDHwt-R2	LGm6	IDHwt-K3	LGm6-GBM	Mesenchymal	NA	NA
TCGA-28-5219	Cedars Sinai	Glioblastoma multiforme	IGC	Yes	No	No	Yes	Yes	Yes	No	No	glioblastoma	G4	47	female	8.50942	0	70	44	0.291373	WT	non-codel	IDHwt	Methylated	Gain chr 7 & loss chr 10	No chr 19/20 gain	NA	NA	NA	WT	WT	NA	WT	NA	0.74	2.09	NA	NA	NA	Classical	CL	LGr4	NA	LGm5	IDHwt-K2	Mesenchymal-like	Mesenchymal	NA	NA
TCGA-28-5220	Cedars Sinai	Glioblastoma multiforme	IGC	Yes	No	Yes	Yes	Yes	Yes	No	No	glioblastoma	G4	67	male	10.4807	0	90	35	0.6261	WT	non-codel	IDHwt	Unmethylated	Gain chr 7 & loss chr 10	No chr 19/20 gain	NA	3.70044	Expressed	WT	WT	NA	WT	WT	0.89	1.83	440.069	1904.31	2344.38	Classical	NA	LGr4	IDHwt-R2	LGm5	IDHwt-K2	Mesenchymal-like	RTK II 'Classic'	NA	NA
TCGA-28-6450	Cedars Sinai	Glioblastoma multiforme	IGC	Yes	No	No	Yes	Yes	Yes	No	No	glioblastoma	G4	60	male	5.42106	1	NA	57	0.165879	WT	non-codel	IDHwt	Unmethylated	Gain chr 7 & loss chr 10	Gain chr 19/20	NA	NA	NA	WT	WT	NA	WT	NA	0.76	2.06	NA	NA	NA	Classical	CL	LGr4	NA	LGm4	IDHwt-K1	Classic-like	RTK II 'Classic'	NA	NA
TCGA-32-1970	St. Joseph's Hospital (AZ)	Glioblastoma multiforme	IGC	Yes	Yes	Yes	Yes	Yes	No	Yes	Yes	glioblastoma	G4	59	male	15.3761	1	NA	77	0.260215	WT	non-codel	IDHwt	Unmethylated	Gain chr 7 & loss chr 10	No chr 19/20 gain	Mutant	5	Expressed	WT	WT	TERT	WT	WT	0.87	2.06	710.905	1319.43	2030.33	Classical	CL	LGr4	IDHwt-R3	LGm5	IDHwt-K2	Mesenchymal-like	NA	K1	5.0068
TCGA-32-1973	St. Joseph's Hospital (AZ)	Glioblastoma multiforme	IGC	No	No	No	Yes	Yes	No	Yes	No	glioblastoma	G4	21	male	21.06	1	NA	NA	0.547393	NA	non-codel	NA	Methylated	No combined CNA	No chr 19/20 gain	NA	NA	NA	NA	NA	NA	NA	NA	0.88	1.86	NA	NA	NA	Proneural	NA	LGr1	NA	LGm6	NA	NA	NA	NA	NA
TCGA-32-1976	St. Joseph's Hospital (AZ)	Glioblastoma multiforme	IGC	No	No	No	Yes	Yes	No	Yes	Yes	glioblastoma	G4	65	male	0.492824	1	60	NA	0.330458	WT	non-codel	IDHwt	Methylated	Gain chr 7 & loss chr 10	No chr 19/20 gain	NA	NA	NA	NA	NA	NA	NA	NA	0.85	2.1	NA	NA	NA	Proneural	PN	LGr1	NA	LGm5	IDHwt-K1	Classic-like	NA	K1	NA
TCGA-32-1977	St. Joseph's Hospital (AZ)	Glioblastoma multiforme	IGC	Yes	No	No	Yes	Yes	No	Yes	No	glioblastoma	G4	63	female	0.0985647	0	NA	68	0.161754	WT	non-codel	IDHwt	Methylated	Gain chr 7 & loss chr 10	Gain chr 19/20	NA	NA	NA	WT	WT	NA	WT	NA	0.53	1.99	NA	NA	NA	Classical	CL	LGr4	NA	LGm4	IDHwt-K1	Classic-like	NA	NA	NA
TCGA-32-1978	St. Joseph's Hospital (AZ)	Glioblastoma multiforme	IGC	No	No	No	Yes	Yes	No	Yes	Yes	glioblastoma	G4	57	male	15.8361	1	NA	NA	0.351036	NA	non-codel	NA	Unmethylated	Gain chr 7 & loss chr 10	No chr 19/20 gain	NA	NA	NA	NA	NA	NA	NA	NA	0.99	1.99	NA	NA	NA	Classical	CL	LGr4	NA	LGm4	NA	NA	NA	K1	NA
TCGA-32-1979	St. Joseph's Hospital (AZ)	Glioblastoma multiforme	IGC	Yes	No	No	Yes	Yes	Yes	No	No	glioblastoma	G4	69	female	19.483	1	NA	78	0.153694	WT	non-codel	IDHwt	Unmethylated	Gain chr 7 & loss chr 10	No chr 19/20 gain	NA	NA	NA	WT	WT	NA	WT	NA	0.52	4.15	NA	NA	NA	Classical	CL	LGr4	NA	LGm4	IDHwt-K1	Classic-like	RTK II 'Classic'	NA	NA
TCGA-32-1980	St. Joseph's Hospital (AZ)	Glioblastoma multiforme	IGC	Yes	No	Yes	Yes	Yes	Yes	No	No	glioblastoma	G4	72	male	1.18278	1	NA	6	1.97e-05	WT	non-codel	IDHwt	Unmethylated	No combined CNA	No chr 19/20 gain	NA	1.58496	Not expressed	WT	WT	NA	WT	WT	0.18	1.86	2336.03	2706.4	5042.43	Neural	NE	LGr2	IDHwt-R4	LGm6	IDHwt-K3	LGm6-GBM	Mesenchymal	NA	NA
TCGA-32-1982	St. Joseph's Hospital (AZ)	Glioblastoma multiforme	IGC	Yes	No	Yes	Yes	Yes	No	Yes	Yes	glioblastoma	G4	76	female	4.6654	1	80	77	0.131541	WT	non-codel	IDHwt	Methylated	Gain chr 7 & loss chr 10	No chr 19/20 gain	NA	2.80735	Expressed	WT	WT	NA	WT	WT	0.58	2.02	2157.69	2756.07	4913.77	Neural	ME	LGr4	IDHwt-R2	LGm4	IDHwt-K1	Classic-like	NA	K1	NA
TCGA-32-1986	St. Joseph's Hospital (AZ)	Glioblastoma multiforme	IGC	Yes	No	No	Yes	Yes	No	Yes	Yes	glioblastoma	G4	68	male	12.682	1	20	44	0.160014	WT	non-codel	IDHwt	Unmethylated	No combined CNA	No chr 19/20 gain	NA	NA	NA	WT	WT	NA	WT	NA	0.53	2.1	NA	NA	NA	Mesenchymal	ME	LGr4	NA	LGm5	IDHwt-K2	Mesenchymal-like	NA	K1	NA
TCGA-32-1987	St. Joseph's Hospital (AZ)	Glioblastoma multiforme	IGC	No	No	No	Yes	Yes	No	Yes	Yes	glioblastoma	G4	49	female	14.8504	1	NA	NA	0.282873	NA	non-codel	NA	Unmethylated	Gain chr 7 & loss chr 10	No chr 19/20 gain	NA	NA	NA	NA	NA	NA	NA	NA	0.98	4.01	NA	NA	NA	Mesenchymal	ME	LGr4	NA	LGm5	NA	NA	NA	K1	NA
TCGA-32-1991	St. Joseph's Hospital (AZ)	Glioblastoma multiforme	IGC	Yes	No	No	Yes	Yes	No	Yes	Yes	glioblastoma	G4	60	male	16.9203	1	NA	43	0.116688	WT	non-codel	IDHwt	Unmethylated	No combined CNA	No chr 19/20 gain	NA	NA	NA	WT	WT	NA	WT	NA	0.82	1.97	NA	NA	NA	Classical	CL	LGr4	NA	LGm5	IDHwt-K2	Mesenchymal-like	NA	K1	NA
TCGA-32-2491	St. Joseph's Hospital (AZ)	Glioblastoma multiforme	IGC	Yes	No	No	Yes	Yes	No	Yes	No	glioblastoma	G4	63	male	12.222	1	NA	63	0.199553	WT	non-codel	IDHwt	Unmethylated	Gain chr 7 & loss chr 10	No chr 19/20 gain	NA	NA	NA	WT	WT	NA	WT	NA	0.58	1.92	NA	NA	NA	Mesenchymal	ME	LGr4	NA	LGm5	IDHwt-K2	Mesenchymal-like	NA	NA	NA
TCGA-32-2494	St. Joseph's Hospital (AZ)	Glioblastoma multiforme	IGC	Yes	No	No	Yes	Yes	No	Yes	No	glioblastoma	G4	58	female	20.7643	1	NA	56	0.166463	WT	non-codel	IDHwt	Methylated	Gain chr 7 & loss chr 10	No chr 19/20 gain	NA	NA	NA	WT	WT	NA	WT	NA	0.59	1.94	NA	NA	NA	Mesenchymal	ME	LGr4	NA	LGm5	IDHwt-K2	Mesenchymal-like	NA	NA	NA
TCGA-32-2495	St. Joseph's Hospital (AZ)	Glioblastoma multiforme	IGC	Yes	No	No	Yes	Yes	No	Yes	No	glioblastoma	G4	59	female	15.0147	1	NA	65	0.295488	WT	non-codel	IDHwt	Unmethylated	No combined CNA	Gain chr 19/20	NA	NA	NA	WT	WT	NA	WT	NA	0.84	2.18	NA	NA	NA	Classical	CL	LGr4	NA	LGm4	IDHwt-K1	Classic-like	NA	NA	NA
TCGA-32-2498	St. Joseph's Hospital (AZ)	Glioblastoma multiforme	IGC	No	No	No	No	Yes	No	Yes	No	NA	NA	NA	NA	NA	NA	NA	NA	0.942849	WT	NA	NA	Unmethylated	NA	NA	NA	NA	NA	NA	NA	NA	NA	NA	NA	NA	NA	NA	NA	NA	ME	LGr4	NA	LGm6	IDHwt-K3	LGm6-GBM	NA	NA	NA
TCGA-32-2615	St. Joseph's Hospital (AZ)	Glioblastoma multiforme	IGC	Yes	No	Yes	Yes	Yes	No	Yes	No	glioblastoma	G4	62	male	15.9346	1	80	38	0.560053	WT	non-codel	IDHwt	Unmethylated	No combined CNA	No chr 19/20 gain	NA	5.42626	Expressed	WT	WT	NA	WT	WT	0.84	1.87	1612.91	2222.43	3835.34	Mesenchymal	ME	LGr4	IDHwt-R2	LGm5	IDHwt-K2	Mesenchymal-like	NA	NA	NA
TCGA-32-2616	St. Joseph's Hospital (AZ)	Glioblastoma multiforme	IGC	Yes	No	Yes	Yes	Yes	No	Yes	No	glioblastoma	G4	48	female	7.3595	1	NA	NA	0.145777	NA	non-codel	NA	Methylated	No combined CNA	No chr 19/20 gain	NA	0	Not expressed	NA	NA	NA	NA	WT	0.82	2.05	746.839	1791.59	2538.43	Mesenchymal	ME	LGr4	NA	LGm5	NA	NA	NA	NA	NA
TCGA-32-2632	St. Joseph's Hospital (AZ)	Glioblastoma multiforme	IGC	Yes	No	Yes	Yes	Yes	No	Yes	No	glioblastoma	G4	80	male	8.83797	1	NA	90	0.269615	WT	non-codel	IDHwt	Unmethylated	No combined CNA	No chr 19/20 gain	NA	3.16993	Expressed	WT	WT	NA	WT	WT	0.59	3.51	1538.99	3118.2	4657.19	Mesenchymal	ME	LGr4	IDHwt-R2	LGm5	IDHwt-K2	Mesenchymal-like	NA	NA	NA
TCGA-32-2634	St. Joseph's Hospital (AZ)	Glioblastoma multiforme	IGC	Yes	No	Yes	Yes	Yes	No	Yes	No	glioblastoma	G4	82	male	8.87082	0	NA	50	0.757587	WT	non-codel	IDHwt	Methylated	No combined CNA	No chr 19/20 gain	NA	5.16993	Expressed	WT	WT	NA	WT	WT	0.89	1.86	894.654	821.63	1716.28	Proneural	NA	LGr1	IDHwt-R3	LGm4	IDHwt-K1	Classic-like	NA	NA	NA
TCGA-32-2638	St. Joseph's Hospital (AZ)	Glioblastoma multiforme	IGC	Yes	No	Yes	Yes	Yes	No	Yes	No	glioblastoma	G4	67	male	7.3595	0	NA	54	0.15302	WT	non-codel	IDHwt	Methylated	Gain chr 7 & loss chr 10	Gain chr 19/20	NA	5.49185	Expressed	WT	WT	NA	WT	WT	0.83	1.99	2079.39	2505.54	4584.93	Classical	CL	LGr4	IDHwt-R1	LGm4	IDHwt-K1	Classic-like	NA	NA	NA
TCGA-32-4208	St. Joseph's Hospital (AZ)	Glioblastoma multiforme	IGC	Yes	No	No	Yes	Yes	No	Yes	No	glioblastoma	G4	25	male	13.142	0	NA	27	0.163563	Mutant	non-codel	IDHmut-non-codel	Methylated	No combined CNA	No chr 19/20 gain	NA	NA	NA	Mutant	WT	NA	WT	NA	0.91	1.96	NA	NA	NA	G-CIMP	PN	LGr3	NA	LGm3	IDHmut-K2	G-CIMP-high	NA	NA	NA
TCGA-32-4209	St. Joseph's Hospital (AZ)	Glioblastoma multiforme	IGC	Yes	No	No	No	Yes	No	Yes	No	glioblastoma	G4	40	male	11.105	0	NA	22	0.769113	WT	NA	NA	Methylated	NA	NA	NA	NA	NA	WT	WT	NA	WT	NA	NA	NA	NA	NA	NA	Mesenchymal	ME	LGr4	NA	LGm5	IDHwt-K2	Mesenchymal-like	NA	NA	NA
TCGA-32-4210	St. Joseph's Hospital (AZ)	Glioblastoma multiforme	IGC	Yes	No	No	Yes	Yes	No	Yes	Yes	glioblastoma	G4	73	male	3.7126	1	NA	74	0.758865	WT	non-codel	IDHwt	Unmethylated	Gain chr 7 & loss chr 10	No chr 19/20 gain	NA	NA	NA	WT	WT	NA	WT	NA	0.77	6.04	NA	NA	NA	Proneural	PN	LGr1	NA	LGm5	IDHwt-K1	Classic-like	NA	K1	NA
TCGA-32-4211	St. Joseph's Hospital (AZ)	Glioblastoma multiforme	IGC	Yes	No	No	Yes	Yes	No	Yes	Yes	glioblastoma	G4	56	male	12.5834	1	NA	51	0.216096	WT	non-codel	IDHwt	Unmethylated	Gain chr 7 & loss chr 10	No chr 19/20 gain	NA	NA	NA	WT	WT	NA	WT	NA	0.64	2.04	NA	NA	NA	Neural	NE	LGr4	NA	LGm4	IDHwt-K1	Classic-like	NA	K1	NA
TCGA-32-4213	St. Joseph's Hospital (AZ)	Glioblastoma multiforme	IGC	Yes	No	Yes	Yes	Yes	No	Yes	No	glioblastoma	G4	47	female	11.7292	0	NA	52	0.120655	WT	non-codel	IDHwt	Methylated	No combined CNA	No chr 19/20 gain	NA	0	Not expressed	WT	WT	NA	WT	WT	0.69	1.88	2592.76	3118.39	5711.15	Mesenchymal	ME	LGr4	IDHwt-R3	LGm5	IDHwt-K2	Mesenchymal-like	NA	NA	NA
TCGA-32-4719	St. Joseph's Hospital (AZ)	Glioblastoma multiforme	IGC	Yes	No	No	Yes	Yes	No	Yes	No	glioblastoma	G4	73	male	10.8421	1	NA	47	0.258812	WT	non-codel	IDHwt	Unmethylated	No combined CNA	No chr 19/20 gain	NA	NA	NA	WT	WT	NA	WT	NA	0.7	3.61	NA	NA	NA	Classical	CL	LGr4	NA	LGm4	IDHwt-K1	Classic-like	NA	NA	NA
TCGA-32-5222	St. Joseph's Hospital (AZ)	Glioblastoma multiforme	IGC	Yes	No	Yes	Yes	Yes	Yes	No	Yes	glioblastoma	G4	66	male	5.42106	0	NA	69	0.305337	WT	non-codel	IDHwt	Methylated	Gain chr 7 & loss chr 10	Gain chr 19/20	NA	5.42626	Expressed	WT	WT	NA	WT	WT	0.58	4.46	1385.7	2566.32	3952.02	Proneural	CL	LGr4	IDHwt-R1	LGm4	IDHwt-K1	Classic-like	RTK II 'Classic'	K1	NA
TCGA-41-2571	Christiana Healthcare	Glioblastoma multiforme	IGC	Yes	No	Yes	Yes	Yes	No	Yes	No	glioblastoma	G4	89	male	0.854227	1	60	52	0.192347	WT	non-codel	IDHwt	Unmethylated	Gain chr 7 & loss chr 10	No chr 19/20 gain	NA	5.85798	Expressed	WT	WT	NA	WT	WT	0.78	2.01	857.077	889.788	1746.86	Proneural	PN	LGr1	IDHwt-R3	LGm5	IDHwt-K2	Mesenchymal-like	NA	NA	NA
TCGA-41-2572	Christiana Healthcare	Glioblastoma multiforme	IGC	Yes	No	Yes	Yes	Yes	No	Yes	No	glioblastoma	G4	67	male	13.3391	1	NA	49	0.228809	WT	non-codel	IDHwt	Unmethylated	Gain chr 7 & loss chr 10	Gain chr 19/20	NA	6.14975	Expressed	WT	WT	NA	WT	WT	0.84	1.96	1428.56	1946.07	3374.63	Classical	CL	LGr4	IDHwt-R1	LGm4	IDHwt-K1	Classic-like	NA	NA	NA
TCGA-41-2573	Christiana Healthcare	Glioblastoma multiforme	IGC	Yes	No	No	Yes	Yes	No	Yes	Yes	glioblastoma	G4	59	male	8.93653	0	60	43	0.367493	WT	non-codel	IDHwt	Methylated	Gain chr 7 & loss chr 10	No chr 19/20 gain	NA	NA	NA	WT	WT	NA	WT	NA	0.66	3.16	NA	NA	NA	Proneural	NE	LGr1	NA	LGm5	IDHwt-K2	Mesenchymal-like	NA	K1	NA
TCGA-41-2575	Christiana Healthcare	Glioblastoma multiforme	IGC	Yes	No	No	Yes	Yes	No	Yes	Yes	glioblastoma	G4	75	male	9.52792	1	60	59	0.326129	WT	non-codel	IDHwt	Unmethylated	Gain chr 7 & loss chr 10	No chr 19/20 gain	NA	NA	NA	WT	WT	NA	WT	NA	0.92	1.95	NA	NA	NA	Proneural	PN	LGr1	NA	LGm5	IDHwt-K2	Mesenchymal-like	NA	K1	NA
TCGA-41-3392	Christiana Healthcare	Glioblastoma multiforme	IGC	Yes	No	No	Yes	Yes	No	Yes	Yes	glioblastoma	G4	88	male	0.985647	1	NA	61	0.233587	WT	non-codel	IDHwt	Unmethylated	Gain chr 7 & loss chr 10	No chr 19/20 gain	NA	NA	NA	WT	WT	NA	WT	NA	0.86	1.91	NA	NA	NA	Neural	CL	LGr4	NA	LGm5	IDHwt-K1	Classic-like	NA	K1	NA
TCGA-41-3393	Christiana Healthcare	Glioblastoma multiforme	IGC	Yes	No	No	Yes	Yes	No	Yes	Yes	glioblastoma	G4	81	female	4.43541	1	NA	71	0.166749	WT	non-codel	IDHwt	Unmethylated	Gain chr 7 & loss chr 10	Gain chr 19/20	NA	NA	NA	WT	WT	NA	WT	NA	0.67	2.03	NA	NA	NA	Mesenchymal	ME	LGr4	NA	LGm4	IDHwt-K1	Classic-like	NA	K1	NA
TCGA-41-3915	Christiana Healthcare	Glioblastoma multiforme	IGC	Yes	No	Yes	Yes	Yes	No	Yes	Yes	glioblastoma	G4	48	male	6.0453	0	NA	32	0.478911	WT	non-codel	IDHwt	Methylated	Gain chr 7 & loss chr 10	No chr 19/20 gain	NA	3.70044	Expressed	WT	WT	NA	WT	WT	0.77	1.83	2330.61	2572.33	4902.93	Mesenchymal	ME	LGr4	IDHwt-R3	LGm5	IDHwt-K2	Mesenchymal-like	NA	K1	NA
TCGA-41-4097	Christiana Healthcare	Glioblastoma multiforme	IGC	Yes	No	Yes	Yes	Yes	No	Yes	Yes	glioblastoma	G4	63	female	0.197129	1	NA	29	0.298685	WT	non-codel	IDHwt	Unmethylated	No combined CNA	No chr 19/20 gain	NA	0	Not expressed	WT	WT	NA	WT	WT	0.51	1.8	2268.46	2339.06	4607.52	Mesenchymal	ME	LGr4	IDHwt-R2	LGm4	IDHwt-K1	Classic-like	NA	K1	NA
TCGA-41-5651	Christiana Healthcare	Glioblastoma multiforme	IGC	Yes	Yes	Yes	Yes	Yes	Yes	No	Yes	glioblastoma	G4	59	female	11.5321	0	NA	91	0.255303	WT	non-codel	IDHwt	Methylated	Gain chr 7 & loss chr 10	Gain chr 19/20	Mutant	6.39232	Expressed	WT	WT	TERT	WT	WT	0.96	2.03	541.865	330.778	872.643	Proneural	PN	LGr1	IDHwt-R3	LGm4	IDHwt-K1	Classic-like	RTK II 'Classic'	K1	5.1076
TCGA-41-6646	Christiana Healthcare	Glioblastoma multiforme	IGC	Yes	No	No	Yes	No	Yes	No	Yes	glioblastoma	G4	73	female	7.75376	0	NA	49	0.147858	WT	non-codel	IDHwt	Methylated	Gain chr 7 & loss chr 10	No chr 19/20 gain	NA	NA	NA	WT	WT	NA	WT	NA	0.68	2.01	NA	NA	NA	NA	NA	NA	NA	LGm4	IDHwt-K1	Classic-like	RTK II 'Classic'	K1	NA
TCGA-4W-AA9R	University of Miami	Glioblastoma multiforme	NCH	Yes	No	No	No	No	Yes	No	No	NA	NA	NA	NA	NA	NA	NA	68	0.798435	WT	non-codel	IDHwt	Methylated	NA	NA	NA	NA	NA	WT	WT	NA	WT	NA	NA	NA	NA	NA	NA	NA	NA	NA	NA	LGm4	IDHwt-K1	Classic-like	RTK II 'Classic'	NA	NA
TCGA-4W-AA9S	University of Miami	Glioblastoma multiforme	NCH	Yes	No	No	No	No	Yes	No	No	glioblastoma	G4	69	male	4.13972	0	NA	48	0.264916	WT	non-codel	IDHwt	Methylated	NA	NA	NA	NA	NA	WT	WT	NA	WT	NA	NA	NA	NA	NA	NA	NA	NA	NA	NA	LGm4	IDHwt-K1	Classic-like	RTK II 'Classic'	NA	NA
TCGA-4W-AA9T	University of Miami	Glioblastoma multiforme	NCH	Yes	No	No	No	No	Yes	No	No	glioblastoma	G4	54	female	14.7519	0	70	49	0.16831	WT	non-codel	IDHwt	Methylated	NA	NA	NA	NA	NA	Mutant	WT	NA	WT	NA	NA	NA	NA	NA	NA	NA	NA	NA	NA	LGm4	IDHwt-K1	Classic-like	Mesenchymal	NA	NA
TCGA-74-6573	Swedish Neurosciences	Glioblastoma multiforme	IGC	Yes	No	No	Yes	No	Yes	No	Yes	glioblastoma	G4	67	male	3.44976	1	100	45	0.206633	WT	non-codel	IDHwt	Unmethylated	Gain chr 7 & loss chr 10	No chr 19/20 gain	NA	NA	NA	WT	WT	NA	WT	NA	0.86	1.91	NA	NA	NA	NA	NA	NA	NA	LGm5	IDHwt-K2	Mesenchymal-like	Mesenchymal	K1	NA
TCGA-74-6575	Swedish Neurosciences	Glioblastoma multiforme	IGC	Yes	No	No	Yes	No	Yes	No	Yes	glioblastoma	G4	73	female	17.5445	0	90	81	0.191185	WT	non-codel	IDHwt	Unmethylated	Gain chr 7 & loss chr 10	No chr 19/20 gain	NA	NA	NA	Mutant	WT	NA	WT	NA	0.64	1.96	NA	NA	NA	NA	NA	NA	NA	LGm5	IDHwt-K2	Mesenchymal-like	Mesenchymal	K1	NA
TCGA-74-6577	Swedish Neurosciences	Glioblastoma multiforme	IGC	Yes	No	No	Yes	No	Yes	No	Yes	glioblastoma	G4	51	male	4.33685	0	90	39	0.187237	WT	non-codel	IDHwt	Unmethylated	Gain chr 7 & loss chr 10	No chr 19/20 gain	NA	NA	NA	WT	WT	NA	WT	NA	0.64	2.12	NA	NA	NA	NA	NA	NA	NA	LGm5	IDHwt-K2	Mesenchymal-like	Mesenchymal	K1	NA
TCGA-74-6578	Swedish Neurosciences	Glioblastoma multiforme	IGC	Yes	No	No	Yes	No	Yes	No	Yes	glioblastoma	G4	58	male	14.3247	0	100	64	0.127077	WT	non-codel	IDHwt	Methylated	Gain chr 7 & loss chr 10	No chr 19/20 gain	NA	NA	NA	WT	WT	NA	WT	NA	0.71	2.02	NA	NA	NA	NA	NA	NA	NA	LGm5	IDHwt-K1	Classic-like	RTK II 'Classic'	K1	NA
TCGA-74-6581	Swedish Neurosciences	Glioblastoma multiforme	IGC	Yes	No	No	Yes	No	Yes	No	Yes	glioblastoma	G4	77	male	8.21373	0	100	NA	0.163756	NA	non-codel	NA	Unmethylated	Gain chr 7 & loss chr 10	No chr 19/20 gain	NA	NA	NA	NA	NA	NA	NA	NA	0.89	1.99	NA	NA	NA	NA	NA	NA	NA	LGm4	NA	NA	RTK II 'Classic'	K1	NA
TCGA-74-6584	Swedish Neurosciences	Glioblastoma multiforme	IGC	Yes	No	No	Yes	No	Yes	No	Yes	glioblastoma	G4	55	female	7.49092	0	80	35	0.200407	WT	non-codel	IDHwt	Unmethylated	Gain chr 7 & loss chr 10	No chr 19/20 gain	NA	NA	NA	WT	WT	NA	WT	NA	0.53	4.13	NA	NA	NA	NA	NA	NA	NA	LGm5	IDHwt-K2	Mesenchymal-like	RTK I 'PDGFRA'	K1	NA
TCGA-76-4925	Thomas Jefferson University	Glioblastoma multiforme	IGC	Yes	No	Yes	Yes	Yes	Yes	No	No	glioblastoma	G4	76	male	4.79682	1	100	67	0.262735	WT	non-codel	IDHwt	Methylated	Gain chr 7 & loss chr 10	No chr 19/20 gain	NA	6.32193	Expressed	WT	WT	NA	WT	WT	0.94	1.92	556.722	837.139	1393.86	Proneural	CL	LGr4	IDHwt-R1	LGm4	IDHwt-K1	Classic-like	RTK II 'Classic'	NA	NA
TCGA-76-4926	Thomas Jefferson University	Glioblastoma multiforme	IGC	Yes	No	Yes	Yes	Yes	Yes	No	Yes	glioblastoma	G4	68	male	4.53398	1	80	59	0.115562	WT	non-codel	IDHwt	Unmethylated	Gain chr 7 & loss chr 10	No chr 19/20 gain	NA	4	Expressed	WT	WT	NA	WT	WT	0.79	1.99	391.593	1252.83	1644.42	Classical	CL	LGr4	IDHwt-R4	LGm5	IDHwt-K2	Mesenchymal-like	Mesenchymal	K1	NA
TCGA-76-4927	Thomas Jefferson University	Glioblastoma multiforme	IGC	Yes	No	Yes	No	Yes	Yes	No	Yes	glioblastoma	G4	58	male	17.5774	1	80	48	NA	WT	NA	NA	Unmethylated	NA	NA	NA	4.45943	Expressed	WT	WT	NA	WT	WT	NA	NA	2074.91	2108.75	4183.66	Neural	CL	LGr4	IDHwt-R3	LGm4	IDHwt-K1	Classic-like	RTK II 'Classic'	K1	NA
TCGA-76-4928	Thomas Jefferson University	Glioblastoma multiforme	IGC	Yes	No	Yes	Yes	Yes	Yes	No	Yes	glioblastoma	G4	85	female	3.08836	1	80	68	0.178278	WT	non-codel	IDHwt	Methylated	Gain chr 7 & loss chr 10	No chr 19/20 gain	NA	4.45943	Expressed	WT	WT	NA	Mutant	WT	0.42	3.9	1451.33	2201.34	3652.67	Classical	ME	LGr4	IDHwt-R2	LGm5	IDHwt-K2	Mesenchymal-like	Mesenchymal	K1	NA
TCGA-76-4929	Thomas Jefferson University	Glioblastoma multiforme	IGC	Yes	No	Yes	Yes	Yes	Yes	No	Yes	glioblastoma	G4	76	female	3.64689	1	80	67	0.790365	WT	non-codel	IDHwt	Methylated	Gain chr 7 & loss chr 10	No chr 19/20 gain	NA	2.80735	Expressed	WT	WT	NA	WT	WT	0.8	3.48	810.711	1412.27	2222.98	Neural	NA	LGr4	IDHwt-R2	LGm4	IDHwt-K1	Classic-like	RTK II 'Classic'	K1	NA
TCGA-76-4931	Thomas Jefferson University	Glioblastoma multiforme	IGC	Yes	No	Yes	Yes	Yes	Yes	No	Yes	glioblastoma	G4	70	female	9.16652	1	80	43	0.154706	WT	non-codel	IDHwt	Unmethylated	Gain chr 7 & loss chr 10	No chr 19/20 gain	NA	6.59991	Expressed	WT	WT	NA	WT	WT	0.93	1.95	325.068	862.02	1187.09	Classical	CL	LGr4	IDHwt-R1	LGm5	IDHwt-K2	Mesenchymal-like	RTK II 'Classic'	K1	NA
TCGA-76-4932	Thomas Jefferson University	Glioblastoma multiforme	IGC	Yes	No	Yes	No	Yes	Yes	No	Yes	glioblastoma	G4	50	female	47.9024	1	80	60	0.195054	WT	NA	NA	Methylated	NA	NA	NA	5.08746	Expressed	WT	WT	NA	WT	WT	NA	NA	658.279	1520.87	2179.15	Proneural	CL	LGr4	IDHwt-R1	LGm4	IDHwt-K1	Classic-like	RTK II 'Classic'	K1	NA
TCGA-76-4934	Thomas Jefferson University	Glioblastoma multiforme	IGC	Yes	No	No	Yes	Yes	Yes	No	No	glioblastoma	G4	66	female	2.52983	1	80	51	0.58344	WT	non-codel	IDHwt	Methylated	No combined CNA	No chr 19/20 gain	NA	NA	NA	WT	WT	NA	WT	NA	0.83	3.41	NA	NA	NA	Proneural	PN	LGr1	NA	LGm6	IDHwt-K2	Mesenchymal-like	RTK I 'PDGFRA'	NA	NA
TCGA-76-4935	Thomas Jefferson University	Glioblastoma multiforme	IGC	Yes	No	No	Yes	Yes	Yes	No	No	glioblastoma	G4	52	female	10.7764	0	80	42	0.219488	WT	non-codel	IDHwt	Methylated	Gain chr 7 & loss chr 10	No chr 19/20 gain	NA	NA	NA	WT	Mutant	NA	WT	NA	0.92	1.96	NA	NA	NA	Proneural	PN	LGr1	NA	LGm5	IDHwt-K2	Mesenchymal-like	RTK I 'PDGFRA'	NA	NA
TCGA-76-6191	Thomas Jefferson University	Glioblastoma multiforme	IGC	Yes	No	No	Yes	Yes	Yes	No	No	glioblastoma	G4	57	male	16.6903	1	80	59	0.152956	WT	non-codel	IDHwt	Unmethylated	Gain chr 7 & loss chr 10	No chr 19/20 gain	NA	NA	NA	WT	WT	NA	WT	NA	0.89	1.95	NA	NA	NA	Proneural	PN	LGr1	NA	LGm5	IDHwt-K2	Mesenchymal-like	RTK II 'Classic'	NA	NA
TCGA-76-6192	Thomas Jefferson University	Glioblastoma multiforme	IGC	Yes	No	No	Yes	Yes	Yes	No	Yes	glioblastoma	G4	74	male	3.28549	1	80	53	0.107514	WT	non-codel	IDHwt	Unmethylated	Gain chr 7 & loss chr 10	No chr 19/20 gain	NA	NA	NA	WT	WT	NA	WT	NA	0.53	2	NA	NA	NA	Proneural	PN	LGr4	NA	LGm5	IDHwt-K2	Mesenchymal-like	Mesenchymal	K1	NA
TCGA-76-6193	Thomas Jefferson University	Glioblastoma multiforme	IGC	Yes	No	No	Yes	Yes	Yes	No	Yes	glioblastoma	G4	78	male	2.6941	1	60	44	0.172276	WT	non-codel	IDHwt	Unmethylated	No combined CNA	No chr 19/20 gain	NA	NA	NA	WT	WT	NA	WT	NA	0.43	1.83	NA	NA	NA	Mesenchymal	ME	LGr4	NA	LGm5	IDHwt-K2	Mesenchymal-like	Mesenchymal	K1	NA
TCGA-76-6280	Thomas Jefferson University	Glioblastoma multiforme	IGC	Yes	No	No	Yes	No	Yes	No	No	glioblastoma	G4	57	male	11.3678	1	80	54	0.267032	WT	non-codel	IDHwt	Methylated	Gain chr 7 & loss chr 10	Gain chr 19/20	NA	NA	NA	WT	WT	NA	WT	NA	0.79	2.02	NA	NA	NA	NA	NA	NA	NA	LGm4	IDHwt-K1	Classic-like	RTK II 'Classic'	NA	NA
TCGA-76-6282	Thomas Jefferson University	Glioblastoma multiforme	IGC	Yes	No	No	Yes	Yes	Yes	No	Yes	glioblastoma	G4	63	male	17.0517	1	80	45	0.192024	WT	non-codel	IDHwt	Unmethylated	Gain chr 7 & loss chr 10	No chr 19/20 gain	NA	NA	NA	WT	WT	NA	WT	NA	0.57	1.92	NA	NA	NA	Mesenchymal	ME	LGr4	NA	LGm5	IDHwt-K2	Mesenchymal-like	Mesenchymal	K1	NA
TCGA-76-6283	Thomas Jefferson University	Glioblastoma multiforme	IGC	Yes	No	No	Yes	No	Yes	No	Yes	NA	NA	NA	NA	NA	NA	NA	93	0.377732	WT	non-codel	IDHwt	Methylated	Gain chr 7 & loss chr 10	No chr 19/20 gain	NA	NA	NA	WT	WT	NA	WT	NA	0.91	2.07	NA	NA	NA	NA	NA	NA	NA	LGm4	IDHwt-K1	Classic-like	RTK II 'Classic'	K1	NA
TCGA-76-6285	Thomas Jefferson University	Glioblastoma multiforme	IGC	Yes	No	No	Yes	Yes	Yes	No	Yes	glioblastoma	G4	64	female	8.34514	1	80	58	0.908222	WT	non-codel	IDHwt	Unmethylated	Gain chr 7 & loss chr 10	No chr 19/20 gain	NA	NA	NA	WT	WT	NA	WT	NA	0.88	1.85	NA	NA	NA	Proneural	PN	LGr1	NA	LGm5	IDHwt-K2	Mesenchymal-like	RTK I 'PDGFRA'	K1	NA
TCGA-76-6286	Thomas Jefferson University	Glioblastoma multiforme	IGC	Yes	No	No	Yes	No	Yes	No	No	glioblastoma	G4	60	male	20.9614	1	80	67	0.454639	WT	non-codel	IDHwt	Unmethylated	Gain chr 7 & loss chr 10	No chr 19/20 gain	NA	NA	NA	WT	WT	NA	WT	NA	0.93	1.89	NA	NA	NA	NA	NA	NA	NA	LGm4	IDHwt-K1	Classic-like	RTK II 'Classic'	NA	NA
TCGA-76-6656	Thomas Jefferson University	Glioblastoma multiforme	IGC	Yes	No	No	Yes	No	Yes	No	Yes	glioblastoma	G4	66	male	4.82967	1	60	100	0.124083	WT	non-codel	IDHwt	Methylated	No combined CNA	Gain chr 19/20	NA	NA	NA	WT	WT	NA	WT	NA	0.84	2.04	NA	NA	NA	NA	NA	NA	NA	LGm4	IDHwt-K1	Classic-like	RTK II 'Classic'	K1	NA
TCGA-76-6657	Thomas Jefferson University	Glioblastoma multiforme	IGC	Yes	No	No	Yes	No	Yes	No	Yes	glioblastoma	G4	74	male	5.0268	1	80	58	0.152292	WT	non-codel	IDHwt	Methylated	Gain chr 7 & loss chr 10	No chr 19/20 gain	NA	NA	NA	WT	WT	NA	WT	NA	0.82	2.01	NA	NA	NA	NA	NA	NA	NA	LGm4	IDHwt-K1	Classic-like	RTK II 'Classic'	K1	NA
TCGA-76-6660	Thomas Jefferson University	Glioblastoma multiforme	IGC	Yes	No	No	Yes	No	Yes	No	Yes	NA	NA	NA	NA	NA	NA	NA	79	0.353392	WT	non-codel	IDHwt	Unmethylated	Gain chr 7 & loss chr 10	No chr 19/20 gain	NA	NA	NA	WT	WT	NA	WT	NA	0.75	4.06	NA	NA	NA	NA	NA	NA	NA	LGm4	IDHwt-K1	Classic-like	RTK II 'Classic'	K1	NA
TCGA-76-6661	Thomas Jefferson University	Glioblastoma multiforme	IGC	Yes	No	No	Yes	No	Yes	No	Yes	glioblastoma	G4	54	male	0.229984	0	60	52	0.150769	WT	non-codel	IDHwt	Unmethylated	Gain chr 7 & loss chr 10	Gain chr 19/20	NA	NA	NA	WT	WT	NA	WT	NA	0.81	2.03	NA	NA	NA	NA	NA	NA	NA	LGm4	IDHwt-K1	Classic-like	RTK II 'Classic'	K1	NA
TCGA-76-6662	Thomas Jefferson University	Glioblastoma multiforme	IGC	Yes	No	No	Yes	No	Yes	No	Yes	glioblastoma	G4	58	male	9.26508	0	80	40	0.121174	WT	non-codel	IDHwt	Unmethylated	Gain chr 7 & loss chr 10	No chr 19/20 gain	NA	NA	NA	WT	WT	NA	WT	NA	0.6	2.05	NA	NA	NA	NA	NA	NA	NA	LGm4	IDHwt-K1	Classic-like	Mesenchymal	K1	NA
TCGA-76-6663	Thomas Jefferson University	Glioblastoma multiforme	IGC	Yes	No	No	Yes	No	Yes	No	Yes	glioblastoma	G4	44	female	7.7209	0	80	52	0.122388	WT	non-codel	IDHwt	Unmethylated	Gain chr 7 & loss chr 10	No chr 19/20 gain	NA	NA	NA	WT	WT	NA	WT	NA	0.58	2.04	NA	NA	NA	NA	NA	NA	NA	LGm4	IDHwt-K1	Classic-like	Mesenchymal	K1	NA
TCGA-76-6664	Thomas Jefferson University	Glioblastoma multiforme	IGC	Yes	No	No	Yes	No	Yes	No	Yes	glioblastoma	G4	49	female	7.78661	0	80	54	0.151111	WT	non-codel	IDHwt	Methylated	Gain chr 7 & loss chr 10	Gain chr 19/20	NA	NA	NA	WT	WT	NA	WT	NA	0.71	2.01	NA	NA	NA	NA	NA	NA	NA	LGm5	IDHwt-K2	Mesenchymal-like	RTK II 'Classic'	K1	NA
TCGA-81-5910	CHI-Penrose Colorado	Glioblastoma multiforme	IGC	Yes	No	No	Yes	Yes	Yes	No	Yes	glioblastoma	G4	64	male	1.60989	1	40	45	0.141411	WT	non-codel	IDHwt	Unmethylated	Gain chr 7 & loss chr 10	No chr 19/20 gain	NA	NA	NA	WT	WT	NA	WT	NA	0.9	1.97	NA	NA	NA	Classical	CL	LGr4	NA	LGm5	IDHwt-K2	Mesenchymal-like	RTK II 'Classic'	K1	NA
TCGA-81-5911	CHI-Penrose Colorado	Glioblastoma multiforme	IGC	Yes	No	No	Yes	No	Yes	No	No	glioblastoma	G4	33	male	17.7088	0	NA	28	0.175311	WT	non-codel	IDHwt	Unmethylated	Gain chr 7 & loss chr 10	No chr 19/20 gain	NA	NA	NA	WT	WT	NA	WT	NA	0.79	2	NA	NA	NA	NA	NA	NA	NA	LGm4	IDHwt-K1	Classic-like	RTK II 'Classic'	NA	NA
TCGA-87-5896	International Genomics Consortium	Glioblastoma multiforme	IGC	Yes	No	No	Yes	Yes	Yes	No	No	glioblastoma	G4	50	female	0.0657098	0	NA	58	0.149599	WT	non-codel	IDHwt	Unmethylated	Gain chr 7 & loss chr 10	No chr 19/20 gain	NA	NA	NA	WT	WT	NA	WT	NA	0.86	2	NA	NA	NA	Classical	CL	LGr4	NA	LGm4	IDHwt-K1	Classic-like	RTK II 'Classic'	NA	NA
TCGA-OX-A56R	University of North Carolina	Glioblastoma multiforme	NCH	Yes	No	No	Yes	No	Yes	No	No	glioblastoma	G4	68	male	5.91388	1	NA	40	0.67585	WT	non-codel	IDHwt	Methylated	Gain chr 7 & loss chr 10	No chr 19/20 gain	NA	NA	NA	WT	WT	NA	WT	NA	NA	NA	NA	NA	NA	NA	NA	NA	NA	LGm5	IDHwt-K2	Mesenchymal-like	Mesenchymal	NA	NA
TCGA-RR-A6KA	St. Joseph's Hospital AZ	Glioblastoma multiforme	NCH	Yes	No	No	Yes	No	Yes	No	No	glioblastoma	G4	72	female	6.27529	1	NA	48	0.142157	WT	non-codel	IDHwt	Methylated	No combined CNA	Gain chr 19/20	NA	NA	NA	WT	WT	NA	WT	NA	NA	NA	NA	NA	NA	NA	NA	NA	NA	LGm5	IDHwt-K2	Mesenchymal-like	Mesenchymal	NA	NA
TCGA-RR-A6KB	St. Joseph's Hospital AZ	Glioblastoma multiforme	NCH	Yes	No	No	Yes	No	Yes	No	No	NA	NA	NA	NA	NA	NA	NA	38	0.177622	WT	non-codel	IDHwt	Unmethylated	Gain chr 7 & loss chr 10	No chr 19/20 gain	NA	NA	NA	WT	WT	NA	WT	NA	NA	NA	NA	NA	NA	NA	NA	NA	NA	LGm5	IDHwt-K2	Mesenchymal-like	Mesenchymal	NA	NA
TCGA-RR-A6KC	St. Joseph's Hospital AZ	Glioblastoma multiforme	NCH	Yes	No	No	Yes	No	Yes	No	No	glioblastoma	G4	55	male	20.5343	1	NA	52	0.15459	WT	non-codel	IDHwt	Unmethylated	Gain chr 7 & loss chr 10	Gain chr 19/20	NA	NA	NA	WT	WT	NA	WT	NA	NA	NA	NA	NA	NA	NA	NA	NA	NA	LGm4	IDHwt-K1	Classic-like	RTK II 'Classic'	NA	NA
[truncated: 7 more columns]

## Sheet: Becker et al., 2024
Case	Histology	Grade	Reclassification 2021 WHO
TCGA-CS-4938	astrocytoma	G2	LGG IDHmut
TCGA-CS-4941	astrocytoma	G3	Glioblastoma
TCGA-CS-4942	astrocytoma	G3	Astro 4 IDHmut
TCGA-CS-4943	astrocytoma	G3	Astro 4 IDHmut
TCGA-CS-4944	astrocytoma	G2	LGG IDHmut
TCGA-CS-5390	oligodendroglioma	G2	Oligodendroglioma
TCGA-CS-5393	astrocytoma	G3	Astro 4 IDHmut
TCGA-CS-5394	astrocytoma	G3	Astro 4 IDHmut
TCGA-CS-5395	oligodendroglioma	G2	Glioblastoma
TCGA-CS-5396	oligodendroglioma	G3	Oligodendroglioma
TCGA-CS-5397	astrocytoma	G3	Glioblastoma
TCGA-CS-6186	oligoastrocytoma	G3	Glioblastoma
TCGA-CS-6188	astrocytoma	G3	Glioblastoma
TCGA-CS-6290	astrocytoma	G3	Astro 4 IDHmut
TCGA-CS-6665	astrocytoma	G3	Astro 4 IDHmut
TCGA-CS-6666	astrocytoma	G3	Astro 4 IDHmut
TCGA-CS-6667	astrocytoma	G2	LGG IDHmut
TCGA-CS-6668	oligodendroglioma	G2	Oligodendroglioma
TCGA-CS-6669	oligodendroglioma	G2	LGG IDHwt
TCGA-CS-6670	oligodendroglioma	G3	Oligodendroglioma
TCGA-DB-5270	oligoastrocytoma	G3	Astro 4 IDHmut
TCGA-DB-5273	astrocytoma	G3	Astro 4 IDHmut
TCGA-DB-5274	oligoastrocytoma	G3	Oligodendroglioma
TCGA-DB-5275	oligoastrocytoma	G3	Astro 4 IDHmut
TCGA-DB-5276	oligoastrocytoma	G3	Astro 4 IDHmut
TCGA-DB-5277	astrocytoma	G3	Astro 4 IDHmut
TCGA-DB-5278	oligodendroglioma	G2	Oligodendroglioma
TCGA-DB-5279	oligodendroglioma	G2	Oligodendroglioma
TCGA-DB-5280	oligoastrocytoma	G2	LGG IDHmut
TCGA-DB-5281	oligoastrocytoma	G3	Astro 4 IDHmut
TCGA-DB-A4X9	oligoastrocytoma	G2	LGG IDHmut
TCGA-DB-A4XA	oligoastrocytoma	G2	Oligodendroglioma
TCGA-DB-A4XB	astrocytoma	G3	Astro 4 IDHmut
TCGA-DB-A4XC	oligoastrocytoma	G2	LGG IDHmut
TCGA-DB-A4XD	astrocytoma	G3	Astro 4 IDHmut
TCGA-DB-A4XE	oligoastrocytoma	G3	Astro 4 IDHmut
TCGA-DB-A4XF	astrocytoma	G3	Astro 4 IDHmut
TCGA-DB-A4XG	oligodendroglioma	G3	Oligodendroglioma
TCGA-DB-A4XH	oligoastrocytoma	G2	Oligodendroglioma
TCGA-DB-A64L	oligodendroglioma	G2	Oligodendroglioma
TCGA-DB-A64O	oligoastrocytoma	G2	Glioblastoma
TCGA-DB-A64P	oligodendroglioma	G3	Oligodendroglioma
TCGA-DB-A64Q	oligoastrocytoma	G2	Oligodendroglioma
TCGA-DB-A64R	oligodendroglioma	G2	Oligodendroglioma
TCGA-DB-A64S	oligoastrocytoma	G2	LGG IDHmut
TCGA-DB-A64U	oligoastrocytoma	G2	Oligodendroglioma
TCGA-DB-A64V	oligodendroglioma	G2	Oligodendroglioma
TCGA-DB-A64W	oligoastrocytoma	G3	Oligodendroglioma
TCGA-DB-A64X	astrocytoma	G3	Astro 4 IDHmut
TCGA-DB-A75K	oligoastrocytoma	G3	Oligodendroglioma
TCGA-DB-A75L	astrocytoma	G3	Astro 4 IDHmut
TCGA-DB-A75M	astrocytoma	G2	LGG IDHmut
TCGA-DB-A75O	astrocytoma	G3	Astro 4 IDHmut
TCGA-DB-A75P	astrocytoma	G2	LGG IDHwt
TCGA-DH-5140	oligoastrocytoma	G3	Glioblastoma
TCGA-DH-5141	oligodendroglioma	G3	Oligodendroglioma
TCGA-DH-5142	astrocytoma	G3	Astro 4 IDHmut
TCGA-DH-5143	oligoastrocytoma	G3	Astro 4 IDHmut
TCGA-DH-5144	oligodendroglioma	G3	Oligodendroglioma
TCGA-DH-A669	oligodendroglioma	G3	Oligodendroglioma
TCGA-DH-A66B	astrocytoma	G3	Astro 4 IDHmut
TCGA-DH-A66D	astrocytoma	G3	Astro 4 IDHmut
TCGA-DH-A66F	oligodendroglioma	G2	Oligodendroglioma
TCGA-DH-A66G	oligodendroglioma	G3	Astro 4 IDHmut
TCGA-DH-A7UR	oligodendroglioma	G3	Oligodendroglioma
TCGA-DH-A7US	oligodendroglioma	G2	Oligodendroglioma
TCGA-DH-A7UT	astrocytoma	G3	Astro 4 IDHmut
TCGA-DH-A7UU	astrocytoma	G3	Astro 4 IDHmut
TCGA-DH-A7UV	astrocytoma	G3	Astro 4 IDHmut
TCGA-DU-5847	astrocytoma	G3	Glioblastoma
TCGA-DU-5849	oligodendroglioma	G2	Oligodendroglioma
TCGA-DU-5851	oligoastrocytoma	G3	Astro 4 IDHmut
TCGA-DU-5852	oligoastrocytoma	G3	Glioblastoma
TCGA-DU-5853	oligoastrocytoma	G2	LGG IDHmut
TCGA-DU-5854	astrocytoma	G3	Glioblastoma
TCGA-DU-5855	oligoastrocytoma	G3	Astro 4 IDHmut
TCGA-DU-5870	oligodendroglioma	G2	Oligodendroglioma
TCGA-DU-5871	oligoastrocytoma	G2	LGG IDHmut
TCGA-DU-5872	oligoastrocytoma	G2	LGG IDHmut
TCGA-DU-5874	oligodendroglioma	G2	Oligodendroglioma
TCGA-DU-6392	astrocytoma	G3	Glioblastoma
TCGA-DU-6393	oligodendroglioma	G3	Oligodendroglioma
TCGA-DU-6394	oligodendroglioma	G3	Oligodendroglioma
TCGA-DU-6395	oligoastrocytoma	G2	LGG IDHmut
TCGA-DU-6396	oligoastrocytoma	G3	Astro 4 IDHmut
TCGA-DU-6397	oligodendroglioma	G3	Oligodendroglioma
TCGA-DU-6399	oligodendroglioma	G2	LGG IDHmut
TCGA-DU-6400	oligodendroglioma	G2	Oligodendroglioma
TCGA-DU-6401	oligodendroglioma	G2	LGG IDHmut
TCGA-DU-6402	astrocytoma	G3	Glioblastoma
TCGA-DU-6403	oligoastrocytoma	G3	Glioblastoma
TCGA-DU-6404	oligodendroglioma	G3	Glioblastoma
TCGA-DU-6405	astrocytoma	G3	Glioblastoma
TCGA-DU-6406	oligoastrocytoma	G3	Glioblastoma
TCGA-DU-6407	oligodendroglioma	G2	Astro 4 IDHmut
TCGA-DU-6408	oligodendroglioma	G3	Astro 4 IDHmut
TCGA-DU-6410	oligodendroglioma	G3	Oligodendroglioma
TCGA-DU-6542	oligoastrocytoma	G3	Astro 4 IDHmut
TCGA-DU-7006	astrocytoma	G3	Glioblastoma
TCGA-DU-7007	astrocytoma	G2	LGG IDHmut
TCGA-DU-7008	oligodendroglioma	G2	LGG IDHmut
TCGA-DU-7009	oligodendroglioma	G2	Oligodendroglioma
TCGA-DU-7010	astrocytoma	G3	Astro 4 IDHmut
TCGA-DU-7011	oligoastrocytoma	G2	LGG IDHmut
TCGA-DU-7012	astrocytoma	G3	Glioblastoma
TCGA-DU-7013	astrocytoma	G3	Glioblastoma
TCGA-DU-7014	oligodendroglioma	G2	NOS
TCGA-DU-7015	oligodendroglioma	G2	LGG IDHmut
TCGA-DU-7018	oligodendroglioma	G3	Oligodendroglioma
TCGA-DU-7019	oligoastrocytoma	G3	Astro 4 IDHmut
TCGA-DU-7290	astrocytoma	G3	Glioblastoma
TCGA-DU-7292	astrocytoma	G3	Glioblastoma
TCGA-DU-7294	oligodendroglioma	G2	Oligodendroglioma
TCGA-DU-7298	astrocytoma	G3	Astro 4 IDHmut
TCGA-DU-7299	astrocytoma	G3	Astro 4 IDHmut
TCGA-DU-7300	oligodendroglioma	G3	Oligodendroglioma
TCGA-DU-7301	oligodendroglioma	G2	LGG IDHmut
TCGA-DU-7302	oligodendroglioma	G3	Oligodendroglioma
TCGA-DU-7304	oligoastrocytoma	G3	Astro 4 IDHmut
TCGA-DU-7306	oligoastrocytoma	G2	LGG IDHmut
TCGA-DU-7309	oligodendroglioma	G3	Astro 4 IDHmut
TCGA-DU-8158	astrocytoma	G3	Glioblastoma
TCGA-DU-8161	oligoastrocytoma	G3	Glioblastoma
TCGA-DU-8162	oligoastrocytoma	G3	Glioblastoma
TCGA-DU-8163	oligoastrocytoma	G3	Astro 4 IDHmut
TCGA-DU-8164	oligodendroglioma	G2	Oligodendroglioma
TCGA-DU-8165	oligodendroglioma	G3	Glioblastoma
TCGA-DU-8166	oligoastrocytoma	G2	LGG IDHmut
TCGA-DU-8167	oligoastrocytoma	G2	LGG IDHmut
TCGA-DU-8168	oligodendroglioma	G3	Oligodendroglioma
TCGA-DU-A5TP	astrocytoma	G3	Astro 4 IDHmut
TCGA-DU-A5TR	oligoastrocytoma	G2	LGG IDHmut
TCGA-DU-A5TS	oligodendroglioma	G2	LGG IDHmut
TCGA-DU-A5TT	oligodendroglioma	G3	Glioblastoma
TCGA-DU-A5TU	astrocytoma	G2	LGG IDHmut
TCGA-DU-A5TW	astrocytoma	G3	Astro 4 IDHmut
TCGA-DU-A5TY	astrocytoma	G3	Glioblastoma
TCGA-DU-A6S2	oligodendroglioma	G2	Oligodendroglioma
TCGA-DU-A6S3	oligodendroglioma	G2	Oligodendroglioma
TCGA-DU-A6S6	oligoastrocytoma	G2	Oligodendroglioma
TCGA-DU-A6S7	astrocytoma	G3	Astro 4 IDHmut
TCGA-DU-A6S8	oligodendroglioma	G3	Oligodendroglioma
TCGA-DU-A76K	oligodendroglioma	G2	Glioblastoma
TCGA-DU-A76L	oligodendroglioma	G3	Glioblastoma
TCGA-DU-A76O	astrocytoma	G2	LGG IDHmut
TCGA-DU-A76R	oligodendroglioma	G3	Oligodendroglioma
TCGA-DU-A7T6	oligodendroglioma	G3	Oligodendroglioma
TCGA-DU-A7T8	oligoastrocytoma	G3	Astro 4 IDHmut
TCGA-DU-A7TA	oligodendroglioma	G2	LGG IDHmut
TCGA-DU-A7TB	oligodendroglioma	G2	LGG IDHwt
TCGA-DU-A7TC	astrocytoma	G2	LGG IDHmut
TCGA-DU-A7TD	oligoastrocytoma	G3	Glioblastoma
TCGA-DU-A7TG	oligodendroglioma	G2	LGG IDHmut
TCGA-DU-A7TI	NA	NA	NOS
TCGA-DU-A7TJ	astrocytoma	G3	Glioblastoma
TCGA-E1-5302	astrocytoma	G3	Astro 4 IDHmut
TCGA-E1-5303	astrocytoma	G3	Astro 4 IDHmut
TCGA-E1-5304	astrocytoma	G3	Astro 4 IDHmut
TCGA-E1-5305	astrocytoma	G3	Astro 4 IDHmut
TCGA-E1-5307	astrocytoma	G3	Astro 4 IDHmut
TCGA-E1-5311	oligodendroglioma	G3	Oligodendroglioma
TCGA-E1-5318	oligodendroglioma	G2	Oligodendroglioma
TCGA-E1-5319	oligodendroglioma	G2	Oligodendroglioma
TCGA-E1-5322	oligoastrocytoma	G2	LGG IDHmut
TCGA-E1-A7YD	NA	NA	Glioblastoma
TCGA-E1-A7YE	NA	NA	LGG IDHmut
TCGA-E1-A7YH	NA	NA	LGG IDHmut
TCGA-E1-A7YI	NA	NA	Astro 4 IDHmut
TCGA-E1-A7YJ	NA	NA	Glioblastoma
TCGA-E1-A7YK	NA	NA	LGG IDHmut
TCGA-E1-A7YL	NA	NA	Glioblastoma
TCGA-E1-A7YM	NA	NA	Glioblastoma
TCGA-E1-A7YN	NA	NA	Glioblastoma
TCGA-E1-A7YO	oligodendroglioma	G3	Oligodendroglioma
TCGA-E1-A7YQ	NA	NA	Glioblastoma
TCGA-E1-A7YS	NA	NA	Oligodendroglioma
TCGA-E1-A7YU	NA	NA	LGG IDHmut
TCGA-E1-A7YV	oligoastrocytoma	G3	Astro 4 IDHmut
TCGA-E1-A7YW	oligoastrocytoma	G2	LGG IDHmut
TCGA-E1-A7YY	NA	NA	LGG IDHmut
TCGA-E1-A7Z2	NA	NA	Glioblastoma
TCGA-E1-A7Z3	NA	NA	Astro 4 IDHmut
TCGA-E1-A7Z4	NA	NA	LGG IDHmut
TCGA-E1-A7Z6	astrocytoma	G2	LGG IDHmut
TCGA-EZ-7264	oligodendroglioma	G2	Oligodendroglioma
TCGA-F6-A8O3	oligodendroglioma	G2	Oligodendroglioma
TCGA-F6-A8O4	astrocytoma	G2	Astro 4 IDHmut
TCGA-FG-5962	oligodendroglioma	G3	Oligodendroglioma
TCGA-FG-5963	astrocytoma	G3	Glioblastoma
TCGA-FG-5964	oligodendroglioma	G2	Oligodendroglioma
TCGA-FG-5965	oligoastrocytoma	G2	Astro 4 IDHmut
TCGA-FG-6688	astrocytoma	G3	Glioblastoma
TCGA-FG-6689	astrocytoma	G2	LGG IDHmut
TCGA-FG-6690	oligodendroglioma	G2	LGG IDHmut
TCGA-FG-6691	astrocytoma	G2	LGG IDHmut
TCGA-FG-6692	oligodendroglioma	G3	Glioblastoma
TCGA-FG-7634	oligodendroglioma	G2	Oligodendroglioma
TCGA-FG-7636	astrocytoma	G3	Astro 4 IDHmut
TCGA-FG-7637	oligoastrocytoma	G2	NOS
TCGA-FG-7638	oligodendroglioma	G3	Oligodendroglioma
TCGA-FG-7641	oligodendroglioma	G2	Oligodendroglioma
TCGA-FG-7643	oligoastrocytoma	G2	Glioblastoma
TCGA-FG-8181	oligoastrocytoma	G3	Glioblastoma
TCGA-FG-8182	oligodendroglioma	G2	LGG IDHmut
TCGA-FG-8185	astrocytoma	G3	Astro 4 IDHmut
TCGA-FG-8186	oligoastrocytoma	G3	Oligodendroglioma
TCGA-FG-8187	oligoastrocytoma	G2	Oligodendroglioma
TCGA-FG-8188	oligoastrocytoma	G2	LGG IDHmut
TCGA-FG-8189	oligodendroglioma	G2	LGG IDHmut
TCGA-FG-8191	oligodendroglioma	G3	Astro 4 IDHmut
TCGA-FG-A4MT	oligodendroglioma	G2	LGG IDHmut
TCGA-FG-A4MU	oligoastrocytoma	G3	Glioblastoma
TCGA-FG-A4MW	oligoastrocytoma	G3	Glioblastoma
TCGA-FG-A4MX	astrocytoma	G2	LGG IDHmut
TCGA-FG-A4MY	oligoastrocytoma	G2	LGG IDHmut
TCGA-FG-A60J	oligoastrocytoma	G2	LGG IDHmut
TCGA-FG-A60K	oligoastrocytoma	G2	Oligodendroglioma
TCGA-FG-A60L	astrocytoma	G2	LGG IDHmut
TCGA-FG-A6IZ	oligodendroglioma	G2	Oligodendroglioma
TCGA-FG-A6J1	oligodendroglioma	G2	Oligodendroglioma
TCGA-FG-A6J3	astrocytoma	G3	Astro 4 IDHmut
TCGA-FG-A70Y	oligodendroglioma	G2	Astro 4 IDHmut
TCGA-FG-A70Z	oligoastrocytoma	G3	Glioblastoma
TCGA-FG-A710	oligodendroglioma	G2	Oligodendroglioma
TCGA-FG-A711	oligodendroglioma	G2	LGG IDHmut
TCGA-FG-A713	oligoastrocytoma	G2	Oligodendroglioma
TCGA-FG-A87N	astrocytoma	G3	Astro 4 IDHmut
TCGA-FG-A87Q	astrocytoma	G3	Glioblastoma
TCGA-FN-7833	oligoastrocytoma	G3	Astro 4 IDHmut
TCGA-HT-7467	oligodendroglioma	G2	Oligodendroglioma
TCGA-HT-7468	oligodendroglioma	G3	Oligodendroglioma
TCGA-HT-7469	oligodendroglioma	G3	Glioblastoma
TCGA-HT-7470	oligodendroglioma	G3	Astro 4 IDHmut
TCGA-HT-7471	oligodendroglioma	G3	Oligodendroglioma
TCGA-HT-7472	oligodendroglioma	G2	LGG IDHmut
TCGA-HT-7473	oligoastrocytoma	G2	LGG IDHmut
TCGA-HT-7474	oligoastrocytoma	G2	LGG IDHmut
TCGA-HT-7475	oligoastrocytoma	G3	Astro 4 IDHmut
TCGA-HT-7476	astrocytoma	G2	Astro 4 IDHmut
TCGA-HT-7477	astrocytoma	G3	Astro 4 IDHmut
TCGA-HT-7478	astrocytoma	G2	LGG IDHmut
TCGA-HT-7479	astrocytoma	G3	Astro 4 IDHmut
TCGA-HT-7480	oligodendroglioma	G2	Oligodendroglioma
TCGA-HT-7481	oligodendroglioma	G2	Oligodendroglioma
TCGA-HT-7482	oligoastrocytoma	G2	LGG IDHmut
TCGA-HT-7483	oligoastrocytoma	G2	LGG IDHmut
TCGA-HT-7485	astrocytoma	G2	LGG IDHmut
TCGA-HT-7601	astrocytoma	G3	Astro 4 IDHmut
TCGA-HT-7602	oligodendroglioma	G2	LGG IDHmut
TCGA-HT-7603	oligodendroglioma	G2	LGG IDHmut
TCGA-HT-7604	astrocytoma	G2	LGG IDHmut
TCGA-HT-7605	oligodendroglioma	G2	Oligodendroglioma
TCGA-HT-7606	astrocytoma	G2	LGG IDHmut
TCGA-HT-7607	astrocytoma	G2	Oligodendroglioma
TCGA-HT-7608	oligoastrocytoma	G2	Oligodendroglioma
TCGA-HT-7609	oligoastrocytoma	G3	Astro 4 IDHmut
TCGA-HT-7610	oligoastrocytoma	G2	LGG IDHmut
TCGA-HT-7611	oligoastrocytoma	G2	LGG IDHmut
TCGA-HT-7616	oligodendroglioma	G3	Oligodendroglioma
TCGA-HT-7620	oligodendroglioma	G3	Oligodendroglioma
TCGA-HT-7676	oligodendroglioma	G2	LGG IDHmut
TCGA-HT-7677	oligodendroglioma	G3	Oligodendroglioma
TCGA-HT-7680	astrocytoma	G2	LGG IDHwt
TCGA-HT-7681	oligoastrocytoma	G2	Oligodendroglioma
TCGA-HT-7684	oligoastrocytoma	G3	Astro 4 IDHmut
TCGA-HT-7686	astrocytoma	G3	Astro 4 IDHmut
TCGA-HT-7687	oligodendroglioma	G3	Oligodendroglioma
TCGA-HT-7688	oligodendroglioma	G3	Astro 4 IDHmut
TCGA-HT-7689	oligodendroglioma	G2	LGG IDHmut
TCGA-HT-7690	oligoastrocytoma	G3	Astro 4 IDHmut
TCGA-HT-7691	astrocytoma	G2	Pilocytic
TCGA-HT-7692	oligoastrocytoma	G2	Oligodendroglioma
TCGA-HT-7693	oligodendroglioma	G2	LGG IDHmut
TCGA-HT-7694	oligodendroglioma	G3	Oligodendroglioma
TCGA-HT-7695	oligodendroglioma	G2	Oligodendroglioma
TCGA-HT-7854	astrocytoma	G2	Glioblastoma
TCGA-HT-7855	astrocytoma	G3	Astro 4 IDHmut
TCGA-HT-7856	oligodendroglioma	G3	Oligodendroglioma
TCGA-HT-7857	astrocytoma	G3	Glioblastoma
TCGA-HT-7858	astrocytoma	G2	LGG IDHmut
TCGA-HT-7860	astrocytoma	G3	Glioblastoma
TCGA-HT-7873	oligoastrocytoma	G2	LGG IDHmut
TCGA-HT-7874	oligodendroglioma	G3	Oligodendroglioma
TCGA-HT-7875	oligodendroglioma	G2	Oligodendroglioma
TCGA-HT-7877	oligodendroglioma	G2	Oligodendroglioma
TCGA-HT-7879	oligoastrocytoma	G3	Astro 4 IDHmut
TCGA-HT-7880	oligoastrocytoma	G2	LGG IDHmut
TCGA-HT-7881	oligodendroglioma	G2	Oligodendroglioma
TCGA-HT-7882	oligodendroglioma	G3	Glioblastoma
TCGA-HT-7884	astrocytoma	G2	LGG IDHmut
TCGA-HT-7902	oligoastrocytoma	G2	LGG IDHmut
TCGA-HT-8010	oligodendroglioma	G2	Oligodendroglioma
TCGA-HT-8011	astrocytoma	G3	Glioblastoma
TCGA-HT-8012	oligodendroglioma	G2	Oligodendroglioma
TCGA-HT-8013	oligoastrocytoma	G2	LGG IDHmut
TCGA-HT-8015	astrocytoma	G2	LGG IDHwt
TCGA-HT-8018	oligoastrocytoma	G2	LGG IDHmut
TCGA-HT-8019	oligodendroglioma	G3	Glioblastoma
TCGA-HT-8104	astrocytoma	G3	Glioblastoma
TCGA-HT-8105	oligodendroglioma	G3	Oligodendroglioma
TCGA-HT-8106	astrocytoma	G3	Astro 4 IDHmut
TCGA-HT-8107	oligodendroglioma	G2	LGG IDHwt
TCGA-HT-8108	oligodendroglioma	G2	LGG IDHmut
TCGA-HT-8109	oligodendroglioma	G3	Oligodendroglioma
TCGA-HT-8110	astrocytoma	G3	Glioblastoma
TCGA-HT-8111	oligoastrocytoma	G3	Astro 4 IDHmut
TCGA-HT-8113	oligodendroglioma	G2	LGG IDHmut
TCGA-HT-8114	oligoastrocytoma	G3	Astro 4 IDHmut
TCGA-HT-8558	oligodendroglioma	G2	NOS
TCGA-HT-8563	astrocytoma	G3	Astro 4 IDHmut
TCGA-HT-8564	astrocytoma	G3	Glioblastoma
TCGA-HT-A4DS	astrocytoma	G3	Glioblastoma
TCGA-HT-A4DV	oligodendroglioma	G3	Oligodendroglioma
TCGA-HT-A5R5	oligodendroglioma	G2	LGG IDHmut
TCGA-HT-A5R7	astrocytoma	G3	Astro 4 IDHmut
TCGA-HT-A5R9	oligodendroglioma	G3	Oligodendroglioma
TCGA-HT-A5RA	astrocytoma	G3	Glioblastoma
TCGA-HT-A5RB	astrocytoma	G2	LGG IDHmut
TCGA-HT-A5RC	astrocytoma	G3	Glioblastoma
TCGA-HT-A614	oligoastrocytoma	G2	LGG IDHmut
TCGA-HT-A615	oligodendroglioma	G2	Oligodendroglioma
TCGA-HT-A616	astrocytoma	G2	LGG IDHmut
TCGA-HT-A617	oligodendroglioma	G2	Glioblastoma
TCGA-HT-A618	astrocytoma	G3	Astro 4 IDHmut
TCGA-HT-A619	oligodendroglioma	G3	Oligodendroglioma
TCGA-HT-A61A	oligodendroglioma	G2	NOS
TCGA-HT-A61B	NA	NA	LGG IDHmut
TCGA-HT-A61C	oligodendroglioma	G3	Glioblastoma
TCGA-HT-A74H	astrocytoma	G3	Glioblastoma
TCGA-HT-A74J	oligoastrocytoma	G2	Astro 4 IDHmut
TCGA-HT-A74K	NA	NA	Oligodendroglioma
TCGA-HT-A74L	NA	NA	Oligodendroglioma
TCGA-HT-A74O	astrocytoma	G3	Astro 4 IDHmut
TCGA-HW-7486	oligodendroglioma	G2	Oligodendroglioma
TCGA-HW-7487	oligodendroglioma	G2	Oligodendroglioma
TCGA-HW-7489	oligoastrocytoma	G2	LGG IDHmut
TCGA-HW-7490	astrocytoma	G2	LGG IDHmut
TCGA-HW-7491	oligodendroglioma	G2	Oligodendroglioma
TCGA-HW-7493	astrocytoma	G2	NOS
TCGA-HW-7495	oligodendroglioma	G2	Oligodendroglioma
TCGA-HW-8319	astrocytoma	G3	Astro 4 IDHmut
TCGA-HW-8320	astrocytoma	G3	Astro 4 IDHmut
TCGA-HW-8321	astrocytoma	G3	Astro 4 IDHmut
TCGA-HW-8322	oligodendroglioma	G2	Oligodendroglioma
TCGA-HW-A5KJ	oligodendroglioma	G3	Oligodendroglioma
TCGA-HW-A5KK	astrocytoma	G3	Glioblastoma
TCGA-HW-A5KL	astrocytoma	G2	LGG IDHmut
TCGA-HW-A5KM	astrocytoma	G2	LGG IDHmut
TCGA-IK-7675	oligodendroglioma	G2	LGG IDHmut
TCGA-IK-8125	oligoastrocytoma	G3	Oligodendroglioma
TCGA-KT-A74X	oligoastrocytoma	G3	Oligodendroglioma
TCGA-KT-A7W1	astrocytoma	G3	Glioblastoma
TCGA-P5-A5ET	oligodendroglioma	G2	Oligodendroglioma
TCGA-P5-A5EU	astrocytoma	G3	Astro 4 IDHmut
TCGA-P5-A5EV	astrocytoma	G2	LGG IDHmut
TCGA-P5-A5EW	astrocytoma	G2	LGG IDHmut
TCGA-P5-A5EX	oligodendroglioma	G3	Oligodendroglioma
TCGA-P5-A5EY	astrocytoma	G2	LGG IDHwt
TCGA-P5-A5EZ	astrocytoma	G3	Astro 4 IDHmut
TCGA-P5-A5F0	oligodendroglioma	G2	Oligodendroglioma
TCGA-P5-A5F1	astrocytoma	G2	LGG IDHmut
TCGA-P5-A5F2	astrocytoma	G2	LGG IDHmut
TCGA-P5-A5F4	oligodendroglioma	G3	Astro 4 IDHmut
TCGA-P5-A5F6	oligodendroglioma	G2	LGG IDHwt
TCGA-P5-A72U	oligodendroglioma	G3	Glioblastoma
TCGA-P5-A72W	astrocytoma	G3	Astro 4 IDHmut
TCGA-P5-A72X	astrocytoma	G3	Astro 4 IDHmut
TCGA-P5-A72Z	oligodendroglioma	G3	Oligodendroglioma
TCGA-P5-A730	oligoastrocytoma	G3	Oligodendroglioma
TCGA-P5-A731	oligoastrocytoma	G2	LGG IDHmut
TCGA-P5-A733	astrocytoma	G2	LGG IDHmut
TCGA-P5-A735	NA	NA	LGG IDHmut
TCGA-P5-A736	NA	NA	LGG IDHmut
TCGA-P5-A737	NA	NA	Oligodendroglioma
TCGA-P5-A77W	NA	NA	Oligodendroglioma
TCGA-P5-A77X	NA	NA	Oligodendroglioma
TCGA-P5-A780	NA	NA	Astro 4 IDHmut
TCGA-P5-A781	NA	NA	Oligodendroglioma
TCGA-QH-A65R	oligodendroglioma	G3	Oligodendroglioma
TCGA-QH-A65S	oligoastrocytoma	G2	LGG IDHmut
TCGA-QH-A65V	oligodendroglioma	G2	Oligodendroglioma
TCGA-QH-A65X	oligoastrocytoma	G3	Oligodendroglioma
TCGA-QH-A65Z	oligodendroglioma	G2	Oligodendroglioma
TCGA-QH-A6CS	astrocytoma	G3	Glioblastoma
TCGA-QH-A6CU	oligodendroglioma	G3	Oligodendroglioma
TCGA-QH-A6CV	oligoastrocytoma	G3	Glioblastoma
TCGA-QH-A6CW	oligoastrocytoma	G3	Astro 4 IDHmut
TCGA-QH-A6CX	astrocytoma	G2	LGG IDHwt
TCGA-QH-A6CY	oligoastrocytoma	G3	Oligodendroglioma
TCGA-QH-A6CZ	oligoastrocytoma	G2	Oligodendroglioma
TCGA-QH-A6X3	oligoastrocytoma	G2	LGG IDHmut
TCGA-QH-A6X4	oligoastrocytoma	G3	Oligodendroglioma
TCGA-QH-A6X5	oligoastrocytoma	G2	Oligodendroglioma
TCGA-QH-A6X8	oligodendroglioma	G3	Oligodendroglioma
TCGA-QH-A6X9	oligodendroglioma	G2	Astro 4 IDHmut
TCGA-QH-A6XA	oligoastrocytoma	G2	LGG IDHmut
TCGA-QH-A6XC	astrocytoma	G3	Glioblastoma
TCGA-QH-A86X	oligodendroglioma	G2	Oligodendroglioma
TCGA-QH-A870	oligoastrocytoma	G3	Astro 4 IDHmut
TCGA-R8-A6MK	oligodendroglioma	G2	Oligodendroglioma
TCGA-R8-A6ML	oligodendroglioma	G3	Oligodendroglioma
TCGA-R8-A6MO	oligodendroglioma	G2	Oligodendroglioma
TCGA-R8-A6YH	NA	NA	LGG IDHmut
TCGA-R8-A73M	oligodendroglioma	G2	Oligodendroglioma
TCGA-RY-A83X	NA	NA	Oligodendroglioma
TCGA-RY-A83Y	NA	NA	Oligodendroglioma
TCGA-RY-A83Z	NA	NA	Astro 4 IDHmut
TCGA-RY-A840	NA	NA	Oligodendroglioma
TCGA-RY-A843	NA	NA	LGG IDHmut
TCGA-RY-A845	NA	NA	LGG IDHmut
TCGA-RY-A847	NA	NA	Oligodendroglioma
TCGA-S9-A6TS	astrocytoma	G3	Astro 4 IDHmut
TCGA-S9-A6TU	astrocytoma	G2	LGG IDHmut
TCGA-S9-A6TV	oligoastrocytoma	G3	Astro 4 IDHmut
TCGA-S9-A6TW	oligodendroglioma	G3	Oligodendroglioma
TCGA-S9-A6TX	oligodendroglioma	G3	Oligodendroglioma
TCGA-S9-A6TY	oligodendroglioma	G2	Oligodendroglioma
TCGA-S9-A6TZ	astrocytoma	G2	LGG IDHmut
TCGA-S9-A6U0	astrocytoma	G3	Glioblastoma
TCGA-S9-A6U1	astrocytoma	G3	Astro 4 IDHmut
TCGA-S9-A6U2	oligodendroglioma	G2	Oligodendroglioma
TCGA-S9-A6U5	astrocytoma	G2	Oligodendroglioma
TCGA-S9-A6U6	astrocytoma	G3	Astro 4 IDHmut
TCGA-S9-A6U8	astrocytoma	G2	LGG IDHmut
TCGA-S9-A6U9	astrocytoma	G3	Astro 4 IDHmut
TCGA-S9-A6UA	astrocytoma	G3	Glioblastoma
TCGA-S9-A6UB	oligodendroglioma	G2	Oligodendroglioma
TCGA-S9-A6WD	oligodendroglioma	G3	Oligodendroglioma
TCGA-S9-A6WE	oligodendroglioma	G2	Oligodendroglioma
TCGA-S9-A6WG	astrocytoma	G3	Astro 4 IDHmut
TCGA-S9-A6WH	oligoastrocytoma	G2	Oligodendroglioma
TCGA-S9-A6WI	oligoastrocytoma	G2	LGG IDHmut
TCGA-S9-A6WL	astrocytoma	G3	Oligodendroglioma
TCGA-S9-A6WM	astrocytoma	G3	Glioblastoma
TCGA-S9-A6WN	astrocytoma	G3	Oligodendroglioma
TCGA-S9-A6WO	astrocytoma	G2	LGG IDHmut
TCGA-S9-A6WP	oligoastrocytoma	G3	Oligodendroglioma
TCGA-S9-A6WQ	oligoastrocytoma	G2	LGG IDHmut
TCGA-S9-A7IQ	oligoastrocytoma	G2	Oligodendroglioma
TCGA-S9-A7IS	astrocytoma	G3	Astro 4 IDHmut
TCGA-S9-A7IX	astrocytoma	G3	Glioblastoma
TCGA-S9-A7IY	oligoastrocytoma	G3	Oligodendroglioma
TCGA-S9-A7IZ	astrocytoma	G3	Astro 4 IDHmut
TCGA-S9-A7J0	oligodendroglioma	G3	Astro 4 IDHmut
TCGA-S9-A7J1	oligodendroglioma	G2	Oligodendroglioma
TCGA-S9-A7J2	oligodendroglioma	G3	Oligodendroglioma
TCGA-S9-A7J3	oligodendroglioma	G3	Oligodendroglioma
TCGA-S9-A7QW	astrocytoma	G3	Astro 4 IDHmut
TCGA-S9-A7QX	astrocytoma	G3	Astro 4 IDHmut
TCGA-S9-A7QY	oligoastrocytoma	G2	Oligodendroglioma
TCGA-S9-A7QZ	oligodendroglioma	G2	Oligodendroglioma
TCGA-S9-A7R1	oligodendroglioma	G2	Oligodendroglioma
TCGA-S9-A7R2	astrocytoma	G3	Glioblastoma
TCGA-S9-A7R3	astrocytoma	G2	LGG IDHmut
TCGA-S9-A7R4	astrocytoma	G3	Astro 4 IDHmut
TCGA-S9-A7R7	astrocytoma	G2	LGG IDHmut
TCGA-S9-A7R8	astrocytoma	G3	Astro 4 IDHmut
TCGA-S9-A89V	astrocytoma	G3	Glioblastoma
TCGA-S9-A89Z	astrocytoma	G3	Astro 4 IDHmut
TCGA-TM-A7C3	astrocytoma	G3	Glioblastoma
TCGA-TM-A7C4	astrocytoma	G2	LGG IDHmut
TCGA-TM-A7C5	oligoastrocytoma	G2	Oligodendroglioma
TCGA-TM-A7CA	astrocytoma	G2	LGG IDHmut
TCGA-TM-A7CF	astrocytoma	G2	LGG IDHmut
TCGA-TM-A84B	astrocytoma	G3	Glioblastoma
TCGA-TM-A84C	astrocytoma	G2	LGG IDHwt
TCGA-TM-A84F	astrocytoma	G3	Astro 4 IDHmut
TCGA-TM-A84G	oligodendroglioma	G3	Oligodendroglioma
TCGA-TM-A84H	oligoastrocytoma	G3	Astro 4 IDHmut
TCGA-TM-A84I	astrocytoma	G3	Astro 4 IDHmut
TCGA-TM-A84J	oligodendroglioma	G3	Glioblastoma
TCGA-TM-A84L	oligoastrocytoma	G2	LGG IDHmut
TCGA-TM-A84M	oligodendroglioma	G3	Oligodendroglioma
TCGA-TM-A84O	oligodendroglioma	G3	Oligodendroglioma
TCGA-TM-A84Q	astrocytoma	G2	LGG IDHmut
TCGA-TM-A84R	oligodendroglioma	G2	Oligodendroglioma
TCGA-TM-A84S	oligodendroglioma	G3	Oligodendroglioma
TCGA-TM-A84T	oligoastrocytoma	G2	LGG IDHmut
TCGA-TQ-A7RF	NA	NA	LGG IDHmut
TCGA-TQ-A7RG	NA	NA	Oligodendroglioma
TCGA-TQ-A7RH	NA	NA	LGG IDHmut
TCGA-TQ-A7RI	NA	NA	Oligodendroglioma
TCGA-TQ-A7RJ	NA	NA	LGG IDHmut
TCGA-TQ-A7RK	NA	NA	LGG IDHmut
TCGA-TQ-A7RM	NA	NA	LGG IDHmut
TCGA-TQ-A7RN	NA	NA	Oligodendroglioma
TCGA-TQ-A7RO	NA	NA	Oligodendroglioma
TCGA-TQ-A7RP	NA	NA	NOS
TCGA-TQ-A7RQ	NA	NA	Oligodendroglioma
TCGA-TQ-A7RR	NA	NA	LGG IDHmut
TCGA-TQ-A7RS	NA	NA	Oligodendroglioma
TCGA-TQ-A7RU	NA	NA	Oligodendroglioma
TCGA-TQ-A7RV	NA	NA	LGG IDHmut
TCGA-TQ-A7RW	NA	NA	LGG IDHmut
TCGA-TQ-A8XE	NA	NA	LGG IDHmut
TCGA-VM-A8C8	oligodendroglioma	G2	LGG IDHmut
TCGA-VM-A8C9	astrocytoma	G2	LGG IDHwt
TCGA-VM-A8CA	oligodendroglioma	G2	LGG IDHmut
TCGA-VM-A8CB	oligodendroglioma	G3	Oligodendroglioma
TCGA-VM-A8CD	astrocytoma	G3	Glioblastoma
TCGA-VM-A8CE	oligodendroglioma	G2	Oligodendroglioma
TCGA-VM-A8CF	NA	NA	LGG IDHmut
TCGA-VM-A8CH	astrocytoma	G2	LGG IDHmut
TCGA-VV-A829	oligoastrocytoma	G3	Oligodendroglioma
TCGA-VV-A86M	astrocytoma	G3	Astro 4 IDHmut
TCGA-VW-A7QS	oligodendroglioma	G3	Oligodendroglioma
TCGA-VW-A8FI	astrocytoma	G3	Glioblastoma
TCGA-W9-A837	oligodendroglioma	G2	Oligodendroglioma
TCGA-WH-A86K	astrocytoma	G2	LGG IDHmut
TCGA-WY-A858	astrocytoma	G3	Astro 4 IDHmut
TCGA-WY-A859	NA	NA	LGG IDHmut
TCGA-WY-A85A	NA	NA	LGG IDHmut
TCGA-WY-A85B	NA	NA	LGG IDHmut
TCGA-WY-A85C	NA	NA	LGG IDHmut
TCGA-WY-A85D	NA	NA	LGG IDHmut
TCGA-WY-A85E	NA	NA	LGG IDHmut
TCGA-02-0001	glioblastoma	G4	Glioblastoma
TCGA-02-0003	glioblastoma	G4	Glioblastoma
TCGA-02-0004	glioblastoma	G4	Glioblastoma
TCGA-02-0006	glioblastoma	G4	Glioblastoma
TCGA-02-0007	glioblastoma	G4	Glioblastoma
TCGA-02-0009	glioblastoma	G4	Glioblastoma
TCGA-02-0010	glioblastoma	G4	Astro 4 IDHmut
TCGA-02-0011	glioblastoma	G4	Glioblastoma
TCGA-02-0014	glioblastoma	G4	Astro 4 IDHmut
TCGA-02-0015	glioblastoma	G4	Glioblastoma
TCGA-02-0016	glioblastoma	G4	Glioblastoma
TCGA-02-0021	glioblastoma	G4	Glioblastoma
TCGA-02-0023	glioblastoma	G4	Glioblastoma
TCGA-02-0024	glioblastoma	G4	Glioblastoma
TCGA-02-0025	glioblastoma	G4	Glioblastoma
TCGA-02-0026	glioblastoma	G4	Astro 4 IDHmut
TCGA-02-0027	glioblastoma	G4	Glioblastoma
TCGA-02-0028	glioblastoma	G4	Oligodendroglioma
TCGA-02-0033	glioblastoma	G4	Glioblastoma
TCGA-02-0034	glioblastoma	G4	Glioblastoma
TCGA-02-0037	glioblastoma	G4	Glioblastoma
TCGA-02-0038	glioblastoma	G4	Glioblastoma
TCGA-02-0039	glioblastoma	G4	Glioblastoma
TCGA-02-0043	glioblastoma	G4	Glioblastoma
TCGA-02-0046	glioblastoma	G4	Glioblastoma
TCGA-02-0047	glioblastoma	G4	Glioblastoma
TCGA-02-0048	glioblastoma	G4	Glioblastoma
TCGA-02-0051	glioblastoma	G4	NOS
TCGA-02-0052	glioblastoma	G4	Glioblastoma
TCGA-02-0054	glioblastoma	G4	Glioblastoma
TCGA-02-0055	glioblastoma	G4	Glioblastoma
TCGA-02-0057	glioblastoma	G4	Glioblastoma
TCGA-02-0058	glioblastoma	G4	Astro 4 IDHmut
TCGA-02-0059	glioblastoma	G4	NOS
TCGA-02-0060	glioblastoma	G4	Glioblastoma
TCGA-02-0064	glioblastoma	G4	Glioblastoma
[truncated: 570 more rows]
